# Supplementary material for: Localized cardiac small molecule trajectories and persistent chemical sequelae in experimental Chagas disease
Source: Nat Commun. 2023 Oct 25;14:6769. doi: 10.1038/s41467-023-42247-w (PMC10600178; doi:10.1038/s41467-023-42247-w)
Supplement: Supplementary file 4 — Supplementary Data 1 [file 41467_2023_42247_MOESM4_ESM.csv]

Feature ID	Cluster index	m/z	RT	Annotation	Cosine score	Number of shared peaks	Mass difference to library reference	Analog	Classes	Significantly changed in LA at 50DPI	Significantly changed in RA at 50DPI	Significantly changed in LVT at 50DPI	Significantly changed in LVB at 50DPI	Significantly changed in RVT at 50DPI	Significantly changed in RVB at 50DPI	Significantly changed in LA at 75DPI	Significantly changed in RA at 75DPI	Significantly changed in LVT at 75DPI	Significantly changed in LVB at 75DPI	Significantly changed in RVT at 75DPI	Significantly changed in RVB at 75DPI	Significantly changed in LA at 142DPI	Significantly changed in RA at 142DPI	Significantly changed in LVT at 142DPI	Significantly changed in LVB at 142DPI	Significantly changed in RVT at 142DPI	Significantly changed in RVB at 142DPI	LA naive 50DPI mean	LA naive 75DPI mean	LA naive 142DPI mean	LA infected 50DPI mean	LA infected 75DPI mean	LA infected 142DPI mean	RA naive 50DPI mean	RA naive 75DPI mean	RA naive 142DPI mean	RA infected 50DPI mean	RA infected 75DPI mean	RA infected 142DPI mean	LVT naive 50DPI mean	LVT naive 75DPI mean	LVT naive 142DPI mean	LVT infected 50DPI mean	LVT infected 75DPI mean	LVT infected 142DPI mean	LVB naive 50DPI mean	LVB naive 75DPI mean	LVB naive 142DPI mean	LVB infected 50DPI mean
X1021.626_2.909	4436	1021.626	2.909	NA	NA	NA	NA	No	No matches	No	No	No	No	No	No	No	No	No	Yes	No	No	No	No	No	No	No	No	2.31E-05	4.25E-05	0	4.13E-06	7.38E-05	0	0	0	0	1.36E-06	3.09E-06	0	0	3.12E-06	2.72E-05	0	1.61E-06	3.47E-06	3.62E-05	5.11E-06	1.49E-05	3.67E-05
X1039.674_2.917	6984	1039.674	2.917	NA	NA	NA	NA	No	No matches	No	No	No	No	No	No	No	No	No	Yes	No	No	No	No	No	No	No	No	0	8.14E-06	0	1.29E-05	3.42E-05	8.15E-06	0	0	4.66E-06	1.28E-06	7.17E-06	0	0	0	0	0	2.06E-06	0	0.000178142	4.10E-05	1.67E-05	0.000119254
X105.07_2.767	39	105.07	2.767	NA	NA	NA	NA	No	No matches	No	No	Yes	No	No	No	No	No	No	No	No	No	No	No	No	Yes	No	Yes	0.000818824	0.001863995	0.001911023	0.002125785	0.001483948	0.002339458	0.003455862	0.004185562	0.002545136	0.003650632	0.003047918	0.004425615	0.001677176	0.003602015	0.002896813	0.003719678	0.003762756	0.004301506	0.002450779	0.00384884	0.002891567	0.004715863
X1063.674_2.914	1890	1063.674	2.914	NA	NA	NA	NA	No	No matches	No	No	No	No	No	No	No	No	No	Yes	No	No	No	No	No	No	No	No	0.000224236	0.000212544	2.40E-05	0.000116682	0.000290253	1.98E-05	0	0	6.11E-06	0	1.93E-05	0	0	5.77E-06	0	0	0	1.01E-05	0.00038534	0.00011085	0.000222251	0.000259098
X1087.672_2.892	1816	1087.672	2.892	NA	NA	NA	NA	No	No matches	No	No	No	No	No	No	No	No	No	Yes	No	No	No	No	No	No	No	No	0.000254195	0.000291925	1.09E-05	0.000120857	0.000371592	1.85E-05	0	0	3.19E-06	1.71E-05	7.57E-05	2.34E-05	0.00047942	0.000143679	0.000540012	0.000269234	0.000135725	0.000386435	0.000170413	4.28E-05	0.000106963	0.000102019
X111.044_2.768	2157	111.044	2.768	NA	NA	NA	NA	No	No matches	No	No	No	No	No	No	No	No	No	No	No	No	No	No	No	Yes	Yes	Yes	0	7.58E-06	8.07E-06	1.43E-05	5.26E-06	1.93E-05	1.91E-05	4.40E-05	1.14E-05	3.86E-05	2.41E-05	4.74E-05	3.87E-06	5.65E-05	2.65E-05	4.60E-05	5.30E-05	6.99E-05	1.94E-05	5.60E-05	2.35E-05	5.66E-05
X1147.751_3.056	4524	1147.751	3.056	NA	NA	NA	NA	No	No matches	Yes	No	No	No	No	No	No	No	No	No	No	No	No	No	No	No	No	No	2.98E-05	1.61E-05	6.12E-05	1.61E-06	0	3.87E-05	0	0	0	0	1.27E-06	0	9.94E-06	1.42E-05	2.35E-06	8.05E-06	0	2.17E-06	2.78E-06	0	0	1.99E-06
X119.049_2.765	543	119.049	2.765	NA	NA	NA	NA	Yes	No matches	No	No	No	No	No	No	No	No	No	No	No	No	No	No	No	Yes	No	No	0	0	0	0	0	1.59E-05	6.49E-06	2.28E-05	1.47E-06	2.21E-05	1.46E-05	2.46E-05	0	0	0	7.03E-06	0	4.44E-06	3.13E-05	5.94E-05	3.22E-05	0.000117158
X119.049_2.77	543	119.049	2.77	NA	NA	NA	NA	Yes	No matches	No	No	Yes	No	No	No	No	No	No	No	No	No	No	No	No	No	No	No	1.20E-05	4.83E-05	4.48E-05	5.61E-05	3.73E-05	6.33E-05	6.67E-05	0.000116604	4.98E-05	8.73E-05	6.94E-05	0.000135242	2.08E-05	0.000112937	6.60E-05	9.11E-05	0.000113545	0.000127656	2.06E-05	6.80E-05	3.24E-05	2.37E-05
X123.056_0.323	62	123.056	0.323	NA	NA	NA	NA	Yes	No matches	No	No	Yes	No	No	No	No	No	No	No	No	No	No	No	No	No	No	No	0.00325562	0.004813326	0.003364403	0.000653536	0.005827638	0.002212635	0.007148745	0.005536699	0.008246306	0.002998806	0.007221979	0.008103548	0.024979614	0.016393229	0.013909362	0.010732145	0.012512637	0.00534317	0	0.001209085	0.000303581	4.07E-05
X125.071_0.362	3652	125.071	0.362	NA	NA	NA	NA	No	No matches	No	No	No	Yes	No	No	No	No	No	No	No	No	No	No	No	Yes	No	No	4.10E-05	4.14E-05	2.33E-05	3.93E-06	2.84E-05	1.18E-05	0	0	7.69E-06	0	0	0	2.19E-05	3.55E-05	6.70E-05	5.19E-06	2.29E-05	5.54E-05	0.000249891	0.000202658	0.000243891	0.000100432
X127.013_2.258	4561	127.013	2.258	NA	NA	NA	NA	No	No matches	No	No	No	Yes	No	No	No	No	No	No	No	No	No	No	No	No	No	No	0.000104587	0.000211778	5.87E-05	6.96E-05	0.000280789	0.000112053	5.82E-06	2.12E-05	6.30E-06	6.48E-06	9.90E-05	5.36E-05	0.00018514	0.000219027	0.00014661	7.40E-05	0.000214425	0.000160856	0.000230222	0.000266487	0.000172292	8.87E-05
X128.018_0.336	1157	128.018	0.336	NA	NA	NA	NA	No	No matches	No	No	No	No	No	No	No	No	No	No	No	No	No	No	No	Yes	No	No	6.82E-05	6.87E-05	0.000119275	2.00E-05	7.32E-05	0.000145382	7.11E-05	9.34E-05	0.000178092	2.19E-05	9.66E-05	0.000190412	0.000202239	0.000187091	0.000242455	9.49E-05	0.000247487	0.000195473	5.33E-05	7.32E-05	7.71E-05	2.02E-05
X128.018_0.344	1157	128.018	0.344	NA	NA	NA	NA	No	No matches	No	No	No	No	No	No	No	No	No	No	No	No	No	No	No	Yes	No	No	3.10E-06	0	0	0	1.01E-05	0	0	0	0	0	0	0	1.51E-06	1.70E-06	0	0	0	0	1.62E-05	5.71E-06	0	1.81E-05
X132.102_0.307	101	132.102	0.307	NA	NA	NA	NA	No	No matches	No	No	No	No	No	No	No	Yes	No	No	Yes	Yes	No	No	No	No	No	No	0.0063524	0.007303366	0.005130677	0.005176697	0.01081318	0.003769163	0.003814519	0.003944058	0.00556781	0.002769237	0.007766968	0.004370855	0.007156629	0.005832112	0.004848208	0.003261522	0.005480814	0.004123348	0.008809085	0.007904208	0.00884445	0.005254722
X136.062_0.301	4002	136.062	0.301	NA	NA	NA	NA	Yes	Organoheterocyclic compounds	No	No	No	Yes	No	No	No	No	No	Yes	No	No	No	No	No	Yes	No	No	1.38E-05	0	0	1.27E-05	0	0	0	0	0	1.62E-05	0	0	0	2.87E-05	3.36E-05	6.38E-05	4.25E-05	6.15E-05	0.00077332	0.000778956	0.000981835	0.000290746
X136.097_0.551	9339	136.097	0.551	NA	NA	NA	NA	No	No matches	No	No	No	No	No	No	No	No	No	No	No	No	No	No	No	Yes	No	No	0	0	0	0	0	0	0	0	0	0	0	0	0	0	0	0	0	0	0	0	0	0.000126954
X137.046_0.35	58	137.046	0.35	Hypoxanthine_C5H4N4O	0.8225	5	9.16E-05	No	Organoheterocyclic compounds	Yes	No	Yes	Yes	Yes	Yes	No	No	No	Yes	No	No	Yes	Yes	No	Yes	Yes	Yes	0.007232284	0.004683752	0.010524647	0.0032877	0.002370261	0.005951699	0.007042664	0.005649531	0.011488074	0.004108592	0.002705338	0.005846667	0.022573326	0.021814006	0.02144181	0.009305388	0.010111288	0.012704918	0.012765043	0.012469913	0.01529304	0.006074673
X137.046_0.42	132	137.046	0.42	2-Hydroxy-3-methoxybenzyl alcohol_C8H10O3	0.778681	5	0.0137939	No	Organoheterocyclic compounds	No	No	No	Yes	No	No	No	No	No	Yes	No	No	No	No	No	Yes	No	No	0.008535058	0.005042097	0.009595141	0.002514347	0.002580256	0.00665572	0.002102811	0.001336819	0.001684428	0.00157728	0.000929758	0.001549254	0.003386757	0.001309617	0.00425796	0.002787844	0.003349111	0.00341067	0.013016095	0.011288145	0.012464042	0.00522322
X138.043_0.325	5043	138.043	0.325	Trigonelline_C7H7NO2	0.726858	6	0.011795	No	Organoheterocyclic compounds	No	No	Yes	No	No	No	No	No	No	No	No	No	No	No	No	No	No	No	1.28E-05	3.14E-06	1.88E-05	0	0	0	0	0	0	0	0	0	9.62E-05	7.47E-05	6.36E-05	0	1.87E-06	8.49E-06	1.17E-05	1.83E-05	3.35E-05	0
X142.035_0.315	536	142.035	0.315	NA	NA	NA	NA	No	No matches	No	No	No	No	No	No	No	No	No	No	No	No	No	No	No	No	No	Yes	0.000560358	0.000514894	0.00058116	0.000718238	0.00061295	0.000507876	0.000662077	0.000604871	0.00058422	0.000356145	0.000516546	0.00037799	0	1.30E-05	3.46E-05	2.55E-05	1.19E-05	4.11E-05	0.001225517	0.001286177	0.000948494	0.000832809
X150.059_0.3	721	150.059	0.3	Methionine_C5H11NO2S	0.926149	6	0.000305176	No	Organic acids and derivatives	No	No	No	Yes	No	No	No	No	No	No	Yes	Yes	No	No	No	Yes	No	Yes	0.000615528	0.00061691	0.000743101	0.000600904	0.001194492	0.000478914	0.000180903	0.000234397	0.000847765	0.000165514	0.000663731	0.00056443	0	3.04E-05	0.000168642	0	3.32E-05	7.08E-05	0.001016578	0.000775328	0.001308551	0.000552355
X153.041_0.412	474	153.041	0.412	NA	NA	NA	NA	No	No matches	Yes	No	No	No	No	No	No	No	No	No	No	No	No	No	No	No	No	No	0.001489866	0.001638955	0.00155361	0.000423041	0.001471724	0.000749041	0.000535129	0.000714441	0.00086217	0.000519001	0.000804902	0.001060057	0.001803359	0.001941379	0.001093889	0.001073443	0.002066444	0.001031225	7.55E-05	0.000114036	0.000455008	0.000271529
X158.922_0.307	5693	158.922	0.307	NA	NA	NA	NA	No	No matches	Yes	No	No	No	No	No	No	No	No	No	No	No	No	No	No	No	No	No	9.35E-05	6.71E-05	5.29E-05	0.00031133	0.000225598	0.00018366	6.55E-05	6.04E-05	4.83E-05	9.31E-05	5.54E-05	2.72E-05	0	1.46E-05	0	8.79E-06	0	5.63E-06	0.000207596	0.000125542	0.000135731	0.00014417
X169.036_0.375	7191	169.036	0.375	Urate_C5H4N4O3	0.765693	5	0.000106812	No	Organoheterocyclic compounds	No	No	No	No	No	No	Yes	Yes	Yes	No	No	Yes	No	No	No	No	No	No	0	0	0	0.000116017	0.000591562	5.62E-05	0	0	0	0.000106936	0.000709909	3.49E-05	0	0	0	0.000124332	0.000400401	1.87E-05	0	0	0	5.39E-06
X172.134_2.343	413	172.134	2.343	NA	NA	NA	NA	No	No matches	No	No	No	No	No	No	No	No	No	No	No	No	No	No	No	No	Yes	No	7.83E-06	2.70E-05	0.000222563	8.62E-05	2.00E-05	0.000214959	4.98E-05	5.99E-05	0.000191546	4.14E-05	3.04E-05	0.000140668	2.14E-05	4.60E-05	0.000116085	0.00031758	8.19E-05	0.000125283	5.67E-05	5.56E-05	0.000105342	0.000123435
X174.602_2.709	9150	174.602	2.709	NA	NA	NA	NA	Yes	Organoheterocyclic compounds	No	No	No	No	No	No	No	No	No	No	No	No	No	No	No	No	Yes	No	0	0	0	0	0	0	0	0	0	0	0	0	0	0	0	0	0	0	0.000143591	0.000125757	0.000177894	0.000236912
X175.148_2.71	205	175.148	2.71	NA	NA	NA	NA	Yes	Organoheterocyclic compounds	No	No	No	No	No	No	No	No	No	No	No	No	No	No	No	No	Yes	No	0.000150176	0.000155921	0.000415185	0.000291186	0.00020589	0.000302716	0.000482491	0.000447382	0.000567373	0.000390085	0.000508315	0.000662954	0.000408325	0.000434998	0.000608683	0.000516703	0.000458729	0.000585144	0.000684895	0.000666725	0.000703575	0.000781516
X182.985_6.327	5325	182.985	6.327	NA	NA	NA	NA	Yes	No matches	No	No	Yes	No	No	No	No	No	No	No	No	No	No	No	No	No	No	No	0.00038998	0.000503598	0.000497429	0.001236876	0.001677258	0.001604662	0.004701035	0.010674612	0.005977377	0.005288872	0.007313272	0.010425977	0.006113012	0.007258087	0.006851604	0.001891607	0.005503175	0.008262341	0.000388774	0.000224855	0.001102715	0.001115211
X184.074_0.312	281	184.074	0.312	NA	NA	NA	NA	No	Organic nitrogen compounds	No	No	No	No	No	No	Yes	No	No	No	No	No	No	No	No	No	No	No	0.000830935	0.000895692	0.001919695	0.00084586	0.001742147	0.001583872	0.001354384	0.001386336	0.002201526	0.000900946	0.00203137	0.001885024	0.001395586	0.001486933	0.001572555	0.001074062	0.001806027	0.001398267	0.001309543	0.001470829	0.001168279	0.001121306
X194.007_0.33	5097	194.007	0.33	NA	NA	NA	NA	No	No matches	No	No	No	No	Yes	No	No	No	No	No	No	No	No	No	No	No	No	No	6.42E-06	1.14E-06	0	1.30E-06	4.55E-06	0	0	0	0	0	0	0	6.60E-05	6.19E-05	2.75E-05	1.27E-05	2.47E-05	2.92E-05	0.000157495	0.000121458	8.23E-05	4.15E-05
X198.149_3.205	7576	198.149	3.205	NA	NA	NA	NA	Yes	No matches	No	No	No	No	No	No	No	No	No	No	No	No	No	No	No	No	No	Yes	0.000188507	0.000158469	0.000442411	0.000251585	0.000158465	0.00046538	0.000140149	0.000126688	0.000132473	0.000114588	9.22E-05	6.42E-05	0	4.44E-05	2.34E-05	0.000114386	0.000113121	0.000162267	0.000276197	0.000265037	0.000357585	0.000411137
X198.15_2.471	100	198.15	2.471	NA	NA	NA	NA	Yes	No matches	No	No	No	No	No	No	No	No	No	No	No	No	No	No	No	No	Yes	No	5.02E-06	1.81E-05	0.000271378	1.61E-05	1.17E-05	0.000229512	3.73E-05	2.63E-05	9.36E-05	2.23E-05	2.13E-05	6.75E-05	0.000101378	8.67E-05	0.000114244	0.000168441	8.67E-05	0.000140156	0.000133968	0.00015234	0.000133781	0.000178287
X200.165_3.207	7574	200.165	3.207	NA	NA	NA	NA	Yes	No matches	No	No	No	No	No	No	No	No	No	No	No	No	No	No	No	No	Yes	No	0.001357015	0.001224058	0.00290896	0.001740995	0.001069128	0.002975572	0.001337238	0.000938284	0.000961695	0.000868394	0.000795269	0.000598661	0	0.000380103	0.00010532	0.000619849	0.000488092	0.000835641	0.001642575	0.001630031	0.002025591	0.002208934
X203.007_0.309	8965	203.007	0.309	NA	NA	NA	NA	No	Organic acids and derivatives	No	No	No	No	No	No	No	No	No	Yes	No	No	No	No	No	Yes	No	No	9.11E-06	2.37E-06	3.98E-05	4.55E-06	1.05E-05	1.28E-05	2.55E-05	1.15E-05	1.75E-05	1.86E-06	5.71E-06	0	0.000176849	0.000157159	0.000126709	8.58E-05	7.73E-05	3.14E-05	0.000239522	0.000229239	0.0001973	4.44E-05
X203.007_0.316	8965	203.007	0.316	NA	NA	NA	NA	No	Organic acids and derivatives	No	No	No	No	No	No	No	No	No	Yes	No	No	No	No	No	No	No	No	0	0	0	0	0	0	0	0	0	0	0	0	0	0	0	0	0	0	4.16E-05	2.63E-05	2.97E-05	6.88E-05
X207.986_0.312	8782	207.986	0.312	NA	NA	NA	NA	No	Organic acids and derivatives	No	No	Yes	No	No	No	No	No	No	No	No	No	No	No	No	No	No	No	6.97E-06	2.18E-06	1.33E-05	2.90E-06	3.15E-06	8.75E-06	1.45E-05	2.18E-06	4.55E-06	0	2.02E-06	2.49E-06	0.00013832	0.000124783	9.57E-05	9.84E-06	3.78E-05	1.38E-05	0	0	0	0
X209.055_2.25	4526	209.055	2.25	NA	NA	NA	NA	No	Benzenoids	No	No	Yes	No	No	No	No	No	No	No	No	No	No	No	No	No	No	No	0.000141798	0.000253634	8.08E-05	8.46E-05	0.000322627	0.000126888	1.38E-05	4.01E-05	1.47E-05	3.46E-06	0.000122326	6.03E-05	0.000252078	0.000256702	0.000178699	7.87E-05	0.00023255	0.000183056	0.00031237	0.000327113	0.000211212	0.000111258
X214.181_2.634	97	214.181	2.634	NA	NA	NA	NA	Yes	No matches	No	No	No	No	No	No	No	No	No	No	No	No	No	No	No	No	No	Yes	0.000961324	0.000876282	0.001267585	0.000747906	0.000729707	0.000919469	0.000510325	0.000482669	0.000877151	0.000677133	0.000542144	0.000239161	0	0.000119005	0.00010066	0.000925965	0.000296156	0.000364264	0.002573235	0.002707795	0.001840399	0.001908252
X216.16_2.471	131	216.16	2.471	NA	NA	NA	NA	No	No matches	No	No	No	No	No	No	No	No	No	No	No	No	No	No	No	No	Yes	No	2.67E-06	1.12E-05	0.000223521	1.07E-05	1.08E-05	0.000205785	1.15E-05	5.35E-06	6.39E-05	9.72E-06	8.62E-06	4.82E-05	7.00E-05	4.75E-05	6.16E-05	9.65E-05	5.11E-05	7.97E-05	9.57E-05	0.000105691	8.14E-05	0.00011327
X218.985_0.323	9397	218.985	0.323	NA	NA	NA	NA	No	No matches	No	No	No	No	Yes	No	No	No	No	No	No	No	No	No	No	No	No	No	0	0	0	0	0	0	0	0	0	0	0	0	0	0	0	0	0	0	0	0	0	8.34E-05
X221.06_2.396	434	221.06	2.396	NA	NA	NA	NA	No	No matches	Yes	No	No	No	No	No	No	No	No	No	No	No	No	No	No	No	No	No	9.87E-06	2.68E-05	0.000100319	0.000151475	2.14E-05	0.000106736	0.000153459	0.000200127	0.00026703	0.000182902	0.000149828	0.000334587	3.71E-05	0.000132794	0.00018581	0.000238768	0.000119012	0.000227083	0.000102879	0.000117648	0.000244675	0.000399449
X226.081_2.237	521	226.081	2.237	NA	NA	NA	NA	Yes	Benzenoids	No	No	Yes	No	No	No	No	No	No	No	No	No	No	No	No	No	No	No	0.001034192	0.001654088	0.000571874	0.000560923	0.001769793	0.000751666	0.000333168	0.000564191	0.00035413	0.000125517	0.000864369	0.00047485	0.00159057	0.00146089	0.001159431	0.000542319	0.00130321	0.001025959	0.002005104	0.001900441	0.001277575	0.000891213
X228.196_2.71	4	228.196	2.71	NA	NA	NA	NA	Yes	No matches	No	No	No	No	No	No	No	No	No	No	No	No	No	No	No	No	Yes	Yes	0.009743878	0.010350385	0.023570939	0.01813222	0.013439925	0.018356229	0.02535892	0.022144159	0.027569545	0.01974037	0.02404542	0.029340341	0.020174096	0.021804311	0.030831921	0.027717004	0.024196901	0.029294083	0.032588418	0.031337491	0.033060013	0.037702316
X230.176_2.586	376	230.176	2.586	NA	NA	NA	NA	Yes	Phenylpropanoids and polyketides	No	No	No	No	No	No	No	No	No	No	No	No	No	No	No	No	Yes	No	2.48E-05	1.50E-05	2.97E-05	2.88E-05	1.84E-05	7.54E-05	2.89E-05	1.03E-05	8.00E-06	0	1.88E-06	6.14E-05	8.43E-06	1.83E-06	2.90E-05	0.00015376	2.96E-05	8.24E-06	0.000160742	6.17E-05	8.01E-05	0.000109914
X231.073_0.435	6643	231.073	0.435	NA	NA	NA	NA	No	No matches	No	No	No	No	No	No	Yes	No	No	No	No	No	No	No	No	No	No	No	0	3.06E-06	0	8.82E-06	0.000173678	0	0	0	0	0	4.24E-06	0	0	0	0	5.77E-06	0	1.03E-06	0	0	0	1.11E-05
X232.191_2.63	167	232.191	2.63	NA	NA	NA	NA	Yes	No matches	No	No	No	No	Yes	No	No	No	No	No	No	No	No	No	No	No	No	No	3.06E-05	3.93E-05	0.000157313	3.50E-05	3.81E-05	0.000143994	7.91E-05	7.10E-05	9.11E-05	4.26E-05	5.22E-05	4.23E-05	0.000212609	0.000198573	0.000294757	0.000129772	0.000111935	0.000238861	0.000317843	0.000302987	0.000325449	0.000255018
X236.163_2.635	5309	236.163	2.635	NA	NA	NA	NA	No	No matches	No	No	No	No	No	No	No	No	No	No	No	No	No	No	No	No	No	Yes	8.80E-07	0	0	7.54E-06	0	0	4.69E-06	1.58E-06	3.38E-06	3.13E-06	1.88E-06	6.04E-06	1.87E-05	4.47E-05	4.09E-05	4.91E-05	3.86E-05	4.21E-05	0.00010223	0.000102325	0.000102429	0.000126157
X242.212_2.78	424	242.212	2.78	NA	NA	NA	NA	Yes	No matches	No	No	No	No	No	No	No	No	No	No	No	No	No	No	No	No	Yes	No	9.16E-05	7.39E-05	0.000166929	0.000127444	9.18E-05	0.000140349	0.000118185	0.000133833	0.000130826	0.000108071	0.000125373	0.000137349	0.000157513	0.000172091	0.000261802	0.000258788	0.000193885	0.00022341	0.000285825	0.000265386	0.000308746	0.000320231
X249.112_2.768	2081	249.112	2.768	NA	NA	NA	NA	No	No matches	No	No	No	No	No	No	No	No	No	No	No	No	No	No	No	Yes	Yes	Yes	0	1.87E-05	1.28E-05	1.92E-05	1.32E-05	2.81E-05	2.82E-05	7.48E-05	1.71E-05	5.68E-05	3.62E-05	7.59E-05	3.88E-06	7.14E-05	2.95E-05	4.30E-05	7.50E-05	1.00E-04	1.23E-05	7.04E-05	2.15E-05	7.47E-05
X250.178_2.71	209	250.178	2.71	NA	NA	NA	NA	No	No matches	No	No	No	No	No	No	No	No	No	No	No	No	No	No	No	No	Yes	No	0.000116176	8.15E-05	0.000249034	0.000248748	9.78E-05	0.000151125	0.000427839	0.000376478	0.000449603	0.000325824	0.000423429	0.000592009	0.000545912	0.000673486	0.001032489	0.000932173	0.000783892	0.000990996	0.0013881	0.001322094	0.001746212	0.002050976
X251.037_0.323	2266	251.037	0.323	NA	NA	NA	NA	No	No matches	No	No	No	No	No	No	No	No	No	No	No	No	No	No	No	Yes	No	No	1.81E-06	1.33E-06	0	0	4.78E-05	0.000171801	1.48E-05	0.000119012	0.000130882	3.07E-05	3.69E-05	5.83E-05	9.34E-06	3.13E-05	2.74E-05	9.00E-07	9.73E-05	6.67E-05	0.00028712	0.000277648	0.000346904	3.12E-05
X253.009_0.331	1088	253.009	0.331	NA	NA	NA	NA	No	No matches	No	No	No	No	No	No	No	No	No	No	No	No	No	No	No	No	Yes	No	0.000122709	3.84E-05	0.00026031	7.99E-05	4.27E-05	0.00021307	0.000167025	6.59E-05	0.000258795	0.000136222	6.23E-05	0.000234807	0.000121696	8.28E-05	0.000227316	8.69E-05	5.49E-05	6.33E-05	1.58E-05	4.91E-06	8.76E-05	9.48E-05
X256.227_2.847	146	256.227	2.847	NA	NA	NA	NA	No	No matches	No	No	No	No	No	No	No	No	No	No	No	No	No	No	No	No	Yes	Yes	0.000446658	0.000453553	0.000846305	0.000673124	0.000524292	0.00077298	0.000802737	0.000825958	0.000766398	0.000700221	0.000797303	0.000854357	0.000582964	0.000660659	0.000928359	0.000854234	0.000723801	0.000878013	0.001046712	0.001048132	0.000986129	0.001261401
X256.264_3.225	140	256.264	3.225	Palmitamide_C16H33NO_(M+H)	0.734233	5	0.00161743	No	No matches	No	No	No	No	No	No	No	No	No	No	No	No	No	No	No	Yes	No	No	0.000949666	0.000796702	0.00077731	0.000963996	0.000698245	0.000784152	0.000903603	0.000639925	0.000772447	0.000722618	0.00059814	0.000437047	0.00017498	0.000241544	0.000252881	0.000353112	0.00027947	0.000325527	0.000562947	0.000676876	0.000832977	0.00039744
X258.111_0.302	5747	258.111	0.302	NA	NA	NA	NA	No	Lipids and lipid-like molecules	No	No	No	No	No	No	No	No	No	Yes	No	No	No	No	No	No	No	No	0.000265655	0.000331409	0.000129226	0.00022534	0.000471986	0.000443969	0.000145777	0.000376997	3.64E-05	0.000159522	0.000660237	0.00015784	7.64E-05	4.94E-05	0.000210323	6.90E-05	0.000100379	8.67E-05	0.000843368	0.000525652	0.000319415	0.000517216
X258.207_2.775	69	258.207	2.775	NA	NA	NA	NA	No	No matches	No	No	No	No	No	No	No	No	No	No	No	No	No	No	No	Yes	Yes	No	4.09E-06	0	0	0	0	0	0	2.26E-05	0	0	2.16E-05	0	3.01E-05	0	0	0.000752804	7.03E-05	0.000114312	0.001707204	0.001197677	0.002922801	0.002192676
X258.28_2.809	4914	258.28	2.809	NA	NA	NA	NA	Yes	Organic nitrogen compounds	No	No	No	No	No	No	No	No	No	No	Yes	No	No	No	No	Yes	No	No	1.20E-05	3.83E-05	6.13E-06	2.11E-05	2.07E-06	4.62E-06	0.000180064	6.80E-05	3.65E-06	6.65E-05	7.26E-05	2.43E-06	6.96E-05	9.00E-05	0	6.85E-05	0.000114266	3.36E-06	7.05E-05	8.86E-06	0.013742235	7.58E-05
X263.081_2.774	1010	263.081	2.774	NA	NA	NA	NA	Yes	No matches	No	No	No	Yes	No	No	No	No	No	No	No	No	No	No	No	Yes	No	No	0	0	0	0	0	0	2.99E-06	0	0	0	6.57E-06	1.88E-05	0	0	0	0	0	0	3.30E-05	0.000101618	9.59E-05	0.000195896
X263.091_2.771	6591	263.091	2.771	NA	NA	NA	NA	No	No matches	No	No	No	No	No	No	No	No	No	No	No	No	No	Yes	No	No	No	No	0	5.55E-07	0	3.45E-06	0	2.21E-06	4.35E-06	2.39E-05	0	2.89E-05	1.05E-05	3.40E-05	0	9.78E-06	1.54E-06	3.59E-06	1.09E-05	9.67E-06	0	4.29E-06	0	5.12E-06
X267.123_2.767	53	267.123	2.767	NA	NA	NA	NA	Yes	No matches	Yes	No	No	Yes	No	No	No	No	No	No	No	No	No	No	No	No	No	Yes	0.000633816	0.001545382	0.001520836	0.001689084	0.001225205	0.001941992	0.001749055	0.001594847	0.001915059	0.001191776	0.001039621	0.001606488	0.001002195	0.00195517	0.001206933	0.002531957	0.0019051	0.00092625	0.002012148	0.003162647	0.002483947	0.0038995
X268.104_0.302	5245	268.104	0.302	Adenosine_C10H13N5O4	0.989704	8	0.000396729	No	Nucleosides, nucleotides, and analogues	No	No	No	No	No	No	No	No	No	No	No	No	No	No	No	No	Yes	Yes	2.84E-05	2.22E-06	6.77E-06	2.06E-05	3.61E-05	0	3.04E-05	8.24E-06	0	4.93E-05	1.96E-05	0	0.000176276	0.000189208	0.000175815	4.79E-05	9.73E-06	5.26E-05	0.001172385	0.001052978	1.39E-05	0.000345115
X268.983_0.335	4989	268.983	0.335	NA	NA	NA	NA	Yes	Nucleosides, nucleotides, and analogues	No	No	No	No	No	No	No	No	No	No	Yes	No	No	No	No	No	No	No	1.67E-05	0	1.98E-05	0	9.23E-06	3.37E-05	0	0	6.24E-06	0	0	1.88E-05	3.75E-05	2.86E-05	0.000101292	5.27E-06	9.11E-06	1.79E-05	2.79E-05	1.89E-05	3.77E-05	7.57E-06
X269.088_0.35	529	269.088	0.35	Inosine_C10H12N4O5	0.950718	5	0.00140381	No	Nucleosides, nucleotides, and analogues	Yes	No	Yes	Yes	No	No	No	No	No	Yes	No	No	No	No	No	Yes	Yes	Yes	0.00215037	0.001048544	0.002753513	0.000578899	0.000609215	0.002269345	0.000977223	0.000553972	0.001118149	0.000397196	0.000288631	0.000686726	0.003699015	0.003161381	0.003767794	0.001855751	0.002002874	0.00233234	0.003999016	0.003438851	0.004117522	0.0016187
X271.104_0.331	9275	271.104	0.331	NA	NA	NA	NA	Yes	Nucleosides, nucleotides, and analogues	No	No	Yes	No	No	No	No	No	Yes	No	No	No	No	No	No	No	No	No	0	0	2.29E-06	0	0	0	0	0	0	0	0	0	5.51E-05	5.32E-05	2.22E-05	1.23E-06	0	3.22E-06	6.37E-05	4.03E-05	6.55E-05	0
X271.104_0.42	5037	271.104	0.42	NA	NA	NA	NA	Yes	Nucleosides, nucleotides, and analogues	No	No	No	Yes	No	No	No	No	No	No	No	No	No	No	No	No	No	No	3.88E-05	8.07E-07	9.79E-06	0	9.60E-07	3.73E-06	0	0	0	0	0	0	4.49E-05	4.89E-05	2.15E-05	3.77E-06	1.05E-05	9.47E-06	9.04E-05	4.21E-05	7.13E-05	1.41E-06
X272.222_2.957	225	272.222	2.957	N-Lauroylsarcosine_C15H29NO3	0.996768	8	0.00128174	No	Organic acids and derivatives	No	No	No	No	No	No	No	No	No	No	No	No	No	No	No	No	Yes	No	0.000522578	0.000746101	0.002274367	0.001128014	0.000241909	0.000634154	0.000783444	0.00066927	0.002693342	0.000465287	0.00030656	0.002104171	0.000193848	0.000196715	0.001647139	0.000425948	0.000493821	0.000700063	0.000450854	0.000209112	0.001421561	0.000689517
X276.02_2.431	7079	276.02	2.431	NA	NA	NA	NA	No	No matches	No	No	No	No	No	No	No	No	No	No	Yes	No	No	No	No	No	No	No	0	0	0	1.57E-06	0	0	0.000105014	6.77E-05	9.80E-05	0.000101058	4.03E-05	1.39E-05	2.79E-05	2.03E-05	0	1.02E-05	2.43E-05	0	9.86E-06	1.27E-05	0.000123296	5.46E-05
X277.216_3.018	479	277.216	3.018	NA	NA	NA	NA	No	Lipids and lipid-like molecules	No	No	No	No	Yes	No	No	No	No	No	No	No	No	No	No	No	No	No	0.000834996	0.000726032	0.00026497	0.000452745	0.000872907	0.000167187	0.000333229	0.00035648	0.000204601	0.000380618	0.000538251	0.000129769	0.00141605	0.000901421	0.000919723	0.000609826	0.000511873	0.000498687	0.001718097	0.001436067	0.000741013	0.000709024
X278.186_2.23	8197	278.186	2.23	NA	NA	NA	NA	No	No matches	No	No	No	No	No	No	No	No	No	No	No	No	No	No	No	No	No	Yes	0	0	0	0	0	0	0	0	0	0	0	0	0	0	0	0	0	0	0	0	8.72E-06	0
X278.248_3.1	206	278.248	3.1	NA	NA	NA	NA	Yes	No matches	No	No	No	No	No	No	No	No	No	No	Yes	No	No	No	No	No	Yes	Yes	0.000730153	0.000768307	0.000528036	0.001206063	0.00080751	0.000423393	0.002273019	0.002143338	0.002098364	0.002105021	0.001754566	0.001766042	0.001095024	0.00109836	0.001104197	0.001071032	0.001081993	0.000987103	0.001219314	0.001214827	0.001653258	0.0016243
X279.117_2.333	5607	279.117	2.333	NA	NA	NA	NA	No	No matches	No	No	No	No	No	No	No	No	Yes	No	No	No	No	No	No	No	No	No	1.40E-05	5.66E-05	2.27E-06	2.15E-05	4.58E-05	1.07E-05	2.73E-06	2.03E-05	0	1.00E-05	1.66E-05	0	9.65E-06	3.47E-05	6.45E-06	8.74E-06	0	4.93E-06	1.42E-05	4.60E-05	0	5.55E-06
X280.264_3.159	5285	280.264	3.159	NA	NA	NA	NA	Yes	No matches	No	No	No	No	No	No	No	No	No	No	Yes	No	No	No	No	No	Yes	Yes	0	0	0	7.41E-05	0	0	0	0	0.000176487	0	0	7.35E-05	0.000124993	0.000373587	0.000362156	0.000688818	0.000656461	0.00020505	0.001907192	0.001800248	0.002511468	0.002347822
X281.102_2.768	179	281.102	2.768	NA	NA	NA	NA	Yes	Nucleosides, nucleotides, and analogues	Yes	No	No	No	No	No	No	No	No	No	No	No	No	No	No	Yes	No	Yes	8.32E-05	0.000206966	0.000257957	0.000268687	0.000203097	0.000343962	0.000417789	0.000501606	0.000340286	0.000537109	0.000430611	0.000682738	0.000166676	0.000541438	0.0003744	0.000442245	0.000524383	0.000599552	0.000243025	0.000494333	0.000389962	0.00050085
X282.28_3.246	9411	282.28	3.246	Oleamide_C18H35NO	0.801204	7	0.000213623	No	Phenylpropanoids and polyketides	No	No	No	No	No	No	No	No	No	No	No	No	No	No	No	No	Yes	No	0	0	0	0	0	0	0	0	0	0	0	0	0	0	0	0	0	0	0	0	0	0
X282.624_2.875	9158	282.624	2.875	NA	NA	NA	NA	No	No matches	No	No	No	No	No	No	No	No	No	No	No	Yes	No	No	No	No	No	No	0	0	0	0	0	0	0	0	0	0	0	0	0	0	0	0	0	0	8.85E-06	4.57E-06	7.88E-05	9.79E-06
X285.083_0.446	6039	285.083	0.446	Xanthosine_C10H12N4O6	0.93945	9	0.000183105	No	Nucleosides, nucleotides, and analogues	No	No	No	No	No	No	Yes	No	Yes	Yes	Yes	No	No	No	No	No	No	No	2.24E-06	1.60E-05	0	4.13E-05	0.000216251	3.73E-06	0	0	0	4.88E-06	6.35E-05	1.79E-06	0	4.77E-06	0	1.66E-05	0.000132181	3.59E-06	2.98E-06	0	0	1.76E-05
X285.133_2.768	75	285.133	2.768	NA	NA	NA	NA	Yes	No matches	Yes	No	Yes	Yes	No	No	No	No	No	No	No	No	No	No	No	No	No	Yes	0.000315062	0.000938305	0.000922625	0.000904658	0.000679202	0.001156534	0.001282966	0.001566113	0.000931341	0.00125904	0.001139429	0.001602231	0.000725258	0.001779268	0.001377403	0.001781989	0.00179165	0.002091907	0.001017289	0.001697532	0.00124774	0.002043989
X288.161_2.924	8288	288.161	2.924	NA	NA	NA	NA	No	No matches	No	No	No	No	No	No	No	No	No	Yes	No	Yes	No	No	No	No	No	No	0	0	0	0	0	0	0	0	0	0	0	0	0	0	0	0	0	0	5.56E-05	5.05E-05	2.63E-05	9.85E-05
X291.146_2.39	4480	291.146	2.39	Didanosine_C10H12N4O3_(M+H+C4H6)	0.939559	4	54.0482	Yes	Nucleosides, nucleotides, and analogues	Yes	No	No	Yes	No	No	No	No	No	Yes	No	No	No	No	No	No	No	No	0.000842901	0.000300851	8.35E-05	3.37E-05	5.08E-05	2.42E-05	0	0	2.79E-05	2.53E-05	1.10E-05	0	0.000172455	0.000133363	6.01E-06	5.60E-05	6.04E-05	1.18E-05	0.001296637	0.001109541	0.000379658	0.000236078
X293.162_2.447	3178	293.162	2.447	NA	NA	NA	NA	Yes	Nucleosides, nucleotides, and analogues	No	No	Yes	Yes	No	No	No	No	Yes	Yes	No	No	No	No	No	Yes	No	No	0.000510764	0.000216784	2.39E-05	3.80E-05	7.97E-06	2.65E-06	4.15E-05	1.92E-05	5.92E-05	7.98E-05	7.37E-06	0	0.000556032	0.000515689	8.41E-06	0.000147764	9.42E-05	0	0.000782814	0.00058321	0.000198279	0.000135789
X293.211_2.931	605	293.211	2.931	trans-EKODE-(E)-Ib_C18H30O4_(M+H-H2O)	0.713271	10	0.000213623	No	Lipids and lipid-like molecules	No	No	Yes	No	Yes	No	No	No	No	No	No	No	No	No	No	No	No	No	0.000446906	0.000421955	0.000183623	0.000232511	0.000393987	9.43E-05	0.000175308	0.000195466	9.36E-05	0.000163269	0.000228279	5.90E-05	0.000875377	0.000582001	0.000549323	0.000164492	0.000225811	0.000172944	0.001115013	0.000971081	0.000535192	0.00037197
X295.227_3.017	149	295.227	3.017	NA	NA	NA	NA	No	No matches	No	No	No	No	Yes	No	No	No	No	No	No	No	No	No	No	No	No	Yes	0.002786442	0.002384507	0.001227128	0.00157596	0.002521347	0.000822552	0.001324476	0.001352767	0.000890919	0.000795946	0.001100674	0.000204911	0.004226016	0.002825237	0.002882798	0.00225626	0.001863088	0.00147775	0.005641956	0.004678197	0.00266052	0.002365477
X296.258_2.976	7935	296.258	2.976	NA	NA	NA	NA	Yes	No matches	No	No	No	No	No	No	No	No	No	No	No	No	No	No	No	Yes	No	No	0.000362092	0.000333375	0.000321594	0.000678717	0.000253443	0.000266597	0.000549595	0.000357047	0.000543983	0.000187896	0.000242479	0.000207587	0.000180818	0.000246827	0.000289381	0.000446962	0.000266519	0.000197831	0.000253879	0.000223708	0.000356301	0.000110491
X296.259_2.971	248	296.259	2.971	NA	NA	NA	NA	Yes	No matches	No	No	No	No	No	No	No	No	No	No	No	No	No	No	No	Yes	Yes	Yes	0	0	0	0	0	0	0	0	0	0	0	0	0	0	0	0	0	0	0	0	0	0.000242525
X298.993_0.33	6387	298.993	0.33	NA	NA	NA	NA	No	No matches	No	No	No	No	No	No	No	No	No	Yes	No	No	No	No	No	No	No	No	8.80E-07	0	0	0	3.27E-05	1.50E-05	3.33E-06	4.22E-06	5.00E-06	9.93E-07	3.16E-05	1.45E-05	0	1.12E-06	0	0	1.08E-05	0	1.59E-05	5.34E-06	7.52E-06	1.28E-05
X300.199_2.264	5883	300.199	2.264	NA	NA	NA	NA	No	No matches	No	No	No	No	No	No	No	No	No	No	No	No	No	No	No	No	No	Yes	1.82E-06	6.01E-06	0	0	0	0	1.11E-05	1.54E-05	0	0	0	0	0	0	0	1.44E-05	0	2.22E-06	6.25E-06	0	4.08E-05	1.95E-05
X301.114_0.419	6349	301.114	0.419	NA	NA	NA	NA	Yes	Nucleosides, nucleotides, and analogues	No	No	Yes	No	No	No	No	No	Yes	No	No	No	No	No	No	No	No	No	2.22E-05	0	0	0	0	2.35E-06	0	0	0	0	0	0	4.74E-05	4.37E-05	2.01E-05	2.19E-06	0	1.13E-06	0	2.60E-06	1.45E-06	0
X301.115_0.328	9404	301.115	0.328	NA	NA	NA	NA	Yes	Nucleosides, nucleotides, and analogues	No	No	No	Yes	No	No	No	No	Yes	Yes	No	No	No	No	No	Yes	No	No	5.24E-06	0	6.31E-06	0	0	2.33E-06	0	0	0	0	0	0	0.00014191	0.000116119	0.00010015	1.72E-05	3.14E-06	1.25E-05	0.000251138	0.000213217	0.000276061	2.84E-05
X301.115_0.413	6349	301.115	0.413	NA	NA	NA	NA	Yes	Nucleosides, nucleotides, and analogues	No	No	No	Yes	No	No	No	No	No	Yes	No	No	No	No	No	No	No	No	6.21E-06	0	0	0	9.07E-07	0	0	0	0	0	0	0	0	1.23E-05	0	1.53E-06	5.08E-06	7.72E-06	0.000181112	0.000116763	0.000161424	8.92E-06
X303.648_2.884	9157	303.648	2.884	NA	NA	NA	NA	No	No matches	No	No	No	No	No	No	No	No	No	No	Yes	Yes	No	No	No	No	No	Yes	0	0	0	0	0	0	0	0	0	0	0	0	0	0	0	0	0	0	7.26E-05	3.96E-05	0.000250008	8.69E-05
X306.279_2.989	487	306.279	2.989	NA	NA	NA	NA	Yes	No matches	No	No	No	No	No	No	No	No	No	No	No	No	No	No	No	No	Yes	No	3.74E-05	2.50E-05	7.08E-05	6.67E-05	3.83E-05	4.59E-05	0.000183037	0.000180401	0.000163142	0.000161823	0.000143284	0.000109606	0.00010419	9.58E-05	9.39E-05	0.000112701	8.49E-05	5.90E-05	4.72E-05	3.45E-05	0.00012243	4.73E-05
X306.279_3.212	920	306.279	3.212	NA	NA	NA	NA	Yes	No matches	No	No	No	No	No	No	No	No	No	No	No	No	No	No	No	No	Yes	Yes	0.000110845	8.59E-05	4.34E-05	0.000128549	8.01E-05	3.09E-05	0.000280938	0.00024342	0.000218755	0.000186088	0.000158812	0.000110829	0.000142025	0.000128205	0.000117412	0.00013893	0.000109499	7.77E-05	8.80E-05	7.63E-05	0.00019092	9.83E-05
X307.084_0.362	9307	307.084	0.362	Oxiglutathione_C20H32N6O12S2	0.94261	20	306.078	No	Organic acids and derivatives	No	No	No	No	No	No	No	No	No	Yes	No	No	No	No	No	No	No	No	0	0	0	0	0	0	0	0	0	0	0	0	0	0	0	0	0	0	7.39E-05	0.00013726	0.000297834	0.00059443
X308.295_3.045	8338	308.295	3.045	NA	NA	NA	NA	Yes	No matches	No	No	No	No	No	No	No	No	No	No	No	No	No	No	No	No	No	Yes	0.000901165	0.001015005	0.001633442	0.001669957	0.001211463	0.00139857	0.003368888	0.003193654	0.002952812	0.002948799	0.002650625	0.00271872	0.001505756	0.001601189	0.001840451	0.002010035	0.002036563	0.001314379	0.001641582	0.001635625	0.002486029	0.002256327
X308.295_3.285	168	308.295	3.285	NA	NA	NA	NA	Yes	No matches	No	No	No	No	No	No	No	No	No	No	No	No	No	No	No	No	Yes	No	0.001619233	0.001447866	0.00099949	0.001582799	0.001222904	0.000841023	0.001962127	0.001095382	0.002028915	0.00189014	0.001214861	0.000798549	0.001986378	0.001423464	0.001768914	0.001686521	0.001851868	0.001771915	0.001526708	0.001493033	0.002242969	0.00130785
X309.156_2.415	4459	309.156	2.415	NA	NA	NA	NA	Yes	Nucleosides, nucleotides, and analogues	No	No	Yes	No	No	No	No	No	No	No	No	No	No	No	No	No	No	No	8.62E-05	5.88E-05	0	4.64E-06	9.39E-06	0	1.32E-05	0	0	3.17E-06	1.54E-05	0	5.20E-05	3.94E-05	0	2.25E-06	8.74E-06	0	0	9.66E-06	0	1.05E-05
X309.242_3.027	3126	309.242	3.027	13-keto-9Z,11E-octadecadienoic acid_C18H30O3	0.767907	9	14.0154	Yes	No matches	No	No	No	No	No	No	No	No	Yes	No	No	No	No	No	No	No	No	No	0.000582972	0.000620895	1.31E-06	0.000377927	0.001245948	5.03E-06	5.23E-05	0.000131457	7.57E-05	8.75E-05	0.000238944	3.48E-05	0.000405149	0.000351076	0.000346699	0.000137982	9.82E-05	0.000201476	0.001161899	0.001277793	6.64E-05	0.000496038
X311.222_2.926	4788	311.222	2.926	NA	NA	NA	NA	No	No matches	No	No	No	No	Yes	No	No	No	No	No	No	No	No	No	No	No	No	No	5.87E-05	0	7.93E-05	8.60E-05	7.32E-05	6.88E-05	4.87E-05	2.25E-05	1.24E-05	5.24E-05	5.44E-05	2.82E-06	7.45E-05	3.39E-05	1.03E-05	3.80E-05	9.26E-05	8.94E-05	0.00105807	0.000938811	0.000517591	0.000345249
X312.327_3.55	9333	312.327	3.55	Palmitamide_C16H33NO_(M+H+C4H8)	0.96084	10	56.0646	Yes	Organic acids and derivatives	No	No	No	No	No	No	No	No	No	Yes	No	No	No	No	No	No	No	No	0	0	0	0	0	0	0	0	0	0	0	0	0	0	0	0	0	0	7.91E-05	0	0	0.000391351
X312.633_2.891	2011	312.633	2.891	NA	NA	NA	NA	Yes	No matches	No	No	No	No	No	No	No	No	No	No	No	Yes	No	No	No	No	No	No	1.28E-05	2.43E-05	1.12E-06	1.04E-05	2.58E-05	1.07E-06	0	5.85E-06	1.31E-05	1.64E-05	8.58E-06	2.25E-06	3.40E-05	1.37E-05	9.34E-05	2.14E-05	3.18E-05	7.71E-05	1.10E-05	3.80E-06	8.62E-05	2.23E-05
X319.227_2.913	5087	319.227	2.913	NA	NA	NA	NA	Yes	No matches	No	No	No	No	No	No	No	No	No	No	No	No	No	No	No	Yes	No	No	0.000173098	0.000174671	6.33E-06	8.29E-05	0.000151922	0	2.00E-05	3.68E-05	7.81E-05	9.39E-06	2.53E-05	9.48E-06	0.000127403	7.40E-05	7.93E-07	9.67E-06	4.04E-05	1.77E-05	0.000544526	0.000491919	0.000136666	0.000209653
X324.327_3.455	5570	324.327	3.455	Erucamide_C22H43NO_(M+H-CH2)	0.844567	8	14.0143	Yes	Phenylpropanoids and polyketides	No	No	No	No	No	No	No	No	No	No	No	No	No	No	No	Yes	No	No	0	0	0	0	0	0	0	0	0	0	0	0	0	0	0	0	0	0	3.32E-06	0	0	6.82E-05
X327.232_3.01	5826	327.232	3.01	11-HDOHE_C22H32O3	0.772703	14	0.000518799	No	Lipids and lipid-like molecules	No	No	No	No	No	No	No	No	No	No	No	No	No	No	No	No	No	Yes	0.000467799	0.000524137	7.55E-05	0.000339053	0.000492246	4.98E-05	0.000131827	6.51E-05	0.00026477	0.00010072	0.000148396	9.70E-05	0.000312475	0.000183502	0.000421293	0.000251251	0.000342182	0.000220912	0.000953595	0.00080007	0.000823878	0.000506379
X331.177_2.552	4319	331.177	2.552	NA	NA	NA	NA	Yes	Nucleosides, nucleotides, and analogues	No	No	Yes	No	No	No	No	No	Yes	No	No	No	No	No	No	No	No	No	0.000103843	6.24E-05	7.50E-06	2.81E-06	1.08E-05	0	2.40E-06	0	1.29E-05	2.16E-06	2.28E-06	0	0.000400248	0.000258008	0	8.24E-05	2.83E-05	0	3.16E-05	3.82E-05	1.16E-05	2.32E-05
X331.177_2.552.1	4881	331.177	2.552	NA	NA	NA	NA	Yes	Nucleosides, nucleotides, and analogues	No	No	No	Yes	No	No	No	No	No	Yes	No	No	No	No	No	Yes	No	No	0.000332101	8.48E-05	3.22E-06	1.02E-05	0	1.26E-06	0	0	0	0	0	0	0	4.43E-05	0	2.99E-05	1.61E-05	0	0.000519314	0.000362208	0.000158037	3.59E-05
X333.063_2.524	72	333.063	2.524	NA	NA	NA	NA	No	No matches	No	No	No	No	No	No	No	No	No	No	No	No	No	No	No	No	No	Yes	0.000370181	0.00111529	0.00106059	0.000973458	0.000570564	0.001030584	0.001543705	0.001242085	0.001513781	0.001247888	0.001026795	0.001251476	0.001068784	0.001571097	0.001992467	0.002516536	0.001766746	0.002049311	0.001763867	0.001880083	0.003660606	0.003626508
X334.311_3.093	221	334.311	3.093	NA	NA	NA	NA	Yes	No matches	No	No	No	No	No	No	No	No	No	No	No	No	No	No	No	No	Yes	Yes	0	0	0	0	0	0	0	0	0	2.47E-05	0	1.38E-05	0	4.42E-05	1.27E-05	0.000137213	4.79E-05	4.25E-05	0.000313955	0.000325112	0.000518739	0.000400299
X334.311_3.335	261	334.311	3.335	NA	NA	NA	NA	Yes	No matches	No	No	No	No	No	No	No	No	No	No	No	No	No	No	No	No	Yes	No	0.000946448	0.000776967	0.000627843	0.000989309	0.000748904	0.000600302	0.000827442	0.000660904	0.00088418	0.000749467	0.000682612	0.00056099	0.000530531	0.00050133	0.000496327	0.00050697	0.000672274	0.000639341	0.000496985	0.000560161	0.000825883	0.00048361
X336.326_3.156	11	336.326	3.156	NA	NA	NA	NA	Yes	No matches	No	No	No	No	No	No	No	No	No	No	Yes	No	No	No	No	No	No	No	0.006696687	0.006882692	0.010395277	0.01065804	0.00795337	0.008950663	0.024017786	0.023499883	0.018525092	0.019125977	0.015955346	0.01308753	0.011727856	0.011177608	0.010819938	0.012641205	0.012449035	0.009139079	0.010990157	0.011829057	0.01592798	0.014885054
X344.229_2.208	1605	344.229	2.208	NA	NA	NA	NA	Yes	Organic oxygen compounds	No	No	No	No	No	No	Yes	No	No	No	No	No	No	No	No	No	No	No	3.36E-06	1.43E-06	3.88E-05	2.22E-05	4.58E-05	2.47E-06	0	0	3.00E-05	0	2.84E-05	0	0	0	1.36E-05	0	1.95E-05	0	0	0	1.56E-05	0
X351.253_2.927	956	351.253	2.927	NA	NA	NA	NA	Yes	No matches	No	No	No	No	No	No	No	No	Yes	No	No	No	No	No	No	No	No	No	0.000288718	0.000378769	3.73E-05	0.000245304	0.00039774	3.42E-05	0.00011483	0.000257748	1.69E-05	0.000117233	0.000145336	1.23E-05	6.09E-05	0.00013684	3.51E-05	0.000127515	1.80E-06	2.58E-05	0.000187772	0.000303136	4.45E-06	8.14E-05
X352.248_2.931	1254	352.248	2.931	NA	NA	NA	NA	No	No matches	No	No	Yes	No	No	No	No	No	No	No	No	No	No	No	No	No	No	No	7.26E-05	7.00E-05	9.70E-06	2.12E-05	4.90E-05	1.71E-06	9.42E-06	2.15E-05	1.04E-05	7.75E-06	2.01E-05	1.64E-06	0.000154811	8.56E-05	3.19E-05	2.64E-05	2.12E-05	1.94E-05	0.00019968	0.000160409	3.76E-05	4.68E-05
X352.306_2.997	6456	352.306	2.997	NA	NA	NA	NA	Yes	Organic nitrogen compounds	No	No	No	No	No	No	No	No	No	No	No	No	No	No	No	Yes	No	No	0	0	0	0	0	0	1.70E-06	4.63E-06	8.11E-06	9.67E-07	1.85E-06	1.79E-06	0	1.84E-06	4.63E-06	0	0	2.16E-05	0	0	1.99E-06	7.87E-06
X352.321_3.187	43	352.321	3.187	NA	NA	NA	NA	Yes	No matches	No	No	No	No	No	No	No	No	No	No	No	No	No	No	No	No	Yes	No	0.001278917	0.001134263	0.003672078	0.001156999	0.001026812	0.002814234	0.003030695	0.001858409	0.002725942	0.001441427	0.001625639	0.001122102	0.001205945	0.001084874	0.001410588	0.001435207	0.001307915	0.000764123	0.001535692	0.001585298	0.002569371	0.001670792
X352.357_3.617	724	352.357	3.617	Erucamide_C22H43NO_(M+H+CH2)	0.787332	7	14.0151	Yes	Phenylpropanoids and polyketides	No	No	No	No	No	No	No	No	No	No	No	No	No	No	No	No	Yes	No	0.000173921	0.000110396	0.000100012	8.81E-05	6.12E-05	6.66E-05	1.88E-05	3.25E-05	6.31E-05	7.18E-05	3.71E-05	7.19E-05	8.77E-06	2.27E-05	2.24E-05	3.50E-05	3.19E-05	3.41E-05	1.47E-06	1.36E-06	1.22E-05	0
X353.191_2.187	5756	353.191	2.187	NA	NA	NA	NA	No	No matches	No	No	Yes	Yes	No	No	No	No	No	Yes	No	No	No	No	No	No	No	No	2.51E-05	4.73E-05	0	8.21E-06	4.17E-05	8.84E-06	0	0	0	2.65E-06	1.62E-05	1.35E-06	0.000110567	0.000138236	7.27E-05	1.65E-05	8.91E-05	2.80E-05	9.69E-05	0.000203801	0.000247982	2.44E-05
X353.269_2.902	980	353.269	2.902	Glyceryl linolenate_C21H36O4	0.774505	8	0.00128174	No	No matches	No	No	No	No	No	No	No	No	Yes	No	No	No	No	No	No	No	No	No	0.000360369	0.000409547	4.01E-05	0.000320355	0.00038982	5.50E-05	0.00014261	0.0003267	1.29E-05	0.000176068	0.000206457	2.56E-05	4.28E-05	0.000102228	7.51E-06	0.000118639	3.89E-06	9.01E-06	9.47E-05	0.000121647	0	4.84E-05
X354.264_2.856	4282	354.264	2.856	NA	NA	NA	NA	No	No matches	Yes	No	No	No	No	No	No	No	Yes	No	No	No	No	No	No	No	No	No	9.72E-05	7.36E-05	0	1.38E-05	4.13E-05	0	1.54E-06	4.38E-06	6.46E-06	6.27E-06	2.95E-06	1.35E-06	0.000135311	8.51E-05	2.28E-05	5.20E-05	1.12E-05	1.32E-05	0.000361523	0.000271658	4.14E-05	0.000108407
X356.279_3.026	3109	356.279	3.026	NA	NA	NA	NA	No	No matches	No	No	No	No	No	No	No	No	No	Yes	No	No	No	No	No	No	No	No	9.65E-05	0.000103032	0	0.000262753	0.00015073	2.83E-05	0.000109197	0.000119068	0	9.10E-05	9.82E-05	0	8.74E-05	9.47E-05	0	0.000158284	0.000130261	0	0.000158038	0.000157079	0	6.88E-05
X356.28_3.016	9336	356.28	3.016	NA	NA	NA	NA	No	No matches	No	No	No	Yes	No	No	No	No	No	Yes	No	No	No	No	No	No	No	No	0	0	0	0	0	0	0	0	0	0	0	0	0	0	0	0	0	0	0	0	0	0.000208683
X367.248_2.847	1171	367.248	2.847	NA	NA	NA	NA	No	No matches	No	No	No	No	No	No	No	No	Yes	No	No	No	No	No	No	No	No	No	0.000415603	0.000517587	2.18E-05	0.000254696	0.000476972	1.95E-05	8.28E-05	0.00018617	1.15E-05	5.54E-05	8.80E-05	6.69E-06	0.00010912	0.00017954	4.70E-05	0.0001633	8.69E-06	3.26E-05	0.000307528	0.000483541	2.39E-06	0.000104405
X368.316_2.962	563	368.316	2.962	NA	NA	NA	NA	No	No matches	No	No	No	No	No	No	No	No	No	No	No	No	No	No	No	No	Yes	No	1.13E-06	3.53E-06	0.000216712	2.55E-05	6.73E-06	0.000178199	4.65E-05	3.45E-05	7.52E-05	2.55E-05	2.49E-05	1.23E-05	4.60E-05	6.78E-05	5.91E-05	6.81E-05	7.21E-05	2.06E-05	8.60E-06	0	3.50E-05	0
X368.316_3.329	643	368.316	3.329	NA	NA	NA	NA	Yes	No matches	No	No	No	Yes	No	No	No	No	No	No	No	No	No	No	No	No	No	No	0.000270274	0.000157057	0.000276518	0.000228158	0.00018362	0.000282856	8.37E-05	8.16E-05	5.35E-05	0.000123499	9.09E-05	6.84E-05	5.85E-05	7.40E-05	0.000121553	0.000120811	0.000102923	0.000134742	8.19E-05	7.20E-05	9.56E-05	4.25E-06
X368.317_3.315	9290	368.317	3.315	NA	NA	NA	NA	Yes	No matches	No	No	No	No	No	No	No	No	No	Yes	No	No	No	No	No	No	No	No	0	0	0	0	0	0	0	0	0	0	0	0	0	0	0	0	0	0	4.73E-05	1.66E-05	6.70E-05	0.000114191
X368.389_3.87	6437	368.389	3.87	Octadecanamide_C18H37NO_(M+H+C6H12)	0.920196	6	84.0937	Yes	Organic acids and derivatives	No	No	No	No	No	No	No	No	No	No	No	No	Yes	No	No	No	No	No	0	1.80E-06	7.39E-06	2.49E-05	2.34E-06	0.00015191	4.69E-06	3.04E-05	2.87E-05	4.87E-05	3.02E-05	7.87E-05	0	1.20E-05	0	1.28E-05	2.54E-05	3.67E-05	0	1.45E-06	0	0
X369.17_2.767	8306	369.17	2.767	NA	NA	NA	NA	Yes	No matches	No	No	Yes	Yes	No	No	No	No	No	No	No	No	No	No	No	Yes	Yes	Yes	0.00015794	0.00049335	0.000478682	0.000497905	0.000381051	0.000644635	0.000914715	0.001155839	0.000579412	0.001029455	0.000812162	0.001080554	0.000321797	0.000919333	0.000463203	0.000905781	0.000864916	0.000964827	0.000520275	0.000961302	0.000657464	0.001177355
X374.303_3.189	410	374.303	3.189	NA	NA	NA	NA	No	No matches	No	No	No	No	No	No	No	No	No	No	Yes	No	No	No	No	No	No	No	5.81E-06	4.01E-06	2.31E-05	4.61E-05	8.61E-06	6.87E-06	6.52E-05	0.000118039	3.82E-05	7.26E-05	5.33E-05	2.58E-05	5.83E-05	5.78E-05	0.000183879	6.18E-05	6.35E-05	7.33E-05	8.45E-05	7.29E-05	0.000194266	0.000163027
X374.304_3.197	410	374.304	3.197	NA	NA	NA	NA	No	No matches	No	No	No	No	Yes	No	No	No	No	No	No	No	No	No	No	No	No	No	0	0	0	0	0	0	0	0	0	0	0	0	0	0	0	0	0	0	0	0	0	0
X376.319_3.155	4362	376.319	3.155	NA	NA	NA	NA	No	No matches	No	No	No	No	No	No	No	No	No	No	No	No	No	No	No	No	No	Yes	7.70E-06	2.35E-06	1.71E-06	1.77E-05	9.85E-06	0	0.000102535	0.000192335	4.56E-05	0.000101281	9.34E-05	3.89E-05	9.89E-05	9.91E-05	0.000179352	0.000187959	0.000124856	0.000129444	0.000156733	0.000129002	0.000285323	0.000397487
X380.993_2.164	3068	380.993	2.164	NA	NA	NA	NA	No	No matches	No	No	Yes	Yes	No	No	No	No	Yes	No	No	No	No	No	No	Yes	No	No	0.000134004	0.000299361	1.58E-05	1.06E-05	8.18E-05	0	0.000202469	0.000158822	7.99E-05	1.21E-05	0.000117817	4.11E-05	9.98E-05	9.35E-05	2.12E-05	1.07E-06	0	1.12E-05	5.94E-05	3.20E-05	0.000132937	1.40E-06
X385.274_2.874	1907	385.274	2.874	NA	NA	NA	NA	Yes	Lipids and lipid-like molecules	No	No	No	No	No	No	No	No	No	No	Yes	No	No	No	No	No	No	No	2.83E-05	3.40E-05	0	2.28E-05	3.16E-05	0	0	0	5.82E-06	4.95E-06	2.77E-05	1.36E-05	7.51E-05	4.81E-05	0.000106631	5.43E-05	5.72E-05	0.000107053	4.35E-05	2.15E-05	5.24E-05	1.98E-05
X386.717_2.856	3214	386.717	2.856	NA	NA	NA	NA	Yes	No matches	No	No	No	No	No	No	No	No	Yes	No	No	No	No	No	No	No	No	No	9.89E-05	3.65E-05	1.95E-05	6.24E-06	2.76E-06	1.03E-05	0	0	5.06E-06	7.64E-06	0	0	7.18E-05	7.55E-05	2.07E-06	3.66E-05	1.13E-05	0	3.59E-05	2.14E-05	4.84E-05	0
X387.181_2.767	2	387.181	2.767	NA	NA	NA	NA	No	No matches	Yes	No	No	Yes	No	No	No	No	No	No	No	No	No	No	No	Yes	No	Yes	0.015781787	0.037435525	0.037537974	0.041377472	0.029369744	0.045650561	0.065777161	0.079886016	0.049044956	0.049177982	0.042703238	0.059975722	0.018342076	0.034559656	0.02699861	0.044306485	0.029034426	0.013283909	0.038813829	0.061702501	0.047659589	0.076880689
X387.193_2.842	8040	387.193	2.842	NA	NA	NA	NA	Yes	No matches	No	No	No	No	No	No	No	No	No	No	No	No	No	No	No	Yes	No	No	0	0	0	0	0	0	0	0	0	1.27E-05	4.48E-05	0	0.000261438	6.58E-05	2.58E-05	0.000115832	7.43E-05	4.41E-06	0.00023658	0.000120777	0.000161279	0.000142838
X391.211_2.639	4594	391.211	2.639	NA	NA	NA	NA	No	No matches	No	No	Yes	No	No	No	No	No	No	No	No	No	No	No	No	No	No	No	2.39E-05	2.50E-05	2.00E-06	8.35E-06	1.42E-05	0	0	0	0	0	1.45E-06	0	0.000340695	0.00015946	4.97E-05	3.53E-05	6.34E-05	1.56E-05	5.84E-05	0.000106933	3.39E-05	5.53E-05
X396.332_2.991	632	396.332	2.991	NA	NA	NA	NA	Yes	Organic nitrogen compounds	No	No	No	No	No	No	No	No	No	No	No	No	No	No	No	Yes	No	No	2.31E-06	0	7.44E-06	0	0	8.52E-06	8.08E-06	1.89E-05	2.35E-05	1.59E-05	6.97E-06	3.69E-05	9.45E-06	2.21E-05	1.63E-05	1.58E-05	2.04E-05	4.83E-05	2.46E-06	9.59E-06	2.20E-05	1.20E-05
X397.22_2.071	7218	397.22	2.071	NA	NA	NA	NA	No	No matches	No	No	No	No	No	No	No	No	No	No	No	No	No	No	No	Yes	No	No	0	0	0	0	2.48E-06	0	0	0	0	0	0	0	0	9.98E-06	8.87E-07	0	2.08E-06	2.97E-06	4.38E-05	2.16E-05	5.56E-05	0
X399.394_3.159	3160	399.394	3.159	NA	NA	NA	NA	No	No matches	No	No	No	No	No	No	No	No	No	No	No	No	No	No	No	No	Yes	No	7.39E-06	1.44E-05	2.29E-05	3.42E-05	2.22E-05	1.68E-05	0.000151686	0.000174709	8.26E-05	0.000134151	0.000104119	0.000125394	1.04E-05	3.58E-05	3.39E-05	7.57E-05	5.51E-05	2.47E-05	5.66E-06	0	9.69E-06	3.38E-05
X399.395_3.152	9512	399.395	3.152	NA	NA	NA	NA	No	No matches	No	No	No	No	No	No	No	No	No	No	No	No	No	No	No	No	Yes	No	0	0	0	0	0	0	0	0	0	0	0	0	0	0	0	0	0	0	0	0	0	0
X400.158_0.426	4875	400.158	0.426	NA	NA	NA	NA	No	No matches	No	No	No	Yes	No	No	No	No	No	No	No	No	No	No	No	No	No	No	0.000199942	7.39E-05	0.000130254	9.51E-06	3.50E-05	0.000101229	0	0	7.25E-06	6.88E-06	5.21E-06	4.54E-06	0.000200866	0.00019578	0.000115331	4.57E-05	9.29E-05	4.84E-05	0.000145731	7.53E-05	7.15E-05	1.89E-06
X400.159_0.337	4703	400.159	0.337	NA	NA	NA	NA	No	No matches	No	No	No	Yes	No	No	No	No	No	Yes	No	No	No	No	No	No	No	No	1.60E-05	0	0	3.33E-06	0	0.000103822	0	0	0	5.16E-06	0	0	2.58E-05	1.14E-05	3.20E-06	0	8.69E-06	2.53E-05	0.00023696	0.000171868	0.000234766	2.21E-05
X400.307_3.013	9298	400.307	3.013	NA	NA	NA	NA	Yes	No matches	No	No	No	No	No	No	No	No	No	Yes	No	No	No	No	No	No	No	No	0	0	0	0	0	0	0	0	0	0	0	0	0	0	0	0	0	0	0.000321598	0.000282283	5.67E-06	0.000944783
X400.342_2.89	346	400.342	2.89	CAR 16:0_C23H45NO4	0.9779	9	0.000183105	No	Lipids and lipid-like molecules	No	No	No	No	No	No	No	No	No	No	No	No	No	No	No	No	Yes	No	0.001393199	0.001953423	0.000364699	0.001340754	0.000954166	0.000586987	0.001020493	0.00075668	0.000587077	0.001087854	0.000706223	0.00165115	8.31E-05	0.000398172	9.03E-05	0.000276902	0.000204385	0.000303026	0.000166626	0.000286335	0	0.000255234
X400.97_2.127	3110	400.97	2.127	NA	NA	NA	NA	No	No matches	No	No	No	No	No	No	No	No	No	No	No	No	No	No	No	Yes	No	No	4.60E-05	0.000146349	0	7.06E-06	0.000215679	0	1.07E-05	6.57E-06	2.67E-06	0	0.000114348	3.23E-06	6.14E-06	9.34E-06	0	0	0	1.62E-06	4.17E-06	2.51E-06	6.27E-05	0
X404.207_2.768	5	404.207	2.768	NA	NA	NA	NA	No	No matches	No	No	No	Yes	No	No	No	No	No	No	No	No	No	No	No	No	No	Yes	0.004700635	0.010465268	0.010440618	0.012026308	0.007858535	0.012135841	0.019746712	0.022452686	0.015080459	0.017756733	0.014349776	0.018832502	0.01002441	0.018393489	0.013304217	0.018459237	0.013495595	0.006481699	0.016684787	0.024427114	0.019771413	0.030909088
X406.154_2.765	7464	406.154	2.765	NA	NA	NA	NA	Yes	No matches	No	No	No	No	No	No	No	No	No	No	No	No	No	No	No	Yes	No	Yes	0	0	0	0	0	0	4.77E-06	7.55E-06	0	8.26E-06	1.01E-05	3.59E-06	0	5.53E-06	0	6.60E-06	3.15E-06	0	0.000232365	0.000444492	0.000379797	0.000717432
X408.309_3.341	8946	408.309	3.341	NA	NA	NA	NA	Yes	No matches	No	No	No	No	No	No	No	No	No	No	No	Yes	No	No	No	No	No	No	0	0	0	0	0	0	0	0	0	0	0	0	0	0	0	6.29E-06	1.19E-05	2.41E-05	0	2.55E-06	1.82E-06	8.31E-06
X408.952_0.314	4776	408.952	0.314	NA	NA	NA	NA	No	No matches	No	No	No	Yes	No	No	No	No	No	No	No	No	No	No	No	No	No	No	6.75E-05	5.50E-05	7.66E-05	1.49E-05	3.68E-05	8.63E-05	5.65E-06	1.99E-06	3.01E-05	2.25E-06	9.99E-06	3.63E-05	1.34E-05	9.87E-06	2.44E-06	0	9.73E-06	1.54E-06	0.00010271	5.67E-05	7.22E-05	1.32E-05
X409.162_2.768	14	409.162	2.768	NA	NA	NA	NA	No	No matches	Yes	No	No	Yes	No	No	No	No	No	No	No	No	No	No	No	No	No	Yes	0.001438921	0.003817493	0.003701254	0.004450928	0.002594985	0.004444513	0.007222842	0.009495158	0.005057549	0.00803803	0.006787015	0.010602461	0.003806887	0.009610269	0.00783902	0.010191375	0.009503039	0.011744661	0.008277466	0.013080006	0.011291163	0.018137178
X414.14_2.772	341	414.14	2.772	NA	NA	NA	NA	No	No matches	No	No	Yes	No	No	No	No	No	No	No	No	No	No	No	No	No	No	No	6.01E-06	6.06E-05	5.08E-05	5.96E-05	2.23E-05	4.54E-05	1.82E-05	3.94E-05	0	0.000124098	3.72E-05	2.09E-05	5.43E-06	5.09E-05	3.35E-05	0.000109964	7.18E-05	0.00010118	3.36E-06	6.99E-05	3.71E-05	8.97E-05
X415.14_2.768	1870	415.14	2.768	NA	NA	NA	NA	No	No matches	No	No	No	No	No	No	No	No	No	No	No	No	No	No	No	No	No	Yes	3.07E-05	7.14E-05	0.000102904	0.000104203	9.91E-05	0.000149823	0.000352096	0.00025367	0.000194876	0.000277355	0.000108422	0.000159537	1.51E-05	3.50E-05	8.04E-06	5.07E-05	2.20E-05	2.93E-05	7.29E-05	0.000216929	0.000166437	0.000302457
X415.157_0.304	6342	415.157	0.304	NA	NA	NA	NA	No	No matches	No	No	Yes	No	No	No	No	No	No	No	No	No	No	No	No	No	No	No	3.84E-06	2.11E-06	1.03E-05	0	1.25E-05	0	0	0	0	0	0	0	0.000325112	0.000407303	0.000228645	2.99E-05	9.17E-05	8.64E-05	3.40E-05	0.000177136	0.000146043	0
X415.158_0.304	8962	415.158	0.304	NA	NA	NA	NA	No	No matches	No	No	No	Yes	No	No	No	No	No	No	No	No	No	No	No	No	No	No	0	0	0	0	0	0	0	0	0	0	0	0	0	0	0	0	1.02E-05	2.09E-06	0.000483185	0.000425513	0.000392483	7.36E-05
X416.337_2.79	338	416.337	2.79	CAR 16:0;O_C23H45NO5	0.943095	6	10.0209	Yes	Lipids and lipid-like molecules	No	No	No	No	No	No	No	No	No	No	No	No	No	No	No	Yes	Yes	No	0.000183095	0.000174671	0.00043008	0.000101999	0.000118705	0.000430893	8.92E-05	0.000105078	0.000496515	8.12E-05	0.00012275	0.000705184	0.000227749	0.000452829	0.000203899	0.000191057	0.000318793	0.000630949	0.000242152	0.000510286	1.05E-05	0.000149929
X420.899_2.103	3096	420.899	2.103	NA	NA	NA	NA	No	No matches	No	No	Yes	Yes	No	No	No	No	No	No	No	No	No	No	No	Yes	No	No	0.000115548	0.00022854	2.33E-05	3.74E-05	0.000247681	0	3.79E-05	1.14E-05	1.32E-05	8.60E-07	5.60E-05	2.81E-06	9.36E-05	6.55E-05	9.58E-06	7.05E-06	1.94E-05	1.21E-05	0.000189321	0.000111542	0.000106056	3.34E-05
X425.136_2.773	136	425.136	2.773	NA	NA	NA	NA	No	No matches	No	No	No	No	No	No	No	No	No	No	No	No	No	Yes	No	No	No	No	0.000429746	0.000745218	0.000638851	0.000735565	0.000673748	0.000835997	0.000868412	0.001031432	0.000582817	0.000861116	0.00097459	0.001234861	0.001528232	0.002854503	0.001957633	0.002619036	0.002863107	0.002676813	0.000694691	0.000776422	0.000409711	0.000225554
X426.484_2.164	3085	426.484	2.164	NA	NA	NA	NA	No	No matches	No	No	No	No	No	No	No	No	Yes	No	No	No	No	No	No	Yes	No	No	7.92E-05	0.000283149	7.10E-06	2.51E-05	0.000406906	0	0.000140542	9.09E-05	6.47E-05	7.29E-06	0.000103843	9.93E-06	0.000155933	8.73E-05	0	9.10E-06	1.16E-05	3.13E-06	5.60E-05	1.52E-05	8.82E-05	6.35E-06
X429.191_2.885	359	429.191	2.885	NA	NA	NA	NA	Yes	No matches	No	No	No	No	No	No	No	No	No	No	No	No	No	No	No	No	No	Yes	3.61E-06	2.68E-05	5.98E-05	7.03E-05	2.03E-05	5.56E-05	8.75E-05	0.000119128	6.69E-05	0.000105064	5.53E-05	0.000117255	0	5.75E-05	2.58E-05	5.52E-05	3.85E-05	4.33E-05	1.85E-05	3.67E-05	3.11E-05	8.50E-05
X430.223_2.768	8304	430.223	2.768	NA	NA	NA	NA	Yes	No matches	No	No	No	No	No	No	No	No	No	No	No	No	No	No	No	No	Yes	No	0	0	0	0	0	0	0	0	0	0	8.49E-06	2.89E-05	0	0	0	0	0	0	0	4.60E-06	0	0
X430.223_2.769	8304	430.223	2.769	NA	NA	NA	NA	Yes	No matches	No	No	No	No	No	No	No	No	No	No	No	No	No	No	No	Yes	No	No	0.000310357	0.000804537	0.00072973	0.000765177	0.000758567	0.001084148	0.000914025	0.000699174	0.000487454	0.000591523	0.000407999	0.000434865	1.56E-05	9.18E-05	4.32E-06	0.00010638	5.21E-05	5.77E-05	7.71E-05	0.000130106	8.33E-05	0.000176826
X440.338_2.763	5113	440.338	2.763	CAR 18:2;O_C25H45NO5	0.935914	6	13.9796	Yes	Lipids and lipid-like molecules	No	No	No	No	No	No	No	No	No	No	No	No	No	No	No	Yes	No	No	3.27E-06	1.25E-05	0	1.09E-05	9.39E-06	0	0	0	0	0	0	0	0	3.21E-05	0	0	0	0	0.000180965	0.000353194	4.00E-06	0.000135395
X441.136_2.721	840	441.136	2.721	NA	NA	NA	NA	No	No matches	No	No	No	No	Yes	No	No	No	No	No	No	No	No	No	No	No	No	No	0.000110859	7.74E-05	2.29E-05	6.82E-05	7.81E-05	1.31E-05	0.000210934	0.000192287	5.19E-05	0.000106394	0.000182857	6.08E-05	7.67E-05	7.63E-05	8.73E-05	3.39E-05	7.26E-05	7.39E-05	5.72E-05	5.27E-05	7.44E-05	4.48E-05
X442.353_2.819	3191	442.353	2.819	CAR 18:1;O_C25H47NO5	0.952474	7	15.9945	Yes	Lipids and lipid-like molecules	No	No	No	No	No	No	No	No	No	No	No	No	No	No	No	Yes	No	No	4.69E-05	2.38E-05	7.06E-05	3.92E-05	4.39E-05	0.000111201	0	6.37E-06	5.96E-05	9.00E-06	0	3.87E-06	3.09E-06	2.87E-05	2.33E-06	2.23E-06	6.24E-05	2.73E-05	0.000144409	0.000444904	0	0.000110436
X444.369_2.876	804	444.369	2.876	CAR 18:0;O_C25H49NO5	0.923964	4	18.0105	Yes	Lipids and lipid-like molecules	No	No	No	No	No	No	No	No	No	No	No	No	No	No	No	Yes	No	No	4.77E-05	4.80E-05	0.000195171	3.32E-05	1.45E-05	0.00012097	5.41E-06	6.90E-06	0.000159837	1.53E-05	3.05E-05	8.95E-05	2.64E-05	5.74E-05	5.63E-05	4.11E-05	4.56E-05	0.000192236	1.61E-05	4.44E-05	1.91E-06	1.90E-05
X445.221_2.633	6586	445.221	2.633	NA	NA	NA	NA	No	No matches	No	No	No	No	No	No	No	No	No	Yes	No	No	No	No	No	No	No	No	0	2.59E-06	0	0	1.63E-05	0	0	0	0	0	0	0	1.57E-06	0	1.37E-05	8.17E-06	0	0	0.000118506	3.42E-05	0	0.000118972
X446.218_2.884	378	446.218	2.884	NA	NA	NA	NA	No	No matches	No	No	No	No	No	No	No	No	No	No	Yes	No	No	No	No	No	No	Yes	0	1.16E-05	1.87E-05	3.13E-05	2.52E-06	1.03E-05	3.91E-05	6.18E-05	1.63E-05	4.80E-05	2.45E-05	4.38E-05	0	4.43E-05	1.82E-05	7.33E-05	3.04E-05	2.85E-05	1.21E-05	3.08E-05	1.11E-05	7.36E-05
X449.738_2.229	3082	449.738	2.229	NA	NA	NA	NA	No	No matches	No	No	Yes	Yes	No	No	No	No	No	No	No	No	No	No	No	No	No	No	6.16E-05	0.000177538	4.37E-06	1.24E-05	0.000105737	0	7.90E-05	8.58E-05	3.30E-05	1.68E-06	5.98E-05	6.47E-06	6.81E-05	5.53E-05	0	1.39E-06	1.96E-06	5.13E-06	7.03E-05	3.77E-05	2.94E-05	5.50E-06
X454.294_2.917	151	454.294	2.917	LPE 16:0_C21H44NO7P or LPE O-16:1;O_C21H44NO7P	0.974442	12	0.000610352	No	Lipids and lipid-like molecules	No	No	No	No	No	No	No	No	No	No	No	Yes	No	No	No	No	No	No	0.002241555	0.00188366	0.001660719	0.002482129	0.001393667	0.00161718	0.000566589	0.0004001	0.000578333	0.000864275	0.000760187	0.000412907	0	0.000103958	0.000456699	0.000247156	0.000414495	0.000445269	0.003410382	0.002634947	0.001379445	0.002514328
X455.725_2.239	3080	455.725	2.239	NA	NA	NA	NA	No	No matches	No	No	Yes	Yes	No	No	No	No	Yes	No	No	No	No	No	No	Yes	No	No	7.74E-05	0.000211025	1.48E-05	7.34E-06	8.49E-05	0	0.00017254	0.000214736	0.00013147	1.61E-06	7.95E-05	2.25E-05	0.000102041	8.30E-05	3.35E-06	0	2.05E-06	0	6.68E-05	2.98E-05	7.84E-05	0
X458.23_2.165	3072	458.23	2.165	NA	NA	NA	NA	No	No matches	No	No	Yes	No	No	No	No	No	Yes	No	No	No	No	No	No	Yes	No	No	0.00018988	0.00042471	4.29E-06	1.96E-06	7.64E-05	0	8.45E-05	3.19E-05	6.41E-05	1.77E-06	9.18E-05	2.98E-05	0.000113143	6.80E-05	3.15E-05	0	0	1.14E-05	5.93E-05	2.06E-05	0.00013392	0
X466.25_2.226	3064	466.25	2.226	NA	NA	NA	NA	No	No matches	No	No	Yes	No	No	No	No	No	Yes	No	No	No	No	No	No	Yes	No	No	0.000240172	0.000546595	3.27E-05	3.11E-05	0.000172436	0	0.000332844	0.000205582	0.00019173	2.37E-06	6.18E-05	6.55E-05	0.000140022	0.000107444	1.99E-05	0	3.12E-06	7.29E-06	3.86E-05	2.36E-05	9.15E-05	0
X468.309_2.821	8308	468.309	2.821	LPC 14:0_C22H46NO7P or LPC O-14:1;O_C22H46NO7P or PC O-14:0_C22H46NO7P	0.938107	11	0.000274658	No	Lipids and lipid-like molecules	No	No	No	No	No	No	No	No	No	Yes	No	No	No	No	No	No	No	No	9.78E-05	5.32E-05	4.67E-05	6.92E-05	0.000117194	7.47E-05	5.24E-06	1.62E-06	1.47E-05	1.29E-05	3.11E-05	4.22E-05	4.62E-05	4.44E-06	3.44E-05	8.24E-06	7.45E-06	6.48E-06	6.65E-05	9.17E-06	1.53E-06	4.21E-05
X472.363_3.023	1899	472.363	3.023	NA	NA	NA	NA	Yes	No matches	No	No	No	No	No	No	No	No	No	No	No	No	Yes	No	No	No	No	No	0.000514494	0.000639623	0	0.001164508	0.000856004	0.000198158	0.001167873	0.001149677	0	0.000962599	0.000819963	3.97E-06	0.000125377	0.000232375	0	0.000294319	0.000252843	0	6.80E-05	6.46E-05	0	4.77E-05
X473.238_2.238	5707	473.238	2.238	NA	NA	NA	NA	No	No matches	No	No	No	No	No	No	Yes	No	No	No	No	No	No	No	No	No	No	No	9.37E-06	8.46E-06	0	3.98E-05	0.000217333	0	0	0	0	0	5.91E-05	0	0	0	0	1.95E-06	5.79E-06	0	0	0	0	0
X475.989_2.164	495	475.989	2.164	NA	NA	NA	NA	No	No matches	No	No	Yes	Yes	Yes	No	No	No	Yes	Yes	No	No	No	No	No	Yes	No	Yes	0.00054847	0.001119945	8.99E-05	8.40E-05	0.000359124	1.49E-05	0.000824667	0.000708531	0.000343942	9.60E-05	0.000546515	0.000219579	0.000699125	0.000594285	0.000274736	4.52E-05	0.000116445	0.000167937	0.000385474	0.000288026	0.000802294	2.77E-05
X476.24_2.164	436	476.24	2.164	NA	NA	NA	NA	No	No matches	No	No	Yes	Yes	Yes	No	No	No	No	Yes	No	No	No	No	No	Yes	No	Yes	0.000570578	0.001184936	0.000100674	8.40E-05	0.000373008	1.48E-05	0.000869004	0.00073784	0.000355671	0.000101843	0.000570449	0.000230035	0.000731865	0.00061696	0.000287815	4.55E-05	0.000122601	0.000172646	0.000391695	0.000307449	0.000840905	2.74E-05
X478.294_2.879	672	478.294	2.879	NCGC00380283-01!4-[5-[[4-[5-[acetyl(hydroxy)amino]pentylamino]-4-oxobutanoyl]-hydroxyamino]pentylamino]-4-oxobutanoic acid_C20H36N4O8	0.759182	9	0.00662231	No	Lipids and lipid-like molecules	No	No	No	No	Yes	No	No	No	No	No	No	No	No	No	No	No	No	No	0.001478404	0.001200616	0.000308909	0.001204473	0.001250558	0.000335636	0.000716042	0.0008088	0.000692008	0.000979253	0.001238859	0.000895907	0.000354096	0.000240331	0.000137942	0.000198633	0.000256071	0.000250775	0.001718503	0.001355235	0.001004363	0.000957986
X479.152_2.786	1000	479.152	2.786	NA	NA	NA	NA	No	No matches	No	No	No	No	Yes	No	No	No	No	No	No	No	No	No	No	No	No	No	2.59E-05	9.40E-06	2.93E-06	1.83E-06	3.35E-05	0	2.86E-05	2.59E-06	5.95E-06	0	1.85E-05	0	4.51E-05	2.31E-05	0.000106702	1.39E-05	4.79E-05	6.82E-05	2.38E-05	5.46E-06	0.00011278	9.99E-06
X480.309_2.951	7832	480.309	2.951	LPE 18:1_C23H46NO7P or LPE O-18:2;O_C23H46NO7P or LPE 18:0;O_C23H48NO8P	0.793565	11	0.000274658	No	Lipids and lipid-like molecules	No	No	No	No	No	No	No	No	No	No	No	No	No	No	No	No	No	Yes	0.002480544	0.002446882	0.001231755	0.003104739	0.002872757	0.001401287	0.001577258	0.001537796	0.001522379	0.000952021	0.001382489	0.000842457	0.00043859	0.000147188	0.000832616	0.000264275	0.000451438	0.000345039	0.001768168	0.001396929	0.000872224	0.001177787
X480.345_2.967	1810	480.345	2.967	LPC O-16:1_C24H50NO6P or LPC O-16:0;O_C24H52NO7P	0.842359	11	0.00198364	No	Lipids and lipid-like molecules	No	No	No	No	No	No	No	No	No	Yes	No	No	No	No	No	No	No	No	0.000206817	0.00023266	8.92E-05	0.000108042	0.000293671	7.33E-05	2.09E-05	2.04E-05	1.01E-05	2.97E-05	7.00E-05	1.10E-05	0.000595011	0.000309658	0.000308991	0.000341457	0.000344367	0.000212398	0.000339168	0.000226273	4.77E-05	0.000173146
X482.325_3.027	66	482.325	3.027	LPE 18:0_C23H48NO7P or LPE O-18:1;O_C23H48NO7P	0.763045	9	28.0321	Yes	No matches	No	No	No	No	No	No	No	No	No	Yes	No	No	No	No	No	No	No	No	0.005634056	0.00472721	0.004000844	0.006202398	0.007730762	0.00492787	0.001986448	0.001535719	0.00251417	0.001894636	0.002085307	0.001359182	0.000387327	0.000525284	0.002408403	0.002120865	0.001651906	0.001859594	0.005751662	0.004111027	0.002227166	0.005108421
X482.361_2.958	537	482.361	2.958	LPC O-16:0_C24H52NO6P	0.925062	7	0.0012207	No	Lipids and lipid-like molecules	No	No	No	No	No	No	No	No	No	Yes	Yes	Yes	No	No	No	No	No	No	0.000408679	0.000311829	0.000402868	0.000582813	0.000687874	0.000475958	0.000145015	0.000175951	0.000160273	0.000172714	0.000198866	0.000170066	0.000304247	0.000242474	0.000299322	0.000367735	0.000234297	0.000180552	0.000600819	0.000387172	0.000161087	0.000772602
X484.385_2.982	708	484.385	2.982	NA	NA	NA	NA	Yes	Organic nitrogen compounds	No	No	No	No	No	No	No	No	No	No	No	No	No	No	No	Yes	No	No	2.15E-06	0	4.86E-06	0	0	1.40E-05	3.43E-05	5.07E-05	3.03E-05	2.79E-05	1.43E-05	5.75E-05	4.99E-06	1.39E-05	1.22E-05	2.16E-05	1.85E-05	2.98E-05	0	5.97E-06	1.16E-05	3.97E-06
X486.098_2.765	1079	486.098	2.765	NA	NA	NA	NA	No	No matches	No	No	No	No	No	No	No	No	No	No	No	No	No	No	No	No	No	Yes	0	0	0	0	0	0	0	0	0	0	0	0	0	0	0	0	0	0	0	0	0	0
X488.359_3.01	1901	488.359	3.01	NA	NA	NA	NA	Yes	No matches	No	No	No	No	No	No	No	No	No	No	No	No	Yes	No	No	No	No	No	0.001772362	0.001735445	1.11E-05	0.003345874	0.002450462	0.000582643	0.001978468	0.001861374	0	0.001637784	0.001519974	5.84E-06	0.001317546	0.001591784	0	0.002035494	0.001917686	0	0.001952866	0.00198262	4.59E-05	0.003140846
X489.228_2.768	25	489.228	2.768	NA	NA	NA	NA	No	No matches	Yes	No	Yes	Yes	No	No	No	No	No	No	No	No	No	Yes	No	Yes	Yes	Yes	0.000285256	0.001358794	0.001135568	0.001269726	0.000922737	0.001908913	0.001942767	0.003452733	0.001208658	0.002826743	0.002114119	0.003532209	0.000476947	0.002816205	0.001620859	0.002181434	0.002627034	0.003486972	0.000918677	0.002433809	0.001369836	0.002947385
X493.314_3.018	6267	493.314	3.018	NA	NA	NA	NA	No	No matches	No	No	No	No	No	No	No	No	No	Yes	No	No	No	No	No	No	No	No	0.000301865	0.000279274	0	0.000519027	0.000389685	7.07E-05	0.000355267	0.000359374	0	0.000309243	0.00030667	0	0.000368598	0.000416379	0	0.000538473	0.000486839	0	0.000337066	0.000409806	0	0.000166947
X493.315_3.011	6267	493.315	3.011	NA	NA	NA	NA	No	No matches	No	No	No	No	No	No	No	No	No	Yes	No	No	No	No	No	No	No	No	0	3.44E-06	0	3.41E-06	1.58E-05	0	0	0	0	0	0	0	0	2.35E-06	0	0	0	0	0.000348337	0.000318963	2.37E-05	0.000785412
X494.324_2.861	727	494.324	2.861	NA	NA	NA	NA	Yes	Lipids and lipid-like molecules	No	No	No	No	No	No	No	No	No	Yes	No	No	No	No	No	No	No	No	0.000809614	0.000719525	0.000373043	0.000728989	0.000991703	0.000470888	0.000248516	0.000234638	0.000261635	0.000454324	0.00062539	0.000433755	0.000960721	0.000654026	0.00085347	0.000567468	0.000639539	0.000622057	0.000648746	0.000426786	0.00035974	0.000166689
X494.325_2.865	4655	494.325	2.865	LPC 16:1_C24H48NO7P or LPC O-16:2;O_C24H48NO7P or LPC 16:0;O_C24H50NO8P	0.958488	12	2.00381	Yes	Lipids and lipid-like molecules	No	No	No	No	No	No	No	No	No	Yes	Yes	No	No	No	No	No	No	No	9.07E-06	0	0.000203972	0	2.32E-06	0.000177503	0	0	6.91E-06	0	1.26E-05	6.21E-06	0	0	0	0	0	0	0.000228805	0.000170814	0.000147632	0.000357937
X496.341_2.926	9491	496.341	2.926	LPC 16:0_C24H50NO7P or LPC O-16:1;O_C24H50NO7P or PC O-16:0_C24H50NO7P	0.975604	10	0.0122986	No	Lipids and lipid-like molecules	No	No	No	No	No	No	No	No	No	No	Yes	Yes	No	No	No	No	No	No	0.020637573	0.023159365	0.03701209	0.030853722	0.019017293	0.034961993	0.008523304	0.006832492	0.012044735	0.012387383	0.007249582	0.005490881	0	0.002644552	0.005536309	0.006249658	0.011413245	0.008786385	0.073701991	0.059338184	0.038523101	0.056257512
X502.257_2.547	5592	502.257	2.547	NA	NA	NA	NA	Yes	Lipids and lipid-like molecules	No	No	No	No	No	No	No	No	No	No	Yes	No	No	No	No	No	No	No	0	0	0	0	7.25E-06	0	0	0	0	0	2.02E-06	0	2.26E-05	3.11E-05	0.000182303	5.42E-05	0.000115837	0.00016429	1.50E-06	0	5.67E-05	0
X502.294_2.879	264	502.294	2.879	NA	NA	NA	NA	Yes	Lipids and lipid-like molecules	No	No	No	No	No	No	No	No	No	No	No	No	No	No	No	No	No	Yes	0.003086218	0.00326236	0.000652096	0.003667848	0.003668305	0.000749266	0.001961224	0.001115102	0.002226187	0.001361818	0.002012991	0.001404665	0	9.54E-05	0.000234874	0.000165464	0.000413684	0.000383497	0.002017545	0.001687294	0.001985695	0.001444779
X506.255_3.172	4581	506.255	3.172	NA	NA	NA	NA	No	No matches	No	No	No	No	No	No	No	No	No	No	No	No	No	No	No	No	Yes	No	4.55E-06	0	0	1.10E-05	2.75E-06	0	1.21E-05	9.75E-06	9.26E-06	8.16E-06	1.12E-05	1.31E-06	2.91E-06	2.14E-06	3.56E-06	2.65E-05	0	1.15E-06	1.51E-05	0	1.45E-05	2.17E-05
X508.376_2.995	4341	508.376	2.995	LPC O-18:1_C26H54NO6P or LPC O-18:0;O_C26H56NO7P	0.862112	8	0.00140381	No	Lipids and lipid-like molecules	Yes	No	No	No	No	No	Yes	Yes	No	Yes	No	No	No	No	No	No	No	No	3.38E-05	3.47E-05	9.64E-06	0.000130019	0.000166444	3.24E-05	2.56E-06	2.10E-06	3.89E-06	6.65E-05	0.000120434	1.10E-05	3.77E-05	3.04E-05	3.62E-05	0.000108791	6.58E-05	1.50E-05	1.88E-05	6.43E-06	0	6.81E-05
X510.356_2.983	419	510.356	2.983	LPC 17:0_C25H52NO7P or LPC O-17:1;O_C25H52NO7P or PC O-17:0_C25H52NO7P	0.956776	10	0.000305176	No	Lipids and lipid-like molecules	No	No	No	No	No	No	No	No	No	No	Yes	Yes	No	No	No	No	No	No	0.000531954	0.000435346	0.000484839	0.000487734	0.000699916	0.000606768	0.000137038	0.000150684	0.000186873	0.000142448	0.000200561	0.000176959	5.46E-05	3.80E-05	7.21E-05	4.86E-05	9.52E-05	8.96E-05	0.000689068	0.000519481	0.00027258	0.000431729
X511.21_3.171	9375	511.21	3.171	NA	NA	NA	NA	No	No matches	No	No	No	No	No	No	No	No	No	No	No	No	No	No	No	No	No	Yes	0	0	0	0	0	0	0	0	0	0	0	0	0	0	0	0	0	0	0	0	0	3.61E-06
X516.39_3.018	8038	516.39	3.018	NA	NA	NA	NA	Yes	No matches	No	No	No	No	No	No	No	No	No	No	No	No	Yes	No	No	No	No	No	0.000646754	0.000759463	0	0.001381644	0.001094967	0.000262642	0.00122899	0.001197333	0	0.001048986	0.000836109	4.12E-06	0.00013004	0.000239932	0	0.000246475	0.000252398	0	1.90E-05	4.48E-05	0	4.72E-05
X518.323_2.92	493	518.323	2.92	LPC 18:3_C26H48NO7P or LPC O-18:4;O_C26H48NO7P or LPC 18:2;O_C26H50NO8P or PC 18:1_C26H50NO8P	0.733134	7	0.00396729	No	Lipids and lipid-like molecules	No	No	No	No	No	No	No	No	No	No	Yes	No	No	No	No	No	No	No	2.54E-06	0	0	0	0	0	0	0	0	2.34E-06	2.64E-05	1.84E-05	0.000221078	6.40E-05	0.000220709	6.50E-05	1.41E-05	5.77E-05	0.00084874	0.000512095	0.000403914	0.000648258
X518.325_2.837	1962	518.325	2.837	LPC 18:3_C26H48NO7P or LPC O-18:4;O_C26H48NO7P or LPC 18:2;O_C26H50NO8P or PC 18:1_C26H50NO8P	0.748607	8	0.00128174	No	Lipids and lipid-like molecules	No	No	No	No	No	No	No	No	No	No	No	No	No	No	No	Yes	No	No	0.000144298	0.000111495	1.61E-05	5.48E-05	0.000116704	1.07E-05	2.24E-06	2.80E-06	1.93E-05	6.20E-06	1.55E-05	1.19E-05	0.000205148	6.29E-05	0.000190407	6.64E-05	2.92E-05	0.000107938	0.000245665	5.02E-05	0.000204577	1.71E-05
X520.341_2.89	135	520.341	2.89	LPC 18:2_C26H50NO7P or LPC O-18:3;O_C26H50NO7P or LPC 18:1;O_C26H52NO8P or PC 18:0_C26H52NO8P	0.72398	4	0.000427246	No	Lipids and lipid-like molecules	No	No	No	No	No	No	No	No	No	No	No	No	No	No	No	No	No	Yes	0.009782772	0.009541333	0.004224578	0.008560153	0.012891332	0.005184487	0.004051081	0.004379367	0.003968862	0.007312333	0.008432611	0.005108491	0.019912702	0.011111504	0.013814337	0.012671797	0.010600479	0.010884817	0.016570693	0.010562925	0.009532457	0.010639365
X522.357_2.957	65	522.357	2.957	LPC 18:1_C26H52NO7P or LPC O-18:2;O_C26H52NO7P or LPC 18:0;O_C26H54NO8P or PC O-18:1_C26H52NO7P	0.883564	9	0.00164795	No	No matches	No	No	No	No	No	No	No	No	No	No	No	No	No	No	No	No	No	Yes	0.010789516	0.010793387	0.010039758	0.009062616	0.01134141	0.013253404	0.004942949	0.003273884	0.004082673	0.003004804	0.004931823	0.002003449	0.000942392	0.000229498	0.003263122	0.002064867	0.001679507	0.000818765	0.008071567	0.006168866	0.00519234	0.005626364
X524.278_2.733	6081	524.278	2.733	NA	NA	NA	NA	No	No matches	No	No	No	No	No	No	No	No	No	No	Yes	No	No	No	No	No	No	No	3.91E-05	4.69E-05	0	6.18E-05	5.72E-05	0	1.50E-05	2.86E-05	1.45E-05	1.63E-06	4.09E-05	1.34E-05	0	0	2.77E-05	7.86E-05	3.21E-05	0	9.74E-05	0.000105859	5.44E-06	2.22E-05
X526.294_2.877	180	526.294	2.877	NA	NA	NA	NA	Yes	Lipids and lipid-like molecules	No	No	No	No	No	No	No	No	No	Yes	Yes	Yes	No	No	No	No	No	No	0.006244434	0.006154937	0.001522611	0.006039226	0.006239304	0.001477101	0.002731278	0.001402371	0.003922425	0.002156146	0.00313326	0.002353512	0	0.000379325	0	0.000876461	0.001782783	0.001493618	0.007676507	0.006130325	0.011604742	0.00597949
X528.311_2.928	8010	528.311	2.928	NA	NA	NA	NA	Yes	Lipids and lipid-like molecules	No	No	No	No	Yes	No	No	No	No	No	No	No	No	No	No	No	No	Yes	0	0	0	0	0	0	0	0	0	6.60E-05	1.23E-05	2.95E-05	0	2.01E-05	5.20E-05	1.52E-05	8.14E-05	6.06E-05	0.00033221	0.000211804	0.000423064	0.000187243
X530.289_2.929	1780	530.289	2.929	NA	NA	NA	NA	No	No matches	No	No	No	No	No	No	No	No	No	No	No	Yes	No	No	No	No	Yes	No	0.000105571	0.000151468	1.25E-05	0.000275153	0.000252436	2.26E-05	9.97E-05	0.00022073	0.000245851	0.000162057	0.000212177	0.000261903	7.74E-06	1.24E-05	2.33E-05	1.62E-05	4.63E-05	0.000101602	4.69E-05	5.48E-05	0.000147409	5.43E-05
X532.385_3.004	1843	532.385	3.004	NA	NA	NA	NA	Yes	No matches	No	No	No	No	No	No	No	No	No	No	No	No	Yes	No	No	No	No	No	0.002408661	0.002394584	1.32E-05	0.005092485	0.003444558	0.000892534	0.002947296	0.002883796	0	0.002477021	0.002276733	1.51E-05	0.001725905	0.002104327	1.01E-05	0.002845343	0.002617164	9.45E-06	0.002618982	0.002690412	7.00E-05	0.004249564
X534.286_3.175	623	534.286	3.175	NA	NA	NA	NA	No	No matches	Yes	No	No	No	No	No	No	No	No	No	No	No	No	No	No	No	No	No	1.41E-05	3.06E-05	1.55E-05	7.58E-05	2.22E-05	6.25E-06	0.000257114	0.000220111	0.000259143	0.000215601	0.000150748	7.82E-05	1.60E-05	4.22E-05	2.95E-05	0.000145836	4.38E-05	1.25E-05	2.42E-05	0	5.01E-06	4.74E-05
X538.315_2.977	358	538.315	2.977	NA	NA	NA	NA	No	No matches	No	No	No	Yes	No	No	No	No	No	No	No	No	No	No	No	No	No	No	0.000348145	0.000264784	0.000314388	0.000226311	0.000310356	0.000298216	0.000306598	0.000228752	0.000419715	0.000133421	0.000187044	0.000156641	0	1.87E-05	2.01E-06	4.23E-05	3.58E-05	7.04E-05	0.000573521	0.000623651	0.000486253	0.000346366
X540.273_2.812	4872	540.273	2.812	NA	NA	NA	NA	No	No matches	No	No	No	No	No	No	No	No	No	Yes	No	No	No	No	No	No	No	No	4.49E-05	2.23E-05	0	1.95E-05	3.49E-05	0	0	0	0	1.59E-06	1.26E-05	6.86E-06	9.93E-05	6.00E-05	7.76E-05	7.29E-05	5.36E-05	6.75E-05	8.86E-05	6.24E-05	4.96E-05	5.43E-05
X542.289_2.779	2175	542.289	2.779	NA	NA	NA	NA	Yes	Lipids and lipid-like molecules	No	No	No	No	No	No	No	No	No	No	Yes	No	No	No	No	No	No	No	0	0	0	0	0	0	0	0	0	1.83E-05	0	0	0	4.48E-05	3.89E-05	7.66E-05	9.46E-05	0.000117631	0.000895157	0.000583848	0.000604924	0.000418357
X544.34_2.89	162	544.34	2.89	LPC 20:4_C28H50NO7P	0.934161	7	48.0114	Yes	No matches	No	No	No	No	No	No	No	No	No	No	No	No	No	No	No	No	No	Yes	0.00919023	0.010556162	0.003438837	0.007281783	0.011120856	0.004047285	0.004028082	0.003629101	0.005263949	0.004120189	0.006905683	0.006137997	0.010600355	0.006691855	0.01036913	0.006639043	0.006933231	0.008812015	0.007247752	0.005437988	0.006630949	0.005235323
X550.351_3.01	196	550.351	3.01	LPC 19:2;O_C27H52NO8P or PC 19:1_C27H52NO8P	0.95536	7	16.031	Yes	No matches	Yes	No	No	No	No	No	No	No	No	No	No	No	No	No	No	No	No	No	0.000359917	0.000312604	0.000450736	0.000125969	0.000137512	0.000466992	0.00011154	0.000122221	0.000109385	3.68E-05	0.000136471	8.97E-05	9.61E-06	1.87E-05	5.52E-05	7.44E-06	2.85E-06	6.36E-05	5.45E-06	4.58E-06	4.73E-06	0
X554.288_2.924	510	554.288	2.924	NA	NA	NA	NA	Yes	Lipids and lipid-like molecules	No	No	No	No	No	No	No	No	No	No	No	Yes	No	No	No	No	No	No	0.000322351	0.000505855	8.76E-05	0.000428338	0.000420958	8.44E-05	0.000105394	0.000163019	0.000474439	0.000207155	0.000253713	0.000352966	0.000129137	0.000205636	0.00087324	0.000197236	0.00047844	0.00110928	0.000390099	0.000312757	0.001099912	0.000351894
X554.31_2.942	161	554.31	2.942	NA	NA	NA	NA	No	No matches	No	No	No	Yes	No	No	No	No	No	No	No	No	No	No	No	No	No	No	0.000244418	0.000150441	0.000549905	0.000108738	0.000173694	0.000506374	0.000136964	0.0001129	0.000171585	4.79E-05	8.53E-05	5.60E-05	0.000375765	0.00033023	0.000237279	0.000206208	0.000279814	0.00023683	0.000543244	0.000515229	0.000388811	0.000225957
X558.283_2.723	2203	558.283	2.723	NA	NA	NA	NA	No	No matches	No	No	No	No	No	No	No	No	No	No	Yes	No	No	No	No	No	No	No	0.000379028	0.000209251	6.71E-06	0.000166324	0.000261001	2.52E-06	1.35E-05	7.73E-06	7.07E-05	3.59E-05	0.000122528	0.000104761	0.000684201	0.000491887	0.000718819	0.000488823	0.000430189	0.000641253	0.000861931	0.000652455	0.00057128	0.000486364
X558.284_2.634	4420	558.284	2.634	NA	NA	NA	NA	Yes	Lipids and lipid-like molecules	No	No	No	No	No	No	No	No	No	No	Yes	No	No	No	No	No	No	No	0.000413448	0.000205131	1.90E-05	9.42E-05	0.000215684	7.43E-06	3.21E-06	0	2.52E-05	2.08E-05	3.97E-05	2.92E-06	0.000333385	0.00021987	0.000126829	0.000188317	0.000212321	0.000147594	0.001085118	0.000751205	0.00039906	0.000521693
X560.416_3.006	1887	560.416	3.006	NA	NA	NA	NA	Yes	No matches	No	No	No	No	No	No	No	No	No	No	No	No	Yes	No	No	No	No	No	0.000704182	0.000825289	1.74E-06	0.001413778	0.001205912	0.000314545	0.001087475	0.001107837	0	0.000968971	0.000842883	3.98E-06	0.000131235	0.000201828	0	0.000197023	0.000215019	0	7.40E-05	7.20E-05	0	0.000197735
X564.331_3.008	779	564.331	3.008	NA	NA	NA	NA	No	No matches	No	No	No	Yes	No	No	No	No	No	No	No	No	No	No	No	No	No	No	0.000224307	0.000206082	0.000144421	0.000141157	0.000209436	0.000152337	0.000290015	0.000198288	0.000314749	8.43E-05	0.00015159	0.000163281	0.000192496	0.000180437	0.000129978	0.000120532	0.000157975	0.00020219	0.000263947	0.00032034	0.000174641	0.000138339
X564.365_3.022	2197	564.365	3.022	LPC 20:2;O_C28H54NO8P or PC 20:1_C28H54NO8P or PC O-20:2;O_C28H54NO8P or PC 20:0;O_C28H56NO9P	0.827238	5	46.006	Yes	No matches	Yes	No	No	No	No	No	No	No	No	No	No	No	No	No	No	No	No	No	8.90E-05	5.65E-05	2.89E-05	1.24E-05	5.44E-05	1.17E-05	4.51E-06	1.98E-06	1.96E-05	8.47E-06	3.40E-05	9.49E-06	0.000173381	0.000148867	5.05E-05	7.11E-05	4.33E-05	6.07E-05	0	0	0	0
X568.341_2.887	113	568.341	2.887	LPC 22:6_C30H50NO7P or PC O-22:6_C30H50NO7P or LPC 22:5;O_C30H52NO8P or PC 22:4_C30H52NO8P or PC O-22:5;O_C30H52NO8P	0.920392	7	43.9735	Yes	Lipids and lipid-like molecules	No	No	No	No	No	No	No	No	No	No	Yes	Yes	No	No	No	No	No	Yes	0.012930995	0.01376506	0.005320842	0.010146821	0.017060448	0.005068785	0.004950281	0.003850909	0.007851726	0.005625024	0.010473271	0.007947234	0.033628853	0.019125002	0.047516371	0.021335609	0.023558284	0.036859139	0.019908808	0.013222535	0.029735132	0.014869639
X570.357_2.934	6965	570.357	2.934	NA	NA	NA	NA	Yes	No matches	No	No	No	No	No	No	No	No	No	No	No	No	No	No	No	No	No	Yes	0	0	0	2.67E-05	7.14E-05	0.000114718	3.69E-05	3.81E-05	9.68E-05	7.21E-05	1.18E-05	6.07E-05	0	5.99E-05	0	0.000115769	0.000315886	0.000197273	0.001747358	0.001048868	0.002005695	0.001097095
X576.411_2.999	1837	576.411	2.999	NA	NA	NA	NA	Yes	No matches	No	No	No	No	No	No	No	No	No	No	No	No	Yes	No	No	No	No	No	0.002745432	0.002617298	1.63E-05	0.005133287	0.003830678	0.001008981	0.003260636	0.003079202	2.76E-06	0.002801013	0.002582331	1.52E-05	0.001867185	0.002349866	1.02E-05	0.003033395	0.002790356	7.44E-06	0.002829851	0.002804911	7.35E-05	0.004565608
X580.361_2.989	32	580.361	2.989	PC 20:1;O_C28H54NO9P	0.923038	6	98.147	Yes	No matches	No	No	No	No	No	No	No	No	No	No	No	No	No	No	No	Yes	No	No	0.003209434	0.003050062	0.006122016	0.003541026	0.003360418	0.005230103	0.004810685	0.004091379	0.006528954	0.004142655	0.004353416	0.005243235	0.006115536	0.006892772	0.005335333	0.006141401	0.006716235	0.007529192	0.007131948	0.007131555	0.007524304	0.001334582
X580.362_2.984	7668	580.362	2.984	PC 20:1;O_C28H54NO9P	0.854432	5	98.1456	Yes	No matches	No	No	No	No	No	No	No	No	No	No	No	No	No	No	No	Yes	No	No	0	0	0	0	0	0	0	0	0.000209821	0	0	0.000254111	0	0	0	0	0	0	0.001244331	0.003105527	0.00182409	0.005972645
X582.32_2.721	4886	582.32	2.721	PC 22:6_C30H48NO8P	0.944786	7	85.9906	Yes	No matches	No	No	Yes	No	No	No	No	No	No	No	No	No	No	No	No	No	No	No	5.89E-05	3.66E-05	9.02E-06	1.79E-05	5.52E-05	1.43E-06	1.56E-06	0	0	2.47E-06	2.78E-05	4.38E-06	0.000269231	0.000102938	0.000156262	6.16E-05	7.77E-05	4.62E-05	0.000355908	0.000238603	0.000157847	0.000158225
X582.56_2.226	3076	582.56	2.226	NA	NA	NA	NA	No	No matches	No	No	Yes	No	No	No	No	No	No	No	No	No	No	No	No	No	No	No	0.000122162	0.000285127	1.24E-05	1.08E-05	8.19E-05	0	0.000149435	9.46E-05	8.86E-05	1.39E-06	2.67E-05	2.13E-05	7.03E-05	5.05E-05	8.73E-07	0	2.03E-06	1.61E-06	1.29E-05	0	2.95E-05	0
X590.322_2.887	2005	590.322	2.887	NA	NA	NA	NA	Yes	Lipids and lipid-like molecules	No	No	No	No	No	No	No	No	No	No	No	Yes	No	No	No	No	No	Yes	6.26E-05	5.86E-05	1.32E-05	3.82E-05	9.03E-05	7.51E-06	2.98E-06	0	9.45E-06	7.43E-06	3.16E-05	2.14E-05	0.000210038	0.000200684	0.000326683	0.000112966	0.000201354	0.000296771	0.000375769	0.000254341	0.000600366	0.000256365
X594.377_3	73	594.377	3	PC 21:1;O_C29H56NO9P	0.79647	6	0.0032959	No	Lipids and lipid-like molecules	No	No	No	No	No	No	No	No	No	No	Yes	No	No	No	No	No	No	No	0.001349731	0.00140453	0.002351766	0.001773263	0.001351282	0.002290537	0.002832003	0.002559248	0.003272816	0.002416758	0.002332806	0.003198778	0.001199738	0.001500029	0.000945945	0.001307802	0.001197789	0.001347382	0.001921638	0.002391017	0.001544311	0.001804314
X596.393_3.06	506	596.393	3.06	NA	NA	NA	NA	Yes	Lipids and lipid-like molecules	Yes	No	No	No	No	No	No	No	No	No	No	No	No	No	No	No	No	No	8.05E-05	5.77E-05	0.000234231	7.44E-06	2.06E-05	0.000157351	2.10E-05	1.33E-05	2.68E-05	5.27E-06	1.62E-05	9.74E-06	4.74E-05	6.83E-05	1.90E-06	2.20E-05	2.48E-05	3.24E-05	8.00E-05	8.90E-05	1.82E-05	1.42E-05
X599.241_2.765	5678	599.241	2.765	NA	NA	NA	NA	No	No matches	No	No	No	Yes	No	No	No	No	No	No	No	No	No	No	No	Yes	Yes	Yes	0	5.89E-06	1.96E-06	0	4.76E-06	1.17E-06	5.75E-06	2.64E-05	0	1.40E-05	7.80E-06	1.90E-05	0	0	0	0	0	0	7.48E-05	0.000240135	0.000171434	0.000364695
X602.344_2.992	4517	602.344	2.992	PC 22:4;O_C30H52NO9P	0.72581	10	30.0114	Yes	No matches	No	No	No	No	No	No	No	No	No	No	No	Yes	No	No	No	No	No	No	9.55E-06	8.03E-06	0	1.07E-06	4.34E-06	0	1.57E-06	0	7.59E-06	0	4.96E-06	6.00E-06	3.08E-05	3.12E-05	4.35E-05	9.10E-06	1.50E-05	4.50E-05	3.45E-05	4.69E-05	8.44E-05	6.82E-06
X604.362_2.948	958	604.362	2.948	PC 22:3;O_C30H54NO9P	0.936386	5	74.1463	Yes	No matches	No	No	Yes	Yes	Yes	No	No	No	No	Yes	Yes	No	No	No	No	Yes	No	Yes	0.000144517	0.000149117	4.76E-05	5.95E-05	0.00016408	2.21E-05	6.90E-05	0.000103294	0.000212073	5.02E-05	0.000133334	0.000156169	0.000717117	0.000650625	0.000410385	0.000204386	0.000376729	0.000398589	0.000890379	0.001004018	0.000776225	0.000307767
X604.362_3.06	4494	604.362	3.06	NA	NA	NA	NA	No	No matches	Yes	No	No	No	No	No	No	No	No	No	No	No	No	No	No	No	No	No	8.90E-05	4.04E-05	2.07E-05	2.15E-05	2.87E-05	2.34E-05	6.78E-06	1.72E-06	6.00E-05	2.59E-05	5.84E-05	1.86E-05	2.94E-05	1.69E-05	1.15E-05	4.66E-06	6.00E-05	5.26E-05	7.37E-05	1.39E-05	9.58E-05	3.31E-05
X604.442_3.001	1897	604.442	3.001	NA	NA	NA	NA	Yes	No matches	No	No	No	No	No	No	No	No	No	No	No	No	Yes	No	No	No	No	No	0.000629658	0.000695976	0	0.001151547	0.001059427	0.000257714	0.000866423	0.000895518	0	0.000794842	0.000637154	3.17E-06	0.000107679	0.000145541	0	0.000126365	0.000150482	0	4.89E-05	3.81E-05	0	0.000132575
X606.378_3.022	360	606.378	3.022	PC 22:2;O_C30H56NO9P	0.927031	7	39.9958	Yes	No matches	No	No	No	Yes	No	No	No	No	No	No	No	No	No	No	No	No	No	No	0.000291963	0.00030191	0.000405292	0.000203204	0.000162151	0.000309323	0.000196061	0.000140054	0.000396877	0.000141592	0.000190651	0.000203182	0	2.71E-05	4.52E-06	5.78E-05	0.000113674	8.43E-05	0.000536061	0.000706622	0.000620865	0.000359162
X608.227_2.768	1876	608.227	2.768	NA	NA	NA	NA	No	No matches	No	No	No	No	No	No	No	No	No	No	No	No	No	No	No	No	No	Yes	1.24E-05	6.37E-05	6.32E-05	8.07E-05	3.96E-05	9.07E-05	0.000201812	0.000310233	0.000121948	0.00025715	0.000138727	0.00025966	0	7.18E-05	4.16E-05	6.52E-05	7.91E-05	0.000123925	1.00E-05	7.43E-05	4.57E-05	0.000103248
X608.393_3.098	56	608.393	3.098	PC 22:1;O_C30H58NO9P	0.911153	5	70.1149	Yes	No matches	No	No	No	Yes	No	No	No	No	No	Yes	No	No	Yes	No	No	No	No	No	0.002762881	0.002697367	0.005023866	0.001838921	0.001870991	0.003492681	0.003374942	0.002823763	0.00415389	0.002143984	0.00234345	0.003009116	0.003084596	0.003993527	0.002927063	0.002744436	0.003038426	0.003899975	0.004260958	0.005539905	0.004553402	0.002890758
X616.325_2.661	5016	616.325	2.661	NA	NA	NA	NA	Yes	Lipids and lipid-like molecules	No	No	No	No	No	No	No	No	No	No	No	Yes	No	No	No	No	No	No	4.94E-05	1.81E-05	0	1.49E-05	3.51E-05	0	0	0	0	2.13E-06	1.12E-05	0	0.000263716	0.000116499	0.000121383	0.000179004	0.000126953	2.84E-05	0.000461495	0.000258513	0.000132225	0.000155891
X620.356_2.913	754	620.356	2.913	NA	NA	NA	NA	Yes	No matches	Yes	No	No	No	Yes	No	No	No	No	No	No	No	No	No	No	No	No	No	0.000127846	0.000103114	0.000104487	2.38E-05	0.000116825	6.51E-05	9.13E-06	9.03E-06	2.29E-05	1.06E-05	3.37E-05	0	0.000595077	0.000406031	0.000123387	0.000165725	0.000275555	0.000100209	0.000573208	0.00058417	0.000346474	0.00015421
X620.393_3.029	379	620.393	3.029	PC 23:2;O_C31H58NO9P	0.933362	6	86.1467	Yes	No matches	No	No	No	No	No	No	No	No	No	Yes	No	No	No	No	No	No	No	No	0.000184421	0.000203776	0.000339579	0.000213672	0.000187671	0.000328767	0.000380999	0.00023218	0.000364068	0.000239373	0.000175381	0.000144064	0.000141903	0.000183301	0.000127974	0.000147405	0.000156059	0.000155547	0.000214861	0.000295804	0.000200153	0.000205888
X620.437_2.993	1827	620.437	2.993	NA	NA	NA	NA	Yes	No matches	No	No	No	No	No	No	No	No	No	No	No	No	Yes	No	No	No	No	No	0.002530066	0.002416954	1.28E-05	0.005020941	0.003593497	0.00087789	0.002969082	0.002949873	0	0.00254558	0.002341608	1.83E-05	0.001682269	0.002108525	5.08E-06	0.002774795	0.002514127	9.69E-06	0.002494899	0.00256003	5.84E-05	0.004064087
X622.372_2.977	256	622.372	2.977	PC 22:2;O2_C30H56NO10P	0.931625	6	84.1668	Yes	No matches	No	No	No	No	No	No	No	No	No	Yes	No	No	No	No	No	No	No	No	0.000434154	0.000386785	0.000837447	0.000222547	0.000251596	0.000686956	0.000134567	9.98E-05	0.00023119	8.84E-05	0.000106103	7.65E-05	0.000552902	0.000427361	0.000252552	0.000374608	0.000489574	0.000358962	0.000641256	0.000819213	0.000499919	0.000300466
X622.408_3.044	235	622.408	3.044	PC 23:1;O_C31H60NO9P	0.952572	7	84.1307	Yes	No matches	No	No	No	No	No	No	No	No	No	Yes	No	No	No	No	No	No	No	No	0.000373778	0.000199408	0.000374273	0.000507427	0.00035707	0.000635743	0.000664244	0.00035521	0.000363945	0.000574593	0.000580002	0.000717467	0.000471367	0.000510394	0.000379245	0.000441667	0.000419243	0.000460285	0.000642185	0.00059469	0.000469221	0.000459099
X622.409_3.109	79	622.409	3.109	PC 23:1;O_C31H60NO9P	0.939782	8	56.0993	Yes	No matches	No	No	No	No	No	No	No	No	No	Yes	Yes	No	No	No	No	No	No	No	0.001449449	0.001619214	0.00287278	0.00088714	0.000728427	0.002152557	0.001173713	0.000858116	0.001997718	0.000811241	0.000628054	0.000849468	0.000556512	0.000689523	0.000459381	0.000617182	0.000620796	0.000691401	0.000942422	0.001431991	0.000814683	0.000859839
X624.388_3.054	17	624.388	3.054	NA	NA	NA	NA	Yes	No matches	Yes	No	No	Yes	No	No	No	No	No	No	No	No	No	No	No	No	No	No	0.002738321	0.002024031	0.007712453	0.001103768	0.001611429	0.005366843	0.002058461	0.001294128	0.002067118	0.000836012	0.000873992	0.00103125	0.004035491	0.00404112	0.002217375	0.002108379	0.002594175	0.002743013	0.004165176	0.004551858	0.003524454	0.002076346
X632.392_2.97	4603	632.392	2.97	PC 24:3;O_C32H58NO9P	0.927454	6	74.1471	Yes	No matches	No	No	Yes	Yes	No	No	No	No	No	No	No	No	No	No	No	No	No	No	2.95E-05	2.54E-05	4.54E-06	1.25E-05	1.70E-05	1.27E-06	1.65E-06	0	5.98E-06	0	6.86E-06	1.23E-06	0.000148701	0.000119124	9.33E-06	2.90E-05	4.19E-05	4.69E-06	0.000111043	0.000112682	5.01E-05	2.62E-06
X632.393_3.035	6871	632.393	3.035	PC 24:3;O_C32H58NO9P	0.932074	6	46.1145	Yes	No matches	No	No	No	Yes	No	No	No	No	No	No	No	Yes	No	No	No	No	No	No	0	8.13E-07	0	1.96E-06	0	8.88E-06	2.60E-06	7.52E-06	0	8.92E-06	0	1.29E-05	8.40E-06	9.00E-06	8.42E-06	4.56E-06	2.44E-05	3.23E-05	0.000190962	0.000224885	0.000205601	5.94E-05
X634.371_2.921	3236	634.371	2.921	PC 23:3;O2_C31H56NO10P	0.941699	7	72.1679	Yes	No matches	No	No	No	No	No	No	No	No	Yes	Yes	No	No	No	No	No	No	No	No	7.09E-05	5.44E-05	2.34E-05	1.26E-05	1.83E-05	2.40E-05	1.62E-06	5.09E-06	6.94E-06	0	4.11E-06	2.13E-06	5.92E-05	6.33E-05	0	7.78E-06	2.65E-06	0	9.12E-05	9.08E-05	5.59E-06	5.88E-06
X634.372_2.992	902	634.372	2.992	PC 23:3;O2_C31H56NO10P	0.922809	8	98.1833	Yes	No matches	No	No	No	Yes	No	No	No	No	No	No	No	No	No	No	No	No	No	No	7.96E-05	6.48E-05	0.000124097	3.12E-05	5.97E-05	0.000105299	2.25E-05	2.40E-05	4.83E-05	1.86E-05	4.46E-05	2.47E-05	0.000116754	0.000114967	3.57E-05	4.60E-05	6.75E-05	6.72E-05	0.000150322	0.000141035	9.92E-05	3.56E-05
X635.813_2.371	3117	635.813	2.371	NA	NA	NA	NA	No	No matches	No	No	Yes	No	No	No	No	No	No	No	No	No	No	No	No	No	No	No	6.94E-05	0.000144986	2.18E-06	1.73E-05	0.000111789	0	6.06E-05	2.13E-05	4.31E-05	2.02E-06	3.58E-05	2.07E-06	8.04E-05	3.62E-05	3.45E-06	0	2.61E-06	5.24E-06	1.52E-05	3.06E-06	1.81E-05	1.83E-06
X636.064_2.371	3097	636.064	2.371	NA	NA	NA	NA	No	No matches	No	No	No	No	No	No	No	No	No	No	No	No	No	No	No	Yes	No	No	9.86E-05	0.000216835	3.16E-06	2.93E-05	0.000167692	0	9.62E-05	3.67E-05	7.24E-05	4.88E-06	6.63E-05	2.81E-06	0.000127554	6.97E-05	8.19E-06	5.01E-06	9.43E-06	1.02E-05	3.14E-05	1.17E-05	4.00E-05	2.67E-06
X636.388_2.978	95	636.388	2.978	PC 23:2;O2_C31H58NO10P	0.917116	8	26.0167	Yes	No matches	No	No	No	No	No	No	No	No	No	Yes	No	No	No	No	No	No	No	No	0.000495221	0.000464184	0.00156684	0.000465061	0.00044855	0.001491632	0.000530803	0.00048707	0.000866954	0.000471922	0.000541073	0.000708991	0.00060684	0.000658044	0.000452249	0.000515502	0.000579296	0.00063543	0.000651144	0.000746337	0.000776076	0.000512215
X636.424_3.106	302	636.424	3.106	PC 24:1;O_C32H62NO9P	0.934138	7	96.1301	Yes	No matches	No	No	No	No	No	No	No	No	No	No	No	No	No	No	No	Yes	No	No	0.0003567	0.000372945	0.000923682	0.000144172	0.000188889	0.000749253	7.24E-05	0.00011528	0.000123921	0.00017896	0.000116337	0.000107088	0.000237173	0.000303944	0.000164077	0.000194556	0.000346503	0.000307612	0.000647813	0.000715283	0.000667957	0.00028405
X637.306_3.32	35	637.306	3.32	NA	NA	NA	NA	No	No matches	No	No	No	No	No	No	No	No	No	No	Yes	No	No	No	No	No	No	Yes	0.001142767	0.001293353	0.002010969	0.002078881	0.0017614	0.001727542	0.00537911	0.004740936	0.003404152	0.003171505	0.003435123	0.002324607	0.003456822	0.002890704	0.002932838	0.002676184	0.003015118	0.00262603	0.002683119	0.002437546	0.003072509	0.002681169
X638.403_2.987	1984	638.403	2.987	NA	NA	NA	NA	Yes	No matches	No	No	No	No	No	No	No	No	No	Yes	No	No	No	No	No	No	No	No	3.29E-05	1.30E-05	0	0.00026866	0.000254658	0.000285484	0	1.70E-05	2.15E-05	0.000208148	0.000135658	2.88E-05	0.000493808	0.000493255	0.000300215	0.000353467	0.000358477	0.000376814	0.000501437	0.000571081	0.00038235	0.000324084
X638.403_3.073	23	638.403	3.073	NA	NA	NA	NA	Yes	No matches	Yes	No	No	Yes	No	No	No	No	No	No	No	No	No	No	No	No	No	No	0.001865884	0.001561772	0.004887772	0.000835881	0.000735189	0.004123102	0.001289913	0.00081665	0.001390489	0.000562558	0.000602861	0.000720007	0.000910315	0.001005336	0.000344247	0.000528505	0.000632036	0.000584885	0.001230283	0.001448603	0.000683427	0.000405306
X638.404_3.065	23	638.404	3.065	NA	NA	NA	NA	Yes	No matches	No	No	No	No	No	No	No	No	No	No	Yes	No	No	No	No	No	No	No	0	0	0	0	0	0	0	0	0	0	0	0	0	0	0	0	0	5.47E-05	1.50E-05	0.000101207	0.000212612	0.000273
X648.468_2.995	1960	648.468	2.995	LPC 26:2;O_C34H66NO8P or PC 26:1_C34H66NO8P or PC O-26:2;O_C34H66NO8P or LPC O-30:6_C38H68NO6P or PC 26:0;O_C34H68NO9P	0.802463	6	30.0399	Yes	No matches	No	No	No	No	No	No	No	No	No	No	No	No	Yes	No	No	No	No	No	0.000450283	0.000537765	0	0.000874691	0.00074811	0.00021578	0.000620982	0.000635883	0	0.000572787	0.000500482	0	5.15E-05	9.01E-05	0	7.63E-05	9.06E-05	0	2.48E-05	1.22E-05	0	6.12E-05
X650.403_3.014	6182	650.403	3.014	PC 24:2;O2_C32H60NO10P	0.926909	9	84.167	Yes	No matches	No	No	No	No	No	No	No	No	No	No	No	No	Yes	No	No	No	No	No	4.17E-06	4.43E-06	0	1.64E-05	2.37E-05	0.000274049	1.07E-05	3.89E-05	0.000101495	4.44E-05	2.37E-05	7.63E-05	5.44E-06	9.69E-06	0	7.43E-06	0	1.29E-06	1.53E-05	2.50E-05	0	8.76E-06
X650.403_3.074	435	650.403	3.074	PC 24:2;O2_C32H60NO10P	0.944831	7	56.1356	Yes	No matches	Yes	No	No	No	No	No	No	No	No	No	No	No	No	No	No	No	No	No	0.000263	0.000226546	0.000407649	8.34E-05	0.000151653	0.000307451	0.0002602	0.000155547	0.000401287	8.15E-05	0.000150832	0.000322837	0.000254373	0.000266119	0.000265374	0.000113083	0.000220325	0.000432592	0.000334215	0.000382374	0.000497212	0.000114802
X650.901_2.339	3180	650.901	2.339	NA	NA	NA	NA	No	No matches	No	No	No	No	No	No	No	Yes	No	No	Yes	Yes	No	No	No	No	No	No	0.000201296	0.000209363	0.000216865	0.000166374	0.000319648	0.000175676	5.07E-05	3.29E-05	0.000148864	3.33E-05	0.000114495	0.000186019	0.000135523	0.000114456	0.000157255	3.72E-05	0.000143276	0.00017421	0.000178555	0.000148551	0.000271126	7.25E-05
X650.978_2.339	3137	650.978	2.339	NA	NA	NA	NA	No	No matches	No	No	No	No	No	No	No	Yes	No	No	Yes	Yes	No	No	No	No	No	No	0.000268111	0.000255038	0.00027773	0.000205674	0.000402525	0.000243407	8.14E-05	4.04E-05	0.000180474	5.33E-05	0.00015368	0.000248452	0.000170109	0.000140728	0.000212705	6.39E-05	0.000185241	0.000231611	0.000241476	0.000207855	0.000349044	0.000111556
X651.054_2.339	3141	651.054	2.339	NA	NA	NA	NA	No	No matches	No	No	No	No	No	No	No	Yes	No	No	Yes	Yes	No	No	No	No	No	No	0.000259603	0.000250837	0.000271245	0.000209099	0.00039983	0.000236146	6.84E-05	4.69E-05	0.000192637	6.49E-05	0.000148211	0.00024147	0.000169196	0.000150494	0.000215486	6.26E-05	0.000192264	0.000237254	0.000244651	0.000198001	0.000349902	0.000122524
X652.383_2.943	409	652.383	2.943	PC 23:2;O3_C31H58NO11P	0.93306	10	82.1869	Yes	No matches	No	No	No	Yes	No	No	No	No	No	Yes	No	No	No	No	No	No	No	No	0.00013069	0.000216596	0.000929954	9.64E-05	7.14E-05	0.00080081	6.03E-05	7.02E-05	0.000204397	0.000116225	3.98E-05	3.22E-05	0.000131958	9.06E-05	1.27E-05	0.000132219	0.000199694	0.000156805	0.000711411	0.000952396	0.000876419	0.000378499
X652.418_3.02	468	652.418	3.02	NA	NA	NA	NA	Yes	No matches	No	No	No	No	No	No	No	No	No	No	No	Yes	No	No	No	No	No	No	0.000125047	0.000123122	0.000305391	0.00010354	8.73E-05	0.000318624	0.000128301	0.000119839	0.000168832	0.000177749	0.00013568	0.000249739	0.000154316	0.000163639	0.00014305	0.000113717	9.68E-05	0.000170224	0.000113454	0.000149941	0.000162896	0.000110024
X652.418_3.078	509	652.418	3.078	NA	NA	NA	NA	Yes	No matches	Yes	No	No	No	No	No	No	No	No	No	No	No	No	No	No	No	No	No	0.000154095	0.000113212	0.000490603	5.10E-05	5.55E-05	0.00040843	0.000109839	7.35E-05	0.000220111	4.33E-05	0.000110482	0.000164233	0.000196012	0.000263645	6.56E-05	8.95E-05	0.00015453	0.000151367	0.000238334	0.000287648	0.000207346	8.23E-05
X654.332_3.32	337	654.332	3.32	NA	NA	NA	NA	No	No matches	No	No	No	No	No	No	No	No	No	No	No	No	No	No	No	No	No	Yes	7.15E-05	9.41E-05	0.000124197	0.000163933	0.000142563	0.000103864	0.000568427	0.000435768	0.000313258	0.00047846	0.000350141	0.000205983	0.000481422	0.00043038	0.000356202	0.000400047	0.000414858	0.000415707	0.000461714	0.00041051	0.000528884	0.000433264
X662.403_3.098	1239	662.403	3.098	PC 25:3;O2_C33H60NO10P	0.940681	8	72.1673	Yes	No matches	Yes	No	No	No	No	No	No	No	No	No	No	No	No	No	No	No	No	No	7.03E-05	4.10E-05	9.49E-05	4.72E-06	2.48E-05	6.35E-05	8.02E-06	5.65E-06	2.41E-05	7.27E-06	1.38E-05	4.79E-06	3.33E-05	4.08E-05	3.25E-06	6.25E-06	3.91E-05	4.31E-05	1.34E-05	3.43E-05	1.09E-05	0
X662.404_3.01	1137	662.404	3.01	PC 25:3;O2_C33H60NO10P	0.935115	8	72.1663	Yes	No matches	No	No	No	Yes	No	No	No	No	No	No	No	No	No	No	No	No	No	No	6.06E-05	5.35E-05	4.14E-05	1.70E-05	3.91E-05	0.000220981	2.15E-05	2.26E-05	5.88E-05	3.70E-05	2.60E-05	3.28E-05	4.83E-06	3.55E-05	2.79E-05	5.03E-05	6.83E-05	6.50E-05	0.000382892	0.000440288	0.000359575	0.000124341
X664.418_3.004	3229	664.418	3.004	NA	NA	NA	NA	Yes	No matches	Yes	No	No	No	No	No	No	No	No	No	No	No	No	No	No	No	No	No	6.71E-05	6.33E-05	0.000118252	1.14E-06	7.01E-06	0.00012306	9.17E-06	1.20E-05	4.88E-05	3.78E-05	5.21E-05	1.99E-05	0.000125656	0.000135838	2.01E-05	6.89E-05	7.70E-05	6.59E-05	0.00013803	0.00013177	0.000106228	3.63E-05
X664.463_2.992	1859	664.463	2.992	NA	NA	NA	NA	Yes	No matches	No	No	No	No	No	No	No	No	No	No	No	No	Yes	No	No	No	No	No	0.002131491	0.001952777	1.31E-05	0.003710831	0.002948612	0.000787339	0.002348021	0.002263159	2.33E-06	0.00203216	0.001729119	8.11E-06	0.001297013	0.001652625	0	0.002074639	0.001927227	2.79E-06	0.001965644	0.002021456	5.40E-05	0.002969473
X666.433_3.092	173	666.433	3.092	PC 25:1;O2_C33H64NO10P	0.949152	9	66.1196	Yes	No matches	Yes	No	No	No	No	No	No	No	No	No	No	No	No	No	No	No	No	No	0.000285794	0.000249706	0.000830801	5.51E-05	8.52E-05	0.000348838	0.000172221	0.000136649	0.00032369	0.000121968	0.000151901	0.000209624	0.000211319	0.000244625	4.68E-05	8.32E-05	8.34E-05	0.0001195	0	0	0	1.83E-05
X674.439_3.163	274	674.439	3.163	PC 27:3;O_C35H64NO9P or PC 27:2;O2_C35H66NO10P	0.930088	8	0.00250244	No	Lipids and lipid-like molecules	Yes	No	No	Yes	No	No	No	No	No	No	No	No	No	No	No	No	No	No	0.000561041	0.000407565	0.001245187	0.000195469	0.000231931	0.000998325	0.000279381	0.000200596	0.000560389	0.00026393	0.000305152	0.000366571	0.000854109	0.001156861	0.000469454	0.000558119	0.000707768	0.00056343	0.000724239	0.000705024	0.000686705	0.000283066
X676.382_2.92	4686	676.382	2.92	PC 25:4;O3_C33H58NO11P	0.929202	8	58.1881	Yes	No matches	No	No	No	Yes	No	No	No	No	No	No	No	No	No	No	No	No	No	No	9.56E-06	1.57E-05	5.02E-05	7.31E-06	0	6.36E-05	1.46E-06	0	0	1.21E-06	5.57E-06	0	6.51E-05	9.47E-05	4.55E-06	9.57E-06	2.49E-05	8.42E-06	6.86E-05	9.30E-05	4.06E-05	0
X676.418_3.107	3263	676.418	3.107	PC 26:3;O2_C34H62NO10P	0.947049	7	30.1214	Yes	No matches	Yes	No	No	No	No	No	No	No	No	No	No	No	No	No	No	No	No	No	6.57E-05	4.59E-05	7.25E-05	9.38E-06	1.09E-05	2.10E-05	0	0	3.70E-05	0	5.69E-06	1.64E-05	6.15E-06	1.32E-05	0	2.11E-06	8.55E-06	5.83E-06	3.28E-06	2.97E-05	0	0
X682.363_3.329	472	682.363	3.329	NA	NA	NA	NA	No	No matches	No	No	No	Yes	No	No	No	No	No	Yes	No	No	No	No	No	Yes	No	No	0.000102857	0.000155795	0.000257943	0.000273269	0.000262658	0.000214863	0.000771148	0.00066634	0.000508848	0.000650966	0.000544818	0.000460317	0.000434561	0.000334514	0.000399382	0.000275637	0.000345772	0.000325098	0.000168222	0.000131751	0.000221226	0
X682.364_3.313	9324	682.364	3.313	NA	NA	NA	NA	No	No matches	No	No	No	Yes	No	No	No	No	No	Yes	No	No	No	No	No	Yes	No	No	0	0	0	0	0	0	0	0	0	0	0	0	0	0	0	0	0	0	2.70E-06	4.97E-06	2.17E-05	0.000179716
X692.449_3.051	688	692.449	3.051	PC 27:2;O2_C35H66NO10P	0.94153	8	40.1044	Yes	No matches	Yes	No	No	No	No	No	No	No	No	No	No	No	No	No	No	No	No	No	6.85E-05	6.70E-05	0.000184817	1.47E-05	3.49E-06	0.000248435	3.51E-06	1.06E-05	7.17E-06	1.92E-05	6.44E-06	8.17E-06	1.31E-05	1.46E-05	0	6.45E-06	1.31E-06	5.25E-06	3.82E-06	0	0	1.33E-06
X696.445_3.083	587	696.445	3.083	NA	NA	NA	NA	Yes	No matches	Yes	No	No	No	No	No	No	No	No	No	No	No	No	No	No	No	No	No	0.000420965	0.000333883	0.000270615	0.000111816	0.000177589	0.000174978	7.73E-05	5.16E-05	0.000250054	3.82E-05	8.52E-05	6.98E-05	0.000538407	0.000652371	0.000509701	0.000250273	0.000372497	0.000623272	0.000600073	0.000721972	0.000400708	0.000169708
X704.45_3.153	871	704.45	3.153	PC 28:3;O2_C36H66NO10P	0.938647	7	2.08911	Yes	No matches	Yes	No	No	No	No	No	No	No	No	No	No	No	No	No	No	No	No	No	0.000115993	8.18E-05	0.000260897	1.12E-05	1.29E-05	0.000146285	5.07E-06	1.32E-05	8.12E-05	1.03E-05	7.83E-06	2.94E-05	2.49E-05	3.74E-05	2.25E-05	2.54E-05	3.24E-05	0.00010105	3.81E-05	3.52E-05	3.45E-05	1.65E-06
X705.058_2.339	3147	705.058	2.339	NA	NA	NA	NA	No	No matches	No	No	No	Yes	No	No	No	No	No	No	Yes	Yes	No	No	No	No	No	No	0.000211813	0.000211165	0.000240559	0.000157745	0.000330581	0.000197785	7.24E-05	5.81E-05	0.000175632	6.44E-05	0.000137684	0.000218206	0.000154935	0.000152566	0.000194283	5.62E-05	0.000182284	0.000209168	0.000137671	0.000127113	0.000195305	6.41E-05
X705.142_2.34	496	705.142	2.34	NA	NA	NA	NA	No	No matches	No	No	No	No	No	No	No	No	No	No	Yes	No	No	No	No	No	No	No	0	0	0	0	0	0	0	0	0	0	0	0	0	0	0	0	0	0	0	0	0	0
X705.225_2.339	9531	705.225	2.339	NA	NA	NA	NA	No	No matches	No	No	No	Yes	No	No	No	No	No	No	No	No	No	No	No	No	No	No	0.000266639	0.000264089	0.000323881	0.000211761	0.000419572	0.000268349	0.000116689	0.000100342	0.000224182	9.06E-05	0.000172629	0.000288467	0.000213149	0.000174303	0.000241692	8.12E-05	0.000272109	0.000261914	0.000182966	0.000168522	0.0002614	8.23E-05
X705.308_2.339	3132	705.308	2.339	NA	NA	NA	NA	No	No matches	No	No	No	No	No	No	No	Yes	No	No	Yes	Yes	No	No	No	No	No	No	0.000216403	0.000210191	0.000255922	0.00017437	0.00034125	0.000210826	7.62E-05	6.02E-05	0.000187569	7.16E-05	0.000144127	0.000227591	0.000159657	0.000147591	0.000204018	4.84E-05	0.000192082	0.000224668	0.000145124	0.000131437	0.000215471	7.44E-05
X706.399_2.251	3079	706.399	2.251	NA	NA	NA	NA	No	No matches	No	No	Yes	No	No	No	No	No	No	No	No	No	No	No	No	No	No	No	0.000116876	0.000236381	1.70E-05	2.11E-06	8.78E-05	0	3.71E-05	1.72E-05	3.66E-05	0	5.28E-05	1.26E-05	8.49E-05	5.71E-05	8.66E-06	1.44E-06	1.29E-05	1.19E-05	3.61E-05	2.66E-05	6.59E-05	0
X708.489_2.982	1879	708.489	2.982	NA	NA	NA	NA	Yes	No matches	No	No	No	No	No	No	No	No	No	No	No	No	Yes	No	No	No	No	No	0.001473542	0.0014139	6.62E-06	0.002896313	0.002177319	0.000561172	0.00164134	0.001538988	0	0.001426165	0.001297392	5.35E-06	0.00088656	0.001143771	0	0.001480994	0.001362455	0	0.001392671	0.001369931	3.08E-05	0.002206057
X708.512_4.837	8814	708.512	4.837	NA	NA	NA	NA	No	No matches	No	No	No	No	No	No	No	No	Yes	No	No	No	No	No	No	No	No	No	0	0	0	0	0	0	0	0	0	0	0	0	0	0	0	5.16E-05	0.000123411	3.90E-05	2.31E-05	1.61E-05	0	8.22E-06
X710.461_3.089	2191	710.461	3.089	NA	NA	NA	NA	Yes	No matches	Yes	No	No	No	No	No	No	No	No	No	No	No	No	No	No	No	No	No	0.000152901	0.000131835	8.54E-05	4.27E-05	4.43E-05	7.68E-05	1.86E-05	1.31E-05	5.83E-05	4.87E-06	2.44E-05	3.77E-05	1.46E-06	4.09E-05	7.98E-06	8.47E-06	1.61E-06	2.54E-05	1.35E-05	3.89E-05	0	3.31E-06
X716.485_3.266	2138	716.485	3.266	PC 30:3;O_C38H70NO9P	0.953298	7	9.94611	Yes	Lipids and lipid-like molecules	Yes	No	No	No	No	No	No	No	No	No	No	No	No	No	No	No	No	No	0.000139847	7.44E-05	6.40E-05	1.91E-05	4.07E-05	4.85E-05	4.06E-06	0	8.51E-06	1.95E-06	6.53E-06	8.52E-06	2.02E-05	2.92E-05	3.20E-05	2.60E-05	6.63E-06	3.73E-05	3.29E-05	1.53E-05	7.56E-06	0
X720.445_3.09	600	720.445	3.09	PC 28:3;O3_C36H66NO11P	0.9267	8	0.00158691	No	Lipids and lipid-like molecules	Yes	No	No	Yes	No	No	No	No	No	No	No	No	No	No	No	No	No	No	0.000155175	0.000133878	0.000383721	4.83E-05	2.43E-05	0.000258539	4.19E-05	2.11E-05	0.000148354	4.91E-05	6.67E-05	5.47E-05	0.000156255	0.000236739	5.02E-05	7.23E-05	7.80E-05	0.000123614	0.000201222	0.000258914	0.000160651	1.26E-05
X722.461_3.045	929	722.461	3.045	PC 28:2;O3_C36H68NO11P	0.91906	7	10.0919	Yes	No matches	Yes	No	No	Yes	No	No	No	No	No	No	No	No	No	No	No	No	No	No	8.25E-05	7.99E-05	0.000150275	2.31E-05	3.39E-05	6.78E-05	3.17E-05	1.70E-05	3.05E-05	2.00E-05	3.04E-05	9.41E-06	6.31E-05	2.95E-05	2.71E-05	3.36E-05	3.52E-05	6.18E-05	0.000124594	0.000143291	3.00E-05	1.20E-05
X724.218_2.769	5677	724.218	2.769	NA	NA	NA	NA	No	No matches	No	No	No	No	No	No	No	No	No	No	No	No	No	No	No	No	No	Yes	0	1.03E-06	1.78E-06	0	0	1.19E-06	5.50E-06	2.32E-05	5.85E-06	1.84E-05	6.17E-06	2.04E-05	0	0	0	0	0	0	0	0	0	1.63E-06
X732.445_3.025	966	732.445	3.025	NA	NA	NA	NA	Yes	No matches	Yes	No	No	No	No	No	No	No	No	No	No	No	No	No	No	No	No	No	0.000103662	9.20E-05	0.000389788	3.09E-05	1.86E-05	0.000404954	4.26E-05	1.99E-05	0.000145207	3.62E-05	7.94E-05	0.000102531	0.000131228	4.12E-05	0	6.33E-05	6.79E-05	5.35E-05	0.000182061	0.000211818	0.000139881	6.76E-05
X732.445_3.057	4864	732.445	3.057	NA	NA	NA	NA	Yes	No matches	Yes	No	No	No	No	No	No	No	No	No	No	No	No	No	No	No	No	No	0.000155359	7.46E-05	3.35E-05	5.30E-05	8.73E-05	0	9.49E-06	7.01E-06	3.45E-05	2.30E-05	3.13E-05	0	0.000165057	0.00025988	7.17E-05	0.000101515	0.000151972	9.45E-05	0.000196788	0.000204811	0.000142153	7.38E-05
X736.476_3.119	2149	736.476	3.119	NA	NA	NA	NA	Yes	No matches	No	No	No	Yes	No	No	No	No	No	No	No	No	No	No	No	No	No	No	0.000162271	0.000140301	0.000103593	4.43E-05	6.46E-05	6.54E-05	1.05E-05	7.89E-06	6.42E-05	1.82E-05	2.58E-05	2.23E-05	0.000187256	0.000244692	0.00021784	8.74E-05	0.000122604	0.000223109	0.000242928	0.00026433	0.000104204	5.43E-05
X758.531_3.388	3231	758.531	3.388	PC 33:3;O_C41H76NO9P	0.912515	7	23.9651	Yes	No matches	Yes	No	No	No	No	No	No	No	No	No	No	No	No	No	No	No	No	No	0.000200201	0.000112798	0	3.94E-05	6.20E-05	0	1.43E-06	0	1.66E-06	0	1.85E-06	4.90E-06	0	0	0	9.25E-06	0	6.19E-07	0	0	0	0
X764.524_3.729	9312	764.524	3.729	NA	NA	NA	NA	Yes	No matches	No	No	No	No	No	No	No	No	No	No	No	No	No	No	No	Yes	No	No	0	0	0	0	0	0	0	0	0	0	0	0	0	0	0	0	0	0	4.49E-05	2.22E-05	0.000122105	7.29E-05
X769.062_2.339	3186	769.062	2.339	NA	NA	NA	NA	No	No matches	No	No	Yes	No	No	No	No	No	No	No	No	No	No	No	No	No	No	No	9.50E-05	9.21E-05	0.000100325	7.60E-05	0.000155538	9.66E-05	2.93E-05	1.74E-05	7.78E-05	2.30E-05	6.13E-05	9.88E-05	7.22E-05	6.77E-05	9.32E-05	2.02E-05	8.78E-05	0.000102619	3.83E-05	3.07E-05	5.46E-05	1.59E-05
X769.153_2.339	3164	769.153	2.339	NA	NA	NA	NA	No	No matches	No	No	No	No	No	No	No	No	No	No	No	Yes	No	No	No	No	No	No	0.000130893	0.000121428	0.000145168	9.76E-05	0.000211138	0.000129812	4.99E-05	2.81E-05	0.000102713	2.81E-05	8.85E-05	0.000156986	8.74E-05	9.00E-05	0.000124896	3.22E-05	0.000115568	0.000135647	5.54E-05	4.72E-05	9.26E-05	1.99E-05
X769.335_2.339	3194	769.335	2.339	NA	NA	NA	NA	No	No matches	No	No	No	No	No	No	No	No	No	No	Yes	No	No	No	No	No	No	No	0.000100003	9.46E-05	0.000108006	7.58E-05	0.000167694	0.000102916	2.91E-05	1.83E-05	8.46E-05	1.18E-05	5.31E-05	0.000111526	7.51E-05	7.11E-05	8.79E-05	1.91E-05	8.64E-05	0.000103021	2.91E-05	2.69E-05	5.43E-05	1.79E-05
X776.148_2.398	1612	776.148	2.398	NA	NA	NA	NA	No	No matches	No	No	No	No	No	No	No	No	No	No	No	No	No	No	No	No	Yes	No	6.70E-05	8.35E-05	6.15E-05	3.77E-05	0.000113815	2.53E-05	2.24E-05	1.27E-05	2.13E-05	8.74E-06	1.12E-05	2.86E-05	0.000125367	0.000128083	0.000328836	1.77E-05	8.70E-05	0.000194466	0.000135303	4.63E-05	0.000142083	5.04E-05
X776.253_2.398	589	776.253	2.398	NA	NA	NA	NA	No	No matches	No	No	Yes	No	No	No	No	No	No	No	No	No	No	No	No	No	Yes	No	0.000100443	0.000104772	9.67E-05	5.27E-05	0.000157546	3.45E-05	2.35E-05	1.41E-05	3.72E-05	1.03E-05	1.37E-05	3.50E-05	0.000156733	0.000166102	0.000412391	2.10E-05	0.000126433	0.000280687	0.00017327	7.77E-05	0.000192983	8.16E-05
X776.411_2.398	4648	776.411	2.398	NA	NA	NA	NA	No	No matches	No	No	Yes	No	No	No	No	No	No	No	No	No	No	No	No	No	Yes	No	4.88E-05	6.32E-05	4.02E-05	2.42E-05	9.77E-05	1.53E-05	3.33E-06	4.66E-06	1.78E-05	2.33E-06	1.57E-06	2.09E-05	9.82E-05	0.000106662	0.000274026	9.27E-06	6.15E-05	0.000172588	0.000104266	3.97E-05	0.000116192	3.52E-05
X776.937_2.392	4661	776.937	2.392	NA	NA	NA	NA	No	No matches	No	No	Yes	No	No	No	No	No	No	No	No	No	No	No	No	No	No	No	6.95E-06	2.93E-06	5.81E-06	0	8.28E-06	1.26E-06	0	0	0	0	0	0	4.32E-05	2.90E-05	3.40E-05	2.62E-06	1.48E-05	2.10E-05	2.52E-05	1.84E-05	3.56E-05	1.26E-05
X777.043_2.391	5122	777.043	2.391	NA	NA	NA	NA	No	No matches	No	No	No	No	Yes	No	No	No	No	No	No	No	No	No	No	No	No	No	0	5.31E-06	1.28E-05	3.00E-06	1.02E-05	1.04E-05	0	0	0	0	0	0	8.07E-05	3.95E-05	5.43E-05	1.23E-05	3.65E-05	2.48E-05	7.36E-05	4.93E-05	0.000105275	4.66E-05
X777.095_2.39	2503	777.095	2.39	NA	NA	NA	NA	No	No matches	No	No	No	No	No	No	No	No	No	No	Yes	No	No	No	No	No	No	No	0	2.97E-06	8.09E-06	0	1.04E-05	8.95E-06	0	0	0	0	0	0	6.73E-05	1.47E-05	1.76E-05	1.05E-05	4.25E-05	1.13E-05	4.72E-05	2.99E-05	7.79E-05	5.16E-05
X786.601_5.59	1777	786.601	5.59	PC 36:2_C44H84NO8P or PC O-36:3;O_C44H84NO8P or PC 36:1;O_C44H86NO9P	0.93789	7	0.0032959	No	Lipids and lipid-like molecules	Yes	No	No	No	No	No	No	No	No	No	No	No	No	No	No	No	No	No	0.002726368	0.002296299	0.000998638	0.000890793	0.001863218	0.000555102	5.17E-05	5.78E-05	0.000351573	0.000276639	0.000253396	0.000334581	0.001099762	0.00131806	0.000286571	0.000624294	0.001004753	0.00087523	0	0	0	0
X790.38_2.768	76	790.38	2.768	NA	NA	NA	NA	No	No matches	No	No	No	Yes	No	No	No	No	No	No	No	No	No	No	No	Yes	No	Yes	0.000188067	0.000566854	0.000613642	0.000635246	0.000465251	0.000754873	0.001006948	0.001426671	0.000730326	0.001127853	0.001005829	0.001395818	0.000552803	0.001856976	0.001419694	0.001931857	0.001825617	0.002289043	0.000954451	0.001826842	0.001331033	0.002487899
X792.329_2.764	7927	792.329	2.764	NA	NA	NA	NA	No	No matches	No	No	No	No	No	No	No	No	No	No	No	No	No	No	No	Yes	Yes	Yes	0	0	0	0	0	0	2.44E-06	0	0	0	0	2.23E-06	0	0	0	0	0	0	0	5.01E-05	2.18E-05	7.18E-05
X795.335_2.768	137	795.335	2.768	NA	NA	NA	NA	No	Organic acids and derivatives	Yes	No	Yes	No	No	No	No	No	No	No	No	No	No	No	No	Yes	No	Yes	4.37E-05	0.000193949	0.000205646	0.000220726	0.000127277	0.000252368	0.000311281	0.000595632	0.000229255	0.000481275	0.000383625	0.000632129	0.000191682	0.000837297	0.000614136	0.000831362	0.000773343	0.001068971	0.000511192	0.000991006	0.000853057	0.001589821
X798.563_3.38	2156	798.563	3.38	PC 36:4;O_C44H80NO9P	0.938497	7	92.0243	Yes	Lipids and lipid-like molecules	Yes	No	No	No	No	No	No	No	No	No	No	No	No	No	No	No	No	No	0.000211023	0.000125023	4.46E-05	7.81E-05	8.32E-05	3.79E-05	1.93E-05	1.50E-05	3.33E-05	9.37E-05	9.30E-05	2.13E-05	0.000150972	9.30E-05	1.12E-05	0.000105696	7.84E-05	4.33E-05	4.96E-05	8.35E-06	0	4.67E-06
X800.578_3.681	4285	800.578	3.681	PC 36:3;O-C44H82NO9P	0.943774	7	94.0393	Yes	No matches	Yes	No	No	No	No	No	No	No	No	No	No	No	No	No	No	No	No	No	0.000492992	0.000250837	0.000149683	3.74E-05	9.12E-05	0.000181987	2.39E-05	0	6.67E-05	5.38E-05	0.000114276	1.52E-05	6.80E-06	2.16E-05	0	3.17E-05	1.36E-05	4.85E-06	4.95E-06	0	0	0
X801.313_2.768	350	801.313	2.768	NA	NA	NA	NA	No	No matches	No	No	No	No	No	No	No	No	No	No	No	No	No	No	No	No	Yes	Yes	1.45E-06	4.97E-05	4.34E-05	3.76E-05	2.26E-05	6.05E-05	0.0001055	0.00018253	4.59E-05	0.000145317	5.78E-05	0.000159026	0	3.01E-05	8.99E-06	2.52E-05	2.92E-05	4.84E-05	0	2.55E-05	2.05E-06	2.44E-05
X801.815_2.767	5230	801.815	2.767	NA	NA	NA	NA	No	No matches	No	No	No	No	No	No	No	No	No	No	No	No	No	No	No	No	No	Yes	1.57E-06	9.73E-07	1.60E-05	6.41E-06	1.93E-05	8.67E-06	5.34E-05	6.85E-05	2.48E-05	7.72E-05	1.88E-05	4.08E-05	0	5.32E-06	6.70E-06	4.13E-06	1.33E-05	1.52E-05	0	2.65E-05	4.33E-06	3.87E-05
X802.558_3.408	3202	802.558	3.408	NA	NA	NA	NA	Yes	No matches	Yes	No	No	No	No	No	No	No	No	No	No	No	No	No	No	No	No	No	0.000320707	0.000224027	5.19E-06	5.34E-05	6.18E-05	0	5.70E-06	0	1.44E-05	1.23E-06	8.37E-06	0	0	0	9.00E-07	6.15E-06	0	7.95E-06	0	0	0	0
X811.309_2.773	1080	811.309	2.773	NA	NA	NA	NA	Yes	No matches	No	No	No	No	Yes	No	No	No	No	No	Yes	No	No	No	No	Yes	Yes	No	1.47E-05	2.18E-05	1.56E-05	2.74E-05	2.12E-05	2.86E-05	1.59E-05	2.88E-05	1.23E-05	2.48E-05	3.53E-05	5.64E-05	8.91E-05	0.000206317	0.000139882	0.000171462	0.00020605	0.00020052	0.000125368	0.000176464	0.000127714	0.000153972
X811.31_2.767	9485	811.31	2.767	NA	NA	NA	NA	No	Organic acids and derivatives	No	No	No	No	Yes	No	No	No	No	No	No	No	No	No	No	No	Yes	No	0	0	0	0	0	0	0	0	0	0	0	0	0	0	0	0	0	0	0	0	0	0
X814.521_3.283	2198	814.521	3.283	NA	NA	NA	NA	Yes	No matches	Yes	No	No	No	No	No	No	No	No	No	No	No	No	No	No	No	No	No	0.000244644	0.000140064	1.53E-05	5.12E-05	8.66E-05	2.01E-05	0	0	2.37E-05	1.42E-05	6.80E-05	5.78E-06	3.25E-05	3.08E-05	1.04E-05	4.83E-05	1.37E-05	2.48E-05	2.23E-05	6.85E-06	0	4.54E-06
X814.522_3.363	2176	814.522	3.363	NA	NA	NA	NA	Yes	No matches	Yes	No	No	No	No	No	No	No	No	No	No	No	No	No	No	No	No	No	0.000325877	0.000211415	9.18E-05	9.23E-05	0.000136704	0.000111947	2.79E-05	3.29E-06	5.42E-05	2.84E-05	5.09E-05	3.13E-05	1.85E-05	1.94E-05	2.71E-05	4.38E-05	2.31E-05	4.01E-05	2.91E-05	1.05E-05	0	1.35E-06
X814.559_3.275	1943	814.559	3.275	PC 36:3;O3_C44H82NO11P	0.938551	8	82.0038	Yes	No matches	Yes	No	No	No	No	No	No	No	No	No	No	No	No	No	No	No	No	No	0.001344526	0.000965992	0.000101548	0.000119259	0.000220861	2.10E-05	5.44E-05	5.59E-05	4.18E-05	0.000152927	6.03E-05	3.08E-05	0.000416588	0.000295948	8.33E-05	0.000226071	0.000129717	8.37E-05	0.00036612	0.000179219	5.82E-05	0.000112132
X819.211_2.398	1628	819.211	2.398	NA	NA	NA	NA	No	No matches	No	No	No	No	No	No	No	No	No	No	No	No	No	No	No	No	Yes	No	6.75E-05	8.41E-05	7.19E-05	4.69E-05	0.000130566	3.26E-05	8.49E-06	1.90E-05	2.62E-05	3.52E-06	5.48E-06	2.53E-05	0.0001111	0.000108699	0.000337999	1.71E-05	9.19E-05	0.000180169	9.50E-05	4.35E-05	0.000111697	4.56E-05
X819.267_2.398	849	819.267	2.398	NA	NA	NA	NA	No	No matches	No	No	Yes	No	No	No	No	No	No	No	No	No	No	No	No	No	No	No	8.19E-05	9.43E-05	8.96E-05	5.61E-05	0.000147404	3.71E-05	2.51E-05	2.24E-05	4.28E-05	3.88E-06	2.60E-05	4.46E-05	0.000149966	0.000143592	0.000370089	2.54E-05	0.000105708	0.000242782	0.000136955	8.28E-05	0.000158004	7.70E-05
X819.322_2.398	926	819.322	2.398	NA	NA	NA	NA	No	No matches	No	No	No	No	No	No	No	No	No	No	No	No	No	No	No	No	Yes	No	9.11E-05	0.000103484	9.83E-05	5.69E-05	0.000155392	4.18E-05	2.24E-05	2.03E-05	5.39E-05	1.12E-05	2.64E-05	5.07E-05	0.000147013	0.000160769	0.000425395	2.64E-05	0.000117618	0.000266249	0.000157715	7.01E-05	0.00016862	9.18E-05
X820.155_2.39	5123	820.155	2.39	NA	NA	NA	NA	No	No matches	No	No	No	No	Yes	No	No	No	No	No	No	No	No	No	No	No	No	No	2.19E-06	5.42E-06	1.37E-05	0	5.27E-06	8.88E-06	0	0	3.52E-06	2.22E-06	2.06E-06	0	3.83E-05	1.98E-05	7.46E-06	1.01E-05	4.84E-05	2.61E-05	4.27E-05	3.83E-05	8.14E-05	1.65E-05
X820.211_2.39	5004	820.211	2.39	NA	NA	NA	NA	No	No matches	No	No	No	No	Yes	No	No	No	No	No	No	No	No	No	No	No	No	No	1.19E-06	3.05E-06	5.71E-06	0	0	9.94E-06	0	0	0	2.06E-06	1.69E-06	0	2.93E-05	2.70E-05	0	1.34E-05	3.39E-05	1.30E-05	2.49E-05	2.66E-05	1.51E-05	3.31E-05
X822.713_2.529	4403	822.713	2.529	NA	NA	NA	NA	No	No matches	No	No	Yes	No	No	No	No	No	No	No	No	No	No	No	No	No	No	No	4.02E-05	3.99E-05	0	3.90E-05	0.000142226	6.43E-06	3.46E-06	0	7.13E-06	8.80E-06	5.45E-05	2.46E-06	0.000190156	0.00015807	0.000132572	4.94E-05	0.000148968	6.88E-05	0.00020215	0.000204723	0.000817528	4.68E-05
X826.265_2.769	6015	826.265	2.769	NA	NA	NA	NA	No	No matches	No	No	No	No	No	No	No	No	No	No	No	No	No	No	No	No	No	Yes	0	0	0	0	0	0	5.89E-06	2.69E-05	5.56E-06	1.95E-05	6.77E-06	2.09E-05	0	0	0	0	0	0	0	0	0	3.71E-06
X850.482_2.542	4487	850.482	2.542	NA	NA	NA	NA	No	No matches	No	No	Yes	No	No	No	No	No	No	No	No	No	No	No	No	No	No	No	5.39E-05	5.06E-05	1.50E-05	3.12E-05	7.85E-05	2.56E-05	2.47E-06	0	5.69E-06	5.66E-06	3.19E-05	3.13E-06	0.000194	0.000170738	0.000100741	4.79E-05	0.000144914	5.09E-05	0.000188154	0.000240972	0.000698037	3.47E-05
X850.733_2.542	3170	850.733	2.542	NA	NA	NA	NA	No	No matches	No	No	No	No	Yes	No	No	No	No	No	No	No	No	No	No	No	No	No	0.000139236	0.000121989	3.91E-05	7.55E-05	0.000184328	6.58E-05	4.88E-06	1.81E-06	2.92E-05	1.03E-05	8.61E-05	2.18E-05	0.000404864	0.00037114	0.000314624	0.000106269	0.000300636	0.00015309	0.000414316	0.000531138	0.00139895	0.000111624
X850.984_2.542	4333	850.984	2.542	NA	NA	NA	NA	No	No matches	No	No	No	No	Yes	No	No	No	No	No	No	No	No	No	No	No	No	No	0.000130332	0.000110872	3.94E-05	7.22E-05	0.00017801	6.57E-05	4.90E-06	1.57E-06	3.19E-05	1.08E-05	8.33E-05	1.73E-05	0.000397373	0.00037006	0.000316222	0.000106995	0.000294199	0.000134718	0.000428795	0.00052907	0.001372203	9.96E-05
X856.584_5.565	8685	856.584	5.565	NA	NA	NA	NA	No	Lipids and lipid-like molecules	No	No	No	No	No	No	No	No	No	No	No	Yes	No	No	No	No	No	No	0	0	0	0	0	0	0	0	0	0	0	0	1.03E-05	1.18E-05	2.45E-05	3.23E-06	1.20E-05	5.10E-05	8.68E-06	1.62E-06	4.97E-05	0
X867.281_2.399	2514	867.281	2.399	NA	NA	NA	NA	No	No matches	No	No	Yes	No	No	No	No	No	No	No	No	No	No	No	No	No	No	No	2.92E-05	3.89E-05	2.67E-05	1.77E-05	5.81E-05	1.14E-05	7.91E-06	5.75E-06	1.19E-05	2.80E-06	0	9.25E-06	5.64E-05	5.46E-05	0.000162299	3.85E-06	4.29E-05	8.63E-05	3.35E-05	1.66E-05	4.39E-05	4.71E-06
X867.576_2.399	1570	867.576	2.399	NA	NA	NA	NA	No	No matches	No	No	Yes	No	No	No	No	No	No	No	No	No	No	No	No	No	No	No	5.89E-05	5.31E-05	5.71E-05	3.89E-05	9.36E-05	1.52E-05	7.41E-06	1.20E-05	2.77E-05	2.79E-06	5.50E-06	2.66E-05	9.78E-05	9.21E-05	0.000276433	1.81E-05	7.73E-05	0.000153332	6.29E-05	3.11E-05	9.42E-05	2.79E-05
X867.634_2.399	2587	867.634	2.399	NA	NA	NA	NA	No	No matches	No	No	Yes	No	No	No	No	No	No	No	No	No	No	No	No	No	No	No	3.82E-05	3.99E-05	3.13E-05	2.09E-05	6.39E-05	1.03E-05	3.04E-06	8.11E-06	2.03E-05	2.32E-06	0	1.18E-05	6.50E-05	6.98E-05	0.000214403	5.53E-06	5.25E-05	0.000119844	3.50E-05	2.53E-05	5.40E-05	1.53E-05
X868.534_3.116	3225	868.534	3.116	NA	NA	NA	NA	Yes	No matches	No	No	No	No	No	No	No	No	No	No	No	Yes	No	No	No	No	No	No	0.000264562	0.000193584	0.000259854	0.000101008	0.000118702	0.000188286	1.40E-05	1.11E-05	5.63E-05	8.24E-05	9.56E-05	1.89E-05	0.000628273	0.00060355	0.00037535	0.000388158	0.000503187	0.000531593	0.000687185	0.000540158	0.000497214	0.000339645
X874.579_3.277	1930	874.579	3.277	PC 45:12_C53H82NO8P	0.964481	11	63.9802	Yes	No matches	Yes	No	No	No	No	No	No	No	No	No	No	No	No	No	No	No	No	No	0.000902208	0.000750052	0.000370016	0.0002629	0.000306244	0.000350918	7.61E-05	7.08E-05	0.000204718	0.000114042	0.000170647	0.000138118	0.000182077	0.000242023	6.72E-05	0.000168089	6.68E-05	7.48E-05	9.96E-05	0.000102288	1.07E-05	6.86E-06
X878.754_2.555	5007	878.754	2.555	NA	NA	NA	NA	No	No matches	No	No	No	Yes	No	No	No	No	No	No	No	No	No	No	No	No	No	No	7.64E-05	6.92E-05	3.52E-06	3.87E-05	5.89E-05	1.32E-05	0	0	0	0	2.82E-05	2.48E-06	0.000120284	0.00012976	3.50E-05	4.23E-05	0.000164181	2.14E-05	0.000151189	0.000213163	0.000231184	3.09E-05
X896.564_3.284	2100	896.564	3.284	NA	NA	NA	NA	Yes	No matches	Yes	No	No	No	No	No	No	No	No	No	No	No	No	No	No	No	No	No	0.000270198	0.000230737	8.51E-05	1.21E-05	0.000157331	3.05E-05	0	0	2.82E-05	6.69E-06	3.36E-05	6.26E-06	0.000374339	0.000241912	0.000165077	0.000116005	7.73E-05	0.000188994	4.26E-05	2.76E-05	0	1.44E-05
X900.523_3.093	4930	900.523	3.093	NA	NA	NA	NA	Yes	No matches	Yes	No	No	No	No	No	No	No	No	No	No	No	No	No	No	No	No	No	6.60E-05	4.13E-05	2.07E-05	1.15E-06	2.91E-05	2.68E-05	5.40E-06	0	2.62E-06	1.11E-05	1.15E-05	0	7.03E-05	5.46E-05	4.07E-06	5.45E-05	5.19E-05	2.44E-05	5.03E-05	3.65E-05	8.42E-06	2.77E-05
X907.025_2.577	5648	907.025	2.577	NA	NA	NA	NA	No	No matches	No	No	No	No	Yes	No	No	No	No	No	No	No	No	No	No	No	No	No	4.59E-06	6.05E-06	2.51E-06	0	2.16E-06	3.05E-06	0	0	0	0	5.45E-06	0	3.90E-05	6.45E-05	1.37E-05	6.17E-06	6.15E-05	1.80E-05	2.23E-05	0.000103321	0.000127217	0
X907.276_2.579	4807	907.276	2.579	NA	NA	NA	NA	No	No matches	No	No	Yes	Yes	Yes	No	No	No	No	No	No	No	No	No	No	No	No	No	4.21E-05	2.55E-05	2.75E-05	4.59E-06	9.40E-06	3.49E-05	0	0	1.45E-05	0	2.48E-05	7.05E-06	0.000129935	0.000173268	7.48E-05	2.60E-05	0.000177754	7.02E-05	0.000110304	0.000251761	0.000306773	1.23E-05
X907.526_2.579	4798	907.526	2.579	NA	NA	NA	NA	No	No matches	No	No	Yes	Yes	Yes	No	No	No	No	No	No	No	No	No	No	No	No	No	3.85E-05	2.43E-05	3.32E-05	4.63E-06	1.14E-05	3.62E-05	0	0	2.29E-05	0	2.56E-05	7.10E-06	0.000143932	0.000188183	7.70E-05	3.07E-05	0.000190096	7.35E-05	0.000116245	0.000259829	0.000326602	1.28E-05
X918.535_2.976	5602	918.535	2.976	NA	NA	NA	NA	Yes	No matches	No	No	No	No	No	No	No	No	No	No	No	Yes	No	No	No	No	No	No	7.74E-05	2.57E-05	0.000248582	3.70E-05	3.08E-05	0.000329525	3.29E-05	3.57E-06	2.39E-05	5.72E-05	4.98E-05	2.72E-06	2.89E-05	4.99E-05	1.07E-05	7.78E-05	0.000133619	0.000108629	0.000622197	0.000707156	0.00048542	0.000317412
X944.55_3.076	5886	944.55	3.076	NA	NA	NA	NA	Yes	No matches	No	No	No	Yes	No	No	No	No	No	No	No	No	No	No	No	No	No	No	8.40E-06	1.09E-05	6.68E-06	0	4.83E-06	3.51E-06	5.67E-06	0	6.73E-06	1.87E-06	0	0	1.60E-05	4.39E-05	4.70E-06	8.01E-06	6.29E-06	1.90E-05	0.000189123	0.000197878	3.20E-05	5.47E-06
X991.673_2.928	352	991.673	2.928	NA	NA	NA	NA	No	No matches	No	No	No	No	No	No	No	No	No	Yes	Yes	Yes	No	No	No	No	No	No	0.00147743	0.001062916	0.001123774	0.001491575	0.002077412	0.001440983	4.14E-05	8.18E-05	0.000160217	0.000118982	0.000300743	0.000339164	0.001584128	0.000655396	0.001343024	0.000927087	0.001248869	0.000650845	0.001832166	0.001027255	0.000358939	0.001770888
[truncated: 14 more columns]
