# Supplementary material for: Localized cardiac small molecule trajectories and persistent chemical sequelae in experimental Chagas disease
Source: Nat Commun. 2023 Oct 25;14:6769. doi: 10.1038/s41467-023-42247-w (PMC10600178; doi:10.1038/s41467-023-42247-w)
Supplement: Supplementary file 5 — Supplementary Data 2 [file 41467_2023_42247_MOESM5_ESM.xlsx]

## Sheet: DEGenes
	PrimaryStats_Vehicle_vs_Uninfected					Vehicle_vs_Benznidazole					Benznidazole_vs_Uninfected
Gene	log2FoldChange	lfcSE	stat	pvalue	padj	log2FoldChange	lfcSE	stat	pvalue	padj	log2FoldChange	lfcSE	stat	pvalue	padj	Type	Gene_Symbol	MGI_ID	Gene Name	EC_NUMBER	UP_KW_BIOLOGICAL_PROCESS	UP_KW_CELLULAR_COMPONENT	UP_KW_MOLECULAR_FUNCTION
ENSMUSG00000042385.14	7.48433	1.18913	4.61207	3.98683e-06	0.00119261	1.90946	0.775003	0	1	1	5.57487	1.1949	2.99177	0.00277362	1	Protein_Coding	Gzmk	MGI:1298232	granzyme K(Gzmk)	3.4.21.-,			Protease
ENSMUSG00000048852.13	6.97957	0.482726	10.3155	5.99557e-25	1.16578e-20	2.38612	0.468314	0.82449	0.409661	1	4.59345	0.483243	5.36676	8.01655e-08	0.00155874	Protein_Coding	Gm12185	MGI:3652173			Inflammatory_Response
ENSMUSG00000230275.1	6.69711	1.26167	3.72293	0.000196927	0.0354541	2.07095	0.903362	0.0785432	0.937396	1	4.62616	1.27835	2.05432	0.0399443	1	Unprocessed_Pseudogene	Gm12187	MGI:3651944
ENSMUSG00000053977.13	6.4571	0.551586	8.08052	6.44924e-16	1.79142e-12	1.96759	0.515707	0	1	1	4.48951	0.552754	4.50384	6.67378e-06	0.0648824	Protein_Coding	Cd8a	MGI:88346	CD8 antigen, alpha chain(Cd8a)		Immunity	Membrane
ENSMUSG00000029417.9	6.29073	0.465083	9.22572	2.8167e-20	1.3692e-16	2.81245	0.448093	1.81313	0.0698113	1	3.47828	0.466351	3.16988	0.00152501	1	Protein_Coding	Cxcl9	MGI:1352449	chemokine (C-X-C motif) ligand 9(Cxcl9)		Inflammatory_Response	Secreted	Cytokine
ENSMUSG00000055170.4	6.26365	0.838717	5.08354	3.7047e-07	0.000147009	2.24524	0.607093	0.403952	0.686248	1	4.01841	0.849851	2.37502	0.0175481	1	Protein_Coding	Ifng	MGI:107656	interferon gamma(Ifng)		Growth_regulation	Secreted	Cytokine
ENSMUSG00000022586.11	6.2573	0.794875	5.35593	8.51157e-08	4.35523e-05	2.78283	0.583181	1.34234	0.179485	1	3.47447	0.809314	1.82187	0.0684744	1	Protein_Coding	Ly6i	MGI:1888480	lymphocyte antigen 6 complex, locus I(Ly6i)			Membrane
ENSMUSG00000035186.6	6.24833	0.484597	8.76673	1.83922e-18	7.15237e-15	2.8915	0.432595	2.06081	0.0393213	1	3.35684	0.488817	2.77576	0.00550737	1	Protein_Coding	Ubd	MGI:1344410	ubiquitin D(Ubd)			Cellular
ENSMUSG00000091650.2	6.09081	0.707546	5.78168	7.39563e-09	5.75203e-06	2.84227	0.477277	1.76474	0.0776072	1	3.24854	0.724944	1.72225	0.0850234	1	Protein_Coding	Apol11a	MGI:3649094	Apolipoprotein L11a		Lipid_transport		Lipid_transport
ENSMUSG00000031132.1	5.94001	1.08213	3.64099	0.000271593	0.0467332	0.446436	0.607974	0	1	1	5.49357	1.08533	3.21889	0.00128688	1	Protein_Coding	Cd40lg	MGI:88337	CD40 ligand(Cd40lg)		Immunity	Secreted	Cytokine
ENSMUSG00000015437.5	5.93225	0.684162	5.74754	9.05524e-09	6.17176e-06	2.27486	0.57959	0.474225	0.635339	1	3.65739	0.690115	2.40161	0.016323	1	Protein_Coding	Gzmb	MGI:109267	granzyme B(Gzmb)	3.4.21.79,	Apoptosis	Secreted	Protease
ENSMUSG00000068606.6	5.8765	0.83087	4.66559	3.07732e-06	0.000949767	2.31376	0.829139	0.378412	0.705125	1	3.56274	0.830985	1.88059	0.0600273	1	Protein_Coding	Gm4841	MGI:3643814			Inflammatory_Response
ENSMUSG00000066363.12	5.87153	0.402825	9.61094	7.18904e-22	6.98918e-18	2.31849	0.376401	0.846137	0.397476	1	3.55304	0.40454	3.83903	0.000123523	0.580023	Protein_Coding	Serpina3f	MGI:2182838	serine (or cysteine) peptidase inhibitor, clade A, member 3F(Serpina3f)				Protease_Inhibitor
ENSMUSG00000022126.6	5.84477	0.779613	4.93164	8.1544e-07	0.000304912	2.24195	0.534575	0.452594	0.650841	1	3.60282	0.792618	2.02218	0.0431573	1	Protein_Coding	Acod1	MGI:103206	aconitate decarboxylase 1(Acod1)	4.1.1.6,	Immunity	Mitochondrion	Lyase
ENSMUSG00000059089.4	5.81634	0.54865	6.95587	3.50397e-12	5.67761e-09	2.56574	0.49641	1.13966	0.254428	1	3.2506	0.553053	2.26127	0.0237426	1	Protein_Coding	Fcgr4	MGI:2179523	Fc receptor, IgG, low affinity IV(Fcgr4)		Immunity	Membrane	Ig_binding_protein
ENSMUSG00000033213.16	5.79909	1.01624	3.73838	0.000185209	0.0336561	2.8531	0.843829	1.01099	0.312023	1	2.94599	1.03741	0.911877	0.361834	1	Protein_Coding	AA467197	MGI:3034182	expressed sequence AA467197(AA467197)			Membrane
ENSMUSG00000035042.2	5.75582	0.548117	6.85222	7.27124e-12	1.00987e-08	2.02579	0.527471	0.048903	0.960997	1	3.73002	0.549274	3.14966	0.00163463	1	Protein_Coding	Ccl5	MGI:98262	chemokine (C-C motif) ligand 5(Ccl5)		Inflammatory_Response	Secreted	Cytokine
ENSMUSG00000026358.13	5.61388	0.903206	4.00117	6.30303e-05	0.0131781	2.84058	0.784084	1.07205	0.283698	1	2.7733	0.915985	0.844231	0.39854	1	Protein_Coding	Rgs1	MGI:1354694	regulator of G-protein signaling 1(Rgs1)			Cellular	GTPase_activation
ENSMUSG00000024910.5	5.58712	0.529768	6.77112	1.27786e-11	1.65645e-08	1.79214	0.469941	0	1	1	3.79498	0.532273	3.37229	0.000745457	1	Protein_Coding	Ctsw	MGI:1338045	cathepsin W(Ctsw)	3.4.22.-,		ER	Protease
ENSMUSG00000009185.2	5.53238	0.459523	7.68707	1.50547e-14	2.99187e-11	2.58352	0.45285	1.28855	0.197555	1	2.94887	0.46029	2.06145	0.03926	1	Protein_Coding	Ccl8	MGI:101878	chemokine (C-C motif) ligand 8(Ccl8)		Inflammatory_Response	Secreted	Cytokine
ENSMUSG00000053044.8	5.51649	0.672349	5.23015	1.6937e-07	7.65869e-05	1.61417	0.604036	0	1	1	3.90231	0.675142	2.81764	0.00483773	1	Protein_Coding	Cd8b1	MGI:88347	CD8 antigen, beta chain 1(Cd8b1)		Immunity	Membrane
ENSMUSG00000040264.10	5.51272	0.375592	9.35248	8.5613e-21	5.54887e-17	2.15823	0.357076	0.443127	0.657674	1	3.35449	0.376952	3.59328	0.000326545	0.907049	Protein_Coding	Gbp2b	MGI:95666	guanylate binding protein 2b(Gbp2b)	3.6.5.-,	Immunity	Cellular	Hydrolase
ENSMUSG00000024669.8	5.40836	0.5984	5.69579	1.22802e-08	7.60062e-06	1.12278	0.525995	0	1	1	4.28559	0.59999	3.80937	0.00013932	0.580023	Protein_Coding	Cd5	MGI:88340	CD5 antigen(Cd5)			Membrane
ENSMUSG00000004612.9	5.40189	0.561187	6.06194	1.34486e-09	1.24521e-06	2.07339	0.522264	0.140528	0.888242	1	3.32849	0.563565	2.3573	0.0184083	1	Protein_Coding	Nkg7	MGI:1931250	natural killer cell group 7 sequence(Nkg7)		Inflammatory_Response	Cellular
ENSMUSG00000078922.9	5.32911	0.432425	7.69871	1.37451e-14	2.99187e-11	2.37553	0.430623	0.872053	0.383179	1	2.95359	0.432619	2.20422	0.0275087	1	Protein_Coding	Tgtp1	MGI:98734	T cell specific GTPase 1(Tgtp1)	3.6.5.-,	Immunity	Cellular	Hydrolase
ENSMUSG00000060183.6	5.32678	0.731371	4.54868	5.39831e-06	0.00156664	2.92246	0.637132	1.44783	0.147664	1	2.40432	0.744068	0.543387	0.586863	1	Polymorphic_Pseudogene	Cxcl11	MGI:1860203	chemokine (C-X-C motif) ligand 11(Cxcl11)		Inflammatory_Response	Secreted	Cytokine
ENSMUSG00000041481.16	5.32074	0.451708	7.35151	1.95983e-13	3.46427e-10	1.95516	0.444276	0	1	1	3.36557	0.452269	3.01938	0.00253296	1	Protein_Coding	Serpina3g	MGI:105046	serine (or cysteine) peptidase inhibitor, clade A, member 3G(Serpina3g)		Apoptosis	Cellular	Protease_Inhibitor
ENSMUSG00000042345.15	5.30309	0.757339	4.36144	1.29208e-05	0.00322092	1.33669	0.673527	0	1	1	3.9664	0.762161	2.58003	0.00987919	1	Protein_Coding	Ubash3a	MGI:1926074	ubiquitin associated and SH3 domain containing, A(Ubash3a)			Cellular
ENSMUSG00000040026.8	5.28334	0.745742	4.40279	1.06869e-05	0.00280806	2.19548	0.720081	0.271464	0.786034	1	3.08787	0.748638	1.45313	0.146188	1	Protein_Coding	Saa3	MGI:98223	serum amyloid A 3(Saa3)			Secreted
ENSMUSG00000001444.2	5.21215	0.55658	5.77122	7.86973e-09	5.88535e-06	1.24288	0.463361	0	1	1	3.96927	0.559512	3.51961	0.000432175	0.967472	Protein_Coding	Tbx21	MGI:1888984	T-box 21(Tbx21)		Transcription_regulation	Nucleus	Activator
ENSMUSG00000034438.16	5.2027	0.416787	7.68427	1.53871e-14	2.99187e-11	1.73765	0.408454	0	1	1	3.46505	0.417373	3.51018	0.000447812	0.967472	Protein_Coding	Gbp8	MGI:1923324	guanylate-binding protein 8(Gbp8)		Immunity	Cellular	Hydrolase
ENSMUSG00000027514.14	5.09107	0.508413	6.07984	1.20305e-09	1.16961e-06	2.52181	0.500004	1.0436	0.296669	1	2.56926	0.509578	1.11713	0.26394	1	Protein_Coding	Zbp1	MGI:1927449	Z-DNA binding protein 1(Zbp1)		Immunity	Cellular	DNA_Binding
ENSMUSG00000025165.12	5.08812	0.624864	4.94206	7.73002e-07	0.000294711	2.10675	0.417923	0.25544	0.798383	1	2.98136	0.63595	1.54314	0.122796	1	Protein_Coding	Sectm1a	MGI:2384805	secreted and transmembrane 1A(Sectm1a)			Membrane_Secreted
ENSMUSG00000066850.2	5.08101	0.53658	5.74195	9.35915e-09	6.17176e-06	2.2394	0.527192	0.454099	0.649758	1	2.84162	0.537642	1.56539	0.117492	1	Protein_Coding	Vmn1r65	MGI:3033475	vomeronasal 1 receptor 65(Vmn1r65)			Membrane	Receptor
ENSMUSG00000016498.10	5.07189	0.803305	3.82406	0.000131271	0.0245426	3.82745	0.738287	2.47525	0.0133141	1	1.24444	0.838269	0	1	1	Protein_Coding	Pdcd1lg2	MGI:1930125	programmed cell death 1 ligand 2(Pdcd1lg2)		Immunity	Membrane	Receptor
ENSMUSG00000039699.14	4.98575	0.354027	8.43368	3.34958e-17	1.08549e-13	2.1057	0.34134	0.309658	0.756821	1	2.88005	0.355438	2.47596	0.013288	1	Protein_Coding	Batf2	MGI:1921731	basic leucine zipper transcription factor, ATF-like 2(Batf2)		Transcription_regulation	Nucleus	Activator
ENSMUSG00000057346.12	4.91475	0.549754	5.30191	1.14596e-07	5.5705e-05	2.35197	0.540425	0.651289	0.51486	1	2.56277	0.55151	1.02042	0.307527	1	Protein_Coding	Apol9a	MGI:3606001	Apolipoprotein L9a		Lipid_transport		Lipid_transport
ENSMUSG00000090942.1	4.86562	0.575958	4.9754	6.51118e-07	0.000253207	1.06073	0.572984	0	1	1	3.8049	0.57606	3.13317	0.00172928	1	Protein_Coding	F830016B08Rik	MGI:3588218	RIKEN cDNA F830016B08 gene(F830016B08Rik)			Membrane
ENSMUSG00000053318.7	4.86198	0.442557	6.46692	1.0002e-10	1.08044e-07	2.06844	0.399062	0.171504	0.863828	1	2.79354	0.447251	1.77426	0.0760206	1	Protein_Coding	Slamf8	MGI:1921998	SLAM family member 8(Slamf8)			Membrane
ENSMUSG00000032094.8	4.82999	0.638118	4.43489	9.21174e-06	0.0024536	1.48642	0.596994	0	1	1	3.34357	0.640549	2.09753	0.0359465	1	Protein_Coding	Cd3d	MGI:88331	CD3 antigen, delta polypeptide(Cd3d)		Immunity	Membrane	Receptor
ENSMUSG00000078853.8	4.79965	0.428894	6.5276	6.68333e-11	7.64415e-08	1.68543	0.428079	0	1	1	3.11421	0.428959	2.59749	0.00939092	1	Protein_Coding	Igtp	MGI:107729	interferon gamma induced GTPase(Igtp)
ENSMUSG00000030742.7	4.75901	0.542157	5.08894	3.60066e-07	0.000145857	1.31606	0.514451	0	1	1	3.44295	0.543696	2.65396	0.00795523	1	Protein_Coding	Lat	MGI:1342293	linker for activation of T cells(Lat)		Immunity	Membrane
ENSMUSG00000000817.10	4.75665	0.750971	3.67078	0.000241815	0.0419807	2.02411	0.580018	0.0415591	0.96685	1	2.73254	0.768012	0.953816	0.340177	1	Protein_Coding	Fasl	MGI:99255	Fas ligand (TNF superfamily, member 6)(Fasl)		Apoptosis	Cellular	Cytokine
ENSMUSG00000082292.3	4.72669	0.451117	6.04431	1.50051e-09	1.32618e-06	1.86365	0.44649	0	1	1	2.86304	0.451593	1.9111	0.0559917	1	Processed_Pseudogene	Gm12250	MGI:3649299			Inflammatory_Response
ENSMUSG00000030187.15	4.68435	0.622526	4.31203	1.61762e-05	0.00393163	1.24055	0.531882	0	1	1	3.4438	0.62751	2.30084	0.0214006	1	Protein_Coding	Klra2	MGI:101906	killer cell lectin-like receptor, subfamily A, member 2(Klra2)		Cell_Adhesion	Membrane	Receptor
ENSMUSG00000062545.4	4.6796	0.674523	3.97259	7.10961e-05	0.0145515	2.20175	0.601391	0.335479	0.737264	1	2.47785	0.681907	0.700753	0.483457	1	Protein_Coding	Tlr12	MGI:3045221	toll-like receptor 12(Tlr12)	3.2.2.6,	Immunity	Membrane	Receptor
ENSMUSG00000046031.7	4.63677	0.5436	4.85057	1.23104e-06	0.000419937	2.00719	0.512175	0.0140288	0.988807	1	2.62959	0.547564	1.14979	0.250229	1	Protein_Coding	Calhm6	MGI:2443082	calcium homeostasis modulator family member 6(Calhm6)		Transport	Membrane	Ion_channel
ENSMUSG00000076498.2	4.61587	0.588991	4.44127	8.94307e-06	0.00242485	1.10014	0.567726	0	1	1	3.51572	0.589947	2.56926	0.0101917	1	TR_C_gene	Trbc2	MGI:4835227	T cell receptor beta, constant 2(Trbc2)			Membrane
ENSMUSG00000048521.8	4.56911	0.471062	5.45388	4.92833e-08	2.66185e-05	1.75645	0.445165	0	1	1	2.81266	0.473664	1.71569	0.0862194	1	Protein_Coding	Cxcr6	MGI:1934582	chemokine (C-X-C motif) receptor 6(Cxcr6)			Membrane	GPCR
ENSMUSG00000030149.15	4.56284	0.538687	4.75757	1.95939e-06	0.000634973	1.76909	0.496727	0	1	1	2.79375	0.542329	1.46359	0.143306	1	Protein_Coding	Klrk1	MGI:1196250	killer cell lectin-like receptor subfamily K, member 1(Klrk1)		Immunity	Membrane	Receptor
ENSMUSG00000079800.2	4.53281	0.656086	3.86048	0.000113162	0.0215719	0.980577	0.531756	0	1	1	3.55223	0.660547	2.34992	0.0187774	1	Protein_Coding	AC125149.3
ENSMUSG00000026117.10	4.50886	0.565007	4.4404	8.97906e-06	0.00242485	1.3732	0.534353	0	1	1	3.13566	0.567025	2.00284	0.0451947	1	Protein_Coding	Zap70	MGI:99613	zeta-chain (TCR) associated protein kinase(Zap70)	2.7.10.2,	Immunity	Cellular	Tyrosine-protein_Kinase
ENSMUSG00000000409.14	4.4837	0.552488	4.49549	6.941e-06	0.00192801	0.761927	0.538296	0	1	1	3.72178	0.553094	3.11299	0.00185202	1	Protein_Coding	Lck	MGI:96756	lymphocyte protein tyrosine kinase(Lck)	2.7.10.2,		Cellular	Tyrosine-protein_Kinase
ENSMUSG00000091694.9	4.46361	0.601573	4.09528	4.21662e-05	0.00921213	3.09125	0.581334	1.87715	0.0604979	1	1.37236	0.611012	0	1	1	Protein_Coding	Apol11b	MGI:3036248	Apolipoprotein L11b		Lipid_transport		Lipid_transport
ENSMUSG00000073421.6	4.45855	0.372482	6.60045	4.09925e-11	4.98162e-08	1.59163	0.372063	0	1	1	2.86691	0.372521	2.32716	0.0199569	1	Protein_Coding	H2-Ab1	MGI:103070	histocompatibility 2, class II antigen A, beta 1(H2-Ab1)		Immunity	Membrane	MHC
ENSMUSG00000001281.10	4.42787	0.519362	4.67471	2.9437e-06	0.000923183	1.75803	0.51385	0	1	1	2.66984	0.519916	1.28836	0.197622	1	Protein_Coding	Itgb7	MGI:96616	integrin beta 7(Itgb7)		Cell_Adhesion	Membrane	Integrin
ENSMUSG00000060586.11	4.42444	0.551134	4.399	1.08751e-05	0.0028194	1.60605	0.550887	0	1	1	2.81839	0.551158	1.48486	0.137581	1	Protein_Coding	H2-Eb1	MGI:95901	histocompatibility 2, class II antigen E beta(H2-Eb1)		Immunity	Membrane	MHC
ENSMUSG00000053101.3	4.41972	0.587929	4.11567	3.86061e-05	0.00883126	0.878972	0.473593	0	1	1	3.54075	0.592679	2.59963	0.00933232	1	Protein_Coding	Gpr141	MGI:2672983	G protein-coupled receptor 141(Gpr141)			Membrane	GPCR
ENSMUSG00000030165.16	4.41969	0.612347	3.95151	7.76602e-05	0.0155673	1.87784	0.484457	0	1	1	2.54186	0.627295	0.863799	0.387698	1	Protein_Coding	Klrd1	MGI:1196275	killer cell lectin-like receptor, subfamily D, member 1(Klrd1)		Immunity	Membrane	Receptor
ENSMUSG00000105096.1	4.39437	0.452156	5.29546	1.18717e-07	5.63007e-05	1.84702	0.450612	0	1	1	2.54736	0.452353	1.21002	0.226271	1	Protein_Coding	Gbp10	MGI:4359647	guanylate-binding protein 10(Gbp10)		Immunity	Cellular	Hydrolase
ENSMUSG00000024610.15	4.39389	0.420699	5.69027	1.26841e-08	7.60062e-06	1.72975	0.42057	0	1	1	2.66414	0.420714	1.57861	0.114426	1	Protein_Coding	Cd74	MGI:96534	CD74 antigen (invariant polypeptide of major histocompatibility complex, class II antigen-associated)(Cd74)		Immunity	Cellular	Chaperone
ENSMUSG00000229723.1	4.39311	0.421152	5.68229	1.32905e-08	7.60062e-06	1.67077	0.410386	0	1	1	2.72233	0.42231	1.71043	0.0871856	1	Protein_Coding	Ifi47	NCBI:15953	interferon gamma inducible protein 47(Ifi47)				GTPase_activation
ENSMUSG00000229815.1	4.36629	0.401102	5.89947	3.64681e-09	3.08298e-06	1.71285	0.396865	0	1	1	2.65343	0.401595	1.6271	0.103716	1	Protein_Coding	Tgtp2	NCBI:100039796	T cell specific GTPase 2(Tgtp2)	3.6.5.-,	Immunity	Cellular	Hydrolase
ENSMUSG00000034855.13	4.36605	0.587326	4.02851	5.61306e-05	0.0118631	2.27512	0.574628	0.478777	0.632098	1	2.09093	0.58999	0.154126	0.877511	1	Protein_Coding	Cxcl10	MGI:1352450	chemokine (C-X-C motif) ligand 10(Cxcl10)		Inflammatory_Response	Secreted	Cytokine
ENSMUSG00000032093.7	4.33147	0.501424	4.64969	3.32427e-06	0.00100996	1.32511	0.482461	0	1	1	3.00636	0.502861	2.00126	0.0453643	1	Protein_Coding	Cd3e	MGI:88332	CD3 antigen, epsilon polypeptide(Cd3e)		Immunity	Membrane	Receptor
ENSMUSG00000107771.1	4.28723	0.42451	5.38793	7.12721e-08	3.74545e-05	1.89652	0.406945	0	1	1	2.39071	0.427182	0.914633	0.360385	1	Processed_Pseudogene	Gm8956	MGI:3645919
ENSMUSG00000016283.13	4.28492	0.48103	4.75005	2.03364e-06	0.000648231	1.23045	0.42674	0	1	1	3.05447	0.484368	2.177	0.0294803	1	Protein_Coding	H2-M2	MGI:95914	histocompatibility 2, M region locus 2(H2-M2)			Membrane	MHC
ENSMUSG00000002033.14	4.27182	0.561837	4.04355	5.26483e-05	0.0112494	1.43565	0.540199	0	1	1	2.83617	0.563745	1.48324	0.138012	1	Protein_Coding	Cd3g	MGI:88333	CD3 antigen, gamma polypeptide(Cd3g)		Immunity	Membrane	Receptor
ENSMUSG00000024670.17	4.26856	0.615267	3.68712	0.000226804	0.0397294	1.29608	0.566209	0	1	1	2.97249	0.616784	1.57671	0.114862	1	Protein_Coding	Cd6	MGI:103566	CD6 antigen(Cd6)		Cell_Adhesion	Membrane
ENSMUSG00000026068.11	4.25212	0.432165	5.21124	1.87579e-07	8.10507e-05	1.60791	0.356864	0	1	1	2.6442	0.438203	1.4701	0.141535	1	Protein_Coding	Il18rap	MGI:1338888	interleukin 18 receptor accessory protein(Il18rap)	3.2.2.6,	Inflammatory_Response	Membrane	Hydrolase
ENSMUSG00000036594.15	4.21613	0.385632	5.74675	9.09763e-09	6.17176e-06	1.55001	0.385248	0	1	1	2.66611	0.385673	1.72714	0.0841417	1	Protein_Coding	H2-Aa	MGI:95895	histocompatibility 2, class II antigen A, alpha(H2-Aa)		Immunity	Membrane	MHC
ENSMUSG00000050232.6	4.21522	0.490828	4.51323	6.38469e-06	0.00179919	1.43373	0.462788	0	1	1	2.78149	0.493386	1.58394	0.113207	1	Protein_Coding	Cxcr3	MGI:1277207	chemokine (C-X-C motif) receptor 3(Cxcr3)		Chemotaxis	Membrane	GPCR
ENSMUSG00000078921.3	4.20651	0.422387	5.2239	1.7519e-07	7.74178e-05	1.0015	0.418732	0	1	1	3.205	0.422643	2.85112	0.00435654	1	Protein_Coding	Tgtp2	MGI:3710083	T cell specific GTPase 2(Tgtp2)	3.6.5.-,	Immunity	Cellular	Hydrolase
ENSMUSG00000229389.1	4.18614	0.519999	4.20412	2.62097e-05	0.00606692	0.303154	0.494747	0	1	1	3.88299	0.520235	3.61949	0.000295184	0.907049	Pseudogene	LT629154.5
ENSMUSG00000037649.10	4.146	0.34761	6.17357	6.67665e-10	6.83267e-07	1.56651	0.343864	0	1	1	2.57948	0.348036	1.665	0.0959121	1	Protein_Coding	H2-DMa	MGI:95921	histocompatibility 2, class II, locus DMa(H2-DMa)		Immunity	Membrane	MHC
ENSMUSG00000079362.5	4.13363	0.371775	5.73902	9.52236e-09	6.17176e-06	1.82056	0.371122	0	1	1	2.31306	0.371878	0.841837	0.399879	1	Protein_Coding	Gm43302	MGI:5663439
ENSMUSG00000068246.6	4.08482	0.425462	4.90013	9.57728e-07	0.00035136	2.05284	0.415224	0.127266	0.89873	1	2.03198	0.427907	0.0747287	0.940431	1	Protein_Coding	Apol9b	MGI:1919148	Apolipoprotein L9b		Lipid_transport		Lipid_transport
ENSMUSG00000068227.9	4.05452	0.453468	4.53068	5.87954e-06	0.0016812	1.25933	0.437307	0	1	1	2.79519	0.45481	1.7484	0.0803946	1	Protein_Coding	Il2rb	MGI:96550	interleukin 2 receptor, beta chain(Il2rb)			Membrane	Receptor
ENSMUSG00000079547.4	4.04681	0.296862	6.89482	5.39339e-12	8.06686e-09	1.14795	0.291242	0	1	1	2.89886	0.297291	3.02348	0.00249883	1	Protein_Coding	H2-DMb1	MGI:95922	histocompatibility 2, class II, locus Mb1(H2-DMb1)		Immunity	Membrane	MHC
ENSMUSG00000012889.8	4.01293	0.507255	3.96828	7.23927e-05	0.0146625	1.11377	0.472416	0	1	1	2.89916	0.509726	1.76401	0.0777298	1	Protein_Coding	Podnl1	MGI:2685352	podocan-like 1(Podnl1)			Secreted
ENSMUSG00000052270.7	3.9768	0.503381	3.92704	8.59973e-05	0.0170626	1.53306	0.441961	0	1	1	2.44373	0.510704	0.868864	0.384921	1	Protein_Coding	Fpr2	MGI:1278319	formyl peptide receptor 2(Fpr2)		Chemotaxis	Membrane	GPCR
ENSMUSG00000022584.14	3.94339	0.474456	4.09604	4.20272e-05	0.00921213	0.610828	0.469584	0	1	1	3.33256	0.474718	2.80706	0.00499954	1	Protein_Coding	Ly6c2	MGI:3712069	lymphocyte antigen 6 complex, locus C2(Ly6c2)			Membrane
ENSMUSG00000018930.3	3.93275	0.473238	4.08411	4.42467e-05	0.00955926	2.04611	0.39486	0.116781	0.907033	1	1.88664	0.491161	0	1	1	Protein_Coding	Ccl4	MGI:98261	chemokine (C-C motif) ligand 4(Ccl4)		Inflammatory_Response	Secreted	Cytokine
ENSMUSG00000043310.4	3.92314	0.395667	4.8605	1.17087e-06	0.000413933	1.32106	0.387928	0	1	1	2.60208	0.39645	1.51867	0.128844	1	Protein_Coding	Olfr571	MGI:3030405	GPCR		Olfaction	Membrane	GPCR
ENSMUSG00000039264.9	3.92	0.500913	3.83299	0.000126593	0.0238979	1.1308	0.495845	0	1	1	2.7892	0.50131	1.57427	0.115425	1	Protein_Coding	Gimap3	MGI:1932723	GTPase, IMAP family member 3(Gimap3)			Cellular
ENSMUSG00000051457.7	3.91866	0.369051	5.19891	2.00464e-07	8.47355e-05	1.19227	0.357678	0	1	1	2.72639	0.370147	1.96243	0.0497128	1	Protein_Coding	Spn	MGI:98384	sialophorin(Spn)			Membrane
ENSMUSG00000022504.10	3.90276	0.394307	4.82559	1.39592e-06	0.000460038	1.14978	0.388485	0	1	1	2.75298	0.394805	1.90723	0.0564909	1	Protein_Coding	Ciita	MGI:108445	class II transactivator(Ciita)	2.3.1.-,2.7.11.1,	Transcription_regulation	Nucleus	Activator
ENSMUSG00000104713.4	3.89373	0.370051	5.11747	3.09663e-07	0.000128108	1.52141	0.366642	0	1	1	2.37231	0.37051	1.00487	0.31496	1	Protein_Coding	Gbp6	MGI:2140937	guanylate binding protein 6(Gbp6)		Immunity	Cellular	Hydrolase
ENSMUSG00000032661.9	3.87588	0.504566	3.7178	0.000200963	0.0358488	1.8001	0.489069	0	1	1	2.07578	0.507671	0.149265	0.881344	1	Protein_Coding	Oas3	MGI:2180850	2'-5' oligoadenylate synthetase 3(Oas3)	2.7.7.84,	Immunity	Cellular	Nucleotidyltransferase
ENSMUSG00000054072.12	3.87287	0.433668	4.31868	1.56967e-05	0.00386339	1.17912	0.433207	0	1	1	2.69375	0.433708	1.59958	0.109692	1	Protein_Coding	Iigp1	MGI:1926259	interferon inducible GTPase 1(Iigp1)	3.6.5.-,	Immunity	Cellular	Hydrolase
ENSMUSG00000073555.1	3.86354	0.335714	5.55097	2.84095e-08	1.57827e-05	1.00293	0.317088	0	1	1	2.86061	0.336941	2.55418	0.0106438	1	Protein_Coding	Gm4951	MGI:3644953			Inflammatory_Response
ENSMUSG00000046879.7	3.86107	0.348854	5.3348	9.56496e-08	4.76875e-05	1.96107	0.347887	0	1	1	1.89999	0.349085	0	1	1	Protein_Coding	Irgm1	MGI:107567	immunity-related GTPase family M member 1(Irgm1)	3.6.5.-,	Immunity	Cellular	Hydrolase
ENSMUSG00000055541.17	3.82865	0.374481	4.88316	1.04397e-06	0.000375908	1.6359	0.361544	0	1	1	2.19276	0.377219	0.510992	0.609357	1	Protein_Coding	Lair1	MGI:105492	leukocyte-associated Ig-like receptor 1(Lair1)			Membrane	Receptor
ENSMUSG00000073973.4	3.7908	0.417536	4.28899	1.7949e-05	0.00430866	1.63317	0.411899	0	1	1	2.15764	0.418487	0.376682	0.70641	1	Protein_Coding	Olfr552	MGI:3030386	GPCR		Olfaction	Membrane	GPCR
ENSMUSG00000096727.3	3.7808	0.307678	5.78788	7.12797e-09	5.75203e-06	1.6457	0.305953	0	1	1	2.1351	0.307979	0.438679	0.660894	1	Protein_Coding	Psmb9	MGI:1346526	proteasome (prosome, macropain) subunit, beta type 9 (large multifunctional peptidase 2)(Psmb9)	3.4.25.1,	Immunity	Cellular	Protease
ENSMUSG00000023903.8	3.74011	0.458678	3.79375	0.000148389	0.0272197	2.37612	0.39842	0.944021	0.345159	1	1.36399	0.479998	0	1	1	Protein_Coding	Mmp25	MGI:2443938	matrix metallopeptidase 25(Mmp25)	3.4.24.-,		Membrane	Protease
ENSMUSG00000024338.15	3.68386	0.320176	5.25916	1.44713e-07	6.69951e-05	1.71116	0.319258	0	1	1	1.9727	0.320368	0	1	1	Protein_Coding	Psmb8	MGI:1346527	proteasome (prosome, macropain) subunit, beta type 8 (large multifunctional peptidase 7)(Psmb8)	3.4.25.1,	Immunity	Cellular	Protease
ENSMUSG00000042351.9	3.68053	0.435081	3.86256	0.000112204	0.0215719	0.834626	0.41466	0	1	1	2.8459	0.436392	1.9384	0.0525744	1	Protein_Coding	Grap2	MGI:1333842	GRB2-related adaptor protein 2(Grap2)			Cellular
ENSMUSG00000075144.5	3.63471	0.383433	4.26334	2.01391e-05	0.00477541	1.04848	0.36336	0	1	1	2.58623	0.385132	1.52216	0.127969	1	Protein_Coding	Olfr1156	MGI:3030990	GPCR		Olfaction	Membrane	GPCR
ENSMUSG00000078920.3	3.63027	0.373115	4.36935	1.24614e-05	0.00314675	1.36198	0.366578	0	1	1	2.26829	0.374027	0.717302	0.473188	1	Protein_Coding	Ifi47	MGI:99448	interferon gamma inducible protein 47(Ifi47)				GTPase_activation
ENSMUSG00000016496.7	3.56093	0.322353	4.8423	1.28344e-06	0.000430261	1.53361	0.319248	0	1	1	2.02732	0.322921	0.0846114	0.93257	1	Protein_Coding	Cd274	MGI:1926446	CD274 antigen(Cd274)		Immunity	Membrane	Receptor
ENSMUSG00000037321.17	3.53367	0.33485	4.58018	4.64579e-06	0.00136868	1.28318	0.333335	0	1	1	2.25049	0.335067	0.747587	0.454709	1	Protein_Coding	Tap1	MGI:98483	transporter 1, ATP-binding cassette, sub-family B (MDR/TAP)(Tap1)	7.4.2.-,	Immunity	Cellular	Translocase
ENSMUSG00000074151.13	3.47877	0.379543	3.89618	9.77209e-05	0.0190008	1.01323	0.375184	0	1	1	2.46554	0.379764	1.22587	0.220246	1	Protein_Coding	Nlrc5	MGI:3612191	NLR family, CARD domain containing 5(Nlrc5)		Immunity	Cellular
ENSMUSG00000021886.7	3.44713	0.380403	3.80421	0.000142255	0.0263428	1.39437	0.361854	0	1	1	2.05277	0.383467	0.13761	0.890549	1	Protein_Coding	Gpr65	MGI:108031	G-protein coupled receptor 65(Gpr65)			Membrane	GPCR
ENSMUSG00000061577.12	3.43543	0.367261	3.90846	9.28878e-05	0.0182435	1.61662	0.332171	0	1	1	1.8188	0.375611	0	1	1	Protein_Coding	Adgrg5	MGI:2685955	adhesion G protein-coupled receptor G5(Adgrg5)			Membrane	GPCR
ENSMUSG00000028268.14	3.351	0.319493	4.22858	2.35167e-05	0.00550914	1.28678	0.317745	0	1	1	2.06422	0.319762	0.200839	0.840825	1	Protein_Coding	Gbp3	MGI:1926263	guanylate binding protein 3(Gbp3)	3.6.5.-,	Immunity	Cellular	Hydrolase
ENSMUSG00000049103.14	3.29028	0.294033	4.38822	1.1428e-05	0.00292376	1.03098	0.288381	0	1	1	2.2593	0.2947	0.879894	0.378917	1	Protein_Coding	Ccr2	MGI:106185	chemokine (C-C motif) receptor 2(Ccr2)		Inflammatory_Response	Membrane	GPCR
ENSMUSG00000061232.16	3.21101	0.303081	3.99567	6.45104e-05	0.013344	1.25347	0.303003	0	1	1	1.95755	0.303092	0	1	1	Protein_Coding	H2-K1	MGI:95904	histocompatibility 2, K1, K region(H2-K1)		Immunity	Membrane	MHC
ENSMUSG00000038037.5	3.16958	0.315615	3.70571	0.000210798	0.0372615	1.8701	0.308728	0	1	1	1.29948	0.318471	0	1	1	Protein_Coding	Socs1	MGI:1354910	suppressor of cytokine signaling 1(Socs1)		Growth_regulation	Cellular	Signal_Transduction_Inhibitor
ENSMUSG00000084838.3	-7.90174	1.43752	-4.10551	4.0342e-05	0.00912104	-7.72275	1.43781	-3.98018	6.88635e-05	0.446327	-0.178992	1.11554	0	1	1	Processed_Pseudogene	Gm10241	MGI:3704461
ENSMUSG00000074506.4	-7.99271	1.23474	-4.85342	1.2135e-06	0.000419937	-7.92955	1.23476	-4.80217	1.56955e-06	0.0152592	-0.0631554	0.837351	0	1	1	Processed_Pseudogene	Gm10705	MGI:3708678
ENSMUSG00000213299.1	-9.40459	1.80582	-4.1004	4.12432e-05	0.00921213	-8.41612	1.80663	-3.55143	0.00038314	1	-0.988475	1.5604	0	1	1	Protein_Coding	Nadk2	NCBI:68646	NAD kinase 2, mitochondrial(Nadk2)	2.7.1.23,		Mitochondrion	Kinase
