# Supplementary material for: Localized cardiac small molecule trajectories and persistent chemical sequelae in experimental Chagas disease
Source: Nat Commun. 2023 Oct 25;14:6769. doi: 10.1038/s41467-023-42247-w (PMC10600178; doi:10.1038/s41467-023-42247-w)
Supplement: Supplementary file 6 — Supplementary Data 3 [file 41467_2023_42247_MOESM6_ESM.csv]

Feature ID	Cluster index	m/z	RT	Annotation	Cosine score	Number of shared peaks	Mass difference to library reference	Analog	Classes	Restored by treatment in LA	Restored by treatment in RA	Restored by treatment in LVT	Restored by treatment in LVB	Restored by treatment in RVT	Restored by treatment in RVB	LA naive 142DPI mean	LA infected 142DPI mean	LA combo 142DPI mean	LA BNZ 142DPI mean	RA naive 142DPI mean	RA infected 142DPI mean	RA combo 142DPI mean	RA BNZ 142DPI mean	LVT naive 142DPI mean	LVT infected 142DPI mean	LVT combo 142DPI mean	LVT BNZ 142DPI mean	LVB naive 142DPI mean	LVB infected 142DPI mean	LVB combo 142DPI mean	LVB BNZ 142DPI mean	RVT naive 142DPI mean	RVT infected 142DPI mean	RVT combo 142DPI mean	RVT BNZ 142DPI mean	RVB naive 142DPI mean	RVB infected 142DPI mean	RVB combo 142DPI mean	RVB BNZ 142DPI mean
X102.092_0.611	1121	102.092	0.611	NA	NA	NA	NA	No	No matches	Both_treatments	Not affected by infection at this position	Not affected by infection at this position	Not affected by infection at this position	Not affected by infection at this position	Not affected by infection at this position	0.000149738	2.13E-05	0.000109427	6.60E-05	0.000119869	0.000117796	0.000115532	0.000193543	6.72E-05	0.000136007	2.49E-05	0.000125062	8.46E-05	7.25E-05	0.00027596	0.00032408	0.000532094	0.000175303	0.000265944	0.000622005	0.000432179	0.000432749	0.000721902	0.000775772
X105.07_2.767	39	105.07	2.767	NA	NA	NA	NA	No	No matches	Not affected by infection at this position	Both_treatments	Not affected by infection at this position	Combo	Not affected by infection at this position	Not_restored	0.001911023	0.002339458	0.001879733	0.002157235	0.002545136	0.004425615	0.00292649	0.003591336	0.002896813	0.004301506	0.00287863	0.00421274	0.002891567	0.005180241	0.003866032	0.004205396	0.006463322	0.008261483	0.005933769	0.006532658	0.00408517	0.007726988	0.005735036	0.007303677
X111.044_2.768	2157	111.044	2.768	NA	NA	NA	NA	No	No matches	Not affected by infection at this position	Both_treatments	Not affected by infection at this position	Not affected by infection at this position	Both_treatments	Not_restored	8.07E-06	1.93E-05	1.09E-05	1.53E-05	1.14E-05	4.74E-05	1.14E-05	2.25E-05	2.65E-05	6.99E-05	3.60E-05	5.22E-05	2.35E-05	8.34E-05	2.73E-05	5.60E-05	3.52E-05	0.000112937	4.74E-05	6.77E-05	1.09E-05	0.000108844	5.03E-05	7.98E-05
X114.092_1.761	826	114.092	1.761	6-Aminocaproic acid_C6H13NO2(annotated through molecular networking)	NA	NA	NA	No	No matches	Both_treatments	Not affected by infection at this position	Not affected by infection at this position	Not affected by infection at this position	Not affected by infection at this position	Not affected by infection at this position	0.000186739	9.89E-05	0.000198001	0.000166496	0.000118095	0.000147609	0.000158618	0.000148979	0.000307122	0.000161118	0.000280125	0.000339106	0.000258624	0.000245104	0.000190363	0.00024953	0.000286792	0.000274194	0.000440747	0.000451854	0.000380152	0.000364311	0.000253617	0.000387918
X119.049_2.765	543	119.049	2.765	NA	NA	NA	NA	Yes	No matches	Not affected by infection at this position	Not affected by infection at this position	Not affected by infection at this position	BNZ	Not affected by infection at this position	Not affected by infection at this position	0	1.59E-05	4.38E-06	2.60E-06	1.47E-06	2.46E-05	1.46E-05	9.64E-06	0	4.44E-06	0	0	3.22E-05	0.000173222	8.66E-05	9.48E-05	0.000104083	0.000250619	0.000136543	0.000154041	2.95E-05	0.000117472	4.65E-05	9.82E-05
X122.082_0.534	9161	122.082	0.534	NA	NA	NA	NA	No	No matches	Not affected by infection at this position	Not affected by infection at this position	Not affected by infection at this position	Not affected by infection at this position	Both_treatments	Not affected by infection at this position	0	0	0	0	0	0	0	0	0	0	0	0	9.71E-05	5.86E-05	7.77E-05	0.000116205	0.000229746	8.86E-05	0.000203944	0.000129616	2.62E-05	0	3.47E-05	6.55E-06
X128.018_0.344	1157	128.018	0.344	NA	NA	NA	NA	No	No matches	Not affected by infection at this position	Not affected by infection at this position	Not affected by infection at this position	Not_restored	Not affected by infection at this position	Not affected by infection at this position	0	0	0	0	0	0	0	0	0	0	1.33E-06	0	0	0.000125063	0.000108965	0.000103219	9.92E-05	8.19E-05	0.000127801	7.21E-05	0.000113459	8.55E-05	7.70E-05	5.35E-05
X130.087_0.452	3636	130.087	0.452	NA	NA	NA	NA	No	No matches	Not affected by infection at this position	Not affected by infection at this position	Not affected by infection at this position	Not affected by infection at this position	Combo	Not affected by infection at this position	7.21E-06	1.29E-05	1.06E-05	1.63E-05	4.11E-05	3.25E-05	6.01E-05	7.96E-05	0	9.41E-05	3.53E-05	0	0.000860678	0.001236713	0.001154635	0.001311637	0.002018868	0.001499269	0.001613106	0.001596127	0.001417166	0.001199277	0.000887434	0.001287656
X132.102_0.307	101	132.102	0.307	NA	NA	NA	NA	No	No matches	Not affected by infection at this position	Not affected by infection at this position	Not affected by infection at this position	Not affected by infection at this position	Not affected by infection at this position	Both_treatments	0.005130677	0.003769163	0.003474178	0.003227571	0.00556781	0.004370855	0.004108802	0.004470465	0.004848208	0.004123348	0.002898072	0.005145015	0.00884445	0.005726899	0.006386435	0.005353218	0.005068205	0.00408386	0.003911521	0.004515661	0.003729625	0.002445847	0.003097147	0.0030793
X136.062_0.301	4002	136.062	0.301	NA	NA	NA	NA	Yes	Organoheterocyclic compounds	Not affected by infection at this position	Not affected by infection at this position	Not affected by infection at this position	Not_restored	Not affected by infection at this position	Not affected by infection at this position	0	0	0	0	0	0	0	0	3.36E-05	6.15E-05	5.90E-05	2.23E-05	0.000981835	0.000196439	0.000499537	0.000373825	6.43E-05	0	2.64E-05	0	4.56E-05	0	5.75E-06	0
X136.097_0.551	9339	136.097	0.551	NA	NA	NA	NA	No	No matches	Not affected by infection at this position	Not affected by infection at this position	Not affected by infection at this position	Not_restored	Not affected by infection at this position	Not affected by infection at this position	0	0	0	0	0	0	0	0	0	0	0	0	0	0.000114501	0.000150549	0.000161759	0.000150034	0.000121739	0.000203644	0.000289515	0.000125575	0.000183023	0.00019268	0.000131906
X137.046_0.35	58	137.046	0.35	Hypoxanthine_C5H4N4O	0.8225	5	9.16E-05	No	Organoheterocyclic compounds	Not_restored	BNZ	Not affected by infection at this position	Not_restored	Not_restored	Not_restored	0.009632141	0.005328732	0.004373086	0.006792738	0.007184282	0.003873539	0.002802227	0.004706189	0.016376236	0.008729865	0.007490277	0.013203431	0.01529304	0.008598591	0.011014337	0.011753319	0.014982769	0.006018221	0.006719392	0.009477082	0.01491577	0.006602702	0.007598812	0.009427975
X137.046_0.42	132	137.046	0.42	NA	NA	NA	NA	No	Organoheterocyclic compounds	Not affected by infection at this position	Not affected by infection at this position	Not affected by infection at this position	Not_restored	Not affected by infection at this position	Not affected by infection at this position	0.009595141	0.00665572	0.005077475	0.005432274	0.001684428	0.001549254	0.000975372	0.00089838	0.00425796	0.00341067	0.001497725	0.000517655	0.012464042	0.007071694	0.007584317	0.008573407	0.006060529	0.002914261	0.003147062	0.002793663	0.0052208	0.002333786	0.002738936	0.003337059
X141.091_1.54	2971	141.091	1.54	NA	NA	NA	NA	Yes	No matches	Not affected by infection at this position	Not affected by infection at this position	Both_treatments	Not affected by infection at this position	Not affected by infection at this position	Not affected by infection at this position	0	0	0	0	0	0	0	0	0.000195936	0.000144024	0.000142391	0.000184466	0.00011605	0.000139077	0.000144775	0.000112001	6.41E-05	6.10E-05	7.81E-05	7.34E-05	0	7.41E-06	0	2.73E-06
X141.959_6.859	760	141.959	6.859	NA	NA	NA	NA	Yes	No matches	Not affected by infection at this position	Both_treatments	Not affected by infection at this position	Not affected by infection at this position	Not affected by infection at this position	Not affected by infection at this position	0.000215641	0.000283704	0.000226294	0.000326051	0.000798384	0.000382054	0.000682463	0.000388142	8.69E-05	9.37E-05	0.000103786	6.68E-05	0.000139289	5.42E-05	0.000163031	0.000108257	1.43E-05	0	0	2.76E-05	0	0	0	0
X142.027_0.328	6809	142.027	0.328	NA	NA	NA	NA	No	No matches	Not affected by infection at this position	Both_treatments	Not affected by infection at this position	Not affected by infection at this position	Not affected by infection at this position	Not affected by infection at this position	0	2.10E-05	1.74E-05	1.04E-06	4.11E-06	7.16E-05	4.60E-05	0	0	0	0	0	0	0	0	0	0	0	0	0	0	0	0	0
X142.035_0.315	536	142.035	0.315	NA	NA	NA	NA	No	No matches	Not affected by infection at this position	Not affected by infection at this position	Not affected by infection at this position	Not affected by infection at this position	Both_treatments	Combo	0.00058116	0.000507876	0.000516016	0.000520978	0.00058422	0.00037799	0.000422463	0.000509126	3.46E-05	4.11E-05	6.57E-06	7.26E-05	0.000948494	0.000837206	0.00100563	0.000893241	0.001318152	0.000880919	0.001105924	0.001052984	0.001358166	0.000923104	0.001207295	0.001133622
X150.059_0.3	721	150.059	0.3	Methionine_C5H11NO2S	0.926149	6	0.000305176	No	Organic acids and derivatives	Not affected by infection at this position	Not affected by infection at this position	Not affected by infection at this position	Not affected by infection at this position	Not affected by infection at this position	Not_restored	0.000743101	0.000478914	0.000367991	0.000285827	0.000847765	0.00056443	0.000463431	0.000478723	0.000168642	7.08E-05	4.20E-05	7.89E-06	0.001308551	0.000757267	0.000689945	0.000605133	0.000790364	0.000527165	0.00038754	0.000475642	0.000521244	0.000195443	0.000203838	0.000227404
X166.053_0.305	1138	166.053	0.305	NA	NA	NA	NA	Yes	No matches	Not_restored	Not affected by infection at this position	Not affected by infection at this position	Not affected by infection at this position	Not affected by infection at this position	Not affected by infection at this position	8.97E-05	1.91E-05	1.97E-05	1.51E-05	0	0	0	0	6.78E-05	2.25E-05	2.29E-06	3.58E-05	1.74E-05	1.86E-05	0	5.17E-05	0	0	0	0	2.37E-05	0	0	0
X172.134_2.343	413	172.134	2.343	NA	NA	NA	NA	No	No matches	Not affected by infection at this position	Not affected by infection at this position	Not affected by infection at this position	Not affected by infection at this position	Not_restored	Not affected by infection at this position	0.000222563	0.000214959	0.000287562	0.000308609	0.000191546	0.000140668	0.000204786	0.00019234	0.000116085	0.000125283	0.00017895	0.000102729	0.000105342	0.000126266	0.000137578	0.000146419	0.000247944	0.000113237	0.000156682	0.000135926	7.35E-05	6.94E-05	8.20E-05	7.69E-05
X175.148_2.71	205	175.148	2.71	NA	NA	NA	NA	Yes	Organoheterocyclic compounds	Not affected by infection at this position	Not affected by infection at this position	Not affected by infection at this position	Not affected by infection at this position	Combo	Not affected by infection at this position	0.000415185	0.000302716	0.000433352	0.000407284	0.000567373	0.000662954	0.000847654	0.000760478	0.000608683	0.000585144	0.000777477	0.000634587	0.000703575	0.000633918	0.000869935	0.000574941	0.000881469	0.000540313	0.000730483	0.000662109	0.00077884	0.000622905	0.00079563	0.000742611
X192.125_4.643	2339	192.125	4.643	NA	NA	NA	NA	No	No matches	Not affected by infection at this position	Both_treatments	Not affected by infection at this position	Not affected by infection at this position	Not affected by infection at this position	Not affected by infection at this position	0.000122018	0.000150138	7.25E-05	0.000141525	1.92E-05	0.000205188	0.000209831	0.00019137	0	1.96E-05	0	0	4.01E-06	2.65E-05	0	0	3.31E-05	1.39E-05	6.51E-05	0	0	0	2.16E-05	0
X198.15_2.471	100	198.15	2.471	NA	NA	NA	NA	Yes	No matches	Not affected by infection at this position	Not affected by infection at this position	Not affected by infection at this position	Not affected by infection at this position	Both_treatments	Not affected by infection at this position	0.000271378	0.000229512	0.000437678	0.000479082	9.36E-05	6.75E-05	0.000136321	0.000117811	0.000114244	0.000140156	0.000188968	0.000163252	0.000133781	0.000139649	0.000199341	0.000130472	0.000186808	9.11E-05	0.000158671	0.000138102	9.38E-05	5.90E-05	0.000112827	9.74E-05
X200.165_3.207	7574	200.165	3.207	NA	NA	NA	NA	Yes	No matches	Not affected by infection at this position	Not affected by infection at this position	Not affected by infection at this position	Not affected by infection at this position	Both_treatments	Not_restored	0.00290896	0.002975572	0.003306534	0.003235882	0.000961695	0.000598661	0.000669971	0.000816499	0.00010532	0.000835641	0.000592113	9.53E-05	0.002025591	0.00149796	0.002249547	0.002137848	0.002346784	0.001312779	0.00218309	0.001771179	0.004445136	0.003214901	0.003806307	0.003253549
X203.007_0.309	8965	203.007	0.309	NA	NA	NA	NA	No	Organic acids and derivatives	Not affected by infection at this position	Not affected by infection at this position	BNZ	Not_restored	Not affected by infection at this position	Not affected by infection at this position	3.98E-05	1.28E-05	1.97E-05	3.30E-05	1.75E-05	0	7.84E-06	3.37E-06	0.000126709	3.14E-05	3.65E-05	7.00E-05	0.0001973	2.80E-05	3.47E-05	8.85E-05	0	0	2.11E-05	0	6.53E-05	2.49E-05	3.62E-05	9.40E-05
X214.181_2.634	97	214.181	2.634	NA	NA	NA	NA	Yes	No matches	Not affected by infection at this position	Not affected by infection at this position	Not affected by infection at this position	Not affected by infection at this position	Not_restored	Combo	0.001267585	0.000919469	0.000937251	0.001360039	0.000877151	0.000239161	0.000436626	0.00075985	0.00010066	0.000364264	0.000285534	0	0.001840399	0.001465695	0.002088385	0.001522061	0.002461546	0.001377359	0.001689958	0.001517369	0.0019055	0.001309493	0.001924854	0.001635098
X216.16_2.471	131	216.16	2.471	NA	NA	NA	NA	No	No matches	Not affected by infection at this position	Not affected by infection at this position	Not affected by infection at this position	Not affected by infection at this position	Both_treatments	Not affected by infection at this position	0.000223521	0.000205785	0.000388309	0.000404242	6.39E-05	4.82E-05	7.95E-05	7.61E-05	6.16E-05	7.97E-05	0.000112917	0.000101221	8.14E-05	7.93E-05	0.000131668	8.24E-05	0.000106968	3.86E-05	9.82E-05	8.94E-05	4.98E-05	2.87E-05	6.36E-05	4.40E-05
X226.181_2.61	18	226.181	2.61	NA	NA	NA	NA	Yes	Phenylpropanoids and polyketides	Not affected by infection at this position	Not affected by infection at this position	Not affected by infection at this position	Not affected by infection at this position	Not affected by infection at this position	Both_treatments	0.004666257	0.00364452	0.005416545	0.004987771	0.001485302	0.00259417	0.003309056	0.00318511	0.002841978	0.003014587	0.004258804	0.003097836	0.003069878	0.003108954	0.004086602	0.00297844	0.003603362	0.002746243	0.003343073	0.003507895	0.00288941	0.001740564	0.002786386	0.002786666
X228.196_2.71	4	228.196	2.71	NA	NA	NA	NA	Yes	No matches	Not affected by infection at this position	Not affected by infection at this position	Not affected by infection at this position	Not affected by infection at this position	Not_restored	Not affected by infection at this position	0.023570939	0.018356229	0.023195485	0.024002218	0.027569545	0.029340341	0.037680388	0.034666279	0.030831921	0.029294083	0.036460932	0.031597222	0.033060013	0.030288677	0.040873131	0.028620904	0.050747157	0.033173439	0.042362339	0.038473645	0.045286707	0.036923084	0.046596821	0.041987191
X230.176_2.586	376	230.176	2.586	NA	NA	NA	NA	Yes	Phenylpropanoids and polyketides	Not affected by infection at this position	Not affected by infection at this position	Not affected by infection at this position	Not affected by infection at this position	Not_restored	Not affected by infection at this position	2.97E-05	7.54E-05	8.99E-05	6.77E-05	8.00E-06	6.14E-05	1.76E-05	5.55E-05	2.90E-05	8.24E-06	4.88E-05	7.45E-06	8.01E-05	2.41E-05	6.92E-05	2.77E-05	0.000286702	7.58E-05	0.000138883	7.60E-05	0	4.70E-06	0	0
X232.191_2.63	167	232.191	2.63	NA	NA	NA	NA	Yes	No matches	Not affected by infection at this position	Not affected by infection at this position	Not affected by infection at this position	Not affected by infection at this position	Both_treatments	Not affected by infection at this position	0.000157313	0.000143994	0.000183032	0.000133523	9.11E-05	4.23E-05	8.91E-05	9.26E-05	0.000294757	0.000238861	0.000254856	0.000333358	0.000325449	0.000244446	0.000355435	0.000317677	0.000211221	0.000135166	0.000183132	0.000218577	0.000131628	9.02E-05	0.000130977	8.18E-05
X236.163_2.635	5309	236.163	2.635	NA	NA	NA	NA	No	No matches	Not affected by infection at this position	Not affected by infection at this position	Not affected by infection at this position	Not affected by infection at this position	Not affected by infection at this position	Combo	0	0	3.37E-06	0	3.38E-06	6.04E-06	3.91E-06	4.61E-06	4.09E-05	4.21E-05	7.65E-05	4.20E-05	0.000102429	7.81E-05	0.000124337	6.74E-05	0.000179995	8.51E-05	0.00011525	9.58E-05	0.000247382	0.00013048	0.00024039	0.000203418
X240.116_2.324	1848	240.116	2.324	NA	NA	NA	NA	No	Benzenoids	Not affected by infection at this position	Not affected by infection at this position	Not_restored	Not affected by infection at this position	Not affected by infection at this position	Not affected by infection at this position	5.20E-05	0.000130103	8.02E-05	9.61E-05	2.24E-05	0.000103885	7.49E-05	0.000119374	1.63E-05	6.74E-05	0.000100661	4.75E-05	2.05E-05	7.82E-05	0.000110126	4.45E-05	4.08E-06	1.50E-05	1.68E-05	2.36E-05	0	4.24E-06	1.17E-05	0
X242.212_2.78	424	242.212	2.78	NA	NA	NA	NA	Yes	No matches	Not affected by infection at this position	Not affected by infection at this position	Not affected by infection at this position	Not affected by infection at this position	Not_restored	Combo	0.000166929	0.000140349	0.000189854	0.000159564	0.000130826	0.000137349	0.000209144	0.000167915	0.000261802	0.00022341	0.000322559	0.000251585	0.000308746	0.00027768	0.000385012	0.000273446	0.000365477	0.000133882	0.000211597	0.000160684	0.000393622	0.000226767	0.000343191	0.000292767
X242.586_2.766	9151	242.586	2.766	NA	NA	NA	NA	No	No matches	Not affected by infection at this position	Not affected by infection at this position	Not affected by infection at this position	Not affected by infection at this position	Not affected by infection at this position	Combo	0	0	0	0	0	0	0	0	0	0	0	0	0.000117542	0.000135774	9.29E-05	0.000120285	5.54E-05	0.000165766	0.000146457	7.19E-05	0.000188829	0.000304542	0.000259186	0.000337376
X249.112_2.768	2081	249.112	2.768	NA	NA	NA	NA	No	No matches	Not affected by infection at this position	Both_treatments	Combo	Combo	Both_treatments	Not_restored	1.28E-05	2.81E-05	1.42E-05	2.38E-05	1.71E-05	7.59E-05	1.91E-05	3.79E-05	2.95E-05	1.00E-04	3.22E-05	7.90E-05	2.15E-05	0.000136622	3.62E-05	7.93E-05	4.38E-05	0.000178764	5.88E-05	8.96E-05	7.51E-06	0.000192416	7.22E-05	0.000154794
X251.037_0.323	2266	251.037	0.323	NA	NA	NA	NA	No	No matches	Not affected by infection at this position	Not affected by infection at this position	Not affected by infection at this position	BNZ	Not affected by infection at this position	Not affected by infection at this position	0	0.000171801	0.000213317	0.000150957	0.000130882	5.83E-05	0.000111235	0.000161932	2.74E-05	6.67E-05	4.15E-05	0	0.000346904	6.83E-05	0.000121591	0.000195137	0	4.21E-05	6.32E-05	6.75E-06	0.000482492	0.00020015	0.000379917	0.000272096
X256.227_2.847	146	256.227	2.847	NA	NA	NA	NA	No	No matches	Not affected by infection at this position	Not affected by infection at this position	Not affected by infection at this position	Not affected by infection at this position	Not_restored	Both_treatments	0.000846305	0.00077298	0.000926579	0.000897755	0.000766398	0.000854357	0.001223967	0.001045503	0.000928359	0.000878013	0.001099	0.000986664	0.000986129	0.000949305	0.001308454	0.000958822	0.001573073	0.000986924	0.001256179	0.00113238	0.00152526	0.001226367	0.001555773	0.001414516
X256.227_3.318	1820	256.227	3.318	NA	NA	NA	NA	Yes	No matches	Not affected by infection at this position	Not affected by infection at this position	Not affected by infection at this position	Not affected by infection at this position	Not_restored	Not affected by infection at this position	0.000478549	0.000557117	0.000531546	0.000546269	0.000118059	0.00010514	7.24E-05	0.000106131	0.000102016	0.000217167	0.000278402	0.00014793	0.000111501	0.00016291	0.000191966	0.000203508	0	8.41E-05	7.76E-05	6.23E-05	8.04E-05	0.000130186	8.84E-05	6.80E-05
X256.264_3.225	140	256.264	3.225	Palmitamide_C16H33NO	0.734233	5	0.00161743	No	No matches	Not affected by infection at this position	Not affected by infection at this position	Not affected by infection at this position	Not_restored	Not affected by infection at this position	Not affected by infection at this position	0.00077731	0.000784152	0.000773848	0.000742788	0.000772447	0.000437047	0.000640058	0.000705139	0.000252881	0.000325527	0.000424088	0.000182515	0.000832977	0.000140487	0.000218078	0.000333033	0	4.78E-05	1.74E-05	0	0.00027046	9.29E-05	0.000112067	0
X258.111_0.302	5747	258.111	0.302	NA	NA	NA	NA	No	Lipids and lipid-like molecules	BNZ	Not affected by infection at this position	Not affected by infection at this position	Not affected by infection at this position	Not affected by infection at this position	Not affected by infection at this position	0.000129226	0.000443969	0.000391318	0.000162325	3.64E-05	0.00015784	0.000115319	0.000105333	0.000210323	8.67E-05	0.000148997	0	0.000319415	0.000255398	0.000226001	0.000263456	1.93E-05	8.29E-06	2.72E-05	4.82E-05	0	0	0	0
X258.207_2.775	69	258.207	2.775	NA	NA	NA	NA	No	No matches	Not affected by infection at this position	Not affected by infection at this position	Not affected by infection at this position	Combo	Not_restored	Not affected by infection at this position	0	0	0	0	0	0	0	7.58E-05	0	0.000114312	0.000352957	0	0.002922801	0.001650863	0.00243405	0.001564532	0.005513433	0.002757462	0.003844757	0.00311774	0.00154101	0.00144182	0.001858744	0.001625136
X263.091_2.771	6591	263.091	2.771	NA	NA	NA	NA	No	No matches	Not affected by infection at this position	Both_treatments	Not affected by infection at this position	Not affected by infection at this position	Not affected by infection at this position	Not affected by infection at this position	0	2.21E-06	0	0	0	3.40E-05	6.08E-06	1.03E-05	1.54E-06	9.67E-06	1.35E-06	4.20E-06	0	1.58E-05	0	1.16E-05	0	1.96E-05	2.49E-06	2.37E-06	0	1.74E-05	0	6.78E-06
X263.2_2.895	8017	263.2	2.895	NA	NA	NA	NA	Yes	No matches	Not affected by infection at this position	Both_treatments	Not affected by infection at this position	Not affected by infection at this position	Not affected by infection at this position	Not affected by infection at this position	2.34E-05	1.18E-05	7.73E-06	5.72E-06	0.000106667	3.93E-05	0.000109703	7.59E-05	0	0	0	0	0	0	0	0	0	0	0	0	0	0	0	0
X267.123_2.767	53	267.123	2.767	NA	NA	NA	NA	Yes	No matches	Not affected by infection at this position	Not affected by infection at this position	Not affected by infection at this position	Combo	Not affected by infection at this position	Not_restored	0.001520836	0.001941992	0.001507466	0.001742928	0.001915059	0.001606488	0.001165836	0.001335828	0.001206933	0.00092625	0.001238584	0.000982611	0.002483947	0.004340484	0.00325358	0.003550023	0.005728847	0.007143928	0.005226036	0.005756231	0.003659325	0.006758976	0.005074843	0.006284323
X268.105_0.35	5245	268.104	0.35	Adenosine_C10H13N5O4	0.989704	8	0.000396729	No	Nucleosides, nucleotides, and analogues	Not affected by infection at this position	Not affected by infection at this position	Not affected by infection at this position	Not affected by infection at this position	Not_restored	Not_restored	6.77E-06	0	0	0	0	0	0	0	0.000195728	5.45E-05	4.09E-05	2.62E-06	1.39E-05	1.21E-06	7.11E-06	5.12E-05	0.000599031	3.07E-05	0.000133282	6.08E-05	0.000705591	0	7.85E-05	0.00013005
X269.088_0.35	529	269.088	0.35	Inosine_C10H12N4O5	0.950718	5	0.00140381	No	Nucleosides, nucleotides, and analogues	Not affected by infection at this position	Not affected by infection at this position	Not affected by infection at this position	Not affected by infection at this position	Not_restored	Not_restored	0.000828092	0.000794391	0.000546082	0.000628343	0.000633304	0.000282745	0.000118016	0.00050262	0.001880793	0.00145211	0.001276596	0.001476029	0.002549448	0.001625553	0.001863152	0.001997644	0.002196709	0.000886879	0.001120768	0.001155168	0.002657818	0.001211137	0.001286965	0.001488294
X272.222_2.957	225	272.222	2.957	N-Lauroylsarcosine_C15H29NO3	0.996768	8	0.00128174	No	Organic acids and derivatives	Not affected by infection at this position	Not affected by infection at this position	Combo	Not affected by infection at this position	Not_restored	Not affected by infection at this position	0.002274367	0.000634154	0.000703417	0.001128581	0.002693342	0.002104171	0.001296604	0.001474544	0.001647139	0.000700063	0.001040509	0.00046915	0.001421561	0.000450646	0.000532651	0.000349494	0.001730799	0.001339898	0.000793084	0.000679096	0.001077856	0.000756548	0.000391732	0.00053595
X276.02_2.431	7079	276.02	2.431	NA	NA	NA	NA	No	No matches	Not affected by infection at this position	Both_treatments	Not affected by infection at this position	Not affected by infection at this position	Not affected by infection at this position	Not affected by infection at this position	0	0	0	0	9.80E-05	1.39E-05	8.05E-05	7.69E-05	0	0	6.36E-06	9.13E-06	0.000123296	0.000133053	0.000146415	0.000209707	0.000160888	0.000120327	0.000119076	1.51E-05	0.000934353	0.000366438	0.001277292	0.000610821
X277.216_3.018	479	277.216	3.018	9,12-Octadecadiynoic Acid_C18H28O2	0.895177	9	0.000396729	No	Lipids and lipid-like molecules	Not affected by infection at this position	Not affected by infection at this position	Not affected by infection at this position	Not affected by infection at this position	Not affected by infection at this position	BNZ	0.00026497	0.000167187	0.000145562	0.000311989	0.000204601	0.000129769	3.90E-05	0.000322722	0.000919723	0.000498687	0.000506074	0.000709619	0.000741013	0.000464437	0.000394944	0.000456231	0.000328724	0.000146204	0.000110633	0.000157689	5.66E-05	6.01E-06	1.50E-05	9.50E-05
X278.186_2.23	8197	278.186	2.23	NA	NA	NA	NA	No	No matches	Not affected by infection at this position	Not affected by infection at this position	Not affected by infection at this position	Not affected by infection at this position	Not affected by infection at this position	Both_treatments	0	0	0	0	0	0	0	0	0	0	0	0	8.72E-06	0	0	0	0	0	0	0	0.000108482	2.32E-05	0.00010832	8.65E-05
X278.248_3.1	206	278.248	3.1	NA	NA	NA	NA	Yes	No matches	Not affected by infection at this position	Not affected by infection at this position	Not affected by infection at this position	Not affected by infection at this position	Not_restored	Not_restored	0.000528036	0.000423393	0.000508585	0.000501069	0.002098364	0.001766042	0.001942777	0.001945995	0.001104197	0.000987103	0.000786978	0.001285162	0.001653258	0.00203975	0.001792774	0.001918346	0.003325291	0.002379824	0.002530135	0.00236683	0.00321429	0.0023715	0.002840522	0.0025377
X280.189_2.775	9032	280.189	2.775	NA	NA	NA	NA	No	No matches	Not affected by infection at this position	Not affected by infection at this position	Not affected by infection at this position	Not affected by infection at this position	Combo	Not affected by infection at this position	0	0	0	0	0	0	0	0	0	0	0	0	6.41E-05	2.95E-06	1.53E-05	0	0.000201233	2.04E-05	6.07E-05	2.67E-05	4.83E-06	3.82E-06	3.92E-06	3.38E-06
X280.263_3.169	5285	280.263	3.169	NA	NA	NA	NA	Yes	No matches	Both_treatments	Not affected by infection at this position	Not affected by infection at this position	Not affected by infection at this position	Not affected by infection at this position	Not affected by infection at this position	0.000949221	0.000755545	0.00087441	0.000870318	0.00284357	0.00228697	0.002714783	0.002415139	0.00163951	0.001375368	0.001215728	0.001992401	4.48E-05	0	0	0	0	0	0	0	0	0	0	0
X280.264_3.159	5285	280.264	3.159	NA	NA	NA	NA	Yes	No matches	Not affected by infection at this position	Not affected by infection at this position	Not affected by infection at this position	Not affected by infection at this position	Not_restored	Not_restored	0	0	0	0	0.000176487	7.35E-05	0.000237024	0.000538948	0.000362156	0.00020505	0.000270021	0.000103273	0.002511468	0.00283376	0.002673627	0.002670092	0.005067178	0.003461388	0.003768239	0.003471027	0.004605037	0.003283678	0.003877156	0.003499426
X281.102_2.768	179	281.102	2.768	NA	NA	NA	NA	Yes	Nucleosides, nucleotides, and analogues	Not affected by infection at this position	Both_treatments	Not affected by infection at this position	Not affected by infection at this position	Not affected by infection at this position	Combo	0.000257957	0.000343962	0.000241613	0.000247066	0.000340286	0.000682738	0.000430056	0.000518518	0.0003744	0.000599552	0.000377777	0.000587369	0.000389962	0.000752284	0.000459312	0.000614445	0.000835517	0.000932225	0.000811999	0.000951464	0.000463458	0.001019547	0.000574383	0.000919874
X282.28_3.246	9411	282.28	3.246	Oleamide_C18H35NO	0.801204	7	0.000213623	No	Phenylpropanoids and polyketides	Not affected by infection at this position	Not affected by infection at this position	Not affected by infection at this position	Not affected by infection at this position	Not_restored	Not affected by infection at this position	0	0	0	0	0	0	0	0	0	0	0	0	0	0.000287558	0.000787199	0.000721935	0.005736614	0.004140894	0.004805356	0.004055761	0.004424411	0.003842929	0.004604575	0.004418517
X285.133_2.768	75	285.133	2.768	NA	NA	NA	NA	Yes	No matches	Not affected by infection at this position	Both_treatments	Not affected by infection at this position	Not_restored	Not affected by infection at this position	Not_restored	0.000922625	0.001156534	0.000836505	0.001007585	0.000931341	0.001602231	0.001031539	0.001264875	0.001377403	0.002091907	0.001350046	0.002047658	0.00124774	0.002359962	0.001695058	0.001932606	0.003241136	0.004124822	0.002889799	0.003268307	0.001956283	0.004040146	0.002899737	0.003684476
X291.146_2.39	4480	291.146	2.39	Didanosine_C10H12N4O3_(M+H+C4H6)	0.939559	4	54.0482	Yes	Nucleosides, nucleotides, and analogues	Not affected by infection at this position	Not affected by infection at this position	Not affected by infection at this position	BNZ	Not affected by infection at this position	Not affected by infection at this position	8.35E-05	2.42E-05	1.18E-05	4.35E-06	2.79E-05	0	0	0	6.01E-06	1.18E-05	6.39E-06	1.63E-05	0.000379658	8.96E-05	9.24E-05	0.000252252	0	0	0	0	0	0	0	0
X293.211_2.933	605	293.211	2.933	trans-EKODE-(E)-Ib_C18H30O4	0.713271	10	0.000213623	No	Lipids and lipid-like molecules	Not affected by infection at this position	Not affected by infection at this position	BNZ	Not affected by infection at this position	Not affected by infection at this position	Not affected by infection at this position	0.000183623	9.43E-05	7.87E-05	0.000185204	9.36E-05	5.90E-05	1.86E-05	0.000149353	0.000549323	0.000334823	0.000311737	0.000442136	0.000535192	0.000285021	0.000225296	0.000295835	0.000181259	4.38E-05	2.40E-05	2.89E-05	0	0	0	0
X295.227_3.017	149	295.227	3.017	NA	NA	NA	NA	No	No matches	Not affected by infection at this position	Both_treatments	Not affected by infection at this position	Not affected by infection at this position	Not affected by infection at this position	BNZ	0.001227128	0.000822552	0.000815087	0.001425676	0.000890919	0.000204911	0.000206364	0.000515636	0.002882798	0.00147775	0.001732425	0.002466346	0.00266052	0.00174559	0.001596337	0.001736743	0.00170819	0.000860089	0.000897695	0.000973584	0.000743206	0.000313331	0.00043027	0.000776922
X296.258_2.976	7935	296.258	2.976	NA	NA	NA	NA	Yes	No matches	Not affected by infection at this position	Both_treatments	Both_treatments	Not_restored	Not affected by infection at this position	Not affected by infection at this position	0.000321594	0.000266597	0.000308687	0.000298836	0.000543983	0.000207587	0.00051337	0.000345366	0.000289381	0.000197831	0.000261562	0.000239056	0.000356301	6.12E-05	0	0	0	0	0	0	0	0	0	0
X296.259_2.971	248	296.259	2.971	NA	NA	NA	NA	Yes	No matches	Not affected by infection at this position	Not affected by infection at this position	Not affected by infection at this position	Not affected by infection at this position	Not_restored	Not affected by infection at this position	0	0	0	0	0	0	0	0	0	0	0	0	0	0.000276519	0.000395852	0.000338178	0.000762662	0.000413003	0.000558877	0.000404938	0.000631921	0.00041	0.000625862	0.000488499
X298.2_2.676	979	298.2	2.676	NA	NA	NA	NA	No	No matches	Not affected by infection at this position	Not affected by infection at this position	Not affected by infection at this position	Not affected by infection at this position	Not affected by infection at this position	Both_treatments	3.55E-06	0	1.38E-06	1.99E-06	1.07E-05	2.45E-05	1.10E-05	2.36E-05	1.56E-05	3.18E-05	1.76E-05	1.48E-05	6.01E-05	9.15E-05	0.00012292	9.25E-05	0.000350421	0.000216526	0.000251406	0.000234699	0.000476222	0.000387049	0.000408298	0.000438664
X300.199_2.264	5883	300.199	2.264	NA	NA	NA	NA	No	No matches	Not affected by infection at this position	Not affected by infection at this position	Not affected by infection at this position	Not affected by infection at this position	Not affected by infection at this position	Combo	0	0	0	5.13E-06	0	0	0	0	0	2.22E-06	2.05E-06	1.89E-06	4.08E-05	0	0	0	0	0	0	1.20E-05	0.000584875	0.000105332	0.000534288	0.000313663
X301.115_0.328	9404	301.115	0.328	NA	NA	NA	NA	Yes	Nucleosides, nucleotides, and analogues	Not affected by infection at this position	Not affected by infection at this position	Not affected by infection at this position	Not_restored	Not affected by infection at this position	Not affected by infection at this position	6.31E-06	2.33E-06	0	1.47E-06	0	0	0	0	0.00010015	1.25E-05	1.98E-05	3.52E-05	0.000276061	9.79E-05	0.000104966	0.000128442	0	0	0	0	0	0	0	0
X301.115_0.413	6349	301.115	0.413	NA	NA	NA	NA	Yes	Nucleosides, nucleotides, and analogues	Not affected by infection at this position	Not affected by infection at this position	Not affected by infection at this position	Not_restored	Not affected by infection at this position	Not affected by infection at this position	0	0	0	0	0	0	0	0	0	7.72E-06	1.65E-06	0	0.000161424	4.40E-05	3.31E-05	6.18E-05	2.67E-06	0	0	0	0	0	0	0
X303.305_3.529	8989	303.305	3.529	NA	NA	NA	NA	Yes	Organoheterocyclic compounds	Not affected by infection at this position	Not affected by infection at this position	Not affected by infection at this position	Not affected by infection at this position	Both_treatments	Not affected by infection at this position	0	0	0	0	0	0	0	0	0	0	0	0	0	0	0	8.75E-06	0	5.48E-05	8.10E-06	2.91E-05	0	1.14E-05	3.51E-06	3.21E-06
X303.648_2.884	9157	303.648	2.884	NA	NA	NA	NA	No	No matches	Not affected by infection at this position	Not affected by infection at this position	Not affected by infection at this position	Not affected by infection at this position	Both_treatments	Not_restored	0	0	0	0	0	0	0	0	0	0	0	0	0.000250008	0.000181493	0.000221381	0.00013584	8.92E-05	1.35E-05	4.55E-05	3.63E-05	0.000157169	3.98E-05	4.08E-05	6.24E-05
X305.248_3.26	1792	305.248	3.26	cis-5,8,11,14-Eicosatetraenoic acid_C20H32O2	0.824589	12	0.00149536	No	Lipids and lipid-like molecules	Not affected by infection at this position	Both_treatments	Not affected by infection at this position	Not affected by infection at this position	Not affected by infection at this position	Not affected by infection at this position	7.88E-06	6.30E-06	1.50E-05	4.13E-06	9.57E-05	0.000234343	0.000208622	0.000131035	0.000313454	0.000251323	0.000226962	0.000180878	0.000150017	6.27E-05	8.60E-05	4.64E-05	0	0	4.00E-06	4.43E-06	0	0	0	0
X306.279_2.989	487	306.279	2.989	NA	NA	NA	NA	Yes	No matches	Not affected by infection at this position	Not affected by infection at this position	Not affected by infection at this position	Not affected by infection at this position	Not_restored	Not_restored	7.08E-05	4.59E-05	5.43E-05	6.70E-05	0.000163142	0.000109606	0.000165835	0.000160309	9.39E-05	5.90E-05	6.33E-05	7.20E-05	0.00012243	0.000134962	0.000117801	0.000127982	0.000246903	0.000131205	0.000167136	0.000149495	0.000145629	5.54E-05	9.30E-05	7.39E-05
X306.279_3.212	920	306.279	3.212	NA	NA	NA	NA	Yes	No matches	Not affected by infection at this position	Not affected by infection at this position	Not affected by infection at this position	Not affected by infection at this position	Not_restored	Not_restored	4.34E-05	3.09E-05	4.26E-05	4.19E-05	0.000218755	0.000110829	0.000125766	9.76E-05	0.000117412	7.77E-05	7.00E-05	0.000118064	0.00019092	0.000170157	0.000132309	0.000160413	0.000292927	0.00016304	0.000206692	0.000133022	0.000345023	0.000219029	0.000262011	0.000222054
X308.295_3.045	8338	308.295	3.045	NA	NA	NA	NA	Yes	No matches	Not affected by infection at this position	Not affected by infection at this position	Not affected by infection at this position	Not affected by infection at this position	Not_restored	Combo	0.001633442	0.00139857	0.001646567	0.001665974	0.002952812	0.00271872	0.00320816	0.003253748	0.001840451	0.001314379	0.001497245	0.00200353	0.002486029	0.002673735	0.002827317	0.002614254	0.0050331	0.003628356	0.004000325	0.003531018	0.004191106	0.003003602	0.003894004	0.00346912
X308.295_3.285	168	308.295	3.285	NA	NA	NA	NA	Yes	No matches	Not affected by infection at this position	Not affected by infection at this position	Not affected by infection at this position	Not affected by infection at this position	Not_restored	Not affected by infection at this position	0.00099949	0.000841023	0.00083185	0.000909833	0.002028915	0.000798549	0.001264243	0.001257093	0.001768914	0.001771915	0.001401152	0.002092635	0.002242969	0.001879806	0.001838645	0.00151004	0.002770067	0.002097273	0.002179271	0.001842387	0.002787989	0.001999808	0.002224709	0.001973899
X311.221_2.932	4788	311.221	2.932	NA	NA	NA	NA	No	No matches	Not affected by infection at this position	Not affected by infection at this position	BNZ	Not affected by infection at this position	Not affected by infection at this position	Not affected by infection at this position	0.000155546	6.38E-05	3.42E-05	0	9.62E-05	5.15E-05	2.07E-05	9.21E-05	0.000505166	0.000213945	0.000187792	0.000434936	0	0	0	0	0	0	0	0	0	0	0	0
X324.29_3.082	200	324.29	3.082	NA	NA	NA	NA	Yes	No matches	Not affected by infection at this position	Not affected by infection at this position	Not affected by infection at this position	Not affected by infection at this position	Not affected by infection at this position	Combo	0.000694092	0.00057893	0.000657312	0.000608555	0.000701803	0.000586876	0.000742216	0.000763566	0.000526191	0.000331153	0.000403058	0.000341768	0.000541293	0.000419035	0.000505528	0.000376753	0.000982009	0.000596781	0.000714499	0.000533893	0.000259188	0.000152423	0.000228452	0.000169237
X324.327_3.455	5570	324.327	3.455	Erucylamide_C22H43NO	0.844567	8	14.0143	Yes	Phenylpropanoids and polyketides	Not affected by infection at this position	Not affected by infection at this position	Not affected by infection at this position	Not_restored	Both_treatments	Not affected by infection at this position	0	0	0	0	0	0	0	0	0	0	0	0	0	0.000185917	9.75E-05	0.000188618	0.000102818	0.000295425	0.000208236	0.000186021	0.000100626	0.000155665	8.48E-05	8.26E-05
X327.232_3.01	5826	327.232	3.01	11-HDOHE_C22H32O3	0.772703	14	0.000518799	No	Lipids and lipid-like molecules	Not affected by infection at this position	Not affected by infection at this position	Not affected by infection at this position	Not affected by infection at this position	Both_treatments	BNZ	7.55E-05	4.98E-05	3.33E-05	4.76E-05	0.00026477	9.70E-05	0.000162285	0.000263238	0.000421293	0.000220912	0.000355526	0.00030614	0.000823878	0.000466826	0.000660657	0.000506513	0.000302126	3.63E-05	0.000142835	0.000101201	0.000422899	9.79E-05	0.000150589	0.000345908
X333.063_2.524	72	333.063	2.524	NA	NA	NA	NA	No	No matches	Not affected by infection at this position	Not affected by infection at this position	Not affected by infection at this position	Not affected by infection at this position	Both_treatments	Not affected by infection at this position	0.00106059	0.001030584	0.001318997	0.001241393	0.001513781	0.001251476	0.00165914	0.001694577	0.001992467	0.002049311	0.001852057	0.002497788	0.003660606	0.003913464	0.004739573	0.004055242	0.007954386	0.006274346	0.00770421	0.007075955	0.009002996	0.00760282	0.008808546	0.008646628
X334.311_3.335	261	334.311	3.335	NA	NA	NA	NA	Yes	No matches	Not affected by infection at this position	Not affected by infection at this position	Not affected by infection at this position	Not affected by infection at this position	Both_treatments	Not affected by infection at this position	0.000627843	0.000600302	0.000586981	0.000679172	0.00088418	0.00056099	0.000608621	0.00052981	0.000496327	0.000639341	0.000605139	0.000656382	0.000825883	0.000897883	0.000578317	0.000799923	0.000441511	0.000782671	0.00059003	0.000530702	0.000406784	0.000457426	0.000266873	0.000318213
X345.243_3.095	8633	345.243	3.095	NA	NA	NA	NA	Yes	Lipids and lipid-like molecules	Not affected by infection at this position	Not affected by infection at this position	Combo	Not affected by infection at this position	Not affected by infection at this position	Not affected by infection at this position	0	0	0	0	0	5.91E-06	0	2.34E-06	0.00013195	1.22E-05	4.99E-05	4.49E-05	8.92E-05	2.30E-05	3.03E-05	1.21E-05	0	0	0	0	0	0	0	0
X348.288_3.044	7261	348.288	3.044	NA	NA	NA	NA	No	No matches	Not affected by infection at this position	Not affected by infection at this position	Not affected by infection at this position	Not affected by infection at this position	Not affected by infection at this position	Both_treatments	0	0	1.29E-06	0	0	0	0	2.01E-06	0	0	0	0	0	0	0	0	4.07E-05	2.48E-05	2.07E-05	7.14E-06	9.27E-05	4.26E-05	7.83E-05	4.46E-05
X351.217_2.741	1107	351.217	2.741	NA	NA	NA	NA	No	No matches	Not affected by infection at this position	Not affected by infection at this position	Not affected by infection at this position	Not_restored	Not affected by infection at this position	Not affected by infection at this position	0.000114658	6.57E-05	8.48E-05	0.000109069	4.12E-06	1.84E-05	1.05E-05	1.93E-05	9.78E-05	3.90E-05	4.83E-05	2.37E-05	9.59E-05	2.36E-05	3.02E-05	1.64E-05	0	0	0	0	0	0	0	0
X352.306_2.997	6456	352.306	2.997	NA	NA	NA	NA	Yes	Organic nitrogen compounds	Not affected by infection at this position	Not affected by infection at this position	Not affected by infection at this position	Combo	Not affected by infection at this position	Not affected by infection at this position	0	0	5.86E-06	6.49E-06	8.11E-06	1.79E-06	6.52E-06	1.02E-05	4.63E-06	2.16E-05	6.23E-06	7.02E-06	1.99E-06	5.60E-05	4.99E-06	3.71E-05	3.69E-06	2.01E-05	7.47E-06	8.34E-06	0	0	0	0
X352.321_3.187	43	352.321	3.187	NA	NA	NA	NA	Yes	No matches	Not affected by infection at this position	Not affected by infection at this position	Not affected by infection at this position	Not affected by infection at this position	Not_restored	Not affected by infection at this position	0.003672078	0.002814234	0.002684633	0.002838875	0.002725942	0.001122102	0.001324862	0.001983641	0.001410588	0.000764123	0.001057842	0.000424243	0.002569371	0.002050895	0.002173921	0.001793433	0.005250182	0.003778859	0.004160629	0.003533457	0.002070916	0.001679739	0.001912073	0.001616332
X366.373_3.699	84	366.373	3.699	Oleamide_C18H35NO_(M+H+C6H12)	0.770951	10	84.0939	Yes	Phenylpropanoids and polyketides	Not affected by infection at this position	Not affected by infection at this position	Both_treatments	Not affected by infection at this position	Not affected by infection at this position	Not affected by infection at this position	0.001715244	0.001684307	0.001080968	0.001670775	0.001741777	0.001605439	0.00166662	0.001233239	0.000539757	0.001109393	0.000948613	0.000758568	0.000122084	0	7.27E-05	0.000107157	0	0	0	0.000107298	0	0	0	0
X368.316_2.962	563	368.316	2.962	NA	NA	NA	NA	No	No matches	Not affected by infection at this position	Not affected by infection at this position	Not affected by infection at this position	Not affected by infection at this position	Not_restored	Not affected by infection at this position	0.000216712	0.000178199	0.000145267	0.000168863	7.52E-05	1.23E-05	8.66E-05	5.06E-05	5.91E-05	2.06E-05	4.53E-05	1.87E-05	3.50E-05	1.77E-05	2.34E-05	1.39E-05	0.00012353	2.89E-05	5.10E-05	2.61E-05	0	0	0	0
X368.317_3.315	9290	368.317	3.315	NA	NA	NA	NA	Yes	No matches	Not affected by infection at this position	Not affected by infection at this position	Not affected by infection at this position	Not affected by infection at this position	BNZ	Not affected by infection at this position	0	0	0	0	0	0	0	0	0	0	0	0	6.70E-05	0.00013217	0.000159208	0.000161834	0	3.87E-05	3.35E-05	2.24E-05	4.69E-05	8.45E-05	6.36E-05	4.79E-05
X368.389_3.90	6437	368.389	3.9	Octadecanamide_C18H37NO_(M+H+C6H12)	0.920196	6	84.0937	Yes	Organic acids and derivatives	Both_treatments	Not affected by infection at this position	Not affected by infection at this position	Not affected by infection at this position	Not affected by infection at this position	Not affected by infection at this position	0.00016251	0.00022541	0.000123703	0.000182322	3.88E-05	8.82E-05	6.60E-05	7.14E-05	0	3.67E-05	5.17E-06	7.93E-06	2.53E-06	3.72E-06	0	6.80E-06	0	0	0	0	0	0	0	0
X369.17_2.767	8306	369.17	2.767	NA	NA	NA	NA	Yes	No matches	Not affected by infection at this position	Both_treatments	Not affected by infection at this position	Combo	Both_treatments	Not_restored	0.000478682	0.000644635	0.000455003	0.000593348	0.000579412	0.001080554	0.000464756	0.000800029	0.000463203	0.000964827	0.000647584	0.001009211	0.000657464	0.001439713	0.000948095	0.001108379	0.001563427	0.002267443	0.001420736	0.001684574	0.000873251	0.002159198	0.001369409	0.001844815
X377.146_2.225	4292	377.146	2.225	Riboflavin_C17H20N4O6	0.938568	14	0.000396729	No	No matches	Combo	Not affected by infection at this position	Not affected by infection at this position	Not affected by infection at this position	Not affected by infection at this position	Not affected by infection at this position	5.66E-05	7.09E-06	2.26E-05	6.94E-06	3.38E-05	8.77E-06	8.11E-06	2.40E-06	2.60E-05	1.09E-05	1.83E-05	4.85E-06	1.92E-05	0	0	0	0	0	0	0	0	0	0	0
X380.993_2.164	3068	380.993	2.164	NA	NA	NA	NA	No	No matches	Not affected by infection at this position	Not affected by infection at this position	Not affected by infection at this position	Not_restored	Not affected by infection at this position	Not affected by infection at this position	1.58E-05	0	0	1.75E-05	7.99E-05	4.11E-05	1.18E-05	7.04E-05	2.12E-05	1.12E-05	2.00E-05	4.35E-05	0.000132937	1.96E-06	8.93E-06	1.44E-05	3.69E-05	6.49E-05	3.02E-05	8.75E-05	0	0	0	4.54E-06
X385.165_2.771	1915	385.165	2.771	NA	NA	NA	NA	No	No matches	Both_treatments	Not affected by infection at this position	Not affected by infection at this position	Not affected by infection at this position	Not affected by infection at this position	Not affected by infection at this position	4.53E-05	9.76E-05	3.57E-05	7.51E-05	5.79E-06	5.61E-05	3.47E-05	4.75E-05	0	4.07E-06	0	0	0	1.50E-05	4.38E-06	2.61E-06	0	2.57E-05	0	0	0	0	0	0
X386.717_2.856	3214	386.717	2.856	NA	NA	NA	NA	Yes	No matches	Not affected by infection at this position	Not affected by infection at this position	Not affected by infection at this position	BNZ	Not affected by infection at this position	Not affected by infection at this position	1.95E-05	1.03E-05	4.24E-06	4.31E-06	5.06E-06	0	0	0	2.07E-06	0	0	3.14E-06	4.84E-05	1.86E-06	1.81E-06	2.10E-05	0	0	0	0	0	0	0	0
X387.181_2.767	2	387.181	2.767	NA	NA	NA	NA	No	No matches	Not affected by infection at this position	Not affected by infection at this position	Not affected by infection at this position	Not affected by infection at this position	Not affected by infection at this position	Not_restored	0.037537974	0.045650561	0.037384935	0.043902552	0.049044956	0.059975722	0.032088414	0.035646732	0.02699861	0.013283909	0.021336302	0.019414785	0.047659589	0.085366827	0.063286803	0.069501545	0.109455109	0.140080769	0.102493421	0.111436664	0.072794897	0.135126933	0.100701544	0.125463222
X387.192_2.843	306	387.192	2.843	NA	NA	NA	NA	No	No matches	Both_treatments	Not affected by infection at this position	Not affected by infection at this position	Not affected by infection at this position	Not affected by infection at this position	Not affected by infection at this position	7.87E-05	1.15E-05	5.65E-05	5.65E-05	0.000147285	8.13E-05	0.000117238	0.000132052	0.000105105	4.74E-05	6.25E-05	0.00010021	0	4.83E-05	5.37E-06	3.72E-05	6.69E-05	0	3.85E-05	0	6.73E-05	9.96E-06	5.09E-05	2.79E-05
X387.193_2.842	8040	387.193	2.842	NA	NA	NA	NA	Yes	No matches	Not affected by infection at this position	Not affected by infection at this position	Not affected by infection at this position	Both_treatments	Not affected by infection at this position	Not affected by infection at this position	0	0	0	0	0	0	3.16E-05	0	2.58E-05	4.41E-06	3.93E-05	1.74E-05	0.000161279	4.29E-05	0.000197515	0.000115974	0	0	0	1.32E-05	7.60E-05	0	4.20E-05	8.65E-06
X396.332_2.991	632	396.332	2.991	NA	NA	NA	NA	Yes	Organic nitrogen compounds	Not affected by infection at this position	Not affected by infection at this position	Not affected by infection at this position	Combo	Not affected by infection at this position	Not affected by infection at this position	7.44E-06	8.52E-06	1.12E-05	1.54E-05	2.35E-05	3.69E-05	2.45E-05	2.72E-05	1.63E-05	4.83E-05	1.62E-05	2.50E-05	2.20E-05	0.000114658	1.93E-05	8.17E-05	5.51E-05	6.67E-05	2.28E-05	4.85E-05	4.52E-06	6.87E-06	0	3.23E-06
X397.22_2.071	7218	397.22	2.071	NA	NA	NA	NA	No	No matches	Not affected by infection at this position	Not affected by infection at this position	Not affected by infection at this position	Not_restored	Not affected by infection at this position	Not affected by infection at this position	0	0	0	0	0	0	0	0	8.87E-07	2.97E-06	1.09E-06	0	5.56E-05	8.53E-07	1.09E-05	2.49E-06	0	0	0	0	0	0	0	0
X399.394_3.159	3160	399.394	3.159	NA	NA	NA	NA	No	No matches	Not affected by infection at this position	Not affected by infection at this position	Not affected by infection at this position	Not affected by infection at this position	Not_restored	Not affected by infection at this position	2.29E-05	1.68E-05	2.49E-05	1.94E-05	8.26E-05	0.000125394	0.000106134	0.000108083	3.39E-05	2.47E-05	2.38E-05	3.91E-05	9.69E-06	8.97E-06	0	1.58E-05	0.000188953	4.11E-05	0	0	1.61E-05	0	0	0
X399.395_3.152	9512	399.395	3.152	NA	NA	NA	NA	No	No matches	Not affected by infection at this position	Not affected by infection at this position	Not affected by infection at this position	Not affected by infection at this position	Not_restored	Not affected by infection at this position	0	0	0	0	0	0	0	0	0	0	0	0	0	0	0	0	0	0.00011404	0.000134427	0.000144008	0.0002071	0.000206431	0.000268809	0.000207045
X400.342_2.89	346	400.342	2.89	CAR 16:0_C23H45NO4	0.9779	9	0.000183105	No	Lipids and lipid-like molecules	Not affected by infection at this position	BNZ	Not affected by infection at this position	Not affected by infection at this position	Not affected by infection at this position	Not affected by infection at this position	0.000364699	0.000586987	0.001272326	0.000877578	0.000587077	0.00165115	0.002055196	0.000915053	9.03E-05	0.000303026	0.000371319	0.00012621	0	0	0	0	3.18E-06	0.00024787	0.000251464	8.16E-05	0	2.01E-05	5.06E-05	4.63E-06
X400.97_2.127	3110	400.97	2.127	NA	NA	NA	NA	No	No matches	Not affected by infection at this position	Not affected by infection at this position	Not affected by infection at this position	Not_restored	Not affected by infection at this position	Not affected by infection at this position	0	0	0	0	2.67E-06	3.23E-06	0	0	0	1.62E-06	0	0	6.27E-05	0	7.05E-06	2.71E-06	0	0	0	3.79E-06	0	0	0	0
X404.207_2.768	5	404.207	2.768	NA	NA	NA	NA	No	No matches	Not affected by infection at this position	Not affected by infection at this position	Not affected by infection at this position	Not affected by infection at this position	Not affected by infection at this position	Not_restored	0.010440618	0.012135841	0.01129526	0.01236462	0.015080459	0.018832502	0.010441298	0.014428913	0.013304217	0.006481699	0.015309913	0.007571871	0.019771413	0.033666846	0.025675353	0.02755172	0.044493596	0.052388639	0.042738957	0.04454289	0.030008897	0.053084351	0.039984901	0.049170886
X406.154_2.765	7464	406.154	2.765	NA	NA	NA	NA	Yes	No matches	Not affected by infection at this position	Not affected by infection at this position	Not affected by infection at this position	Not affected by infection at this position	Not affected by infection at this position	Not_restored	0	0	0	0	0	3.59E-06	5.80E-06	5.56E-06	0	0	0	1.61E-06	0.000379797	0.000792745	0.000591258	0.000622503	0.001199161	0.001526438	0.001124432	0.00126585	0.000697912	0.001371492	0.001015495	0.001229851
X409.162_2.768	14	409.162	2.768	NA	NA	NA	NA	No	No matches	Not affected by infection at this position	Both_treatments	Not affected by infection at this position	Not affected by infection at this position	Not affected by infection at this position	Combo	0.003701254	0.004444513	0.003735301	0.004153275	0.005057549	0.010602461	0.006393634	0.00770513	0.00783902	0.011744661	0.007447526	0.011742869	0.011291163	0.0203442	0.01496868	0.016188817	0.030562823	0.03700459	0.028405677	0.031073078	0.023615819	0.040246935	0.030250187	0.038762563
X415.14_2.768	1870	415.14	2.768	NA	NA	NA	NA	No	No matches	Not affected by infection at this position	Not affected by infection at this position	Not affected by infection at this position	Not affected by infection at this position	Not affected by infection at this position	Not_restored	0.000102904	0.000149823	0.000147161	0.000145045	0.000194876	0.000159537	0.000197467	0.000232362	8.04E-06	2.93E-05	2.99E-05	5.03E-06	0.000166437	0.00033725	0.000223872	0.00030899	0.000350348	0.000436336	0.000354446	0.000401761	0.000328623	0.000789616	0.000610116	0.000803546
X416.337_2.79	338	416.337	2.79	CAR 16:0;O_C23H45NO5	0.943095	6	10.0209	Yes	Lipids and lipid-like molecules	Not affected by infection at this position	Not affected by infection at this position	Not affected by infection at this position	Not_restored	Not affected by infection at this position	Not affected by infection at this position	0.00043008	0.000430893	0.000592052	0.000392783	0.000496515	0.000705184	0.000623086	0.000470971	0.000203899	0.000630949	0.000581123	0.000218178	1.05E-05	0.000249982	0.000251321	0.000165645	3.81E-06	0.000100194	0.000113766	5.01E-05	0	1.39E-05	0	1.32E-05
X420.899_2.103	3096	420.899	2.103	NA	NA	NA	NA	No	No matches	Not affected by infection at this position	Not affected by infection at this position	Not affected by infection at this position	Not_restored	Not affected by infection at this position	Not affected by infection at this position	2.33E-05	0	1.92E-05	1.78E-05	1.32E-05	2.81E-06	0	2.23E-06	9.58E-06	1.21E-05	1.65E-05	1.80E-05	0.000106056	1.45E-05	2.39E-05	2.62E-05	2.78E-06	6.65E-06	0	0	0	0	0	0
X425.136_2.773	136	425.136	2.773	NA	NA	NA	NA	No	No matches	Not affected by infection at this position	Both_treatments	Not affected by infection at this position	Not affected by infection at this position	Not affected by infection at this position	Not affected by infection at this position	0.000638851	0.000835997	0.000569612	0.000700034	0.000582817	0.001234861	0.000815448	0.000906568	0.001957633	0.002676813	0.001999193	0.002809506	0.000409711	0.000222667	0.000116554	0.000394056	0.000175198	0.000207861	0	0	0.000221813	0.000120774	0.000617454	0.000116679
X426.484_2.164	3085	426.484	2.164	NA	NA	NA	NA	No	No matches	Not affected by infection at this position	Not affected by infection at this position	Not affected by infection at this position	Not_restored	Not affected by infection at this position	Not affected by infection at this position	7.10E-06	0	0	1.66E-05	6.47E-05	9.93E-06	1.37E-06	2.24E-05	0	3.13E-06	8.02E-06	1.74E-05	8.82E-05	5.65E-06	1.60E-05	9.65E-06	1.00E-05	1.12E-05	2.97E-06	2.25E-05	0	0	0	0
X428.205_2.248	4532	428.205	2.248	NA	NA	NA	NA	Yes	No matches	Not_restored	Not affected by infection at this position	Not affected by infection at this position	Not affected by infection at this position	Not affected by infection at this position	Not affected by infection at this position	7.49E-05	0.000138832	0.000138189	0.000122478	0	0	0	0	0	1.57E-05	4.82E-06	0	1.47E-05	0	0	6.35E-06	0	0	0	0	0	0	0	0
X430.223_2.768	8304	430.223	2.768	NA	NA	NA	NA	Yes	No matches	Not affected by infection at this position	Not affected by infection at this position	Not affected by infection at this position	Not affected by infection at this position	Not affected by infection at this position	Not_restored	0	0	0	0	0	2.89E-05	0	6.55E-06	0	0	0	0	0	0	7.22E-06	0	0	8.68E-05	6.41E-05	8.87E-05	0	9.24E-05	3.62E-05	6.97E-05
X430.223_2.769	8304	430.223	2.769	NA	NA	NA	NA	Yes	No matches	Both_treatments	Not affected by infection at this position	Not affected by infection at this position	Combo	Not affected by infection at this position	Not affected by infection at this position	0.00072973	0.001084148	0.000583736	0.000954631	0.000487454	0.000434865	0.00046755	0.00051109	4.32E-06	5.77E-05	4.07E-05	3.39E-05	8.33E-05	0.000212445	0.000127847	0.0001592	0.000118329	0.000131251	6.03E-05	5.77E-05	9.61E-06	2.64E-05	1.66E-05	2.31E-05
X440.337_2.765	5113	440.337	2.765	CAR 18:2;O_C25H45NO5	0.935914	6	13.9796	Yes	Lipids and lipid-like molecules	Not affected by infection at this position	Both_treatments	BNZ	Not_restored	Not affected by infection at this position	Not affected by infection at this position	0.000105111	0.000143863	0.000236361	0.000123017	0.000112403	0.000272802	0.000184318	0.000152867	6.30E-05	0.000374854	0.000276487	0.000159497	5.55E-06	0.000178388	0.000147537	9.49E-05	0	2.16E-05	1.62E-05	3.52E-05	0	2.52E-05	3.91E-05	5.97E-05
X440.359_2.985	519	440.359	2.985	NA	NA	NA	NA	Yes	Organic nitrogen compounds	Not affected by infection at this position	Not affected by infection at this position	Not affected by infection at this position	Combo	Not affected by infection at this position	Not affected by infection at this position	1.50E-05	8.43E-06	1.88E-05	2.63E-05	4.17E-05	5.29E-05	3.37E-05	4.03E-05	1.84E-05	5.35E-05	1.84E-05	2.77E-05	2.00E-05	0.000112451	2.77E-05	8.49E-05	6.34E-05	7.36E-05	4.37E-05	6.65E-05	3.17E-06	0	3.69E-06	3.43E-06
X442.353_2.823	3191	442.353	2.823	CAR 18:1;O_C25H47NO5	0.952474	7	15.9945	Yes	Lipids and lipid-like molecules	Not affected by infection at this position	Not affected by infection at this position	Not_restored	Not_restored	Not affected by infection at this position	Not affected by infection at this position	0.000159193	0.00021257	0.000276669	0.000157073	0.000164188	0.000245032	0.000196731	0.000172979	3.53E-05	0.000392819	0.0002894	0.000146494	0	0.000175233	0.000167685	9.30E-05	0	2.08E-05	3.09E-05	3.38E-05	0	1.12E-05	2.99E-05	2.84E-05
X444.332_3.016	2000	444.332	3.016	NA	NA	NA	NA	Yes	No matches	Not_restored	Not affected by infection at this position	Not affected by infection at this position	Not affected by infection at this position	Not affected by infection at this position	Not affected by infection at this position	3.94E-06	0.000356622	7.57E-05	5.90E-05	0	3.37E-06	0	0	0	0	1.14E-05	0.000111679	2.02E-05	1.72E-06	0	0	2.22E-05	0	0	0	0	0	0	0
X446.218_2.884	378	446.218	2.884	NA	NA	NA	NA	No	No matches	Not affected by infection at this position	Not affected by infection at this position	Not affected by infection at this position	Not affected by infection at this position	Not affected by infection at this position	Not_restored	1.87E-05	1.03E-05	1.55E-05	2.75E-05	1.63E-05	4.38E-05	2.12E-05	3.42E-05	1.82E-05	2.85E-05	1.87E-05	2.02E-05	1.11E-05	4.93E-05	3.41E-05	4.74E-05	0.000191255	0.000197369	0.000140544	0.000126622	0.000120846	0.000239519	0.000176527	0.000193864
X448.342_2.867	1830	448.342	2.867	CAR 20:4_C27H45NO4	0.826603	6	21.9842	Yes	Lipids and lipid-like molecules	Not affected by infection at this position	Both_treatments	Not affected by infection at this position	Not affected by infection at this position	Not affected by infection at this position	Not affected by infection at this position	5.37E-05	8.48E-05	6.85E-05	4.54E-05	0.000140922	0.0002545	0.00023085	0.000120273	1.58E-05	5.24E-05	4.45E-05	1.01E-05	1.83E-06	2.27E-05	1.66E-05	0	3.20E-06	0	0	0	0	0	4.67E-06	0
X458.23_2.165	3072	458.23	2.165	NA	NA	NA	NA	No	No matches	Not affected by infection at this position	Not affected by infection at this position	Not affected by infection at this position	Not_restored	Not affected by infection at this position	Not affected by infection at this position	4.29E-06	0	0	1.17E-05	6.41E-05	2.98E-05	1.71E-06	1.12E-05	3.15E-05	1.14E-05	1.21E-05	2.96E-05	0.00013392	3.49E-06	1.21E-05	9.78E-06	1.78E-05	4.13E-05	2.30E-05	6.32E-05	0	0	0	0
X466.25_2.226	3064	466.25	2.226	NA	NA	NA	NA	No	No matches	Not affected by infection at this position	Not affected by infection at this position	Not affected by infection at this position	Not_restored	Not affected by infection at this position	Not affected by infection at this position	3.27E-05	0	5.25E-06	2.13E-05	0.00019173	6.55E-05	3.05E-05	0.000118366	1.99E-05	7.29E-06	2.65E-05	4.77E-05	9.15E-05	0	7.97E-06	8.10E-06	9.22E-05	7.71E-05	3.30E-05	0.000114462	0	0	0	4.37E-06
X472.363_3.023	1899	472.363	3.023	NA	NA	NA	NA	Yes	No matches	Not_restored	Not affected by infection at this position	Not affected by infection at this position	Not affected by infection at this position	Not affected by infection at this position	Not affected by infection at this position	0	0.000198158	9.30E-05	7.52E-05	0	3.97E-06	0	0	0	0	0	1.15E-05	0	0	0	0	0	0	0	0	0	0	0	0
X475.989_2.164	495	475.989	2.164	NA	NA	NA	NA	No	No matches	Not affected by infection at this position	Not affected by infection at this position	Not affected by infection at this position	Not_restored	Not affected by infection at this position	Not_restored	8.99E-05	1.49E-05	3.18E-05	8.67E-05	0.000343942	0.000219579	0.000147426	0.000336056	0.000274736	0.000167937	0.000232069	0.000364418	0.000802294	0.000104006	0.000184245	0.000253469	0.000470081	0.000534771	0.000311204	0.000583909	0.000141886	8.87E-06	1.13E-05	7.13E-05
X476.24_2.164	436	476.24	2.164	NA	NA	NA	NA	No	No matches	Not affected by infection at this position	Not affected by infection at this position	Not affected by infection at this position	Not_restored	Not affected by infection at this position	Not_restored	0.000100674	1.48E-05	3.51E-05	8.93E-05	0.000355671	0.000230035	0.000158131	0.000358416	0.000287815	0.000172646	0.000254231	0.000393223	0.000840905	0.000108136	0.000194434	0.000278112	0.000524589	0.000549223	0.000328952	0.000621654	0.000150224	6.77E-06	2.31E-05	9.31E-05
X484.385_2.982	708	484.385	2.982	NA	NA	NA	NA	Yes	Organic nitrogen compounds	Not affected by infection at this position	Not affected by infection at this position	Not affected by infection at this position	Combo	Not affected by infection at this position	Not affected by infection at this position	4.86E-06	1.40E-05	1.34E-05	1.81E-05	3.03E-05	5.75E-05	2.82E-05	3.60E-05	1.22E-05	2.98E-05	7.87E-06	2.37E-05	1.16E-05	9.05E-05	1.97E-05	5.67E-05	3.01E-05	5.59E-05	2.16E-05	3.01E-05	0	0	0	0
X486.098_2.765	1079	486.098	2.765	NA	NA	NA	NA	No	No matches	Not affected by infection at this position	Not affected by infection at this position	Not affected by infection at this position	Not affected by infection at this position	Not affected by infection at this position	Not_restored	0	0	0	0	0	0	0	0	0	0	0	0	0	0	0	0	0	0	0	0	0	0.000483269	0.000362004	0.000218844
X488.359_3.01	1901	488.359	3.01	NA	NA	NA	NA	Yes	No matches	Not_restored	Not affected by infection at this position	Not affected by infection at this position	Not affected by infection at this position	Not affected by infection at this position	Not affected by infection at this position	1.11E-05	0.000582643	0.000176787	0.000159281	0	5.84E-06	0	0	0	0	2.51E-05	0.000162851	4.59E-05	8.49E-06	0	0	3.34E-05	0	0	0	5.41E-06	0	0	1.30E-05
X489.228_2.768	25	489.228	2.768	NA	NA	NA	NA	No	No matches	Not affected by infection at this position	Both_treatments	Not affected by infection at this position	Combo	Both_treatments	Not_restored	0.001135568	0.001908913	0.001174492	0.001533568	0.001208658	0.003532209	0.00161893	0.002068013	0.001620859	0.003486972	0.00162317	0.003040875	0.001369836	0.004354659	0.002057914	0.002972099	0.003376075	0.006789708	0.003315577	0.004266461	0.001789997	0.007676342	0.003822545	0.005983307
X494.325_2.865	4655	494.325	2.865	LPC 16:1_C24H48NO7P or LPC O-16:2;O_C24H48NO7P	0.958488	12	2.00381	Yes	Lipids and lipid-like molecules	Not affected by infection at this position	Not affected by infection at this position	Not affected by infection at this position	BNZ	Not affected by infection at this position	Not affected by infection at this position	0.000203972	0.000177503	0.000153533	8.79E-05	6.91E-06	6.21E-06	0	0	0	0	0	0	0.000147632	0.000332931	0.000339849	0.000201717	8.51E-05	8.25E-05	2.66E-05	4.23E-05	4.63E-06	0	0	0
X502.294_2.879	264	502.294	2.879	LPE 20:4_C25H44NO7P	0.76092	10	1.0076	Yes	Lipids and lipid-like molecules	Not affected by infection at this position	Not affected by infection at this position	Not affected by infection at this position	Not affected by infection at this position	Not affected by infection at this position	Both_treatments	0.000652096	0.000749266	0.000859612	0.000597367	0.002226187	0.001404665	0.002114088	0.001636728	0.000234874	0.000383497	0.000561567	0	0.001985695	0.001829441	0.001969979	0.001555184	0.001384938	0.002534177	0.001537544	0.001665863	0.001143969	0.000710126	0.000911119	0.000980619
X506.255_3.172	4581	506.255	3.172	NA	NA	NA	NA	No	No matches	Not affected by infection at this position	Not affected by infection at this position	Not affected by infection at this position	Not affected by infection at this position	Combo	Combo	0	0	0	0	9.26E-06	1.31E-06	9.20E-06	7.93E-06	3.56E-06	1.15E-06	0	3.02E-06	1.45E-05	0	0	1.75E-06	7.85E-05	1.21E-05	7.63E-05	1.68E-05	0.000189241	8.97E-05	0.000140705	9.99E-05
X511.21_3.171	9375	511.21	3.171	NA	NA	NA	NA	No	No matches	Not affected by infection at this position	Not affected by infection at this position	Not affected by infection at this position	Not affected by infection at this position	Not affected by infection at this position	Not_restored	0	0	0	0	0	0	0	0	0	0	0	0	0	0	0	0	1.10E-05	0	9.64E-06	0	0.000198455	7.00E-05	0.000106757	8.85E-05
X516.39_3.018	8038	516.39	3.018	NA	NA	NA	NA	Yes	No matches	Not_restored	Not affected by infection at this position	Not affected by infection at this position	Not affected by infection at this position	Not affected by infection at this position	Not affected by infection at this position	0	0.000262642	0.000126457	0.000104697	0	4.12E-06	0	0	0	0	0	1.64E-05	0	0	0	0	0	0	0	0	0	0	0	0
X522.357_2.957	65	522.357	2.957	LPC 18:1_C26H52NO7P or PC O-18:1_C26H52NO7P or LPC O-18:2;O_C26H52NO7P	0.883564	9	0.00164795	No	No matches	Not affected by infection at this position	Not affected by infection at this position	Not affected by infection at this position	Not affected by infection at this position	Not affected by infection at this position	BNZ	0.010039758	0.013253404	0.012436352	0.008165845	0.004082673	0.002003449	0.003455279	0.002511776	0.003263122	0.000818765	0.001941547	0.00084586	0.00519234	0.003855758	0.004326543	0.003172849	0.002475188	0.002160888	0.001867473	0.001928717	0.001712463	0.001016647	0.001196029	0.001420529
X528.311_2.928	8010	528.311	2.928	NA	NA	NA	NA	Yes	Lipids and lipid-like molecules	Not affected by infection at this position	Not affected by infection at this position	Not affected by infection at this position	Not affected by infection at this position	Not affected by infection at this position	Not_restored	0	0	0	0	0	2.95E-05	0	5.96E-06	5.20E-05	6.06E-05	0.000145433	0	0.000423064	0.000339311	0.000340146	0.000255285	0.000172758	0.000136137	9.10E-05	7.38E-05	0.000204297	3.13E-05	4.48E-05	9.44E-05
X530.289_2.929	1780	530.289	2.929	NA	NA	NA	NA	No	No matches	Not affected by infection at this position	Not affected by infection at this position	Not affected by infection at this position	Not affected by infection at this position	Not_restored	Not affected by infection at this position	1.25E-05	2.26E-05	4.35E-05	3.56E-05	0.000245851	0.000261903	0.000304088	0.000158933	2.33E-05	0.000101602	0.000154474	0	0.000147409	0.000231548	0.000184143	0.000170591	3.91E-05	0.000351903	0.000256197	0.000232227	0.000176526	0.00017841	0.000209597	0.000201693
X532.385_3.004	1843	532.385	3.004	NA	NA	NA	NA	Yes	No matches	Not_restored	Not affected by infection at this position	Not affected by infection at this position	Not affected by infection at this position	Not affected by infection at this position	Not affected by infection at this position	1.32E-05	0.000892534	0.000269843	0.000279462	0	1.51E-05	0	0	1.01E-05	9.45E-06	5.08E-05	0.000227637	7.00E-05	1.43E-05	0	0	6.49E-05	0	0	0	7.48E-06	5.07E-06	0	2.27E-05
X538.315_2.977	358	538.315	2.977	NA	NA	NA	NA	No	No matches	Not affected by infection at this position	Both_treatments	Not affected by infection at this position	Not affected by infection at this position	Not affected by infection at this position	Not affected by infection at this position	0.000314388	0.000298216	0.000318476	0.000333725	0.000419715	0.000156641	0.000341444	0.000287732	2.01E-06	7.04E-05	5.60E-05	0	0.000486253	0.000444961	0.00045752	0.000411149	0.000356375	0.000287015	0.000316199	0.000293417	0.000359794	0.000278412	0.000262689	0.000274275
X544.34_2.89	162	544.34	2.89	LPC 20:4_C28H50NO7P or LPC O-20:5;O_C28H50NO7P or PC O-20:4_C28H50NO7P	0.934161	7	48.0114	Yes	No matches	Not affected by infection at this position	Not affected by infection at this position	Not affected by infection at this position	Not affected by infection at this position	Not affected by infection at this position	BNZ	0.003438837	0.004047285	0.004284825	0.002579561	0.005263949	0.006137997	0.006520056	0.00543833	0.01036913	0.008812015	0.008248991	0.008619189	0.006630949	0.004951757	0.005241413	0.004337754	0.002947029	0.00204243	0.002045634	0.002370845	0.002174287	0.000998257	0.001282893	0.001766283
X546.029_2.319	4952	546.029	2.319	NA	NA	NA	NA	No	No matches	Not affected by infection at this position	Not affected by infection at this position	Combo	Not affected by infection at this position	Not affected by infection at this position	Not affected by infection at this position	2.00E-05	1.90E-05	9.29E-06	1.14E-06	6.69E-06	8.37E-06	2.19E-06	3.41E-06	8.42E-05	3.17E-05	4.77E-05	8.69E-06	0.000112151	3.64E-05	2.79E-05	1.23E-05	0	2.21E-06	0	4.71E-06	0	0	0	0
X560.416_3.006	1887	560.416	3.006	NA	NA	NA	NA	Yes	No matches	Not_restored	Not affected by infection at this position	Not affected by infection at this position	Not affected by infection at this position	Not affected by infection at this position	Not affected by infection at this position	1.74E-06	0.000314545	0.00013578	0.000114836	0	3.98E-06	0	0	0	0	0	9.90E-06	0	0	0	0	0	0	0	0	0	0	0	0
X568.341_2.887	113	568.341	2.887	LPC 22:6_C30H50NO7P or PC O-22:6_C30H50NO7P	0.920392	7	43.9735	Yes	Lipids and lipid-like molecules	Not affected by infection at this position	Not affected by infection at this position	Not affected by infection at this position	Not affected by infection at this position	Both_treatments	BNZ	0.005320842	0.005068785	0.005480152	0.003382421	0.007851726	0.007947234	0.008682859	0.007749251	0.047516371	0.036859139	0.033004129	0.035439904	0.029735132	0.022323389	0.023616927	0.017632962	0.010480413	0.005279247	0.006997145	0.007095357	0.010312221	0.005390516	0.006620021	0.007955061
X570.357_2.934	6965	570.357	2.934	LPC 22:5_C30H52NO7P or LPC 22:5_C30H52NO7P or LPC O-22:6;O_C30H52NO7P or PC O-22:5_C30H52NO7P	0.917107	8	45.9854	Yes	No matches	Not affected by infection at this position	Not affected by infection at this position	Not affected by infection at this position	Not_restored	Both_treatments	Not_restored	0	0.000114718	0.000156827	0.000127465	9.68E-05	6.07E-05	0.000105516	5.71E-05	0	0.000197273	0.0001922	0	0.002005695	0.001225885	0.00130428	0.00107636	0.000614027	0.000184931	0.000271232	0.000311034	0.000688466	0.000207677	0.000311692	0.000452714
X576.411_2.999	1837	576.411	2.999	NA	NA	NA	NA	Yes	No matches	Not_restored	Not affected by infection at this position	Not affected by infection at this position	Not affected by infection at this position	Not affected by infection at this position	Not affected by infection at this position	1.63E-05	0.001008981	0.000335103	0.00031628	2.76E-06	1.52E-05	1.28E-06	0	1.02E-05	7.44E-06	5.66E-05	0.000225556	7.35E-05	1.48E-05	0	2.21E-06	7.40E-05	0	0	0	1.11E-05	4.98E-06	0	1.21E-05
X580.362_2.984	7668	580.362	2.984	PC 20:1;O_C28H54NO9P	0.854432	5	98.1456	Yes	No matches	Not affected by infection at this position	Not affected by infection at this position	Not affected by infection at this position	Not_restored	Not affected by infection at this position	Not affected by infection at this position	0	0	0	0	0.000209821	0.000254111	0	0	0	0	0	0	0.00182409	0.009057247	0.010046607	0.007995462	0.009297042	0.007395112	0.009047598	0.008326782	0.007673391	0.006747423	0.007029303	0.006888293
X590.322_2.887	2005	590.322	2.887	NA	NA	NA	NA	Yes	Lipids and lipid-like molecules	Not affected by infection at this position	Not affected by infection at this position	Not affected by infection at this position	Not affected by infection at this position	Not affected by infection at this position	BNZ	1.32E-05	7.51E-06	1.56E-05	9.93E-07	9.45E-06	2.14E-05	1.96E-06	2.30E-05	0.000326683	0.000296771	0.000235934	0.000334597	0.000600366	0.000428722	0.000491616	0.000359369	0.000250866	5.62E-05	9.18E-05	9.54E-05	0.000234497	4.78E-05	4.31E-05	0.000139355
X596.357_2.948	13	596.357	2.948	PC 20:1;O2_C28H54NO10P	0.934193	6	82.1511	Yes	No matches	Not affected by infection at this position	Both_treatments	Not affected by infection at this position	Not affected by infection at this position	Not affected by infection at this position	Not affected by infection at this position	0.009699829	0.008638306	0.008450004	0.009032836	0.002254165	0.000722443	0.001534371	0.001275075	0.000353443	0.001539484	0.001263763	0.001083435	0.005033523	0.004206313	0.005114796	0.004177364	0.003250909	0.002568099	0.003182752	0.002902037	0.001782979	0.00156811	0.00174456	0.001867835
X599.241_2.765	5678	599.241	2.765	NA	NA	NA	NA	No	No matches	Not affected by infection at this position	Not affected by infection at this position	Not affected by infection at this position	Combo	Both_treatments	Not_restored	1.96E-06	1.17E-06	1.41E-06	1.81E-06	0	1.90E-05	0	9.90E-06	0	0	0	1.46E-06	0.000171434	0.000489598	0.000233087	0.000341236	0.000454408	0.000960988	0.000538781	0.00062929	0.000236098	0.000842092	0.000455502	0.000689127
X602.344_2.984	4517	602.344	2.984	PC 22:4;O_C30H52NO9P	0.72581	10	30.0114	Yes	No matches	Not affected by infection at this position	Not affected by infection at this position	Not affected by infection at this position	Not affected by infection at this position	Both_treatments	Not affected by infection at this position	0	0	0	0	0	0	0	0	0	0	0	0	6.18E-05	8.92E-05	0.000103328	8.00E-05	0.000178848	0.000117333	0.000156545	0.000149103	0.000171509	0.000150578	9.15E-05	0.000198195
X604.362_2.948	958	604.362	2.948	PC 22:3;O_C30H54NO9P	0.936386	5	74.1463	Yes	No matches	Not affected by infection at this position	Not affected by infection at this position	Not affected by infection at this position	Combo	Both_treatments	BNZ	4.76E-05	2.21E-05	3.02E-05	5.05E-05	0.000212073	0.000156169	0.000197378	0.00024072	0.000410385	0.000398589	0.000268997	0.000609918	0.000776225	0.000548263	0.000670591	0.000597506	0.000425106	0.000150194	0.000256426	0.0003071	0.000203778	9.47E-05	0.000115181	0.000175667
X604.442_3.001	1897	604.442	3.001	NA	NA	NA	NA	Yes	No matches	Not_restored	Not affected by infection at this position	Not affected by infection at this position	Not affected by infection at this position	Not affected by infection at this position	Not affected by infection at this position	0	0.000257714	0.00011526	0.000112862	0	3.17E-06	0	0	0	0	0	6.95E-06	0	0	0	0	0	0	0	0	0	0	0	0
X607.227_2.771	216	607.227	2.771	NA	NA	NA	NA	No	No matches	Not affected by infection at this position	Not affected by infection at this position	Combo	Not affected by infection at this position	Not affected by infection at this position	Not affected by infection at this position	4.48E-05	4.89E-05	4.95E-05	5.59E-05	4.82E-06	5.08E-05	1.53E-05	4.44E-05	3.14E-06	4.55E-05	1.83E-05	3.91E-05	1.81E-05	0.000100815	1.20E-05	5.51E-05	0	0.000269326	3.97E-05	3.91E-06	0	1.63E-05	0	0
X608.227_2.768	1876	608.227	2.768	NA	NA	NA	NA	No	No matches	Not affected by infection at this position	Not affected by infection at this position	Both_treatments	Not affected by infection at this position	Not affected by infection at this position	Not_restored	6.32E-05	9.07E-05	6.21E-05	7.49E-05	0.000121948	0.00025966	0.00017798	0.000214003	4.16E-05	0.000123925	4.00E-05	9.55E-05	4.57E-05	0.000157949	5.21E-05	0.000121264	7.45E-05	0.000170589	9.60E-05	0.00011214	7.24E-05	0.000342534	0.000193002	0.000288756
X608.393_3.098	56	608.393	3.098	PC 22:1;O_C30H58NO9P	0.911153	5	70.1149	Yes	No matches	BNZ	Not affected by infection at this position	Not affected by infection at this position	Not affected by infection at this position	Not affected by infection at this position	Not affected by infection at this position	0.005023866	0.003492681	0.003583715	0.004384079	0.00415389	0.003009116	0.002987547	0.004644124	0.002927063	0.003899975	0.002733414	0.004062799	0.004553402	0.003833038	0.004337905	0.003777887	0.003980521	0.002857468	0.003251447	0.003499932	0.003315062	0.002359105	0.002428048	0.002563357
X616.308_2.766	757	616.308	2.766	NA	NA	NA	NA	Yes	No matches	BNZ	Not affected by infection at this position	Not affected by infection at this position	Not affected by infection at this position	Not affected by infection at this position	Not affected by infection at this position	1.11E-05	5.43E-05	5.46E-05	1.54E-05	0	0	0	0	0	0	0	0	0	0	0	0	0	0	0	0	0	0	0	0
X620.356_2.913	754	620.356	2.913	NA	NA	NA	NA	Yes	No matches	Not affected by infection at this position	Not affected by infection at this position	Not affected by infection at this position	BNZ	Not affected by infection at this position	Not affected by infection at this position	0.000104487	6.51E-05	4.58E-05	7.41E-05	2.29E-05	0	9.13E-06	1.65E-05	0.000123387	0.000100209	0.000123241	0.000168098	0.000346474	0.000185755	0.000232233	0.000253027	4.40E-05	9.45E-06	2.69E-05	1.42E-05	0	0	0	9.20E-06
X620.437_2.993	1827	620.437	2.993	NA	NA	NA	NA	Yes	No matches	Not_restored	Not affected by infection at this position	Not affected by infection at this position	Not affected by infection at this position	Not affected by infection at this position	Not affected by infection at this position	1.28E-05	0.00087789	0.000301296	0.000306832	0	1.83E-05	0	0	5.08E-06	9.69E-06	5.68E-05	0.000219733	5.84E-05	1.12E-05	0	0	5.94E-05	0	0	0	8.99E-06	4.89E-06	0	1.22E-05
X637.306_3.32	35	637.306	3.32	NA	NA	NA	NA	No	No matches	Not affected by infection at this position	Not affected by infection at this position	Not affected by infection at this position	Not affected by infection at this position	Combo	Not_restored	0.002010969	0.001727542	0.001807881	0.001886171	0.003404152	0.002324607	0.002589464	0.002162498	0.002932838	0.00262603	0.002247415	0.003041789	0.003072509	0.002506278	0.003205823	0.002800963	0.005729234	0.003912482	0.004464604	0.004018066	0.005505822	0.003478136	0.004093354	0.003777486
X648.468_2.995	1960	648.468	2.995	NA	NA	NA	NA	Yes	No matches	Not_restored	Not affected by infection at this position	Not affected by infection at this position	Not affected by infection at this position	Not affected by infection at this position	Not affected by infection at this position	0	0.00021578	8.59E-05	6.83E-05	0	0	0	0	0	0	0	2.88E-06	0	0	0	0	0	0	0	0	0	0	0	0
X650.403_3.014	6182	650.403	3.014	PC 24:2;O2_C32H60NO10P	0.926909	9	84.167	Yes	No matches	Not_restored	Not affected by infection at this position	Not affected by infection at this position	Not affected by infection at this position	Not affected by infection at this position	Not affected by infection at this position	0	0.000274049	0.000253143	0.000398936	0.000101495	7.63E-05	0.000107613	0.000108494	0	1.29E-06	0	0	0	1.53E-06	6.14E-06	4.88E-07	0	2.04E-05	0	0	0	0	0	0
X650.978_2.339	3137	650.978	2.339	NA	NA	NA	NA	No	No matches	Not affected by infection at this position	Both_treatments	Not affected by infection at this position	Not affected by infection at this position	Not affected by infection at this position	Not affected by infection at this position	0.00027773	0.000243407	0.000186377	0.000149056	0.000180474	0.000248452	0.000204521	0.000191098	0.000212705	0.000231611	0.000249584	0.000138881	0.000349044	0.000248585	0.000272757	0.000190514	0.000116832	8.45E-05	7.53E-05	7.74E-05	4.13E-05	1.32E-05	2.06E-05	1.64E-05
X654.332_3.32	337	654.332	3.32	NA	NA	NA	NA	No	No matches	Not affected by infection at this position	Not affected by infection at this position	Not affected by infection at this position	Not affected by infection at this position	Not affected by infection at this position	Not_restored	0.000124197	0.000103864	0.000107439	0.000128559	0.000313258	0.000205983	0.000212243	0.000260384	0.000356202	0.000415707	0.000317167	0.000497936	0.000528884	0.000402401	0.000509629	0.000466194	0.001052487	0.000681962	0.000761836	0.000665137	0.000757115	0.000470792	0.000518781	0.000519011
X664.419_3.086	190	664.419	3.086	NA	NA	NA	NA	Yes	No matches	Not affected by infection at this position	Both_treatments	Not affected by infection at this position	Not affected by infection at this position	Not affected by infection at this position	Not affected by infection at this position	0.00089917	0.000674388	0.000659295	0.000833595	0.000448151	0.000213339	0.000313887	0.000420655	0.000209267	0.000302684	0.000170893	0.000341537	0.000377268	0.000334222	0.000328187	0.000271861	0.000148961	0.000146553	0.000130577	0.000164497	5.18E-05	5.96E-05	4.08E-06	3.97E-05
X664.463_2.992	1859	664.463	2.992	NA	NA	NA	NA	Yes	No matches	Not_restored	Not affected by infection at this position	Not affected by infection at this position	Not affected by infection at this position	Not affected by infection at this position	Not affected by infection at this position	1.31E-05	0.000787339	0.000266128	0.000244838	2.33E-06	8.11E-06	0	0	0	2.79E-06	4.06E-05	0.00016255	5.40E-05	1.05E-05	0	0	0	0	0	0	0	0	0	0
X666.433_3.092	173	666.433	3.092	PC 25:1;O2_C33H64NO10P	0.949152	9	66.1196	Yes	No matches	Not_restored	Not affected by infection at this position	Not affected by infection at this position	Not affected by infection at this position	Not affected by infection at this position	Not affected by infection at this position	0.000830801	0.000348838	0.000256833	0.000284555	0.00032369	0.000209624	0.000214765	0.000366664	4.68E-05	0.0001195	3.67E-05	0.000156556	0	0	0	0	0	0	0	0	0	0	0	0
X666.434_3.024	57	666.434	3.024	PC 25:1;O2_C33H64NO10P	0.949751	9	66.1187	Yes	No matches	Not affected by infection at this position	Not affected by infection at this position	Not affected by infection at this position	Not affected by infection at this position	Not_restored	Not affected by infection at this position	0.001438009	0.001446771	0.001822256	0.001669528	0.000452992	0.000626527	0.000577285	0.00066007	5.76E-05	0.000122568	6.13E-05	0.000164856	0.000183861	0.00019469	0.00014469	0.000116485	5.25E-05	0.000224175	0.000152324	0.000161102	0	0	0	0
X668.414_2.975	2133	668.414	2.975	NA	NA	NA	NA	Yes	No matches	Not affected by infection at this position	Both_treatments	Not affected by infection at this position	Not affected by infection at this position	Not affected by infection at this position	Not affected by infection at this position	0.000190672	0.000176255	0.00018024	0.000243762	0.000299001	7.84E-05	0.00010024	0.000167287	0.000104878	0.000277559	0.000308652	0.000152466	0.000894817	0.000752408	0.000818303	0.000667882	0.000304464	0.000241721	0.000302868	0.000235097	5.98E-05	6.23E-05	4.52E-05	6.13E-05
X679.068_2.179	5259	679.068	2.179	NA	NA	NA	NA	No	No matches	Both_treatments	Not affected by infection at this position	Not affected by infection at this position	Not affected by infection at this position	Not affected by infection at this position	Not affected by infection at this position	1.78E-06	1.90E-05	1.48E-05	1.99E-06	3.67E-06	1.07E-05	2.89E-06	0	0	6.87E-06	2.10E-06	3.19E-06	0	0	0	0	0	0	0	0	0	0	0	0
X682.363_3.329	472	682.363	3.329	NA	NA	NA	NA	No	No matches	Not affected by infection at this position	Not affected by infection at this position	Not affected by infection at this position	Not_restored	Not affected by infection at this position	Not affected by infection at this position	0.000257943	0.000214863	0.000196721	0.00024778	0.000508848	0.000460317	0.000519371	0.000473385	0.000399382	0.000325098	0.000309832	0.000433194	0.000221226	0	0	0	1.65E-05	3.35E-06	6.43E-06	2.01E-05	0	7.06E-06	0	0
X682.364_3.313	9324	682.364	3.313	NA	NA	NA	NA	No	No matches	Not affected by infection at this position	Not affected by infection at this position	Not affected by infection at this position	Not_restored	Not affected by infection at this position	Not affected by infection at this position	0	0	0	0	0	0	0	0	0	0	0	0	2.17E-05	0.000169635	0.000259128	0.000190636	0.000495363	0.000325554	0.000378943	0.000382418	0.000391191	0.000290949	0.000352942	0.000294832
X690.434_3.14	847	690.434	3.14	NA	NA	NA	NA	Yes	No matches	Not affected by infection at this position	Not affected by infection at this position	Combo	Not affected by infection at this position	Not affected by infection at this position	Not affected by infection at this position	0.000258147	0.000165345	0.000138277	0.000189756	0.000196468	8.48E-05	7.20E-05	0.000121129	0.000115368	0.000224269	0.000101403	0.000176805	0.000201417	0.000154765	0.000132471	0.000125693	3.03E-05	2.30E-05	2.41E-05	9.09E-06	1.37E-05	2.57E-06	0	0
X692.414_2.985	366	692.414	2.985	PC 26:3;O3_C34H62NO11P	0.896466	5	40.1391	Yes	No matches	Not affected by infection at this position	Not affected by infection at this position	Combo	Not affected by infection at this position	Not affected by infection at this position	Not affected by infection at this position	0.000621269	0.000578719	0.000403671	0.000535956	0.00021067	4.13E-05	0.000115328	0.000170969	0.000216883	0.000398196	0.000177937	0.000437361	0.000553839	0.000487058	0.000502919	0.000446308	0.000223048	0.000129287	0.000145844	0.000164378	3.52E-05	5.01E-05	2.89E-05	4.42E-05
X696.443_3.1	8020	696.443	3.1	NA	NA	NA	NA	Yes	No matches	Not affected by infection at this position	Both_treatments	Not affected by infection at this position	Not affected by infection at this position	Not affected by infection at this position	Not affected by infection at this position	0	0	0	0	0	0.000107178	3.39E-05	9.45E-05	0	0	0	0	1.06E-05	0	0	5.23E-06	0	0	0	0	0	0	0	0
X696.445_3.083	587	696.445	3.083	NA	NA	NA	NA	Yes	No matches	Not affected by infection at this position	BNZ	Not affected by infection at this position	Not affected by infection at this position	Not affected by infection at this position	Not affected by infection at this position	0.000270615	0.000174978	0.000135486	0.000166737	0.000250054	6.98E-05	8.12E-05	0.000167636	0.000509701	0.000623272	0.00039687	0.000551728	0.000400708	0.000283727	0.000287858	0.00028232	9.50E-05	5.63E-05	4.69E-05	6.89E-05	5.29E-06	4.55E-06	0	0
X705.141_2.339	496	705.141	2.339	NA	NA	NA	NA	No	No matches	Not affected by infection at this position	Not affected by infection at this position	Not affected by infection at this position	Not affected by infection at this position	Not_restored	Not affected by infection at this position	0.000296197	0.000275562	0.000245233	0.000178245	0.000239839	0.00028555	0.0002453	0.000243051	0.000266752	0.000262759	0.00031571	0.000186001	0.000268221	0.000214073	0.000215581	0.000168878	0.000117569	3.58E-05	2.68E-05	6.07E-06	1.48E-05	9.39E-06	1.63E-05	2.93E-05
X708.445_3.006	782	708.445	3.006	NA	NA	NA	NA	Yes	No matches	Not affected by infection at this position	Not affected by infection at this position	Both_treatments	Not affected by infection at this position	Not affected by infection at this position	Not affected by infection at this position	0.000343291	0.000282234	0.000150895	0.000233475	0.00013615	4.99E-05	5.19E-05	0.000104799	0.000442478	0.00065925	0.000439338	0.000580252	0.000420579	0.00033598	0.000346922	0.000267514	7.32E-05	6.57E-05	5.40E-05	3.38E-05	0	2.95E-06	0	0
X708.489_2.982	1879	708.489	2.982	NA	NA	NA	NA	Yes	No matches	Not_restored	Not affected by infection at this position	Not affected by infection at this position	Not affected by infection at this position	Not affected by infection at this position	Not affected by infection at this position	6.62E-06	0.000561172	0.000172914	0.000146789	0	5.35E-06	0	0	0	0	2.30E-05	0.000111713	3.08E-05	4.01E-06	0	0	3.22E-05	0	0	0	5.86E-06	0	0	0
X709.936_2.18	4856	709.936	2.18	NA	NA	NA	NA	No	No matches	Not affected by infection at this position	Not affected by infection at this position	Both_treatments	Not affected by infection at this position	Not affected by infection at this position	Not affected by infection at this position	4.47E-06	1.88E-05	3.42E-05	6.76E-06	2.03E-05	7.18E-05	4.28E-05	2.73E-05	5.29E-06	2.57E-05	2.82E-05	6.36E-06	5.54E-06	1.13E-05	1.81E-05	2.24E-06	0	4.62E-05	1.23E-05	8.25E-06	0	3.45E-06	0	0
X720.445_3.09	600	720.445	3.09	PC 28:3;O3_C36H66NO11P	0.9267	8	0.00158691	No	Lipids and lipid-like molecules	Not affected by infection at this position	Not affected by infection at this position	Combo	Not affected by infection at this position	Not affected by infection at this position	Not affected by infection at this position	0.000383721	0.000258539	0.000176479	0.00031991	0.000148354	5.47E-05	3.27E-05	0.00015317	5.02E-05	0.000123614	2.00E-05	0.000139639	0.000160651	9.56E-05	9.43E-05	0.000122764	2.06E-05	1.01E-05	4.43E-06	7.39E-06	0	0	0	0
X737.391_2.399	4653	737.391	2.399	NA	NA	NA	NA	No	No matches	Not affected by infection at this position	Not affected by infection at this position	Combo	Not affected by infection at this position	Not affected by infection at this position	Not affected by infection at this position	1.16E-05	1.82E-06	1.97E-06	2.87E-06	0	3.15E-06	2.47E-06	3.19E-06	9.30E-05	5.27E-05	9.75E-05	4.89E-05	2.01E-05	5.39E-06	1.31E-05	7.36E-06	1.13E-05	0	0	3.91E-06	5.59E-06	0	0	0
X748.439_2.944	1001	748.439	2.944	NA	NA	NA	NA	Yes	No matches	Not affected by infection at this position	Both_treatments	Not affected by infection at this position	Not affected by infection at this position	Not affected by infection at this position	Not affected by infection at this position	9.82E-05	0.000120955	5.28E-05	0.000107211	7.66E-05	0	2.69E-05	9.62E-05	0.00011034	0.000185402	8.00E-05	0.000226504	0.000202674	0.000190132	0.000140711	0.000143724	4.13E-05	8.44E-06	1.78E-05	0	0	0	0	0
X752.515_2.977	1935	752.515	2.977	NA	NA	NA	NA	Yes	No matches	Not_restored	Not affected by infection at this position	Not affected by infection at this position	Not affected by infection at this position	Not affected by infection at this position	Not affected by infection at this position	3.75E-06	0.000407866	8.81E-05	7.26E-05	0	3.21E-06	0	0	0	0	1.63E-05	7.17E-05	1.60E-05	1.55E-06	0	0	1.67E-05	0	0	0	0	0	0	0
X764.524_3.729	9312	764.524	3.729	PE 38:6_C43H74NO8P or PE O-38:7;O_C43H74NO8P	0.71911	13	1.00916	Yes	No matches	Not affected by infection at this position	Not affected by infection at this position	Not affected by infection at this position	Both_treatments	Not affected by infection at this position	Not affected by infection at this position	0	0	0	0	0	0	0	0	0	0	0	0	0.000122105	0.000340687	0.000314703	0.000343789	1.68E-05	0.000157525	4.82E-05	4.74E-05	0	0	0	0
X776.042_2.398	4651	776.042	2.398	NA	NA	NA	NA	No	No matches	Not affected by infection at this position	Not affected by infection at this position	Both_treatments	Not affected by infection at this position	Not affected by infection at this position	Not affected by infection at this position	2.24E-05	3.87E-06	3.99E-06	5.03E-06	2.03E-06	3.17E-06	6.11E-06	4.72E-06	0.000117337	7.04E-05	0.000137646	7.64E-05	3.73E-05	1.50E-05	4.17E-05	1.97E-05	1.32E-05	1.86E-06	0	4.71E-06	2.28E-05	2.97E-06	4.00E-06	5.48E-06
X776.095_2.398	2564	776.095	2.398	NA	NA	NA	NA	No	No matches	Not affected by infection at this position	Not affected by infection at this position	Combo	Not affected by infection at this position	Not affected by infection at this position	Not affected by infection at this position	4.35E-05	1.10E-05	1.30E-05	9.96E-06	1.62E-05	1.37E-05	2.34E-05	7.31E-06	0.000227016	0.000125722	0.000255828	0.000112374	7.36E-05	2.84E-05	9.87E-05	4.38E-05	6.14E-05	3.24E-06	2.22E-05	1.02E-05	3.73E-05	2.84E-05	2.23E-05	8.48E-06
X776.148_2.398	1612	776.148	2.398	NA	NA	NA	NA	No	No matches	Not affected by infection at this position	Not affected by infection at this position	Combo	Not affected by infection at this position	Combo	Not affected by infection at this position	6.15E-05	2.53E-05	2.84E-05	1.97E-05	2.13E-05	2.86E-05	3.61E-05	3.47E-05	0.000328836	0.000194466	0.00038595	0.000189034	0.000142083	8.01E-05	0.000148122	7.83E-05	0.000105648	1.11E-05	5.08E-05	3.46E-05	0.00010027	5.92E-05	4.18E-05	4.58E-05
X776.253_2.398	589	776.253	2.398	NA	NA	NA	NA	No	No matches	Not affected by infection at this position	Not affected by infection at this position	Not affected by infection at this position	Not affected by infection at this position	Not_restored	Not affected by infection at this position	9.67E-05	3.45E-05	5.00E-05	4.13E-05	3.72E-05	3.50E-05	4.74E-05	5.16E-05	0.000412391	0.000280687	0.000501149	0.000247587	0.000192983	0.00010762	0.000204577	0.000109989	0.000165542	2.55E-05	6.43E-05	4.32E-05	0.000151849	8.73E-05	6.99E-05	8.04E-05
X776.359_2.398	1507	776.359	2.398	NA	NA	NA	NA	No	No matches	Not affected by infection at this position	Not affected by infection at this position	Combo	Not affected by infection at this position	Not affected by infection at this position	Not affected by infection at this position	6.75E-05	2.19E-05	2.84E-05	2.05E-05	2.91E-05	2.13E-05	3.63E-05	3.35E-05	0.000364805	0.00019929	0.000406068	0.000213463	0.000167225	8.48E-05	0.000164659	8.91E-05	0.000117382	1.70E-05	4.77E-05	3.75E-05	9.51E-05	5.54E-05	5.07E-05	2.82E-05
X776.411_2.398	4648	776.411	2.398	NA	NA	NA	NA	No	No matches	Not affected by infection at this position	Not affected by infection at this position	Not affected by infection at this position	Not affected by infection at this position	Not_restored	Not affected by infection at this position	4.02E-05	1.53E-05	2.06E-05	1.67E-05	1.78E-05	2.09E-05	1.77E-05	2.10E-05	0.000274026	0.000172588	0.000325077	0.000154782	0.000116192	6.29E-05	0.000119572	5.84E-05	9.51E-05	3.87E-06	2.63E-05	2.30E-05	7.05E-05	4.07E-05	2.95E-05	1.20E-05
X790.38_2.768	76	790.38	2.768	NA	NA	NA	NA	No	No matches	Not affected by infection at this position	Not affected by infection at this position	Not affected by infection at this position	Combo	Not affected by infection at this position	Not_restored	0.000613642	0.000754873	0.000588328	0.000667046	0.000730326	0.001395818	0.00088451	0.001074173	0.001419694	0.002289043	0.001398102	0.002230183	0.001331033	0.00310506	0.001934514	0.002335756	0.003320168	0.005023436	0.003035925	0.003499664	0.001866801	0.004767751	0.002820341	0.003883847
X792.329_2.764	7927	792.329	2.764	NA	NA	NA	NA	No	No matches	Not affected by infection at this position	Not affected by infection at this position	Not affected by infection at this position	Both_treatments	Both_treatments	Not_restored	0	0	0	0	0	2.23E-06	0	2.99E-06	0	0	0	0	2.18E-05	0.000143861	3.54E-05	8.16E-05	8.58E-05	0.000263722	9.73E-05	0.000131776	1.63E-05	0.00026426	8.05E-05	0.000212366
X795.335_2.768	137	795.335	2.768	NA	NA	NA	NA	No	Organic acids and derivatives	Not affected by infection at this position	Not affected by infection at this position	Not affected by infection at this position	Combo	Not affected by infection at this position	Combo	0.000205646	0.000252368	0.000167772	0.000219887	0.000229255	0.000632129	0.000369828	0.000389701	0.000614136	0.001068971	0.000602978	0.001036055	0.000853057	0.001923782	0.001267618	0.001440907	0.002627218	0.003587474	0.00240762	0.002712165	0.001689017	0.003560614	0.002395053	0.003383011
X801.313_2.768	350	801.313	2.768	NA	NA	NA	NA	No	No matches	Not affected by infection at this position	Not affected by infection at this position	Not affected by infection at this position	Not affected by infection at this position	Not affected by infection at this position	Combo	4.34E-05	6.05E-05	3.38E-05	4.94E-05	4.59E-05	0.000159026	6.31E-05	0.000116026	8.99E-06	4.84E-05	1.09E-05	3.02E-05	2.05E-06	7.42E-05	1.19E-05	4.81E-05	6.07E-06	6.03E-05	1.55E-05	3.50E-05	7.62E-06	0.000154385	3.60E-05	0.000115823
X801.815_2.767	5230	801.815	2.767	NA	NA	NA	NA	No	No matches	Not affected by infection at this position	Not affected by infection at this position	Not affected by infection at this position	Not affected by infection at this position	Not affected by infection at this position	Combo	1.60E-05	8.67E-06	1.21E-05	1.07E-05	2.48E-05	4.08E-05	1.31E-05	2.39E-05	6.70E-06	1.52E-05	2.09E-06	1.59E-05	4.33E-06	7.68E-05	1.21E-05	3.47E-05	1.67E-05	6.92E-05	3.16E-05	5.75E-05	9.12E-06	0.000158019	5.58E-05	0.000132299
X811.309_2.773	1080	811.309	2.773	NA	NA	NA	NA	Yes	No matches	Not affected by infection at this position	Not affected by infection at this position	Not affected by infection at this position	Both_treatments	Not_restored	Not affected by infection at this position	1.56E-05	2.86E-05	1.06E-05	1.47E-05	1.23E-05	5.64E-05	2.03E-05	1.67E-05	0.000139882	0.00020052	0.000128955	0.000207198	0.000127714	0.000212053	0.000136553	0.000150311	0.000152848	6.00E-06	9.71E-06	1.55E-05	1.93E-05	6.52E-05	0	2.85E-05
X811.31_2.767	9485	811.31	2.767	NA	NA	NA	NA	No	Organic acids and derivatives	Not affected by infection at this position	Not affected by infection at this position	Not affected by infection at this position	Not affected by infection at this position	Not_restored	Not affected by infection at this position	0	0	0	0	0	0	0	0	0	0	0	0	0	0	0	0	2.96E-05	0.00025826	0.000140838	0.000181851	3.47E-05	7.43E-05	5.98E-05	8.46E-05
X819.211_2.398	1628	819.211	2.398	NA	NA	NA	NA	No	No matches	Not affected by infection at this position	Not affected by infection at this position	Not affected by infection at this position	Not affected by infection at this position	Combo	Not affected by infection at this position	7.19E-05	3.26E-05	3.82E-05	2.80E-05	2.62E-05	2.53E-05	6.21E-05	4.38E-05	0.000337999	0.000180169	0.00037506	0.00018561	0.000111697	6.83E-05	0.00013221	6.22E-05	0.000117134	1.63E-05	4.91E-05	2.94E-05	0.000102443	4.60E-05	4.72E-05	2.84E-05
X819.322_2.398	926	819.322	2.398	NA	NA	NA	NA	No	No matches	Not affected by infection at this position	Not affected by infection at this position	Not affected by infection at this position	Not affected by infection at this position	Not_restored	Not affected by infection at this position	9.83E-05	4.18E-05	4.57E-05	3.23E-05	5.39E-05	5.07E-05	5.80E-05	7.24E-05	0.000425395	0.000266249	0.00047326	0.000241606	0.00016862	8.95E-05	0.000175387	9.90E-05	0.000159807	2.66E-05	6.21E-05	4.06E-05	0.000142364	7.90E-05	7.44E-05	8.08E-05
X819.378_2.399	725	819.378	2.399	NA	NA	NA	NA	No	No matches	Not affected by infection at this position	Not affected by infection at this position	Not affected by infection at this position	Not affected by infection at this position	Combo	Not affected by infection at this position	9.39E-05	4.21E-05	5.58E-05	3.96E-05	4.71E-05	4.22E-05	6.42E-05	5.36E-05	0.000407818	0.000263617	0.000463906	0.000227221	0.000160696	7.55E-05	0.000172889	9.72E-05	0.00013671	2.18E-05	4.78E-05	5.00E-05	0.000136027	7.18E-05	6.75E-05	7.67E-05
X819.433_2.399	1520	819.433	2.399	NA	NA	NA	NA	No	No matches	Not affected by infection at this position	Not affected by infection at this position	Combo	Not affected by infection at this position	Not affected by infection at this position	Not affected by infection at this position	6.30E-05	3.00E-05	3.26E-05	2.44E-05	3.08E-05	2.74E-05	6.07E-05	4.73E-05	0.000336896	0.000224491	0.000397975	0.000196049	0.000145056	7.74E-05	0.000146364	6.82E-05	0.000102748	2.52E-05	6.02E-05	4.20E-05	8.08E-05	4.29E-05	5.01E-05	4.82E-05
X867.281_2.399	2514	867.281	2.399	NA	NA	NA	NA	No	No matches	Not affected by infection at this position	Not affected by infection at this position	Combo	Not affected by infection at this position	Not affected by infection at this position	Not affected by infection at this position	2.67E-05	1.14E-05	1.22E-05	6.51E-06	1.19E-05	9.25E-06	1.84E-05	7.35E-06	0.000162299	8.63E-05	0.000207424	8.86E-05	4.39E-05	1.89E-05	4.97E-05	1.99E-05	2.24E-05	5.68E-06	1.05E-05	7.85E-06	2.41E-05	1.56E-05	1.69E-05	9.25E-06
X898.581_3.224	4475	898.581	3.224	NA	NA	NA	NA	Yes	No matches	Not_restored	Not affected by infection at this position	Not affected by infection at this position	Not affected by infection at this position	Not affected by infection at this position	Not affected by infection at this position	0.000284631	0.000133687	7.16E-05	8.01E-05	2.30E-05	0	1.62E-05	2.88E-05	7.32E-05	0.000105889	0.00012172	0.000130595	0.000115312	7.83E-05	5.50E-05	9.16E-05	2.87E-06	1.04E-05	0	0	0	0	0	0
