# Supplementary material for: Localized cardiac small molecule trajectories and persistent chemical sequelae in experimental Chagas disease
Source: Nat Commun. 2023 Oct 25;14:6769. doi: 10.1038/s41467-023-42247-w (PMC10600178; doi:10.1038/s41467-023-42247-w)
Supplement: Supplementary file 8 — Source data [file 41467_2023_42247_MOESM8_ESM.zip]

Archive with 184 entries (111 files):
- source-data/FDR_pvalues_Supplementary_Figures_17-41/
- source-data/FDR_pvalues_Supplementary_Figures_17-41/Supplementary_Figure_17-21.csv
- source-data/FDR_pvalues_Supplementary_Figures_17-41/Supplementary_Figure_22.csv
- source-data/FDR_pvalues_Supplementary_Figures_17-41/Supplementary_Figure_23-27.csv
- source-data/FDR_pvalues_Supplementary_Figures_17-41/Supplementary_Figure_28-32.csv
- source-data/FDR_pvalues_Supplementary_Figures_17-41/Supplementary_Figure_33.csv
- source-data/FDR_pvalues_Supplementary_Figures_17-41/Supplementary_Figure_34-38.csv
- source-data/FDR_pvalues_Supplementary_Figures_17-41/Supplementary_Figure_39.csv
- source-data/FDR_pvalues_Supplementary_Figures_17-41/Supplementary_Figure_40.csv
- source-data/FDR_pvalues_Supplementary_Figures_17-41/Supplementary_Figure_41.csv
- source-data/Figure_1/
- source-data/Figure_1/panel_b.csv
- source-data/Figure_1/panel_c.csv
- source-data/Figure_2/
- source-data/Figure_2/panel_a.csv
- source-data/Figure_2/panel_b.csv
- source-data/Figure_2/panel_c.csv
- source-data/Figure_2/readme.txt
- source-data/Figure_3/
- source-data/Figure_3/panel_a.csv
- source-data/Figure_3/panel_b.csv
- source-data/Figure_3/panel_c.csv
- source-data/Figure_3/readme.txt
- source-data/Figure_4/
- source-data/Figure_4/panel_b.csv
- source-data/Figure_4/panel_c.csv
- source-data/Figure_4/panel_d.csv
- source-data/Figure_4/panel_f.csv
- source-data/Figure_4/readme.txt
- source-data/Figure_5/
- source-data/Figure_5/panel_a_b_c_d_e_f.csv
- source-data/Figure_5/panel_g.csv
- source-data/Figure_5/readme.txt
- source-data/Figure_6/
- source-data/Figure_6/Figure_6.csv
- source-data/readme.txt
- source-data/Supplementary_data_1/
- source-data/Supplementary_data_1/Supplementary_data_1.csv
- source-data/Supplementary_data_2/
- source-data/Supplementary_data_2/Supplementary_data_2.txt
- source-data/Supplementary_data_3/
- source-data/Supplementary_data_3/Supplementary_data_3.csv
- source-data/Supplementary_Figure_1/
- source-data/Supplementary_Figure_1/142DPI.csv
- source-data/Supplementary_Figure_1/50DPI.csv
- source-data/Supplementary_Figure_1/75DPI.csv
- source-data/Supplementary_Figure_1/LA.csv
- source-data/Supplementary_Figure_1/LVB.csv
- source-data/Supplementary_Figure_1/LVT.csv
- source-data/Supplementary_Figure_1/RA.csv
- source-data/Supplementary_Figure_1/RVB.csv
- source-data/Supplementary_Figure_1/RVT.csv
- source-data/Supplementary_Figure_10/
- source-data/Supplementary_Figure_10/Supplementary_Figure_10.csv
- source-data/Supplementary_Figure_11/
- source-data/Supplementary_Figure_11/Supplementary_Figure_11.csv
- source-data/Supplementary_Figure_12/
- source-data/Supplementary_Figure_12/Supplementary_Figure_12.csv
- source-data/Supplementary_Figure_13/
- source-data/Supplementary_Figure_13/Supplementary_Figure_13.csv
- source-data/Supplementary_Figure_14/
- source-data/Supplementary_Figure_14/Supplementary_Figure_14.txt
- source-data/Supplementary_Figure_15/
- source-data/Supplementary_Figure_15/Supplementary_Figure_15.csv
- source-data/Supplementary_Figure_17/
- source-data/Supplementary_Figure_17/Supplementary_Figure_17.csv
- source-data/Supplementary_Figure_18/
- source-data/Supplementary_Figure_18/Supplementary_Figure_18.csv
- source-data/Supplementary_Figure_19/
- source-data/Supplementary_Figure_19/Supplementary_Figure_19.csv
- source-data/Supplementary_Figure_2/
- source-data/Supplementary_Figure_2/Supplementary_Figure_2.csv
- source-data/Supplementary_Figure_20/
- source-data/Supplementary_Figure_20/Supplementary_Figure_20.csv
- source-data/Supplementary_Figure_21/
- source-data/Supplementary_Figure_21/Supplementary_Figure_21.csv
- source-data/Supplementary_Figure_22/
- source-data/Supplementary_Figure_22/Supplementary_Figure_22.csv
- source-data/Supplementary_Figure_23/
- source-data/Supplementary_Figure_23/Supplementary_Figure_23.csv
- source-data/Supplementary_Figure_24/
- source-data/Supplementary_Figure_24/Supplementary_Figure_24.csv
- source-data/Supplementary_Figure_25/
- source-data/Supplementary_Figure_25/Supplementary_Figure_25.csv
- source-data/Supplementary_Figure_26/
- source-data/Supplementary_Figure_26/Supplementary_Figure_26.csv
- source-data/Supplementary_Figure_27/
- source-data/Supplementary_Figure_27/Supplementary_Figure_27.csv
- source-data/Supplementary_Figure_28/
- source-data/Supplementary_Figure_28/Supplementary_Figure_28.csv
- source-data/Supplementary_Figure_29/
- source-data/Supplementary_Figure_29/Supplementary_Figure_29.csv
- source-data/Supplementary_Figure_3/
- source-data/Supplementary_Figure_3/Supplementary_Figure_3.csv
- source-data/Supplementary_Figure_30/
- source-data/Supplementary_Figure_30/Supplementary_Figure_30.csv
- source-data/Supplementary_Figure_31/
- source-data/Supplementary_Figure_31/Supplementary_Figure_31.csv
- source-data/Supplementary_Figure_32/
- source-data/Supplementary_Figure_32/Supplementary_Figure_32.csv
- source-data/Supplementary_Figure_33/
- source-data/Supplementary_Figure_33/Supplementary_Figure_33.csv
- source-data/Supplementary_Figure_34/
- source-data/Supplementary_Figure_34/Supplementary_Figure_34.csv
- source-data/Supplementary_Figure_35/
- source-data/Supplementary_Figure_35/Supplementary_Figure_35.csv
- source-data/Supplementary_Figure_36/
- source-data/Supplementary_Figure_36/Supplementary_Figure_36.csv
- source-data/Supplementary_Figure_37/
- source-data/Supplementary_Figure_37/Supplementary_Figure_37.csv
- source-data/Supplementary_Figure_38/
- source-data/Supplementary_Figure_38/Supplementary_Figure_38.csv
- source-data/Supplementary_Figure_39/
- source-data/Supplementary_Figure_39/Supplementary_Figure_39.csv
- source-data/Supplementary_Figure_40/
- source-data/Supplementary_Figure_40/Supplementary_Figure_40.csv
- source-data/Supplementary_Figure_41/
- source-data/Supplementary_Figure_41/Supplementary_Figure_41.csv
- source-data/Supplementary_Figure_42/
- source-data/Supplementary_Figure_42/LA.csv
- source-data/Supplementary_Figure_42/LVB.csv
- source-data/Supplementary_Figure_42/LVT.csv
- source-data/Supplementary_Figure_42/RA.csv
- source-data/Supplementary_Figure_42/RVB.csv
- source-data/Supplementary_Figure_42/RVT.csv
- source-data/Supplementary_Figure_5/
- source-data/Supplementary_Figure_5/panel_A_B.csv
- source-data/Supplementary_Figure_5/panel_C_D.csv
- source-data/Supplementary_Figure_5/readme.txt
- source-data/Supplementary_Figure_8/
- source-data/Supplementary_Figure_8/Supplementary_Figure_8.csv
- source-data/Supplementary_Figure_9/
- source-data/Supplementary_Figure_9/Supplementary_Figure_9.csv
- source-data/Supplementary_Table_1/
- source-data/Supplementary_Table_1/Supplementary_Table_1.csv
- source-data/Supplementary_Table_10/
- source-data/Supplementary_Table_10/Supplementary_Table_10.csv
- source-data/Supplementary_Table_11/
- source-data/Supplementary_Table_11/Supplementary_Table_11.csv
- source-data/Supplementary_Table_12/
- source-data/Supplementary_Table_12/Supplementary_Table_12.csv
- source-data/Supplementary_Table_13/
- source-data/Supplementary_Table_13/Supplementary_Table_13.csv
- source-data/Supplementary_Table_14/
- source-data/Supplementary_Table_14/Supplementary_Table_14.csv
- source-data/Supplementary_Table_15/
- source-data/Supplementary_Table_15/Supplementary_Table_15.csv
- source-data/Supplementary_Table_16/
- source-data/Supplementary_Table_16/Supplementary_Table_16.csv
- source-data/Supplementary_Table_17/
- source-data/Supplementary_Table_17/Supplementary_Table_17.csv
- source-data/Supplementary_Table_18/
- source-data/Supplementary_Table_18/Supplementary_Table_18.csv
- source-data/Supplementary_Table_19/
- source-data/Supplementary_Table_19/Supplementary_Table_19.csv
- source-data/Supplementary_Table_2/
- source-data/Supplementary_Table_2/readme.txt
- source-data/Supplementary_Table_2/Supplementary_Table_2.csv
- source-data/Supplementary_Table_20/
- source-data/Supplementary_Table_20/Supplementary_Table_20.csv
- source-data/Supplementary_Table_21/
- source-data/Supplementary_Table_21/Supplementary_Table_21.csv
- source-data/Supplementary_Table_22/
- source-data/Supplementary_Table_22/Supplementary_Table_22.csv
- source-data/Supplementary_Table_23/
- source-data/Supplementary_Table_23/Supplementary_Table_23.csv
- source-data/Supplementary_Table_3/
- source-data/Supplementary_Table_3/Supplementary_Table_3.csv
- source-data/Supplementary_Table_5/
- source-data/Supplementary_Table_5/Supplementary_Table_5.csv
- source-data/Supplementary_Table_6/
- source-data/Supplementary_Table_6/Supplementary_Table_6.csv
- source-data/Supplementary_Table_7/
- source-data/Supplementary_Table_7/Supplementary_Table_7.csv
- source-data/Supplementary_Table_8/
- source-data/Supplementary_Table_8/Supplementary_Table_8.csv
- source-data/Supplementary_Table_9/
- source-data/Supplementary_Table_9/Supplementary_Table_9.csv
- source-data/Table_1/
- source-data/Table_1/Table_1.csv
- source-data/Table_2/
- source-data/Table_2/Table_2.csv
- source-data/Table_3/
- source-data/Table_3/Table_3.csv
