# Supplementary material for: Localized cardiac small molecule trajectories and persistent chemical sequelae in experimental Chagas disease
Source: Nat Commun. 2023 Oct 25;14:6769. doi: 10.1038/s41467-023-42247-w (PMC10600178; doi:10.1038/s41467-023-42247-w)
Supplement: Supplementary file 8 — Source data [file 41467_2023_42247_MOESM8_ESM.zip › source-data/FDR_pvalues_Supplementary_Figures_17-41/Supplementary_Figure_17-21.csv]

filename	mass_400	mass_500	mass_600	mass_700	mass_800
LA_FDR_pvalue_naive_VS_infected_50DPI	0.5179663455000001	0.7136021775	0.005910744	0.24707731200000002	0.813212394
LA_FDR_pvalue_naive_VS_infected_75DPI	0.08555261700000001	0.7136021775	0.7136021775	0.967417298	0.967417298
LA_FDR_pvalue_naive_VS_infected_142DPI	0.967417298	0.967417298	0.868044499	0.967417298	0.967417298
RA_FDR_pvalue_naive_VS_infected_50DPI	0.50765136	0.5136533415000001	0.870194456	0.611458654	0.870194456
RA_FDR_pvalue_naive_VS_infected_75DPI	0.056280039	0.056280039	0.202488462	0.11061177900000001	0.056280039
RA_FDR_pvalue_naive_VS_infected_142DPI	0.50765136	0.838134777	0.76147704	0.611458654	0.870194456
LVT_FDR_pvalue_naive_VS_infected_50DPI	0.648722165	0.168840117	0.4868222625	0.967417298	0.486541623
LVT_FDR_pvalue_naive_VS_infected_75DPI	0.648722165	0.929627582	0.542141597	0.967417298	0.486541623
LVT_FDR_pvalue_naive_VS_infected_142DPI	0.24707731200000002	0.2229869325	0.4868222625	0.24707731200000002	0.486541623
LVB_FDR_pvalue_naive_VS_infected_50DPI	0.486364764	0.222986933	0.014722128	0.729547146	0.486364764
LVB_FDR_pvalue_naive_VS_infected_75DPI	0.027557330999999997	0.024978221999999998	0.092755625	0.729547146	0.1855112505
LVB_FDR_pvalue_naive_VS_infected_142DPI	0.25682667150000005	0.028288294500000002	0.014722128	0.902462275	0.1855112505
RVT_FDR_pvalue_naive_VS_infected_50DPI	0.682673808	0.512274875	0.55653375	0.512274875	0.512274875
RVT_FDR_pvalue_naive_VS_infected_75DPI	0.00210537	0.013509369000000002	0.552644208	0.094075176	0.013509369000000002
RVT_FDR_pvalue_naive_VS_infected_142DPI	0.682673808	0.512274875	0.682673808	0.512274875	0.512274875
RVB_FDR_pvalue_naive_VS_infected_50DPI	0.774840302	0.774840302	0.774840302	0.774840302	0.774840302
RVB_FDR_pvalue_naive_VS_infected_75DPI	7.2e-05	0.0062445554999999995	0.029955051000000003	0.5234164755	0.048916359000000006
RVB_FDR_pvalue_naive_VS_infected_142DPI	0.0370305855	0.00030615600000000003	0.2174871105	0.5234164755	0.2174871105
