# Supplementary material for: Localized cardiac small molecule trajectories and persistent chemical sequelae in experimental Chagas disease
Source: Nat Commun. 2023 Oct 25;14:6769. doi: 10.1038/s41467-023-42247-w (PMC10600178; doi:10.1038/s41467-023-42247-w)
Supplement: Supplementary file 8 — Source data [file 41467_2023_42247_MOESM8_ESM.zip › source-data/FDR_pvalues_Supplementary_Figures_17-41/Supplementary_Figure_22.csv]

heart_section	naive_VS_infected	naive_VS_combo	naive_VS_BNZ	infected_VS_combo	infected_VS_BNZ	combo_VS_BNZ
LA	0.7089	0.7089	0.204	0.54225	0.12114	0.317
RA	0.19418	0.19418	0.19418	0.85068	0.9669	0.85068
LVT	0.57555	0.60828	0.408	0.74	0.57555	0.57555
LVB	0.15855	0.33696	0.01119	0.74	0.15855	0.15855
RVT	0.4807	0.4807	0.4807	0.4807	0.4807	0.4807
RVB	0.022146	0.0432	0.23	0.3942	0.4338	0.7089
