# Supplementary material for: Localized cardiac small molecule trajectories and persistent chemical sequelae in experimental Chagas disease
Source: Nat Commun. 2023 Oct 25;14:6769. doi: 10.1038/s41467-023-42247-w (PMC10600178; doi:10.1038/s41467-023-42247-w)
Supplement: Supplementary file 8 — Source data [file 41467_2023_42247_MOESM8_ESM.zip › source-data/FDR_pvalues_Supplementary_Figures_17-41/Supplementary_Figure_23-27.csv]

filename	mass_400	mass_500	mass_600	mass_700	mass_800
LA_FDR_pvalue_naive_VS_infected_142DPI	1.0	0.967417298	0.868044499	0.967417298	1.0
LA_FDR_pvalue_naive_VS_combo_142DPI	1.0	0.8725788551999999	0.868044499	0.967417298	1.0
LA_FDR_pvalue_naive_VS_BNZ_142DPI	0.684871122	0.340004244	0.680008488	0.967417298	0.95146957
LA_FDR_pvalue_infected_VS_combo_142DPI	0.9119339325	0.8725788551999999	0.868044499	0.967417298	1.0
LA_FDR_pvalue_infected_VS_BNZ_142DPI	0.31353460200000005	0.31353460200000005	0.868044499	0.967417298	0.95146957
LA_FDR_pvalue_combo_VS_BNZ_142DPI	0.803427362	0.803427362	0.868044499	0.967417298	0.95146957
RA_FDR_pvalue_naive_VS_infected_142DPI	0.7483131348	0.870194456	0.609181632	0.917402105	0.917402105
RA_FDR_pvalue_naive_VS_combo_142DPI	0.069193734	0.870194456	0.340004244	0.917402105	0.917402105
RA_FDR_pvalue_naive_VS_BNZ_142DPI	0.191985471	0.870194456	1.0	0.917402105	0.917402105
RA_FDR_pvalue_infected_VS_combo_142DPI	0.742399956	0.870194456	0.609181632	0.917402105	0.917402105
RA_FDR_pvalue_infected_VS_BNZ_142DPI	0.7483131348	0.870194456	0.609181632	0.917402105	0.917402105
RA_FDR_pvalue_combo_VS_BNZ_142DPI	0.85414392	0.870194456	0.17110523400000002	0.917402105	0.917402105
LVT_FDR_pvalue_naive_VS_infected_142DPI	0.24707731200000002	0.445973865	0.973644525	0.49415462400000004	0.8555581499999999
LVT_FDR_pvalue_naive_VS_combo_142DPI	0.870194456	0.579893748	0.973644525	0.8555581499999999	0.8555581499999999
LVT_FDR_pvalue_naive_VS_BNZ_142DPI	0.17110523400000002	0.445973865	1.0	0.8555581499999999	0.8555581499999999
LVT_FDR_pvalue_infected_VS_combo_142DPI	0.870194456	1.0	1.0	1.0	1.0
LVT_FDR_pvalue_infected_VS_BNZ_142DPI	0.8113704374999999	1.0	1.0	0.7314432	0.8555581499999999
LVT_FDR_pvalue_combo_VS_BNZ_142DPI	0.408399128	1.0	1.0	0.8555581499999999	0.8555581499999999
LVB_FDR_pvalue_naive_VS_infected_142DPI	0.275381562	0.056576589000000004	0.029444256	0.902462275	0.742045002
LVB_FDR_pvalue_naive_VS_combo_142DPI	0.743702065	0.3193370808	0.065680524	0.902462275	0.892442478
LVB_FDR_pvalue_naive_VS_BNZ_142DPI	0.005910744	0.005910744	0.0083409	0.902462275	0.892442478
LVB_FDR_pvalue_infected_VS_combo_142DPI	0.743702065	0.743702065	0.81060794	0.902462275	0.892442478
LVB_FDR_pvalue_infected_VS_BNZ_142DPI	0.275381562	0.3193370808	0.6677425605	0.902462275	0.892442478
LVB_FDR_pvalue_combo_VS_BNZ_142DPI	0.129627138	0.3193370808	0.81060794	0.902462275	0.950384432
RVT_FDR_pvalue_naive_VS_infected_142DPI	0.834686812	0.983451991	0.983451991	1.0	0.834686812
RVT_FDR_pvalue_naive_VS_combo_142DPI	0.834686812	0.983451991	0.983451991	1.0	0.834686812
RVT_FDR_pvalue_naive_VS_BNZ_142DPI	0.834686812	0.983451991	0.983451991	1.0	0.834686812
RVT_FDR_pvalue_infected_VS_combo_142DPI	0.834686812	0.983451991	0.983451991	1.0	0.834686812
RVT_FDR_pvalue_infected_VS_BNZ_142DPI	0.834686812	0.983451991	0.983451991	1.0	0.834686812
RVT_FDR_pvalue_combo_VS_BNZ_142DPI	0.834686812	0.983451991	0.983451991	1.0	0.834686812
RVB_FDR_pvalue_naive_VS_infected_142DPI	0.148122342	0.0006123120000000001	0.434974221	0.7374465630000001	0.434974221
RVB_FDR_pvalue_naive_VS_combo_142DPI	0.535618242	0.012511353000000001	0.419696214	0.8961276539999999	0.798315205
RVB_FDR_pvalue_naive_VS_BNZ_142DPI	0.535618242	0.3657216	0.721444312	0.918507527	0.798315205
RVB_FDR_pvalue_infected_VS_combo_142DPI	0.5531504988	0.458593991	0.5899572504	0.7374465630000001	0.6878909865
RVB_FDR_pvalue_infected_VS_BNZ_142DPI	0.5531504988	0.251111866	0.5899572504	0.7374465630000001	0.434974221
RVB_FDR_pvalue_combo_VS_BNZ_142DPI	0.838134777	0.458593991	0.5899572504	0.7374465630000001	0.6878909865
