# Supplementary material for: Localized cardiac small molecule trajectories and persistent chemical sequelae in experimental Chagas disease
Source: Nat Commun. 2023 Oct 25;14:6769. doi: 10.1038/s41467-023-42247-w (PMC10600178; doi:10.1038/s41467-023-42247-w)
Supplement: Supplementary file 8 — Source data [file 41467_2023_42247_MOESM8_ESM.zip › source-data/FDR_pvalues_Supplementary_Figures_17-41/Supplementary_Figure_28-32.csv]

filename	mass_400	mass_500	mass_600	mass_700	mass_800
LA_FDR_pvalue_naive_VS_infected_50DPI	0.835687009	0.891206406	0.020954817	0.104511534	0.036368898
LA_FDR_pvalue_naive_VS_infected_75DPI	0.024978222	0.891206406	0.64060794	1	0.50765136
LA_FDR_pvalue_naive_VS_infected_142DPI	0.76147704	0.891206406	0.386347281	1	0.50765136
RA_FDR_pvalue_naive_VS_infected_50DPI	0.365570111	0.365570111	0.365570111	0.88444639	0.678167267
RA_FDR_pvalue_naive_VS_infected_75DPI	0.365570111	0.082158612	0.022844298	0.024377502	0.678167267
RA_FDR_pvalue_naive_VS_infected_142DPI	0.365570111	0.365570111	0.365570111	0.88444639	0.678167267
LVT_FDR_pvalue_naive_VS_infected_50DPI	0.222986933	0.445973865	0.371699925	0.847835852	0.946975393
LVT_FDR_pvalue_naive_VS_infected_75DPI	0.708799549	0.717245066	0.787439197	0.847835852	0.946975393
LVT_FDR_pvalue_naive_VS_infected_142DPI	0.222986933	0.717245066	0.787439197	0.847835852	0.946975393
LVB_FDR_pvalue_naive_VS_infected_50DPI	0.0925494	0.057746738	0.054446897	0.302366346	0.186682856
LVB_FDR_pvalue_naive_VS_infected_75DPI	0.034596867	0.057746738	0.06941205	0.302366346	0.115493475
LVB_FDR_pvalue_naive_VS_infected_142DPI	0.037030586	0.103234334	0.010049628	0.708613726	0.708613726
RVT_FDR_pvalue_naive_VS_infected_50DPI	0.1762211	0.2438144	0.271332211	0.759406454	0.759406454
RVT_FDR_pvalue_naive_VS_infected_75DPI	0.017298432	0.017298432	0.021363351	0.021363351	0.03162537
RVT_FDR_pvalue_naive_VS_infected_142DPI	0.743702065	0.153198105	0.144053715	0.144053715	0.308239167
RVB_FDR_pvalue_naive_VS_infected_50DPI	0.742808798	0.742808798	0.742808798	0.742808798	0.742808798
RVB_FDR_pvalue_naive_VS_infected_75DPI	0.11300034	9.81E-05	0.001522829	0.061137618	0.022620767
RVB_FDR_pvalue_naive_VS_infected_142DPI	0.11300034	0.094060382	NA	0.742808798	NA
