# Supplementary material for: Localized cardiac small molecule trajectories and persistent chemical sequelae in experimental Chagas disease
Source: Nat Commun. 2023 Oct 25;14:6769. doi: 10.1038/s41467-023-42247-w (PMC10600178; doi:10.1038/s41467-023-42247-w)
Supplement: Supplementary file 8 — Source data [file 41467_2023_42247_MOESM8_ESM.zip › source-data/FDR_pvalues_Supplementary_Figures_17-41/Supplementary_Figure_33.csv]

heart_section	naive_VS_infected	naive_VS_combo	naive_VS_BNZ	infected_VS_combo	infected_VS_BNZ	combo_VS_BNZ
LA	0.608280	1.000000	0.439800	0.608280	0.371820	0.458000
RA	0.206400	0.449700	0.771600	0.449700	0.291270	0.707640
LVT	0.835700	0.680200	0.680200	0.800700	0.680200	0.835700
LVB	0.136000	0.067590	0.028770	0.803500	0.343500	0.383400
RVT	0.426800	0.740000	0.740000	0.426800	0.426800	0.740000
RVB	0.230000	0.223500	0.223500	1.000000	1.000000	1.000000
