# Supplementary material for: Localized cardiac small molecule trajectories and persistent chemical sequelae in experimental Chagas disease
Source: Nat Commun. 2023 Oct 25;14:6769. doi: 10.1038/s41467-023-42247-w (PMC10600178; doi:10.1038/s41467-023-42247-w)
Supplement: Supplementary file 8 — Source data [file 41467_2023_42247_MOESM8_ESM.zip › source-data/FDR_pvalues_Supplementary_Figures_17-41/Supplementary_Figure_34-38.csv]

filename	mass_400	mass_500	mass_600	mass_700	mass_800
LA_FDR_pvalue_naive_VS_infected_142DPI	0.76147704	0.967417298	0.772694562	1	0.967417298
LA_FDR_pvalue_naive_VS_combo_142DPI	0.778466598	0.967417298	0.967417298	1	0.967417298
LA_FDR_pvalue_naive_VS_BNZ_142DPI	0.36639977	0.7314432	0.772694562	1	0.967417298
LA_FDR_pvalue_infected_VS_combo_142DPI	0.967417298	0.967417298	0.967417298	1	0.967417298
LA_FDR_pvalue_infected_VS_BNZ_142DPI	0.191985471	0.7314432	0.967417298	1	0.967417298
LA_FDR_pvalue_combo_VS_BNZ_142DPI	0.191985471	0.967417298	0.967417298	1	0.967417298
RA_FDR_pvalue_naive_VS_infected_142DPI	0.85555815	0.85555815	0.77403724	0.85555815	0.972006675
RA_FDR_pvalue_naive_VS_combo_142DPI	0.85555815	0.85555815	0.85555815	0.85555815	0.972006675
RA_FDR_pvalue_naive_VS_BNZ_142DPI	0.85555815	0.85555815	0.77403724	0.85555815	0.972006675
RA_FDR_pvalue_infected_VS_combo_142DPI	0.85555815	0.85555815	0.77403724	0.85555815	0.972006675
RA_FDR_pvalue_infected_VS_BNZ_142DPI	0.85555815	0.85555815	0.85555815	0.85555815	0.972006675
RA_FDR_pvalue_combo_VS_BNZ_142DPI	0.967417298	0.967417298	0.917458526	0.967417298	0.972006675
LVT_FDR_pvalue_naive_VS_infected_142DPI	0.234961466	0.870194456	0.917319569	0.917319569	0.917319569
LVT_FDR_pvalue_naive_VS_combo_142DPI	0.234961466	0.870194456	0.917319569	0.917319569	0.917319569
LVT_FDR_pvalue_naive_VS_BNZ_142DPI	0.234961466	0.870194456	0.917319569	0.917319569	0.917319569
LVT_FDR_pvalue_infected_VS_combo_142DPI	0.870194456	0.870194456	0.917319569	0.917319569	0.917319569
LVT_FDR_pvalue_infected_VS_BNZ_142DPI	0.870194456	0.870194456	0.917319569	0.917319569	0.917319569
LVT_FDR_pvalue_combo_VS_BNZ_142DPI	0.870194456	0.870194456	0.917319569	0.917319569	0.917319569
LVB_FDR_pvalue_naive_VS_infected_142DPI	0.074061171	0.24821143	0.006699752	0.850336471	0.92934997
LVB_FDR_pvalue_naive_VS_combo_142DPI	0.156767301	0.24821143	0.00132132	0.850336471	0.92934997
LVB_FDR_pvalue_naive_VS_BNZ_142DPI	0.003964542	0.03226725	0.001982271	0.850336471	0.92934997
LVB_FDR_pvalue_infected_VS_combo_142DPI	0.667059133	1	0.667059133	0.850336471	0.92934997
LVB_FDR_pvalue_infected_VS_BNZ_142DPI	0.524443237	0.404976923	0.640376768	0.86793455	0.92934997
LVB_FDR_pvalue_combo_VS_BNZ_142DPI	0.156767301	0.371457653	0.640376768	0.850336471	0.92934997
RVT_FDR_pvalue_naive_VS_infected_142DPI	0.798315205	0.486822263	0.15365729	0.438384594	0.2191923
RVT_FDR_pvalue_naive_VS_combo_142DPI	0.778845232	0.486822263	0.15365729	0.584133924	NA
RVT_FDR_pvalue_naive_VS_BNZ_142DPI	0.798315205	0.798315205	0.15365729	0.798315205	NA
RVT_FDR_pvalue_infected_VS_combo_142DPI	0.657576891	0.486822263	NA	0.438384594	0.2191923
RVT_FDR_pvalue_infected_VS_BNZ_142DPI	0.657576891	0.486822263	NA	0.438384594	0.2191923
RVT_FDR_pvalue_combo_VS_BNZ_142DPI	0.798315205	0.798315205	NA	0.798315205	NA
RVB_FDR_pvalue_naive_VS_infected_142DPI	0.22600068	0.376241526	NA	0.52399866	NA
RVB_FDR_pvalue_naive_VS_combo_142DPI	0.22600068	0.420777468	NA	0.43830986	NA
RVB_FDR_pvalue_naive_VS_BNZ_142DPI	0.404976924	0.420777468	NA	0.43830986	NA
RVB_FDR_pvalue_infected_VS_combo_142DPI	0.967417298	0.420777468	NA	0.43830986	NA
RVB_FDR_pvalue_infected_VS_BNZ_142DPI	0.967417298	0.420777468	NA	0.43830986	NA
RVB_FDR_pvalue_combo_VS_BNZ_142DPI	0.967417298	0.9348872	NA	NA	NA
