# Supplementary material for: Localized cardiac small molecule trajectories and persistent chemical sequelae in experimental Chagas disease
Source: Nat Commun. 2023 Oct 25;14:6769. doi: 10.1038/s41467-023-42247-w (PMC10600178; doi:10.1038/s41467-023-42247-w)
Supplement: Supplementary file 8 — Source data [file 41467_2023_42247_MOESM8_ESM.zip › source-data/FDR_pvalues_Supplementary_Figures_17-41/Supplementary_Figure_39.csv]

filename	CAR_long_chain
LA_FDR_pvalue_naive_VS_infected_50DPI	0.3178952685
LA_FDR_pvalue_naive_VS_infected_75DPI	0.301334241
LA_FDR_pvalue_naive_VS_infected_142DPI	0.389233299
RA_FDR_pvalue_naive_VS_infected_50DPI	0.774840302
RA_FDR_pvalue_naive_VS_infected_75DPI	0.5179663455000001
RA_FDR_pvalue_naive_VS_infected_142DPI	0.220305249
LVT_FDR_pvalue_naive_VS_infected_50DPI	0.589572968
LVT_FDR_pvalue_naive_VS_infected_75DPI	0.5838499485
LVT_FDR_pvalue_naive_VS_infected_142DPI	0.004207056
LVB_FDR_pvalue_naive_VS_infected_50DPI	0.83563292
LVB_FDR_naive_VS_infected_75DPI	0.768729528
LVB_FDR_pvalue_naive_VS_infected_142DPI	0.000428022
RVT_FDR_pvalue_naive_VS_infected_50DPI	0.439593342
RVT_FDR_pvalue_naive_VS_infected_75DPI	0.708892328
RVT_FDR_pvalue_naive_VS_infected_142DPI	3.3e-05
RVB_FDR_pvalue_naive_VS_infected_50DPI	1.0
RVB_FDR_pvalue_naive_VS_infected_75DPI	0.20546133600000002
RVB_FDR_pvalue_naive_VS_infected_142DPI	0.054289839000000006
