# Supplementary material for: Localized cardiac small molecule trajectories and persistent chemical sequelae in experimental Chagas disease
Source: Nat Commun. 2023 Oct 25;14:6769. doi: 10.1038/s41467-023-42247-w (PMC10600178; doi:10.1038/s41467-023-42247-w)
Supplement: Supplementary file 8 — Source data [file 41467_2023_42247_MOESM8_ESM.zip › source-data/FDR_pvalues_Supplementary_Figures_17-41/Supplementary_Figure_40.csv]

filename	CAR_long_chain
LA_FDR_pvalue_naive_VS_infected_142DPI	0.4670799588
LA_FDR_pvalue_naive_VS_combo_142DPI	0.465623818
LA_FDR_pvalue_naive_VS_BNZ_142DPI	0.774840302
LA_FDR_pvalue_infected_VS_combo_142DPI	0.465623818
LA_FDR_pvalue_infected_VS_BNZ_142DPI	0.4670799588
LA_FDR_pvalue_combo_VS_BNZ_142DPI	0.465623818
RA_FDR_pvalue_naive_VS_infected_142DPI	0.136001697
RA_FDR_pvalue_naive_VS_combo_142DPI	0.013838745000000001
RA_FDR_pvalue_naive_VS_BNZ_142DPI	0.8192085696
RA_FDR_pvalue_infected_VS_combo_142DPI	0.824751556
RA_FDR_pvalue_infected_VS_BNZ_142DPI	0.136001697
RA_FDR_pvalue_combo_VS_BNZ_142DPI	0.013838745000000001
LVT_FDR_pvalue_naive_VS_infected_142DPI	0.002804704
LVT_FDR_pvalue_naive_VS_combo_142DPI	0.001133286
LVT_FDR_pvalue_naive_VS_BNZ_142DPI	0.43373154239999995
LVT_FDR_pvalue_infected_VS_combo_142DPI	0.806333778
LVT_FDR_pvalue_infected_VS_BNZ_142DPI	0.0055114665
LVT_FDR_pvalue_combo_VS_BNZ_142DPI	0.00250227
LVB_FDR_pvalue_naive_VS_infected_142DPI	0.000285348
LVB_FDR_pvalue_naive_VS_combo_142DPI	2.4659999999999998e-05
LVB_FDR_pvalue_naive_VS_BNZ_142DPI	5.43e-05
LVB_FDR_pvalue_infected_VS_combo_142DPI	0.506867669
LVB_FDR_pvalue_infected_VS_BNZ_142DPI	0.092993742
LVB_FDR_pvalue_combo_VS_BNZ_142DPI	0.1619907696
RVT_FDR_pvalue_naive_VS_infected_142DPI	3.3e-05
RVT_FDR_pvalue_naive_VS_combo_142DPI	1.44e-05
RVT_FDR_pvalue_naive_VS_BNZ_142DPI	0.003142882
RVT_FDR_pvalue_infected_VS_combo_142DPI	1.0
RVT_FDR_pvalue_infected_VS_BNZ_142DPI	0.1672129836
RVT_FDR_pvalue_combo_VS_BNZ_142DPI	0.1672129836
RVB_FDR_pvalue_naive_VS_infected_142DPI	0.036193226
RVB_FDR_pvalue_naive_VS_combo_142DPI	0.024772836
RVB_FDR_pvalue_naive_VS_BNZ_142DPI	0.009137718000000001
RVB_FDR_pvalue_infected_VS_combo_142DPI	0.769789217
RVB_FDR_pvalue_infected_VS_BNZ_142DPI	0.6138357015
RVB_FDR_pvalue_combo_VS_BNZ_142DPI	0.769789217
