# Supplementary material for: Localized cardiac small molecule trajectories and persistent chemical sequelae in experimental Chagas disease
Source: Nat Commun. 2023 Oct 25;14:6769. doi: 10.1038/s41467-023-42247-w (PMC10600178; doi:10.1038/s41467-023-42247-w)
Supplement: Supplementary file 8 — Source data [file 41467_2023_42247_MOESM8_ESM.zip › source-data/Figure_1/panel_b.csv]

SampleID	x	y	z	radius	DPI50_naive_VS_infected
LA	199	-2.9	-156	19	3.029144
RA	94	18	-164	30	1.578709
LVT	188.434	23.7235	-107.587	33	3.652951
LVB	178.851	29.0384	-61.7663	49	5.163818
RVT	126	32	-107	39	2.060866
RVB	139	30.9722	-65	42	1.45523
SampleID	x	y	z	radius	DPI75_naive_VS_infected
LA	199	-2.9	-156	19	2.330901
RA	94	18	-164	30	2.910362
LVT	188.434	23.7235	-107.587	33	1.460853
LVB	178.851	29.0384	-61.7663	49	3.503573
RVT	126	32	-107	39	4.613933
RVB	139	30.9722	-65	42	4.282155
SampleID	x	y	z	radius	DPI142_naive_VS_infected
LA	199	-2.9	-156	19	1.09537
RA	94	18	-164	30	2.511789
LVT	188.434	23.7235	-107.587	33	1.187019
LVB	178.851	29.0384	-61.7663	49	4.459738
RVT	126	32	-107	39	3.914494
RVB	139	30.9722	-65	42	5.425939
