# Supplementary material for: Localized cardiac small molecule trajectories and persistent chemical sequelae in experimental Chagas disease
Source: Nat Commun. 2023 Oct 25;14:6769. doi: 10.1038/s41467-023-42247-w (PMC10600178; doi:10.1038/s41467-023-42247-w)
Supplement: Supplementary file 8 — Source data [file 41467_2023_42247_MOESM8_ESM.zip › source-data/Figure_1/panel_c.csv]

heart section	DPI	pseudo_F
LA	50	3.029144
LA	75	2.330901
LA	142	1.09537
RA	50	1.578709
RA	75	2.910362
RA	142	2.511789
LVT	50	3.652951
LVT	75	1.460853
LVT	142	1.187019
LVB	50	5.163818
LVB	75	3.503573
LVB	142	4.459738
RVT	50	2.060866
RVT	75	4.613933
RVT	142	3.914494
RVB	50	1.45523
RVB	75	4.282155
RVB	142	5.425939
