# Supplementary material for: Localized cardiac small molecule trajectories and persistent chemical sequelae in experimental Chagas disease
Source: Nat Commun. 2023 Oct 25;14:6769. doi: 10.1038/s41467-023-42247-w (PMC10600178; doi:10.1038/s41467-023-42247-w)
Supplement: Supplementary file 8 — Source data [file 41467_2023_42247_MOESM8_ESM.zip › source-data/Figure_2/panel_c.csv]

filename	mouseID	treatmentgroup	status	DPI	organ	X137.046_0.35	X482.361_2.958
X501_Group1A_50dpi_LA_251_B_A1_P121	501	Group1A	naive	50	LA	0.002756744	0.000432201
X501_Group1A_50dpi_LV_bottom_251_B_A1_P133	501	Group1A	naive	50	LVB	0.012748645	0.000917902
X501_Group1A_50dpi_LV_top_251_B_A1_P129	501	Group1A	naive	50	LVT	0.010380109	0
X501_Group1A_50dpi_RA_251_B_A1_P125	501	Group1A	naive	50	RA	0.006664225	0.000280111
X501_Group1A_50dpi_RV_bottom_251_B_A1_P141	501	Group1A	naive	50	RVB	0.009591114	0.000175903
X501_Group1A_50dpi_RV_top_251_B_A1_P137	501	Group1A	naive	50	RVT	0.016662716	0
X502_Group1A_50dpi_LA_252_B_A2_P121	502	Group1A	naive	50	LA	0.003169723	0.000671148
X502_Group1A_50dpi_LV_bottom_252_B_A2_P133	502	Group1A	naive	50	LVB	0.010182993	0.000447264
X502_Group1A_50dpi_LV_top_252_B_A2_P129	502	Group1A	naive	50	LVT	0.014272804	0.000824584
X502_Group1A_50dpi_RA_252_B_A2_P125	502	Group1A	naive	50	RA	0.002528584	0.000296778
X502_Group1A_50dpi_RV_bottom_252_B_A2_P141	502	Group1A	naive	50	RVB	0.023717609	0.000336941
X502_Group1A_50dpi_RV_top_252_B_A2_P137	502	Group1A	naive	50	RVT	0.024332253	7.13E-05
X503_Group1A_50dpi_LA_253_B_A3_P121	503	Group1A	naive	50	LA	0.005386974	0.000352297
X503_Group1A_50dpi_LV_bottom_253_B_A3_P133	503	Group1A	naive	50	LVB	0.014732233	0.000765052
X503_Group1A_50dpi_LV_top_253_B_A3_P129	503	Group1A	naive	50	LVT	0.024759046	0
X503_Group1A_50dpi_RA_253_B_A3_P125	503	Group1A	naive	50	RA	0.010854722	5.77E-05
X503_Group1A_50dpi_RV_bottom_253_B_A3_P141	503	Group1A	naive	50	RVB	0.012603445	8.96E-05
X503_Group1A_50dpi_RV_top_253_B_A3_P137	503	Group1A	naive	50	RVT	0.012733944	6.39E-05
X504_Group1A_50dpi_LA_254_B_A4_P121	504	Group1A	naive	50	LA	0.006084277	0.000145822
X504_Group1A_50dpi_LV_bottom_254_B_A4_P133	504	Group1A	naive	50	LVB	0.011884386	0.001002143
X504_Group1A_50dpi_LV_top_254_B_A4_P129	504	Group1A	naive	50	LVT	0.028124142	0
X504_Group1A_50dpi_RA_254_B_A4_P125	504	Group1A	naive	50	RA	0.005616741	0.000185455
X504_Group1A_50dpi_RV_bottom_254_B_A4_P141	504	Group1A	naive	50	RVB	0.019752587	0.000193668
X504_Group1A_50dpi_RV_top_254_B_A4_P137	504	Group1A	naive	50	RVT	0.019402159	9.09E-05
X505_Group1A_50dpi_LA_255_B_A5_P121	505	Group1A	naive	50	LA	0.005852033	0.000532797
X505_Group1A_50dpi_LV_bottom_255_B_A5_P133	505	Group1A	naive	50	LVB	0.010225732	0.000654781
X505_Group1A_50dpi_LV_top_255_B_A5_P129	505	Group1A	naive	50	LVT	0.023286098	0.000494174
X505_Group1A_50dpi_RA_255_B_A5_P125	505	Group1A	naive	50	RA	0.006228317	0.000145424
X505_Group1A_50dpi_RV_bottom_255_B_A5_P141	505	Group1A	naive	50	RVB	0.012273222	6.33E-05
X505_Group1A_50dpi_RV_top_255_B_A5_P137	505	Group1A	naive	50	RVT	0.01425408	0.000113736
X506_Group1B_75dpi_LA_281_B_C7_P121	506	Group1B	naive	75	LA	0.003265925	9.18E-05
X506_Group1B_75dpi_LV_bottom_281_B_C7_P133	506	Group1B	naive	75	LVB	0.012899483	0.000482548
X506_Group1B_75dpi_LV_top_281_B_C7_P129	506	Group1B	naive	75	LVT	0.026497293	0
X506_Group1B_75dpi_RA_281_B_C7_P125	506	Group1B	naive	75	RA	0.003128465	0.000156782
X506_Group1B_75dpi_RV_bottom_281_B_C7_P141	506	Group1B	naive	75	RVB	0.013219341	8.29E-05
X506_Group1B_75dpi_RV_top_281_B_C7_P137	506	Group1B	naive	75	RVT	0.014085245	5.62E-05
X507_Group1B_75dpi_LA_282_B_C8_P121	507	Group1B	naive	75	LA	0.003498491	0.000457078
X507_Group1B_75dpi_LV_bottom_282_B_C8_P133	507	Group1B	naive	75	LVB	0.012713748	0.000377976
X507_Group1B_75dpi_LV_top_282_B_C8_P129	507	Group1B	naive	75	LVT	0.020443261	0
X507_Group1B_75dpi_RA_282_B_C8_P125	507	Group1B	naive	75	RA	0.006742665	4.99E-05
X507_Group1B_75dpi_RV_bottom_282_B_C8_P141	507	Group1B	naive	75	RVB	0.009527064	0
X507_Group1B_75dpi_RV_top_282_B_C8_P137	507	Group1B	naive	75	RVT	0.005714684	0
X508_Group1B_75dpi_LA_283_B_C9_P121	508	Group1B	naive	75	LA	0.006590554	0.000164074
X508_Group1B_75dpi_LV_bottom_283_B_C9_P133	508	Group1B	naive	75	LVB	0.011633947	0.000416229
X508_Group1B_75dpi_LV_top_283_B_C9_P129	508	Group1B	naive	75	LVT	0.012584421	0.000264455
X508_Group1B_75dpi_RA_283_B_C9_P125	508	Group1B	naive	75	RA	0.006006596	0.000437694
X508_Group1B_75dpi_RV_bottom_283_B_C9_P141	508	Group1B	naive	75	RVB	0.009563058	0
X508_Group1B_75dpi_RV_top_283_B_C9_P137	508	Group1B	naive	75	RVT	0.007335075	5.86E-05
X509_Group1B_75dpi_LA_284_B_C10_P121	509	Group1B	naive	75	LA	0.006153962	0.000584676
X509_Group1B_75dpi_LV_bottom_284_B_C10_P133	509	Group1B	naive	75	LVB	0.013445945	0.000116381
X509_Group1B_75dpi_LV_top_284_B_C10_P129	509	Group1B	naive	75	LVT	0.027638069	0.000345104
X509_Group1B_75dpi_RA_284_B_C10_P125	509	Group1B	naive	75	RA	0.002034493	0.000100194
X509_Group1B_75dpi_RV_bottom_284_B_C10_P141	509	Group1B	naive	75	RVB	0.019977289	0
X509_Group1B_75dpi_RV_top_284_B_C10_P137	509	Group1B	naive	75	RVT	0.010983261	4.26E-05
X510_Group1B_75dpi_LA_285_B_C11_P121	510	Group1B	naive	75	LA	0.00413255	0.000432626
X510_Group1B_75dpi_LV_bottom_285_B_C11_P133	510	Group1B	naive	75	LVB	0.01473583	0.000475349
X510_Group1B_75dpi_LV_top_285_B_C11_P129	510	Group1B	naive	75	LVT	0.019645676	0
X510_Group1B_75dpi_RA_285_B_C11_P125	510	Group1B	naive	75	RA	0.002740138	0.000379608
X510_Group1B_75dpi_RV_bottom_285_B_C11_P141	510	Group1B	naive	75	RVB	0.016262412	8.06E-05
X510_Group1B_75dpi_RV_top_285_B_C11_P137	510	Group1B	naive	75	RVT	0.013104213	4.08E-05
X511_Group1C_142dpi_LA_161_G_A1_P120	511	Group1C	naive	142	LA	0.004878157	0.000753372
X511_Group1C_142dpi_LV_bottom_161_G_A1_P132	511	Group1C	naive	142	LVB	0.016982498	0.000195605
X511_Group1C_142dpi_LV_top_161_G_A1_P128	511	Group1C	naive	142	LVT	0.024006196	0.000422536
X511_Group1C_142dpi_RA_161_G_A1_P124	511	Group1C	naive	142	RA	0.017388134	4.40E-05
X511_Group1C_142dpi_RV_bottom_161_G_A1_P140	511	Group1C	naive	142	RVB	0.011240313	0
X511_Group1C_142dpi_RV_top_161_G_A1_P136	511	Group1C	naive	142	RVT	0.015624642	0
X512_Group1C_142dpi_LA_162_G_A2_P120	512	Group1C	naive	142	LA	0.008621861	0.000296262
X512_Group1C_142dpi_LV_bottom_162_G_A2_P132	512	Group1C	naive	142	LVB	0.005836288	0.000268018
X512_Group1C_142dpi_LV_top_162_G_A2_P128	512	Group1C	naive	142	LVT	0.0347038	0.00025382
X512_Group1C_142dpi_RA_162_G_A2_P124	512	Group1C	naive	142	RA	0.006245212	0.000185768
X512_Group1C_142dpi_RV_bottom_162_G_A2_P140	512	Group1C	naive	142	RVB	0.018174011	0
X512_Group1C_142dpi_RV_top_162_G_A2_P136	512	Group1C	naive	142	RVT	0.016608226	0
X513_Group1C_142dpi_LA_163_G_A3_P120	513	Group1C	naive	142	LA	0.008830974	0.000161177
X513_Group1C_142dpi_LV_bottom_163_G_A3_P132	513	Group1C	naive	142	LVB	0.011181699	0.00017386
X513_Group1C_142dpi_LV_top_163_G_A3_P128	513	Group1C	naive	142	LVT	0.012905794	0.000233158
X513_Group1C_142dpi_RA_163_G_A3_P124	513	Group1C	naive	142	RA	0.00731098	0.000307701
X513_Group1C_142dpi_RV_bottom_163_G_A3_P140	513	Group1C	naive	142	RVB	0.008031874	0
X513_Group1C_142dpi_RV_top_163_G_A3_P136	513	Group1C	naive	142	RVT	0.013465196	0
X514_Group1C_142dpi_LA_164_G_A4_P120	514	Group1C	naive	142	LA	0.007171838	0.000469557
X514_Group1C_142dpi_LV_bottom_164_G_A4_P132	514	Group1C	naive	142	LVB	0.013286807	0.000160823
X514_Group1C_142dpi_LV_top_164_G_A4_P128	514	Group1C	naive	142	LVT	0.039308236	0.000261441
X514_Group1C_142dpi_RA_164_G_A4_P124	514	Group1C	naive	142	RA	0.008845441	0.000146473
X514_Group1C_142dpi_RV_bottom_164_G_A4_P140	514	Group1C	naive	142	RVB	0.015332507	0
X514_Group1C_142dpi_RV_top_164_G_A4_P136	514	Group1C	naive	142	RVT	0.01447185	0
X515_Group1C_142dpi_LA_165_G_A5_P120	515	Group1C	naive	142	LA	0.010521259	0.000603679
X515_Group1C_142dpi_LV_bottom_165_G_A5_P132	515	Group1C	naive	142	LVB	0.01540492	0.000146602
X515_Group1C_142dpi_LV_top_165_G_A5_P128	515	Group1C	naive	142	LVT	0.01758826	0.000675576
X515_Group1C_142dpi_RA_165_G_A5_P124	515	Group1C	naive	142	RA	0.009564851	0.000104036
X515_Group1C_142dpi_RV_bottom_165_G_A5_P140	515	Group1C	naive	142	RVB	0.027923017	0
X515_Group1C_142dpi_RV_top_165_G_A5_P136	515	Group1C	naive	142	RVT	0.009126352	0.000256407
X521_Group1A_50dpi_LA_256_B_A6_P121	521	Group1A	naive	50	LA	0.006846545	0.000560922
X521_Group1A_50dpi_LV_bottom_256_B_A6_P133	521	Group1A	naive	50	LVB	0.009202049	0.000502148
X521_Group1A_50dpi_LV_top_256_B_A6_P129	521	Group1A	naive	50	LVT	0.025914662	0.000472895
X521_Group1A_50dpi_RA_256_B_A6_P125	521	Group1A	naive	50	RA	0.007750137	0.000195593
X521_Group1A_50dpi_RV_bottom_256_B_A6_P141	521	Group1A	naive	50	RVB	0.015764581	0.000119554
X521_Group1A_50dpi_RV_top_256_B_A6_P137	521	Group1A	naive	50	RVT	0.005906122	9.72E-05
X522_Group1A_50dpi_LA_257_B_A7_P121	522	Group1A	naive	50	LA	0.010244393	0.000488438
X522_Group1A_50dpi_LV_bottom_257_B_A7_P133	522	Group1A	naive	50	LVB	0.013666518	0.000555338
X522_Group1A_50dpi_LV_top_257_B_A7_P129	522	Group1A	naive	50	LVT	0.018600185	0
X522_Group1A_50dpi_RA_257_B_A7_P125	522	Group1A	naive	50	RA	0.003262967	0.000156124
X522_Group1A_50dpi_RV_bottom_257_B_A7_P141	522	Group1A	naive	50	RVB	0.016081777	6.33E-05
X522_Group1A_50dpi_RV_top_257_B_A7_P137	522	Group1A	naive	50	RVT	0.016413357	5.59E-05
X523_Group1A_50dpi_LA_258_B_A8_P121	523	Group1A	naive	50	LA	0.016293285	0.000422318
X523_Group1A_50dpi_LV_bottom_258_B_A8_P133	523	Group1A	naive	50	LVB	0.013418434	0.00078869
X523_Group1A_50dpi_LV_top_258_B_A8_P129	523	Group1A	naive	50	LVT	0.033287307	0.000426573
X523_Group1A_50dpi_RA_258_B_A8_P125	523	Group1A	naive	50	RA	0.004930184	9.12E-05
X523_Group1A_50dpi_RV_bottom_258_B_A8_P141	523	Group1A	naive	50	RVB	0.017328241	0.000464151
X523_Group1A_50dpi_RV_top_258_B_A8_P137	523	Group1A	naive	50	RVT	0.014471833	0.000110992
X524_Group1A_50dpi_LA_259_B_A9_P121	524	Group1A	naive	50	LA	0.016795153	0.000945934
X524_Group1A_50dpi_LV_bottom_259_B_A9_P133	524	Group1A	naive	50	LVB	0.014275124	0.000909955
X524_Group1A_50dpi_LV_top_259_B_A9_P129	524	Group1A	naive	50	LVT	0.022952748	0.000464866
X524_Group1A_50dpi_RA_259_B_A9_P125	524	Group1A	naive	50	RA	0.009444258	9.72E-05
X524_Group1A_50dpi_RV_bottom_259_B_A9_P141	524	Group1A	naive	50	RVB	0.014511423	6.12E-05
X524_Group1A_50dpi_RV_top_259_B_A9_P137	524	Group1A	naive	50	RVT	0.010799584	4.30E-05
X525_Group1A_50dpi_LA_260_B_A10_P121	525	Group1A	naive	50	LA	0.00641471	0.00018011
X525_Group1A_50dpi_LV_bottom_260_B_A10_P133	525	Group1A	naive	50	LVB	0.01120124	0.00052863
X525_Group1A_50dpi_LV_top_260_B_A10_P129	525	Group1A	naive	50	LVT	0.02804594	0.000251183
X525_Group1A_50dpi_RA_260_B_A10_P125	525	Group1A	naive	50	RA	0.003574735	0.000198155
X525_Group1A_50dpi_RV_bottom_260_B_A10_P141	525	Group1A	naive	50	RVB	0.018845624	7.38E-05
X525_Group1A_50dpi_RV_top_260_B_A10_P137	525	Group1A	naive	50	RVT	0.011960202	6.44E-05
X526_Group1B_75dpi_LA_286_B_C12_P121	526	Group1B	naive	75	LA	0.003516821	0.000728984
X526_Group1B_75dpi_LV_bottom_286_B_C12_P133	526	Group1B	naive	75	LVB	0.015076202	0.000362428
X526_Group1B_75dpi_LV_top_286_B_C12_P129	526	Group1B	naive	75	LVT	0.023846552	0.00026136
X526_Group1B_75dpi_RA_286_B_C12_P125	526	Group1B	naive	75	RA	0.004842806	0.0001622
X526_Group1B_75dpi_RV_bottom_286_B_C12_P141	526	Group1B	naive	75	RVB	0.013819993	0.000186965
X526_Group1B_75dpi_RV_top_286_B_C12_P137	526	Group1B	naive	75	RVT	0.007282838	0
X527_Group1B_75dpi_LA_287_B_D1_P121	527	Group1B	naive	75	LA	0.004410206	7.47E-05
X527_Group1B_75dpi_LV_bottom_287_B_D1_P133	527	Group1B	naive	75	LVB	0.008684982	0.000472393
X527_Group1B_75dpi_LV_top_287_B_D1_P129	527	Group1B	naive	75	LVT	0.026472197	0.000597303
X527_Group1B_75dpi_RA_287_B_D1_P125	527	Group1B	naive	75	RA	0.009507703	0.000167923
X527_Group1B_75dpi_RV_bottom_287_B_D1_P141	527	Group1B	naive	75	RVB	0.014743308	0
X527_Group1B_75dpi_RV_top_287_B_D1_P137	527	Group1B	naive	75	RVT	0.018408005	0
X528_Group1B_75dpi_LA_288_B_D2_P121	528	Group1B	naive	75	LA	0.010172041	0.000613592
X528_Group1B_75dpi_LV_bottom_288_B_D2_P133	528	Group1B	naive	75	LVB	0.01053739	0.000182984
X528_Group1B_75dpi_LV_top_288_B_D2_P129	528	Group1B	naive	75	LVT	0.037987589	0.000131102
X528_Group1B_75dpi_RA_288_B_D2_P125	528	Group1B	naive	75	RA	0.004542685	0.000236874
X528_Group1B_75dpi_RV_bottom_288_B_D2_P141	528	Group1B	naive	75	RVB	0.021801888	0.000126065
X528_Group1B_75dpi_RV_top_288_B_D2_P137	528	Group1B	naive	75	RVT	0.013689682	6.14E-05
X529_Group1B_75dpi_LA_289_B_D3_P121	529	Group1B	naive	75	LA	0.007689721	0.000163111
X529_Group1B_75dpi_LV_bottom_289_B_D3_P133	529	Group1B	naive	75	LVB	0.010265792	0.000705584
X529_Group1B_75dpi_LV_top_289_B_D3_P129	529	Group1B	naive	75	LVT	0.026256075	0.000579342
X529_Group1B_75dpi_RA_289_B_D3_P125	529	Group1B	naive	75	RA	0.008215031	0.000163172
X529_Group1B_75dpi_RV_bottom_289_B_D3_P141	529	Group1B	naive	75	RVB	0.009678345	0.000137741
X529_Group1B_75dpi_RV_top_289_B_D3_P137	529	Group1B	naive	75	RVT	0.011762045	6.29E-05
X530_Group1B_75dpi_LA_290_B_D4_P121	530	Group1B	naive	75	LA	0.005308647	0.000494833
X530_Group1B_75dpi_LV_bottom_290_B_D4_P133	530	Group1B	naive	75	LVB	0.011919167	0.000343339
X530_Group1B_75dpi_LV_top_290_B_D4_P129	530	Group1B	naive	75	LVT	0.02439362	0.000528042
X530_Group1B_75dpi_RA_290_B_D4_P125	530	Group1B	naive	75	RA	0.003985793	0.000119631
X530_Group1B_75dpi_RV_bottom_290_B_D4_P141	530	Group1B	naive	75	RVB	0.010270648	5.61E-05
X530_Group1B_75dpi_RV_top_290_B_D4_P137	530	Group1B	naive	75	RVT	0.010563407	4.02E-05
X531_Group1C_142dpi_LA_166_G_A6_P120	531	Group1C	naive	142	LA	0.01037658	0.000507196
X531_Group1C_142dpi_LV_bottom_166_G_A6_P132	531	Group1C	naive	142	LVB	0.012398305	0.000181249
X531_Group1C_142dpi_LV_top_166_G_A6_P128	531	Group1C	naive	142	LVT	0.00954607	0
X531_Group1C_142dpi_RA_166_G_A6_P124	531	Group1C	naive	142	RA	0.009178352	0.000238235
X531_Group1C_142dpi_RV_bottom_166_G_A6_P140	531	Group1C	naive	142	RVB	0.015646437	0
X531_Group1C_142dpi_RV_top_166_G_A6_P136	531	Group1C	naive	142	RVT	0.013633406	0
X532_Group1C_142dpi_LA_167_G_A7_P120	532	Group1C	naive	142	LA	0.013776572	0.000410236
X532_Group1C_142dpi_LV_bottom_167_G_A7_P132	532	Group1C	naive	142	LVB	0.014920666	0.000129827
X532_Group1C_142dpi_LV_top_167_G_A7_P128	532	Group1C	naive	142	LVT	0.009902037	0
X532_Group1C_142dpi_RA_167_G_A7_P124	532	Group1C	naive	142	RA	0.010109724	0
X532_Group1C_142dpi_RV_bottom_167_G_A7_P140	532	Group1C	naive	142	RVB	0.009003442	0
X532_Group1C_142dpi_RV_top_167_G_A7_P136	532	Group1C	naive	142	RVT	0.008745586	0
X533_Group1C_142dpi_LA_168_G_A8_P120	533	Group1C	naive	142	LA	0.012250533	6.47E-05
X533_Group1C_142dpi_LV_bottom_168_G_A8_P132	533	Group1C	naive	142	LVB	0.015017254	0.000148416
X533_Group1C_142dpi_LV_top_168_G_A8_P128	533	Group1C	naive	142	LVT	0.018366307	0.000365009
X533_Group1C_142dpi_RA_168_G_A8_P124	533	Group1C	naive	142	RA	0.015613149	0.000220047
X533_Group1C_142dpi_RV_bottom_168_G_A8_P140	533	Group1C	naive	142	RVB	0.015199388	0
X533_Group1C_142dpi_RV_top_168_G_A8_P136	533	Group1C	naive	142	RVT	0.014240582	0
X534_Group1C_142dpi_LA_169_G_A9_P120	534	Group1C	naive	142	LA	0.009568532	0.000239739
X534_Group1C_142dpi_LV_bottom_169_G_A9_P132	534	Group1C	naive	142	LVB	0.020190782	6.95E-05
X534_Group1C_142dpi_LV_top_169_G_A9_P128	534	Group1C	naive	142	LVT	0.036528107	0
X534_Group1C_142dpi_RA_169_G_A9_P124	534	Group1C	naive	142	RA	0.016730538	9.57E-05
X534_Group1C_142dpi_RV_bottom_169_G_A9_P140	534	Group1C	naive	142	RVB	0.015865902	0
X534_Group1C_142dpi_RV_top_169_G_A9_P136	534	Group1C	naive	142	RVT	0.01578252	0
X535_Group1C_142dpi_LA_170_G_A10_P120	535	Group1C	naive	142	LA	0.008981518	0.000109466
X535_Group1C_142dpi_LV_bottom_170_G_A10_P132	535	Group1C	naive	142	LVB	0.017786343	5.34E-05
X535_Group1C_142dpi_LV_top_170_G_A10_P128	535	Group1C	naive	142	LVT	0.032553826	0.000229294
X535_Group1C_142dpi_RA_170_G_A10_P124	535	Group1C	naive	142	RA	0.017181055	7.70E-05
X535_Group1C_142dpi_RV_bottom_170_G_A10_P140	535	Group1C	naive	142	RVB	0.016400047	0
X535_Group1C_142dpi_RV_top_170_G_A10_P136	535	Group1C	naive	142	RVT	0.025044344	0
X541_Group1A_50dpi_LA_261_B_A11_P121	541	Group1A	naive	50	LA	0.003337366	0.000265278
X541_Group1A_50dpi_LV_bottom_261_B_A11_P133	541	Group1A	naive	50	LVB	0.021112571	0.000445674
X541_Group1A_50dpi_LV_top_261_B_A11_P129	541	Group1A	naive	50	LVT	0.019880759	0.00011692
X541_Group1A_50dpi_RA_261_B_A11_P125	541	Group1A	naive	50	RA	0.00343298	0.000231926
X541_Group1A_50dpi_RV_bottom_261_B_A11_P141	541	Group1A	naive	50	RVB	0.007943726	8.11E-05
X541_Group1A_50dpi_RV_top_261_B_A11_P137	541	Group1A	naive	50	RVT	0.011949889	4.17E-05
X542_Group1A_50dpi_LA_262_B_A12_P121	542	Group1A	naive	50	LA	0.004713783	0.000279838
X542_Group1A_50dpi_LV_bottom_262_B_A12_P133	542	Group1A	naive	50	LVB	0.01431845	0.000484004
X542_Group1A_50dpi_LV_top_262_B_A12_P129	542	Group1A	naive	50	LVT	0.024484599	0.000302719
X542_Group1A_50dpi_RA_262_B_A12_P125	542	Group1A	naive	50	RA	0.009963139	8.39E-05
X542_Group1A_50dpi_RV_bottom_262_B_A12_P141	542	Group1A	naive	50	RVB	0.031023064	0.000107711
X542_Group1A_50dpi_RV_top_262_B_A12_P137	542	Group1A	naive	50	RVT	0.028212914	6.33E-05
X543_Group1A_50dpi_LA_263_B_B1_P121	543	Group1A	naive	50	LA	0.01062589	0.00036536
X543_Group1A_50dpi_LV_bottom_263_B_B1_P133	543	Group1A	naive	50	LVB	0.022252704	5.33E-05
X543_Group1A_50dpi_LV_top_263_B_B1_P129	543	Group1A	naive	50	LVT	0.020902316	0
X543_Group1A_50dpi_RA_263_B_B1_P125	543	Group1A	naive	50	RA	0.011603406	0.000101361
X543_Group1A_50dpi_RV_bottom_263_B_B1_P141	543	Group1A	naive	50	RVB	0.010535688	9.62E-05
X543_Group1A_50dpi_RV_top_263_B_B1_P137	543	Group1A	naive	50	RVT	0.009706684	7.01E-05
X544_Group1A_50dpi_LA_264_B_B2_P121	544	Group1A	naive	50	LA	0.006479636	0.000337644
X544_Group1A_50dpi_LV_bottom_264_B_B2_P133	544	Group1A	naive	50	LVB	0	0.000494266
X544_Group1A_50dpi_LV_top_264_B_B2_P129	544	Group1A	naive	50	LVT	0.013021378	0.00059335
X544_Group1A_50dpi_RA_264_B_B2_P125	544	Group1A	naive	50	RA	0.013426255	5.43E-05
X544_Group1A_50dpi_RV_bottom_264_B_B2_P141	544	Group1A	naive	50	RVB	0.011844723	0.000193765
X544_Group1A_50dpi_RV_top_264_B_B2_P137	544	Group1A	naive	50	RVT	0.007664551	0.000191691
X545_Group1A_50dpi_LA_265_B_B3_P121	545	Group1A	naive	50	LA	0.003483748	0.000150085
X545_Group1A_50dpi_LV_bottom_265_B_B3_P133	545	Group1A	naive	50	LVB	0.012254568	0.000463142
X545_Group1A_50dpi_LV_top_265_B_B3_P129	545	Group1A	naive	50	LVT	0.030687802	0.000616448
X545_Group1A_50dpi_RA_265_B_B3_P125	545	Group1A	naive	50	RA	0.006359306	0
X545_Group1A_50dpi_RV_bottom_265_B_B3_P141	545	Group1A	naive	50	RVB	0.019397595	0.000171173
X545_Group1A_50dpi_RV_top_265_B_B3_P137	545	Group1A	naive	50	RVT	0.041526792	6.04E-05
X546_Group1B_75dpi_LA_291_B_D5_P121	546	Group1B	naive	75	LA	0.003997766	6.37E-05
X546_Group1B_75dpi_LV_bottom_291_B_D5_P133	546	Group1B	naive	75	LVB	0.009596697	0.000392453
X546_Group1B_75dpi_LV_top_291_B_D5_P129	546	Group1B	naive	75	LVT	0.012936741	0
X546_Group1B_75dpi_RA_291_B_D5_P125	546	Group1B	naive	75	RA	0.005537906	4.47E-05
X546_Group1B_75dpi_RV_bottom_291_B_D5_P141	546	Group1B	naive	75	RVB	0.008560819	0
X546_Group1B_75dpi_RV_top_291_B_D5_P137	546	Group1B	naive	75	RVT	0.014684018	0
X547_Group1B_75dpi_LA_292_B_D6_P121	547	Group1B	naive	75	LA	0.004241892	0.000426699
X547_Group1B_75dpi_LV_bottom_292_B_D6_P133	547	Group1B	naive	75	LVB	0.01531411	0.000275676
X547_Group1B_75dpi_LV_top_292_B_D6_P129	547	Group1B	naive	75	LVT	0	0
X547_Group1B_75dpi_RA_292_B_D6_P125	547	Group1B	naive	75	RA	0.005108516	0.000165942
X547_Group1B_75dpi_RV_bottom_292_B_D6_P141	547	Group1B	naive	75	RVB	0.005764608	0
X547_Group1B_75dpi_RV_top_292_B_D6_P137	547	Group1B	naive	75	RVT	0.009791065	0.000109496
X548_Group1B_75dpi_LA_293_B_D7_P121	548	Group1B	naive	75	LA	0	0
X548_Group1B_75dpi_LV_bottom_293_B_D7_P133	548	Group1B	naive	75	LVB	0.017181741	0.000364112
X548_Group1B_75dpi_LV_top_293_B_D7_P129	548	Group1B	naive	75	LVT	0.026295203	0.000338697
X548_Group1B_75dpi_RA_293_B_D7_P125	548	Group1B	naive	75	RA	0.006089803	0.000167032
X548_Group1B_75dpi_RV_bottom_293_B_D7_P141	548	Group1B	naive	75	RVB	0.011902863	0.000124204
X548_Group1B_75dpi_RV_top_293_B_D7_P137	548	Group1B	naive	75	RVT	0.012054834	4.94E-05
X549_Group1B_75dpi_LA_294_B_D8_P121	549	Group1B	naive	75	LA	0.003782271	0.000144712
X549_Group1B_75dpi_LV_bottom_294_B_D8_P133	549	Group1B	naive	75	LVB	0.01133929	0.000359774
X549_Group1B_75dpi_LV_top_294_B_D8_P129	549	Group1B	naive	75	LVT	0.022315151	0
X549_Group1B_75dpi_RA_294_B_D8_P125	549	Group1B	naive	75	RA	0.010509363	0.000100243
X549_Group1B_75dpi_RV_bottom_294_B_D8_P141	549	Group1B	naive	75	RVB	0.009381731	7.34E-05
X549_Group1B_75dpi_RV_top_294_B_D8_P137	549	Group1B	naive	75	RVT	0.012219076	4.23E-05
X550_Group1B_75dpi_LA_295_B_D9_P121	550	Group1B	naive	75	LA	0.00349543	0.000236849
X550_Group1B_75dpi_LV_bottom_295_B_D9_P133	550	Group1B	naive	75	LVB	0.011704365	0.000480353
X550_Group1B_75dpi_LV_top_295_B_D9_P129	550	Group1B	naive	75	LVT	0.019898246	0.000591704
X550_Group1B_75dpi_RA_295_B_D9_P125	550	Group1B	naive	75	RA	0.005751	0.000187372
X550_Group1B_75dpi_RV_bottom_295_B_D9_P141	550	Group1B	naive	75	RVB	0.006335056	0
X550_Group1B_75dpi_RV_top_295_B_D9_P137	550	Group1B	naive	75	RVT	0.010074365	4.89E-05
X551_Group1C_142dpi_LA_171_G_A11_P120	551	Group1C	naive	142	LA	0.007347903	0.000286368
X551_Group1C_142dpi_LV_bottom_171_G_A11_P132	551	Group1C	naive	142	LVB	0.01911314	0.000133627
X551_Group1C_142dpi_LV_top_171_G_A11_P128	551	Group1C	naive	142	LVT	0.011729976	0
X551_Group1C_142dpi_RA_171_G_A11_P124	551	Group1C	naive	142	RA	0.014976933	0.000249056
X551_Group1C_142dpi_RV_bottom_171_G_A11_P140	551	Group1C	naive	142	RVB	0.013810091	0
X551_Group1C_142dpi_RV_top_171_G_A11_P136	551	Group1C	naive	142	RVT	0.010405447	0
X552_Group1C_142dpi_LA_172_G_A12_P120	552	Group1C	naive	142	LA	0.014925103	0.000345692
X552_Group1C_142dpi_LV_bottom_172_G_A12_P132	552	Group1C	naive	142	LVB	0.017704314	0.000182564
X552_Group1C_142dpi_LV_top_172_G_A12_P128	552	Group1C	naive	142	LVT	0.013975471	0
X552_Group1C_142dpi_RA_172_G_A12_P124	552	Group1C	naive	142	RA	0.009756461	0.000186441
X552_Group1C_142dpi_RV_bottom_172_G_A12_P140	552	Group1C	naive	142	RVB	0.016418476	0
X552_Group1C_142dpi_RV_top_172_G_A12_P136	552	Group1C	naive	142	RVT	0.022310175	6.38E-05
X553_Group1C_142dpi_LA_173_G_B1_P120	553	Group1C	naive	142	LA	0.013098798	0.000728675
X553_Group1C_142dpi_LV_bottom_173_G_B1_P132	553	Group1C	naive	142	LVB	0.021558078	0.00034935
X553_Group1C_142dpi_LV_top_173_G_B1_P128	553	Group1C	naive	142	LVT	0.003019805	0.001210718
X553_Group1C_142dpi_RA_173_G_B1_P124	553	Group1C	naive	142	RA	0.012776708	6.43E-05
X553_Group1C_142dpi_RV_bottom_173_G_B1_P140	553	Group1C	naive	142	RVB	0.013285435	0
X553_Group1C_142dpi_RV_top_173_G_B1_P136	553	Group1C	naive	142	RVT	0.013852898	0
X554_Group1C_142dpi_LA_174_G_B2_P120	554	Group1C	naive	142	LA	0.00757913	0.000115099
X554_Group1C_142dpi_LV_bottom_174_G_B2_P132	554	Group1C	naive	142	LVB	0.014000589	3.96E-05
X554_Group1C_142dpi_LV_top_174_G_B2_P128	554	Group1C	naive	142	LVT	0.035923687	0.000369111
X554_Group1C_142dpi_RA_174_G_B2_P124	554	Group1C	naive	142	RA	0.009064653	0.000239573
X554_Group1C_142dpi_RV_bottom_174_G_B2_P140	554	Group1C	naive	142	RVB	0.018490993	0
X554_Group1C_142dpi_RV_top_174_G_B2_P136	554	Group1C	naive	142	RVT	0.017610239	5.34E-05
X555_Group1C_142dpi_LA_175_G_B3_P120	555	Group1C	naive	142	LA	0.019940948	0.000951798
X555_Group1C_142dpi_LV_bottom_175_G_B3_P132	555	Group1C	naive	142	LVB	0.014013916	0.000183862
X555_Group1C_142dpi_LV_top_175_G_B3_P128	555	Group1C	naive	142	LVT	0.021569583	0.000469161
X555_Group1C_142dpi_RA_175_G_B3_P124	555	Group1C	naive	142	RA	0.007578917	0.000245763
X555_Group1C_142dpi_RV_bottom_175_G_B3_P140	555	Group1C	naive	142	RVB	0.020337675	0
X555_Group1C_142dpi_RV_top_175_G_B3_P136	555	Group1C	naive	142	RVT	0.013820074	4.63E-05
X561_Group3A_50dpi_LA_266_B_B4_P121	561	Group3A	infected	50	LA	0.002612029	0.000196393
X561_Group3A_50dpi_LV_bottom_266_B_B4_P133	561	Group3A	infected	50	LVB	0.007588378	0.001072721
X561_Group3A_50dpi_LV_top_266_B_B4_P129	561	Group3A	infected	50	LVT	0.00817729	0
X561_Group3A_50dpi_RA_266_B_B4_P125	561	Group3A	infected	50	RA	0.001296523	0
X561_Group3A_50dpi_RV_bottom_266_B_B4_P141	561	Group3A	infected	50	RVB	0.006737979	0.000609627
X561_Group3A_50dpi_RV_top_266_B_B4_P137	561	Group3A	infected	50	RVT	0.005260026	0.000250021
X562_Group3A_50dpi_LA_267_B_B5_P121	562	Group3A	infected	50	LA	0.003403451	0.000390692
X562_Group3A_50dpi_LV_bottom_267_B_B5_P133	562	Group3A	infected	50	LVB	0.00903638	0.000490436
X562_Group3A_50dpi_LV_top_267_B_B5_P129	562	Group3A	infected	50	LVT	0.011447136	0.001193685
X562_Group3A_50dpi_RA_267_B_B5_P125	562	Group3A	infected	50	RA	0.009201771	0.000286702
X562_Group3A_50dpi_RV_bottom_267_B_B5_P141	562	Group3A	infected	50	RVB	0.007758769	0.000181976
X562_Group3A_50dpi_RV_top_267_B_B5_P137	562	Group3A	infected	50	RVT	0.007921741	0.000234961
X563_Group3A_50dpi_LA_268_B_B6_P121	563	Group3A	infected	50	LA	0.001186381	0.000907029
X563_Group3A_50dpi_LV_bottom_268_B_B6_P133	563	Group3A	infected	50	LVB	0.002795105	0.001328293
X563_Group3A_50dpi_LV_top_268_B_B6_P129	563	Group3A	infected	50	LVT	0.002133741	0
X563_Group3A_50dpi_RA_268_B_B6_P125	563	Group3A	infected	50	RA	0.001599307	0.000152137
X563_Group3A_50dpi_RV_bottom_268_B_B6_P141	563	Group3A	infected	50	RVB	0.004372115	0.000274525
X563_Group3A_50dpi_RV_top_268_B_B6_P137	563	Group3A	infected	50	RVT	0.002068167	0.00024399
X564_Group3A_50dpi_LA_269_B_B7_P121	564	Group3A	infected	50	LA	0.001356029	0.000610357
X564_Group3A_50dpi_LV_bottom_269_B_B7_P133	564	Group3A	infected	50	LVB	0.006010256	0.000612003
X564_Group3A_50dpi_LV_top_269_B_B7_P129	564	Group3A	infected	50	LVT	0.011560707	0.000610298
X564_Group3A_50dpi_RA_269_B_B7_P125	564	Group3A	infected	50	RA	0.001929218	8.68E-05
X564_Group3A_50dpi_RV_bottom_269_B_B7_P141	564	Group3A	infected	50	RVB	0.004658963	9.55E-05
X564_Group3A_50dpi_RV_top_269_B_B7_P137	564	Group3A	infected	50	RVT	0.007280511	0.000157481
X565_Group3A_50dpi_LA_270_B_B8_P121	565	Group3A	infected	50	LA	0.002018372	0.000424785
X565_Group3A_50dpi_LV_bottom_270_B_B8_P133	565	Group3A	infected	50	LVB	0.00474858	0.001319335
X565_Group3A_50dpi_LV_top_270_B_B8_P129	565	Group3A	infected	50	LVT	0.006469884	0.000547102
X565_Group3A_50dpi_RA_270_B_B8_P125	565	Group3A	infected	50	RA	0.000848987	0.000250195
X565_Group3A_50dpi_RV_bottom_270_B_B8_P141	565	Group3A	infected	50	RVB	0.008155435	0.000266973
X565_Group3A_50dpi_RV_top_270_B_B8_P137	565	Group3A	infected	50	RVT	0.008925669	0.000129631
X566_Group3B_75dpi_LA_296_B_D10_P121	566	Group3B	infected	75	LA	0.000170691	0.000887305
X566_Group3B_75dpi_LV_bottom_296_B_D10_P133	566	Group3B	infected	75	LVB	0.000954373	0.001210517
X566_Group3B_75dpi_LV_top_296_B_D10_P129	566	Group3B	infected	75	LVT	0.00569156	0
X566_Group3B_75dpi_RA_296_B_D10_P125	566	Group3B	infected	75	RA	0.001204743	0.000203413
X566_Group3B_75dpi_RV_bottom_296_B_D10_P141	566	Group3B	infected	75	RVB	0.008930464	0.000172844
X566_Group3B_75dpi_RV_top_296_B_D10_P137	566	Group3B	infected	75	RVT	0.002566576	0.0003219
X567_Group3B_75dpi_LA_297_B_D11_P121	567	Group3B	infected	75	LA	0.002079999	0.000185714
X567_Group3B_75dpi_LV_bottom_297_B_D11_P133	567	Group3B	infected	75	LVB	0.006272195	0.001075698
X567_Group3B_75dpi_LV_top_297_B_D11_P129	567	Group3B	infected	75	LVT	0.0091227	0.000320407
X567_Group3B_75dpi_RA_297_B_D11_P125	567	Group3B	infected	75	RA	0.001575767	0.000304888
X567_Group3B_75dpi_RV_bottom_297_B_D11_P141	567	Group3B	infected	75	RVB	0.003662169	0.000319487
X567_Group3B_75dpi_RV_top_297_B_D11_P137	567	Group3B	infected	75	RVT	0.003211921	0.000326687
X568_Group3B_75dpi_LA_298_B_D12_P121	568	Group3B	infected	75	LA	0.002530918	0.000510473
X568_Group3B_75dpi_LV_bottom_298_B_D12_P133	568	Group3B	infected	75	LVB	0.011747161	0.000690733
X568_Group3B_75dpi_LV_top_298_B_D12_P129	568	Group3B	infected	75	LVT	0.007442858	0.000622995
X568_Group3B_75dpi_RA_298_B_D12_P125	568	Group3B	infected	75	RA	0.006080844	0.000193469
X568_Group3B_75dpi_RV_bottom_298_B_D12_P141	568	Group3B	infected	75	RVB	0.005618852	0.000327265
X568_Group3B_75dpi_RV_top_298_B_D12_P137	568	Group3B	infected	75	RVT	0.009162957	0.000253282
X569_Group3B_75dpi_LA_299_B_E1_P121	569	Group3B	infected	75	LA	0.004561095	0.000553733
X569_Group3B_75dpi_LV_bottom_299_B_E1_P133	569	Group3B	infected	75	LVB	0.006142568	0.000426198
X569_Group3B_75dpi_LV_top_299_B_E1_P129	569	Group3B	infected	75	LVT	0.011715306	0
X569_Group3B_75dpi_RA_299_B_E1_P125	569	Group3B	infected	75	RA	0.002012643	0.000606598
X569_Group3B_75dpi_RV_bottom_299_B_E1_P141	569	Group3B	infected	75	RVB	0.0036942	0
X569_Group3B_75dpi_RV_top_299_B_E1_P137	569	Group3B	infected	75	RVT	0.003860526	0.000444401
X570_Group3B_75dpi_LA_300_B_E2_P121	570	Group3B	infected	75	LA	0.001366143	0.000502184
X570_Group3B_75dpi_LV_bottom_300_B_E2_P133	570	Group3B	infected	75	LVB	0.002800313	0.000892809
X570_Group3B_75dpi_LV_top_300_B_E2_P129	570	Group3B	infected	75	LVT	0.005379265	0.00038655
X570_Group3B_75dpi_RA_300_B_E2_P125	570	Group3B	infected	75	RA	0.004341451	0.000106248
X570_Group3B_75dpi_RV_bottom_300_B_E2_P141	570	Group3B	infected	75	RVB	0.006566722	0.000215979
X570_Group3B_75dpi_RV_top_300_B_E2_P137	570	Group3B	infected	75	RVT	0.007282636	0
X581_Group3E_142dpi_LA_176_G_B4_P120	581	Group3E	infected	142	LA	0.004808834	0.001001665
X581_Group3E_142dpi_LV_bottom_176_G_B4_P132	581	Group3E	infected	142	LVB	0.008895191	0.0004572
X581_Group3E_142dpi_LV_top_176_G_B4_P128	581	Group3E	infected	142	LVT	0.010672368	0.000241375
X581_Group3E_142dpi_RA_176_G_B4_P124	581	Group3E	infected	142	RA	0.008640053	0.000387431
X581_Group3E_142dpi_RV_bottom_176_G_B4_P140	581	Group3E	infected	142	RVB	0.006139467	0
X581_Group3E_142dpi_RV_top_176_G_B4_P136	581	Group3E	infected	142	RVT	0.003522976	0.000131445
X582_Group3E_142dpi_LA_177_G_B5_P120	582	Group3E	infected	142	LA	0.001472622	0.000529424
X582_Group3E_142dpi_LV_bottom_177_G_B5_P132	582	Group3E	infected	142	LVB	0.007203662	0.000193402
X582_Group3E_142dpi_LV_top_177_G_B5_P128	582	Group3E	infected	142	LVT	0.015071283	0.000365969
X582_Group3E_142dpi_RA_177_G_B5_P124	582	Group3E	infected	142	RA	0.010169517	0
X582_Group3E_142dpi_RV_bottom_177_G_B5_P140	582	Group3E	infected	142	RVB	0.005529848	0
X582_Group3E_142dpi_RV_top_177_G_B5_P136	582	Group3E	infected	142	RVT	0.005114871	0.000109174
X583_Group3E_142dpi_LA_178_G_B6_P120	583	Group3E	infected	142	LA	0.004616651	0.000631583
X583_Group3E_142dpi_LV_bottom_178_G_B6_P132	583	Group3E	infected	142	LVB	0.006556007	0.000202855
X583_Group3E_142dpi_LV_top_178_G_B6_P128	583	Group3E	infected	142	LVT	0.009649185	0
X583_Group3E_142dpi_RA_178_G_B6_P124	583	Group3E	infected	142	RA	0.00420236	6.61E-05
X583_Group3E_142dpi_RV_bottom_178_G_B6_P140	583	Group3E	infected	142	RVB	0.004207342	0
X583_Group3E_142dpi_RV_top_178_G_B6_P136	583	Group3E	infected	142	RVT	0.006032218	2.71E-05
X584_Group3E_142dpi_LA_179_G_B7_P120	584	Group3E	infected	142	LA	0.004713202	0.000446801
X584_Group3E_142dpi_LV_bottom_179_G_B7_P132	584	Group3E	infected	142	LVB	0.00917571	0.000165251
X584_Group3E_142dpi_LV_top_179_G_B7_P128	584	Group3E	infected	142	LVT	0.005731788	0.000366362
X584_Group3E_142dpi_RA_179_G_B7_P124	584	Group3E	infected	142	RA	0.002975903	0.000131607
X584_Group3E_142dpi_RV_bottom_179_G_B7_P140	584	Group3E	infected	142	RVB	0.006357579	0
X584_Group3E_142dpi_RV_top_179_G_B7_P136	584	Group3E	infected	142	RVT	0.007929656	0
X585_Group3E_142dpi_LA_180_G_B8_P120	585	Group3E	infected	142	LA	0.005738762	0.000242275
X585_Group3E_142dpi_LV_bottom_180_G_B8_P132	585	Group3E	infected	142	LVB	0.006437517	0.000140934
X585_Group3E_142dpi_LV_top_180_G_B8_P128	585	Group3E	infected	142	LVT	0.009286917	0.000368274
X585_Group3E_142dpi_RA_180_G_B8_P124	585	Group3E	infected	142	RA	0.00800334	0.00041347
X585_Group3E_142dpi_RV_bottom_180_G_B8_P140	585	Group3E	infected	142	RVB	0.004182593	0
X585_Group3E_142dpi_RV_top_180_G_B8_P136	585	Group3E	infected	142	RVT	0.003034769	0
X646_Group3A_50dpi_LA_271_B_B9_P121	646	Group3A	infected	50	LA	0.002422902	0.001036708
X646_Group3A_50dpi_LV_bottom_271_B_B9_P133	646	Group3A	infected	50	LVB	0.003433142	0.000273723
X646_Group3A_50dpi_LV_top_271_B_B9_P129	646	Group3A	infected	50	LVT	0.0201709	0
X646_Group3A_50dpi_RA_271_B_B9_P125	646	Group3A	infected	50	RA	0.004546416	0
X646_Group3A_50dpi_RV_bottom_271_B_B9_P141	646	Group3A	infected	50	RVB	0.010338968	0.000412563
X646_Group3A_50dpi_RV_top_271_B_B9_P137	646	Group3A	infected	50	RVT	0.000704343	3.96E-05
X647_Group3A_50dpi_LA_272_B_B10_P121	647	Group3A	infected	50	LA	0.006290383	0.001427532
X647_Group3A_50dpi_LV_bottom_272_B_B10_P133	647	Group3A	infected	50	LVB	0.008100151	0.002184041
X647_Group3A_50dpi_LV_top_272_B_B10_P129	647	Group3A	infected	50	LVT	0.013645256	0
X647_Group3A_50dpi_RA_272_B_B10_P125	647	Group3A	infected	50	RA	0.009392305	0
X647_Group3A_50dpi_RV_bottom_272_B_B10_P141	647	Group3A	infected	50	RVB	0.007133679	0.001176431
X647_Group3A_50dpi_RV_top_272_B_B10_P137	647	Group3A	infected	50	RVT	0.018255534	0.000178718
X648_Group3A_50dpi_LA_273_B_B11_P121	648	Group3A	infected	50	LA	0.000455513	0
X648_Group3A_50dpi_LV_bottom_273_B_B11_P133	648	Group3A	infected	50	LVB	0.0066636	0.000321566
X648_Group3A_50dpi_LV_top_273_B_B11_P129	648	Group3A	infected	50	LVT	0.014946222	0.000248391
X648_Group3A_50dpi_RA_273_B_B11_P125	648	Group3A	infected	50	RA	0.002587221	0.000183926
X648_Group3A_50dpi_RV_bottom_273_B_B11_P141	648	Group3A	infected	50	RVB	0.004662436	0.000174746
X648_Group3A_50dpi_RV_top_273_B_B11_P137	648	Group3A	infected	50	RVT	0.00469223	0.000122164
X649_Group3A_50dpi_LA_274_B_B12_P121	649	Group3A	infected	50	LA	0.003342912	0.000449871
X649_Group3A_50dpi_LV_bottom_274_B_B12_P133	649	Group3A	infected	50	LVB	0.007068103	0.000806205
X649_Group3A_50dpi_LV_top_274_B_B12_P129	649	Group3A	infected	50	LVT	0.006148735	0
X649_Group3A_50dpi_RA_274_B_B12_P125	649	Group3A	infected	50	RA	0.0011895	0.000307107
X649_Group3A_50dpi_RV_bottom_274_B_B12_P141	649	Group3A	infected	50	RVB	0.008227375	0.00049032
X649_Group3A_50dpi_RV_top_274_B_B12_P137	649	Group3A	infected	50	RVT	0.005683647	5.16E-05
X650_Group3A_50dpi_LA_275_B_C1_P121	650	Group3A	infected	50	LA	0.001323175	0.000638405
X650_Group3A_50dpi_LV_bottom_275_B_C1_P133	650	Group3A	infected	50	LVB	0.010716742	0.000371164
X650_Group3A_50dpi_LV_top_275_B_C1_P129	650	Group3A	infected	50	LVT	0.007525837	0.00039943
X650_Group3A_50dpi_RA_275_B_C1_P125	650	Group3A	infected	50	RA	0.002215828	0
X650_Group3A_50dpi_RV_bottom_275_B_C1_P141	650	Group3A	infected	50	RVB	0.004713207	0.001233456
X650_Group3A_50dpi_RV_top_275_B_C1_P137	650	Group3A	infected	50	RVT	0.011295874	0.000318676
X651_Group3B_75dpi_LA_301_B_E3_P121	651	Group3B	infected	75	LA	0.002606963	0.001114701
X651_Group3B_75dpi_LV_bottom_301_B_E3_P133	651	Group3B	infected	75	LVB	0.001531501	0.000482945
X651_Group3B_75dpi_LV_top_301_B_E3_P129	651	Group3B	infected	75	LVT	0.00664808	0
X651_Group3B_75dpi_RA_301_B_E3_P125	651	Group3B	infected	75	RA	0.002975249	0.000262077
X651_Group3B_75dpi_RV_bottom_301_B_E3_P141	651	Group3B	infected	75	RVB	0.010209832	0.00019614
X651_Group3B_75dpi_RV_top_301_B_E3_P137	651	Group3B	infected	75	RVT	0.017559732	0.000293737
X652_Group3B_75dpi_LA_302_B_E4_P121	652	Group3B	infected	75	LA	0.003060236	0.000639502
X652_Group3B_75dpi_LV_bottom_302_B_E4_P133	652	Group3B	infected	75	LVB	0.003864867	0.000869595
X652_Group3B_75dpi_LV_top_302_B_E4_P129	652	Group3B	infected	75	LVT	0.020168887	0.000118638
X652_Group3B_75dpi_RA_302_B_E4_P125	652	Group3B	infected	75	RA	0.005482943	0
X652_Group3B_75dpi_RV_bottom_302_B_E4_P141	652	Group3B	infected	75	RVB	0.01963476	8.11E-05
X652_Group3B_75dpi_RV_top_302_B_E4_P137	652	Group3B	infected	75	RVT	0.012404305	0.00021921
X653_Group3B_75dpi_LA_303_B_E5_P121	653	Group3B	infected	75	LA	0.005495478	0.000817482
X653_Group3B_75dpi_LV_bottom_303_B_E5_P133	653	Group3B	infected	75	LVB	0.004892685	0.00052976
X653_Group3B_75dpi_LV_top_303_B_E5_P129	653	Group3B	infected	75	LVT	0.015306069	0
X653_Group3B_75dpi_RA_303_B_E5_P125	653	Group3B	infected	75	RA	0.004531787	0.000170649
X653_Group3B_75dpi_RV_bottom_303_B_E5_P141	653	Group3B	infected	75	RVB	0.016297669	0.000117516
X653_Group3B_75dpi_RV_top_303_B_E5_P137	653	Group3B	infected	75	RVT	0.023074958	0.000107654
X654_Group3B_75dpi_LA_304_B_E6_P121	654	Group3B	infected	75	LA	0.000910144	0.001609579
X654_Group3B_75dpi_LV_bottom_304_B_E6_P133	654	Group3B	infected	75	LVB	0.005037243	0.000877273
X654_Group3B_75dpi_LV_top_304_B_E6_P129	654	Group3B	infected	75	LVT	0.020815512	0
X654_Group3B_75dpi_RA_304_B_E6_P125	654	Group3B	infected	75	RA	0.001358362	0.000373474
X654_Group3B_75dpi_RV_bottom_304_B_E6_P141	654	Group3B	infected	75	RVB	0.01262132	0.000216973
X654_Group3B_75dpi_RV_top_304_B_E6_P137	654	Group3B	infected	75	RVT	0.012312024	0.000140219
X655_Group3B_75dpi_LA_305_B_E7_P121	655	Group3B	infected	75	LA	0.000114363	0.000828403
X655_Group3B_75dpi_LV_bottom_305_B_E7_P133	655	Group3B	infected	75	LVB	0.005032255	0.00031843
X655_Group3B_75dpi_LV_top_305_B_E7_P129	655	Group3B	infected	75	LVT	0.009586017	0.000591729
X655_Group3B_75dpi_RA_305_B_E7_P125	655	Group3B	infected	75	RA	0.002663233	0
X655_Group3B_75dpi_RV_bottom_305_B_E7_P141	655	Group3B	infected	75	RVB	0.005553234	0.00096578
X655_Group3B_75dpi_RV_top_305_B_E7_P137	655	Group3B	infected	75	RVT	0.007936011	0.000493413
X666_Group3E_142dpi_LA_201_G_D5_P120	666	Group3E	infected	142	LA	0.00374012	0.000789581
X666_Group3E_142dpi_LV_bottom_201_G_D5_P132	666	Group3E	infected	142	LVB	0.007369463	0.000209211
X666_Group3E_142dpi_LV_top_201_G_D5_P128	666	Group3E	infected	142	LVT	0.009545899	0
X666_Group3E_142dpi_RA_201_G_D5_P124	666	Group3E	infected	142	RA	0.007622579	0.00028947
X666_Group3E_142dpi_RV_bottom_201_G_D5_P140	666	Group3E	infected	142	RVB	0.008105787	0
X666_Group3E_142dpi_RV_top_201_G_D5_P136	666	Group3E	infected	142	RVT	0.007488937	0.000136093
X667_Group3E_142dpi_LA_202_G_D6_P120	667	Group3E	infected	142	LA	0.003881204	0.000426506
X667_Group3E_142dpi_LV_bottom_202_G_D6_P132	667	Group3E	infected	142	LVB	0.008119101	9.51E-05
X667_Group3E_142dpi_LV_top_202_G_D6_P128	667	Group3E	infected	142	LVT	0.012264589	0
X667_Group3E_142dpi_RA_202_G_D6_P124	667	Group3E	infected	142	RA	0.002549479	0.000166541
X667_Group3E_142dpi_RV_bottom_202_G_D6_P140	667	Group3E	infected	142	RVB	0.005069747	0
X667_Group3E_142dpi_RV_top_202_G_D6_P136	667	Group3E	infected	142	RVT	0.003756643	6.31E-05
X668_Group3E_142dpi_LA_203_G_D7_P120	668	Group3E	infected	142	LA	0.005901692	0.000653031
X668_Group3E_142dpi_LV_bottom_203_G_D7_P132	668	Group3E	infected	142	LVB	0.009246323	0.000190305
X668_Group3E_142dpi_LV_top_203_G_D7_P128	668	Group3E	infected	142	LVT	0.015722293	0.000257715
X668_Group3E_142dpi_RA_203_G_D7_P124	668	Group3E	infected	142	RA	0.005522594	0.000272435
X668_Group3E_142dpi_RV_bottom_203_G_D7_P140	668	Group3E	infected	142	RVB	0.004023756	0
X668_Group3E_142dpi_RV_top_203_G_D7_P136	668	Group3E	infected	142	RVT	0.003007234	0.000114555
X669_Group3E_142dpi_LA_204_G_D8_P120	669	Group3E	infected	142	LA	0.005974861	0.000670648
X669_Group3E_142dpi_LV_bottom_204_G_D8_P132	669	Group3E	infected	142	LVB	0.010572542	0.000131623
X669_Group3E_142dpi_LV_top_204_G_D8_P128	669	Group3E	infected	142	LVT	0	0.000272841
X669_Group3E_142dpi_RA_204_G_D8_P124	669	Group3E	infected	142	RA	0.005864	0.000138474
X669_Group3E_142dpi_RV_bottom_204_G_D8_P140	669	Group3E	infected	142	RVB	0.007877774	0
X669_Group3E_142dpi_RV_top_204_G_D8_P136	669	Group3E	infected	142	RVT	0.006139145	0.000153419
X670_Group3E_142dpi_LA_205_G_D9_P120	670	Group3E	infected	142	LA	0.004992384	0.000307566
X670_Group3E_142dpi_LV_bottom_205_G_D9_P132	670	Group3E	infected	142	LVB	0.009078675	0.000305448
X670_Group3E_142dpi_LV_top_205_G_D9_P128	670	Group3E	infected	142	LVT	0.024146044	0
X670_Group3E_142dpi_RA_205_G_D9_P124	670	Group3E	infected	142	RA	0.003963391	0
X670_Group3E_142dpi_RV_bottom_205_G_D9_P140	670	Group3E	infected	142	RVB	0.007028564	0
X670_Group3E_142dpi_RV_top_205_G_D9_P136	670	Group3E	infected	142	RVT	0.008432595	0
X731_Group3A_50dpi_LA_276_B_C2_P121	731	Group3A	infected	50	LA	0.002812908	0.00049025
X731_Group3A_50dpi_LV_bottom_276_B_C2_P133	731	Group3A	infected	50	LVB	0.00405016	0.000912925
X731_Group3A_50dpi_LV_top_276_B_C2_P129	731	Group3A	infected	50	LVT	0	0.001092606
X731_Group3A_50dpi_RA_276_B_C2_P125	731	Group3A	infected	50	RA	0.003018717	0.000662086
X731_Group3A_50dpi_RV_bottom_276_B_C2_P141	731	Group3A	infected	50	RVB	0.008127405	0.000971755
X731_Group3A_50dpi_RV_top_276_B_C2_P137	731	Group3A	infected	50	RVT	0.006033064	0.000269903
X732_Group3A_50dpi_LA_277_B_C3_P121	732	Group3A	infected	50	LA	0.011288279	0.000513314
X732_Group3A_50dpi_LV_bottom_277_B_C3_P133	732	Group3A	infected	50	LVB	0.004030324	0.000663818
X732_Group3A_50dpi_LV_top_277_B_C3_P129	732	Group3A	infected	50	LVT	0.009879809	0.001296209
X732_Group3A_50dpi_RA_277_B_C3_P125	732	Group3A	infected	50	RA	0.005703027	0.000224502
X732_Group3A_50dpi_RV_bottom_277_B_C3_P141	732	Group3A	infected	50	RVB	0.003670691	9.19E-05
X732_Group3A_50dpi_RV_top_277_B_C3_P137	732	Group3A	infected	50	RVT	0.003807572	5.46E-05
X733_Group3A_50dpi_LA_278_B_C4_P121	733	Group3A	infected	50	LA	0.00445696	0.000738998
X733_Group3A_50dpi_LV_bottom_278_B_C4_P133	733	Group3A	infected	50	LVB	0.009303619	0
X733_Group3A_50dpi_LV_top_278_B_C4_P129	733	Group3A	infected	50	LVT	0.020763678	7.53E-05
X733_Group3A_50dpi_RA_278_B_C4_P125	733	Group3A	infected	50	RA	0.007541697	0.000136413
X733_Group3A_50dpi_RV_bottom_278_B_C4_P141	733	Group3A	infected	50	RVB	0.004060134	0
X733_Group3A_50dpi_RV_top_278_B_C4_P137	733	Group3A	infected	50	RVT	0.008497102	6.40E-05
X734_Group3A_50dpi_LA_279_B_C5_P121	734	Group3A	infected	50	LA	0.004571344	0.000524858
X734_Group3A_50dpi_LV_bottom_279_B_C5_P133	734	Group3A	infected	50	LVB	0.007095999	0.001232807
X734_Group3A_50dpi_LV_top_279_B_C5_P129	734	Group3A	infected	50	LVT	0.001093432	0
X734_Group3A_50dpi_RA_279_B_C5_P125	734	Group3A	infected	50	RA	0.008015596	0
X734_Group3A_50dpi_RV_bottom_279_B_C5_P141	734	Group3A	infected	50	RVB	0.00910776	0.000171666
X734_Group3A_50dpi_RV_top_279_B_C5_P137	734	Group3A	infected	50	RVT	0.008577293	0.00038804
X735_Group3A_50dpi_LA_280_B_C6_P121	735	Group3A	infected	50	LA	0.001774869	0.000393007
X735_Group3A_50dpi_LV_bottom_280_B_C6_P133	735	Group3A	infected	50	LVB	0.00047955	0
X735_Group3A_50dpi_LV_top_280_B_C6_P129	735	Group3A	infected	50	LVT	0.005618187	5.30E-05
X735_Group3A_50dpi_RA_280_B_C6_P125	735	Group3A	infected	50	RA	0.002542771	0.000300835
X735_Group3A_50dpi_RV_bottom_280_B_C6_P141	735	Group3A	infected	50	RVB	0.008017328	0.000253514
X735_Group3A_50dpi_RV_top_280_B_C6_P137	735	Group3A	infected	50	RVT	0.004691065	0
X736_Group3B_75dpi_LA_306_B_E8_P121	736	Group3B	infected	75	LA	0.001509655	0.000698654
X736_Group3B_75dpi_LV_bottom_306_B_E8_P133	736	Group3B	infected	75	LVB	0.002590956	0.00126367
X736_Group3B_75dpi_LV_top_306_B_E8_P129	736	Group3B	infected	75	LVT	0	0.000327122
X736_Group3B_75dpi_RA_306_B_E8_P125	736	Group3B	infected	75	RA	0.001376741	0
X736_Group3B_75dpi_RV_bottom_306_B_E8_P141	736	Group3B	infected	75	RVB	0.008244149	0.000113604
X736_Group3B_75dpi_RV_top_306_B_E8_P137	736	Group3B	infected	75	RVT	0.006958958	0.00010767
X737_Group3B_75dpi_LA_307_B_E9_P121	737	Group3B	infected	75	LA	0.001437292	0.000356026
X737_Group3B_75dpi_LV_bottom_307_B_E9_P133	737	Group3B	infected	75	LVB	0.002654016	0.001506915
X737_Group3B_75dpi_LV_top_307_B_E9_P129	737	Group3B	infected	75	LVT	0.009195691	0.000550446
X737_Group3B_75dpi_RA_307_B_E9_P125	737	Group3B	infected	75	RA	0.002036026	0.00046464
X737_Group3B_75dpi_RV_bottom_307_B_E9_P141	737	Group3B	infected	75	RVB	0.00493509	0.000468626
X737_Group3B_75dpi_RV_top_307_B_E9_P137	737	Group3B	infected	75	RVT	0	0.000818183
X738_Group3B_75dpi_LA_308_B_E10_P121	738	Group3B	infected	75	LA	0.001889313	0.000512665
X738_Group3B_75dpi_LV_bottom_308_B_E10_P133	738	Group3B	infected	75	LVB	0.006144664	0.000587308
X738_Group3B_75dpi_LV_top_308_B_E10_P129	738	Group3B	infected	75	LVT	0	0.000302926
X738_Group3B_75dpi_RA_308_B_E10_P125	738	Group3B	infected	75	RA	0.001773552	0.000297537
X738_Group3B_75dpi_RV_bottom_308_B_E10_P141	738	Group3B	infected	75	RVB	0.008041735	0.000204618
X738_Group3B_75dpi_RV_top_308_B_E10_P137	738	Group3B	infected	75	RVT	0.010032074	8.58E-05
X739_Group3B_75dpi_LA_309_B_E11_P121	739	Group3B	infected	75	LA	0.001660373	0.000463894
X739_Group3B_75dpi_LV_bottom_309_B_E11_P133	739	Group3B	infected	75	LVB	0.006660012	0.000855857
X739_Group3B_75dpi_LV_top_309_B_E11_P129	739	Group3B	infected	75	LVT	0.017187249	0.000293647
X739_Group3B_75dpi_RA_309_B_E11_P125	739	Group3B	infected	75	RA	0.00270458	0
X739_Group3B_75dpi_RV_bottom_309_B_E11_P141	739	Group3B	infected	75	RVB	0.008606448	0.000231735
X739_Group3B_75dpi_RV_top_309_B_E11_P137	739	Group3B	infected	75	RVT	0.004398114	8.69E-05
X740_Group3B_75dpi_LA_310_B_E12_P121	740	Group3B	infected	75	LA	0.006161253	0.000637798
X740_Group3B_75dpi_LV_bottom_310_B_E12_P133	740	Group3B	infected	75	LVB	0.00326148	0.0010781
X740_Group3B_75dpi_LV_top_310_B_E12_P129	740	Group3B	infected	75	LVT	0.013410122	0
X740_Group3B_75dpi_RA_310_B_E12_P125	740	Group3B	infected	75	RA	0.000462149	0
X740_Group3B_75dpi_RV_bottom_310_B_E12_P141	740	Group3B	infected	75	RVB	0.004672125	0.000493169
X740_Group3B_75dpi_RV_top_310_B_E12_P137	740	Group3B	infected	75	RVT	0.01226596	0.000271595
X751_Group3E_142dpi_LA_226_G_F6_P120	751	Group3E	infected	142	LA	0.004569991	0.000559824
X751_Group3E_142dpi_LV_bottom_226_G_F6_P132	751	Group3E	infected	142	LVB	0.008091728	0.000132528
X751_Group3E_142dpi_LV_top_226_G_F6_P128	751	Group3E	infected	142	LVT	0.020707806	0.000255472
X751_Group3E_142dpi_RA_226_G_F6_P124	751	Group3E	infected	142	RA	0.008259717	0
X751_Group3E_142dpi_RV_bottom_226_G_F6_P140	751	Group3E	infected	142	RVB	0.010788264	0
X751_Group3E_142dpi_RV_top_226_G_F6_P136	751	Group3E	infected	142	RVT	0.00671224	0.000276094
X752_Group3E_142dpi_LA_227_G_F7_P120	752	Group3E	infected	142	LA	0.011810724	0.000331407
X752_Group3E_142dpi_LV_bottom_227_G_F7_P132	752	Group3E	infected	142	LVB	0.010522712	3.74E-05
X752_Group3E_142dpi_LV_top_227_G_F7_P128	752	Group3E	infected	142	LVT	0.0152597	0.000217354
X752_Group3E_142dpi_RA_227_G_F7_P124	752	Group3E	infected	142	RA	0.006921918	0.000270748
X752_Group3E_142dpi_RV_bottom_227_G_F7_P140	752	Group3E	infected	142	RVB	0.008006443	0
X752_Group3E_142dpi_RV_top_227_G_F7_P136	752	Group3E	infected	142	RVT	0.008204379	6.03E-05
X753_Group3E_142dpi_LA_228_G_F8_P120	753	Group3E	infected	142	LA	0.007028683	0.000193872
X753_Group3E_142dpi_LV_bottom_228_G_F8_P132	753	Group3E	infected	142	LVB	0.008511482	8.78E-05
X753_Group3E_142dpi_LV_top_228_G_F8_P128	753	Group3E	infected	142	LVT	0.026657297	0.000113585
X753_Group3E_142dpi_RA_228_G_F8_P124	753	Group3E	infected	142	RA	0.003317658	0.000189312
X753_Group3E_142dpi_RV_bottom_228_G_F8_P140	753	Group3E	infected	142	RVB	0.008073657	0
X753_Group3E_142dpi_RV_top_228_G_F8_P136	753	Group3E	infected	142	RVT	0.006692209	0.000124558
X754_Group3E_142dpi_LA_229_G_F9_P120	754	Group3E	infected	142	LA	0.014566291	0.00023764
X754_Group3E_142dpi_LV_bottom_229_G_F9_P132	754	Group3E	infected	142	LVB	0.009754918	3.68E-05
X754_Group3E_142dpi_LV_top_229_G_F9_P128	754	Group3E	infected	142	LVT	0.015858607	0
X754_Group3E_142dpi_RA_229_G_F9_P124	754	Group3E	infected	142	RA	0.005544179	0.000225401
X754_Group3E_142dpi_RV_bottom_229_G_F9_P140	754	Group3E	infected	142	RVB	0.008654164	0
X754_Group3E_142dpi_RV_top_229_G_F9_P136	754	Group3E	infected	142	RVT	0.006771088	5.29E-05
X755_Group3E_142dpi_LA_230_G_F10_P120	755	Group3E	infected	142	LA	0.005459466	0.000117549
X755_Group3E_142dpi_LV_bottom_230_G_F10_P132	755	Group3E	infected	142	LVB	0.009443837	0
X755_Group3E_142dpi_LV_top_230_G_F10_P128	755	Group3E	infected	142	LVT	0	0.000249332
X755_Group3E_142dpi_RA_230_G_F10_P124	755	Group3E	infected	142	RA	0.004143311	0
X755_Group3E_142dpi_RV_bottom_230_G_F10_P140	755	Group3E	infected	142	RVB	0.004995542	0
X755_Group3E_142dpi_RV_top_230_G_F10_P136	755	Group3E	infected	142	RVT	0.007434354	5.13E-05
