# Supplementary material for: Localized cardiac small molecule trajectories and persistent chemical sequelae in experimental Chagas disease
Source: Nat Commun. 2023 Oct 25;14:6769. doi: 10.1038/s41467-023-42247-w (PMC10600178; doi:10.1038/s41467-023-42247-w)
Supplement: Supplementary file 8 — Source data [file 41467_2023_42247_MOESM8_ESM.zip › source-data/Figure_2/readme.txt]

For group information in source data files:
Group 1A is naive at 50 DPI.
Group 1B is naive at 75 DPI.
Group 1C is naive at 142 DPI.
Group 3A is infected at 50 DPI.
Group 3B is infected at 75 DPI.
Group 3E is infected at 142 DPI.
Group 9 is infected then treated with BNZ and Tc24 vaccine (combo treatment).
Group 15 is infected then treated with BNZ only.
