# Supplementary material for: Localized cardiac small molecule trajectories and persistent chemical sequelae in experimental Chagas disease
Source: Nat Commun. 2023 Oct 25;14:6769. doi: 10.1038/s41467-023-42247-w (PMC10600178; doi:10.1038/s41467-023-42247-w)
Supplement: Supplementary file 8 — Source data [file 41467_2023_42247_MOESM8_ESM.zip › source-data/Figure_3/panel_a.csv]

filename	MouseID	Treatmentgroup	status	DPI	organ	well_position	plate	mass_all
X501_Group1A_50dpi_LA_251_B_A1_P121.mzXML	501	Group1A	naive	DPI_50	LA	A1	P121	0.128228814
X501_Group1A_50dpi_LV_bottom_251_B_A1_P133.mzXML	501	Group1A	naive	DPI_50	LV_bottom	A1	P133	0.147512059
X501_Group1A_50dpi_LV_top_251_B_A1_P129.mzXML	501	Group1A	naive	DPI_50	LV_top	A1	P129	0.219131399
X501_Group1A_50dpi_RA_251_B_A1_P125.mzXML	501	Group1A	naive	DPI_50	RA	A1	P125	0.104956445
X501_Group1A_50dpi_RV_bottom_251_B_A1_P141.mzXML	501	Group1A	naive	DPI_50	RV_bottom	A1	P141	0.099858154
X501_Group1A_50dpi_RV_top_251_B_A1_P137.mzXML	501	Group1A	naive	DPI_50	RV_top	A1	P137	0.054119832
X502_Group1A_50dpi_LA_252_B_A2_P121.mzXML	502	Group1A	naive	DPI_50	LA	A2	P121	0.165981693
X502_Group1A_50dpi_LV_bottom_252_B_A2_P133.mzXML	502	Group1A	naive	DPI_50	LV_bottom	A2	P133	0.171038855
X502_Group1A_50dpi_LV_top_252_B_A2_P129.mzXML	502	Group1A	naive	DPI_50	LV_top	A2	P129	0.224986195
X502_Group1A_50dpi_RA_252_B_A2_P125.mzXML	502	Group1A	naive	DPI_50	RA	A2	P125	0.09581041
X502_Group1A_50dpi_RV_bottom_252_B_A2_P141.mzXML	502	Group1A	naive	DPI_50	RV_bottom	A2	P141	0.189755945
X502_Group1A_50dpi_RV_top_252_B_A2_P137.mzXML	502	Group1A	naive	DPI_50	RV_top	A2	P137	0.082908653
X503_Group1A_50dpi_LA_253_B_A3_P121.mzXML	503	Group1A	naive	DPI_50	LA	A3	P121	0.149202562
X503_Group1A_50dpi_LV_bottom_253_B_A3_P133.mzXML	503	Group1A	naive	DPI_50	LV_bottom	A3	P133	0.211862988
X503_Group1A_50dpi_LV_top_253_B_A3_P129.mzXML	503	Group1A	naive	DPI_50	LV_top	A3	P129	0.233614992
X503_Group1A_50dpi_RA_253_B_A3_P125.mzXML	503	Group1A	naive	DPI_50	RA	A3	P125	0.055589564
X503_Group1A_50dpi_RV_bottom_253_B_A3_P141.mzXML	503	Group1A	naive	DPI_50	RV_bottom	A3	P141	0.135708063
X503_Group1A_50dpi_RV_top_253_B_A3_P137.mzXML	503	Group1A	naive	DPI_50	RV_top	A3	P137	0.07888846
X504_Group1A_50dpi_LA_254_B_A4_P121.mzXML	504	Group1A	naive	DPI_50	LA	A4	P121	0.102789081
X504_Group1A_50dpi_LV_bottom_254_B_A4_P133.mzXML	504	Group1A	naive	DPI_50	LV_bottom	A4	P133	0.215644234
X504_Group1A_50dpi_LV_top_254_B_A4_P129.mzXML	504	Group1A	naive	DPI_50	LV_top	A4	P129	0.206865419
X504_Group1A_50dpi_RA_254_B_A4_P125.mzXML	504	Group1A	naive	DPI_50	RA	A4	P125	0.049677008
X504_Group1A_50dpi_RV_bottom_254_B_A4_P141.mzXML	504	Group1A	naive	DPI_50	RV_bottom	A4	P141	0.078958456
X504_Group1A_50dpi_RV_top_254_B_A4_P137.mzXML	504	Group1A	naive	DPI_50	RV_top	A4	P137	0.081600668
X505_Group1A_50dpi_LA_255_B_A5_P121.mzXML	505	Group1A	naive	DPI_50	LA	A5	P121	0.179393158
X505_Group1A_50dpi_LV_bottom_255_B_A5_P133.mzXML	505	Group1A	naive	DPI_50	LV_bottom	A5	P133	0.172228305
X505_Group1A_50dpi_LV_top_255_B_A5_P129.mzXML	505	Group1A	naive	DPI_50	LV_top	A5	P129	0.208136381
X505_Group1A_50dpi_RA_255_B_A5_P125.mzXML	505	Group1A	naive	DPI_50	RA	A5	P125	0.068137024
X505_Group1A_50dpi_RV_bottom_255_B_A5_P141.mzXML	505	Group1A	naive	DPI_50	RV_bottom	A5	P141	0.05588815
X505_Group1A_50dpi_RV_top_255_B_A5_P137.mzXML	505	Group1A	naive	DPI_50	RV_top	A5	P137	0.078682548
X521_Group1A_50dpi_LA_256_B_A6_P121.mzXML	521	Group1A	naive	DPI_50	LA	A6	P121	0.167860773
X521_Group1A_50dpi_LV_bottom_256_B_A6_P133.mzXML	521	Group1A	naive	DPI_50	LV_bottom	A6	P133	0.184425549
X521_Group1A_50dpi_LV_top_256_B_A6_P129.mzXML	521	Group1A	naive	DPI_50	LV_top	A6	P129	0.212176253
X521_Group1A_50dpi_RA_256_B_A6_P125.mzXML	521	Group1A	naive	DPI_50	RA	A6	P125	0.051467966
X521_Group1A_50dpi_RV_bottom_256_B_A6_P141.mzXML	521	Group1A	naive	DPI_50	RV_bottom	A6	P141	0.056567229
X521_Group1A_50dpi_RV_top_256_B_A6_P137.mzXML	521	Group1A	naive	DPI_50	RV_top	A6	P137	0.049820013
X522_Group1A_50dpi_LA_257_B_A7_P121.mzXML	522	Group1A	naive	DPI_50	LA	A7	P121	0.187777588
X522_Group1A_50dpi_LV_bottom_257_B_A7_P133.mzXML	522	Group1A	naive	DPI_50	LV_bottom	A7	P133	0.087978954
X522_Group1A_50dpi_LV_top_257_B_A7_P129.mzXML	522	Group1A	naive	DPI_50	LV_top	A7	P129	0.220606328
X522_Group1A_50dpi_RA_257_B_A7_P125.mzXML	522	Group1A	naive	DPI_50	RA	A7	P125	0.052561013
X522_Group1A_50dpi_RV_bottom_257_B_A7_P141.mzXML	522	Group1A	naive	DPI_50	RV_bottom	A7	P141	0.048426323
X522_Group1A_50dpi_RV_top_257_B_A7_P137.mzXML	522	Group1A	naive	DPI_50	RV_top	A7	P137	0.073939295
X523_Group1A_50dpi_LA_258_B_A8_P121.mzXML	523	Group1A	naive	DPI_50	LA	A8	P121	0.13473461
X523_Group1A_50dpi_LV_bottom_258_B_A8_P133.mzXML	523	Group1A	naive	DPI_50	LV_bottom	A8	P133	0.18661301
X523_Group1A_50dpi_LV_top_258_B_A8_P129.mzXML	523	Group1A	naive	DPI_50	LV_top	A8	P129	0.205423433
X523_Group1A_50dpi_RA_258_B_A8_P125.mzXML	523	Group1A	naive	DPI_50	RA	A8	P125	0.050424533
X523_Group1A_50dpi_RV_bottom_258_B_A8_P141.mzXML	523	Group1A	naive	DPI_50	RV_bottom	A8	P141	0.112783614
X523_Group1A_50dpi_RV_top_258_B_A8_P137.mzXML	523	Group1A	naive	DPI_50	RV_top	A8	P137	0.055963245
X524_Group1A_50dpi_LA_259_B_A9_P121.mzXML	524	Group1A	naive	DPI_50	LA	A9	P121	0.19352086
X524_Group1A_50dpi_LV_bottom_259_B_A9_P133.mzXML	524	Group1A	naive	DPI_50	LV_bottom	A9	P133	0.194489869
X524_Group1A_50dpi_LV_top_259_B_A9_P129.mzXML	524	Group1A	naive	DPI_50	LV_top	A9	P129	0.194484396
X524_Group1A_50dpi_RA_259_B_A9_P125.mzXML	524	Group1A	naive	DPI_50	RA	A9	P125	0.038906483
X524_Group1A_50dpi_RV_bottom_259_B_A9_P141.mzXML	524	Group1A	naive	DPI_50	RV_bottom	A9	P141	0.061671712
X524_Group1A_50dpi_RV_top_259_B_A9_P137.mzXML	524	Group1A	naive	DPI_50	RV_top	A9	P137	0.049416121
X525_Group1A_50dpi_LA_260_B_A10_P121.mzXML	525	Group1A	naive	DPI_50	LA	A10	P121	0.100862226
X525_Group1A_50dpi_LV_bottom_260_B_A10_P133.mzXML	525	Group1A	naive	DPI_50	LV_bottom	A10	P133	0.169018743
X525_Group1A_50dpi_LV_top_260_B_A10_P129.mzXML	525	Group1A	naive	DPI_50	LV_top	A10	P129	0.139413848
X525_Group1A_50dpi_RA_260_B_A10_P125.mzXML	525	Group1A	naive	DPI_50	RA	A10	P125	0.059212608
X525_Group1A_50dpi_RV_bottom_260_B_A10_P141.mzXML	525	Group1A	naive	DPI_50	RV_bottom	A10	P141	0.050897528
X525_Group1A_50dpi_RV_top_260_B_A10_P137.mzXML	525	Group1A	naive	DPI_50	RV_top	A10	P137	0.072786484
X541_Group1A_50dpi_LA_261_B_A11_P121.mzXML	541	Group1A	naive	DPI_50	LA	A11	P121	0.16629529
X541_Group1A_50dpi_LV_bottom_261_B_A11_P133.mzXML	541	Group1A	naive	DPI_50	LV_bottom	A11	P133	0.181160002
X541_Group1A_50dpi_LV_top_261_B_A11_P129.mzXML	541	Group1A	naive	DPI_50	LV_top	A11	P129	0.078271496
X541_Group1A_50dpi_RA_261_B_A11_P125.mzXML	541	Group1A	naive	DPI_50	RA	A11	P125	0.056517583
X541_Group1A_50dpi_RV_bottom_261_B_A11_P141.mzXML	541	Group1A	naive	DPI_50	RV_bottom	A11	P141	0.061756904
X541_Group1A_50dpi_RV_top_261_B_A11_P137.mzXML	541	Group1A	naive	DPI_50	RV_top	A11	P137	0.0547212
X542_Group1A_50dpi_LA_262_B_A12_P121.mzXML	542	Group1A	naive	DPI_50	LA	A12	P121	0.163920955
X542_Group1A_50dpi_LV_bottom_262_B_A12_P133.mzXML	542	Group1A	naive	DPI_50	LV_bottom	A12	P133	0.164321464
X542_Group1A_50dpi_LV_top_262_B_A12_P129.mzXML	542	Group1A	naive	DPI_50	LV_top	A12	P129	0.143293521
X542_Group1A_50dpi_RA_262_B_A12_P125.mzXML	542	Group1A	naive	DPI_50	RA	A12	P125	0.05699362
X542_Group1A_50dpi_RV_bottom_262_B_A12_P141.mzXML	542	Group1A	naive	DPI_50	RV_bottom	A12	P141	0.090202696
X542_Group1A_50dpi_RV_top_262_B_A12_P137.mzXML	542	Group1A	naive	DPI_50	RV_top	A12	P137	0.079637559
X543_Group1A_50dpi_LA_263_B_B1_P121.mzXML	543	Group1A	naive	DPI_50	LA	B1	P121	0.088559307
X543_Group1A_50dpi_LV_bottom_263_B_B1_P133.mzXML	543	Group1A	naive	DPI_50	LV_bottom	B1	P133	0.039089684
X543_Group1A_50dpi_LV_top_263_B_B1_P129.mzXML	543	Group1A	naive	DPI_50	LV_top	B1	P129	0.247178849
X543_Group1A_50dpi_RA_263_B_B1_P125.mzXML	543	Group1A	naive	DPI_50	RA	B1	P125	0.083128318
X543_Group1A_50dpi_RV_bottom_263_B_B1_P141.mzXML	543	Group1A	naive	DPI_50	RV_bottom	B1	P141	0.088820912
X543_Group1A_50dpi_RV_top_263_B_B1_P137.mzXML	543	Group1A	naive	DPI_50	RV_top	B1	P137	0.07768985
X544_Group1A_50dpi_LA_264_B_B2_P121.mzXML	544	Group1A	naive	DPI_50	LA	B2	P121	0.124908536
X544_Group1A_50dpi_LV_bottom_264_B_B2_P133.mzXML	544	Group1A	naive	DPI_50	LV_bottom	B2	P133	0.160162434
X544_Group1A_50dpi_LV_top_264_B_B2_P129.mzXML	544	Group1A	naive	DPI_50	LV_top	B2	P129	0.241444186
X544_Group1A_50dpi_RA_264_B_B2_P125.mzXML	544	Group1A	naive	DPI_50	RA	B2	P125	0.054397623
X544_Group1A_50dpi_RV_bottom_264_B_B2_P141.mzXML	544	Group1A	naive	DPI_50	RV_bottom	B2	P141	0.128224971
X544_Group1A_50dpi_RV_top_264_B_B2_P137.mzXML	544	Group1A	naive	DPI_50	RV_top	B2	P137	0.100341047
X545_Group1A_50dpi_LA_265_B_B3_P121.mzXML	545	Group1A	naive	DPI_50	LA	B3	P121	0.123740369
X545_Group1A_50dpi_LV_bottom_265_B_B3_P133.mzXML	545	Group1A	naive	DPI_50	LV_bottom	B3	P133	0.148236847
X545_Group1A_50dpi_LV_top_265_B_B3_P129.mzXML	545	Group1A	naive	DPI_50	LV_top	B3	P129	0.247755275
X545_Group1A_50dpi_RA_265_B_B3_P125.mzXML	545	Group1A	naive	DPI_50	RA	B3	P125	0.038275079
X545_Group1A_50dpi_RV_bottom_265_B_B3_P141.mzXML	545	Group1A	naive	DPI_50	RV_bottom	B3	P141	0.113269834
X545_Group1A_50dpi_RV_top_265_B_B3_P137.mzXML	545	Group1A	naive	DPI_50	RV_top	B3	P137	0.082895322
X506_Group1B_70dpi_LA_281_B_C7_P121.mzXML	506	Group1B	naive	DPI_75	LA	C7	P121	0.160049921
X506_Group1B_70dpi_LV_bottom_281_B_C7_P133.mzXML	506	Group1B	naive	DPI_75	LV_bottom	C7	P133	0.144589004
X506_Group1B_70dpi_LV_top_281_B_C7_P129.mzXML	506	Group1B	naive	DPI_75	LV_top	C7	P129	0.179307752
X506_Group1B_70dpi_RA_281_B_C7_P125.mzXML	506	Group1B	naive	DPI_75	RA	C7	P125	0.038006006
X506_Group1B_70dpi_RV_bottom_281_B_C7_P141.mzXML	506	Group1B	naive	DPI_75	RV_bottom	C7	P141	0.067145148
X506_Group1B_70dpi_RV_top_281_B_C7_P137.mzXML	506	Group1B	naive	DPI_75	RV_top	C7	P137	0.057469794
X507_Group1B_70dpi_LA_282_B_C8_P121.mzXML	507	Group1B	naive	DPI_75	LA	C8	P121	0.141492465
X507_Group1B_70dpi_LV_bottom_282_B_C8_P133.mzXML	507	Group1B	naive	DPI_75	LV_bottom	C8	P133	0.13569281
X507_Group1B_70dpi_LV_top_282_B_C8_P129.mzXML	507	Group1B	naive	DPI_75	LV_top	C8	P129	0.144369211
X507_Group1B_70dpi_RA_282_B_C8_P125.mzXML	507	Group1B	naive	DPI_75	RA	C8	P125	0.035913108
X507_Group1B_70dpi_RV_bottom_282_B_C8_P141.mzXML	507	Group1B	naive	DPI_75	RV_bottom	C8	P141	0.040287172
X507_Group1B_70dpi_RV_top_282_B_C8_P137.mzXML	507	Group1B	naive	DPI_75	RV_top	C8	P137	0.031392871
X508_Group1B_70dpi_LA_283_B_C9_P121.mzXML	508	Group1B	naive	DPI_75	LA	C9	P121	0.075553019
X508_Group1B_70dpi_LV_bottom_283_B_C9_P133.mzXML	508	Group1B	naive	DPI_75	LV_bottom	C9	P133	0.141456484
X508_Group1B_70dpi_LV_top_283_B_C9_P129.mzXML	508	Group1B	naive	DPI_75	LV_top	C9	P129	0.110768809
X508_Group1B_70dpi_RA_283_B_C9_P125.mzXML	508	Group1B	naive	DPI_75	RA	C9	P125	0.094133335
X508_Group1B_70dpi_RV_bottom_283_B_C9_P141.mzXML	508	Group1B	naive	DPI_75	RV_bottom	C9	P141	0.038598039
X508_Group1B_70dpi_RV_top_283_B_C9_P137.mzXML	508	Group1B	naive	DPI_75	RV_top	C9	P137	0.058834642
X509_Group1B_70dpi_LA_284_B_C10_P121.mzXML	509	Group1B	naive	DPI_75	LA	C10	P121	0.197953693
X509_Group1B_70dpi_LV_bottom_284_B_C10_P133.mzXML	509	Group1B	naive	DPI_75	LV_bottom	C10	P133	0.051612567
X509_Group1B_70dpi_LV_top_284_B_C10_P129.mzXML	509	Group1B	naive	DPI_75	LV_top	C10	P129	0.155362813
X509_Group1B_70dpi_RA_284_B_C10_P125.mzXML	509	Group1B	naive	DPI_75	RA	C10	P125	0.048868326
X509_Group1B_70dpi_RV_bottom_284_B_C10_P141.mzXML	509	Group1B	naive	DPI_75	RV_bottom	C10	P141	0.042994408
X509_Group1B_70dpi_RV_top_284_B_C10_P137.mzXML	509	Group1B	naive	DPI_75	RV_top	C10	P137	0.046479442
X510_Group1B_70dpi_LA_285_B_C11_P121.mzXML	510	Group1B	naive	DPI_75	LA	C11	P121	0.113112195
X510_Group1B_70dpi_LV_bottom_285_B_C11_P133.mzXML	510	Group1B	naive	DPI_75	LV_bottom	C11	P133	0.101691199
X510_Group1B_70dpi_LV_top_285_B_C11_P129.mzXML	510	Group1B	naive	DPI_75	LV_top	C11	P129	0.162951599
X510_Group1B_70dpi_RA_285_B_C11_P125.mzXML	510	Group1B	naive	DPI_75	RA	C11	P125	0.07132002
X510_Group1B_70dpi_RV_bottom_285_B_C11_P141.mzXML	510	Group1B	naive	DPI_75	RV_bottom	C11	P141	0.059179402
X510_Group1B_70dpi_RV_top_285_B_C11_P137.mzXML	510	Group1B	naive	DPI_75	RV_top	C11	P137	0.04702616
X526_Group1B_70dpi_LA_286_B_C12_P121.mzXML	526	Group1B	naive	DPI_75	LA	C12	P121	0.143587309
X526_Group1B_70dpi_LV_bottom_286_B_C12_P133.mzXML	526	Group1B	naive	DPI_75	LV_bottom	C12	P133	0.142941648
X526_Group1B_70dpi_LV_top_286_B_C12_P129.mzXML	526	Group1B	naive	DPI_75	LV_top	C12	P129	0.091142254
X526_Group1B_70dpi_RA_286_B_C12_P125.mzXML	526	Group1B	naive	DPI_75	RA	C12	P125	0.061111031
X526_Group1B_70dpi_RV_bottom_286_B_C12_P141.mzXML	526	Group1B	naive	DPI_75	RV_bottom	C12	P141	0.092783978
X526_Group1B_70dpi_RV_top_286_B_C12_P137.mzXML	526	Group1B	naive	DPI_75	RV_top	C12	P137	0.040772135
X527_Group1B_70dpi_LA_287_B_D1_P121.mzXML	527	Group1B	naive	DPI_75	LA	D1	P121	0.171122467
X527_Group1B_70dpi_LV_bottom_287_B_D1_P133.mzXML	527	Group1B	naive	DPI_75	LV_bottom	D1	P133	0.172815355
X527_Group1B_70dpi_LV_top_287_B_D1_P129.mzXML	527	Group1B	naive	DPI_75	LV_top	D1	P129	0.208484364
X527_Group1B_70dpi_RA_287_B_D1_P125.mzXML	527	Group1B	naive	DPI_75	RA	D1	P125	0.063482274
X527_Group1B_70dpi_RV_bottom_287_B_D1_P141.mzXML	527	Group1B	naive	DPI_75	RV_bottom	D1	P141	0.030600565
X527_Group1B_70dpi_RV_top_287_B_D1_P137.mzXML	527	Group1B	naive	DPI_75	RV_top	D1	P137	0.047224571
X528_Group1B_70dpi_LA_288_B_D2_P121.mzXML	528	Group1B	naive	DPI_75	LA	D2	P121	0.2084926
X528_Group1B_70dpi_LV_bottom_288_B_D2_P133.mzXML	528	Group1B	naive	DPI_75	LV_bottom	D2	P133	0.089213836
X528_Group1B_70dpi_LV_top_288_B_D2_P129.mzXML	528	Group1B	naive	DPI_75	LV_top	D2	P129	0.114548847
X528_Group1B_70dpi_RA_288_B_D2_P125.mzXML	528	Group1B	naive	DPI_75	RA	D2	P125	0.080870691
X528_Group1B_70dpi_RV_bottom_288_B_D2_P141.mzXML	528	Group1B	naive	DPI_75	RV_bottom	D2	P141	0.059023632
X528_Group1B_70dpi_RV_top_288_B_D2_P137.mzXML	528	Group1B	naive	DPI_75	RV_top	D2	P137	0.058688681
X529_Group1B_70dpi_LA_289_B_D3_P121.mzXML	529	Group1B	naive	DPI_75	LA	D3	P121	0.156965382
X529_Group1B_70dpi_LV_bottom_289_B_D3_P133.mzXML	529	Group1B	naive	DPI_75	LV_bottom	D3	P133	0.169348977
X529_Group1B_70dpi_LV_top_289_B_D3_P129.mzXML	529	Group1B	naive	DPI_75	LV_top	D3	P129	0.159404677
X529_Group1B_70dpi_RA_289_B_D3_P125.mzXML	529	Group1B	naive	DPI_75	RA	D3	P125	0.104929679
X529_Group1B_70dpi_RV_bottom_289_B_D3_P141.mzXML	529	Group1B	naive	DPI_75	RV_bottom	D3	P141	0.083602316
X529_Group1B_70dpi_RV_top_289_B_D3_P137.mzXML	529	Group1B	naive	DPI_75	RV_top	D3	P137	0.05880854
X530_Group1B_70dpi_LA_290_B_D4_P121.mzXML	530	Group1B	naive	DPI_75	LA	D4	P121	0.16067899
X530_Group1B_70dpi_LV_bottom_290_B_D4_P133.mzXML	530	Group1B	naive	DPI_75	LV_bottom	D4	P133	0.139377677
X530_Group1B_70dpi_LV_top_290_B_D4_P129.mzXML	530	Group1B	naive	DPI_75	LV_top	D4	P129	0.21662385
X530_Group1B_70dpi_RA_290_B_D4_P125.mzXML	530	Group1B	naive	DPI_75	RA	D4	P125	0.050646711
X530_Group1B_70dpi_RV_bottom_290_B_D4_P141.mzXML	530	Group1B	naive	DPI_75	RV_bottom	D4	P141	0.052568686
X530_Group1B_70dpi_RV_top_290_B_D4_P137.mzXML	530	Group1B	naive	DPI_75	RV_top	D4	P137	0.047833234
X546_Group1B_70dpi_LA_291_B_D5_P121.mzXML	546	Group1B	naive	DPI_75	LA	D5	P121	0.045589445
X546_Group1B_70dpi_LV_bottom_291_B_D5_P133.mzXML	546	Group1B	naive	DPI_75	LV_bottom	D5	P133	0.143655972
X546_Group1B_70dpi_LV_top_291_B_D5_P129.mzXML	546	Group1B	naive	DPI_75	LV_top	D5	P129	0.216836037
X546_Group1B_70dpi_RA_291_B_D5_P125.mzXML	546	Group1B	naive	DPI_75	RA	D5	P125	0.040894412
X546_Group1B_70dpi_RV_bottom_291_B_D5_P141.mzXML	546	Group1B	naive	DPI_75	RV_bottom	D5	P141	0.026709213
X546_Group1B_70dpi_RV_top_291_B_D5_P137.mzXML	546	Group1B	naive	DPI_75	RV_top	D5	P137	0.042037212
X547_Group1B_70dpi_LA_292_B_D6_P121.mzXML	547	Group1B	naive	DPI_75	LA	D6	P121	0.158822384
X547_Group1B_70dpi_LV_bottom_292_B_D6_P133.mzXML	547	Group1B	naive	DPI_75	LV_bottom	D6	P133	0.066069039
X547_Group1B_70dpi_LV_top_292_B_D6_P129.mzXML	547	Group1B	naive	DPI_75	LV_top	D6	P129	0.003498477
X547_Group1B_70dpi_RA_292_B_D6_P125.mzXML	547	Group1B	naive	DPI_75	RA	D6	P125	0.043692463
X547_Group1B_70dpi_RV_bottom_292_B_D6_P141.mzXML	547	Group1B	naive	DPI_75	RV_bottom	D6	P141	0.024044236
X547_Group1B_70dpi_RV_top_292_B_D6_P137.mzXML	547	Group1B	naive	DPI_75	RV_top	D6	P137	0.05017474
X548_Group1B_70dpi_LA_293_B_D7_P121.mzXML	548	Group1B	naive	DPI_75	LA	D7	P121	0.010591104
X548_Group1B_70dpi_LV_bottom_293_B_D7_P133.mzXML	548	Group1B	naive	DPI_75	LV_bottom	D7	P133	0.110452043
X548_Group1B_70dpi_LV_top_293_B_D7_P129.mzXML	548	Group1B	naive	DPI_75	LV_top	D7	P129	0.166844598
X548_Group1B_70dpi_RA_293_B_D7_P125.mzXML	548	Group1B	naive	DPI_75	RA	D7	P125	0.044313206
X548_Group1B_70dpi_RV_bottom_293_B_D7_P141.mzXML	548	Group1B	naive	DPI_75	RV_bottom	D7	P141	0.06898506
X548_Group1B_70dpi_RV_top_293_B_D7_P137.mzXML	548	Group1B	naive	DPI_75	RV_top	D7	P137	0.042711523
X549_Group1B_70dpi_LA_294_B_D8_P121.mzXML	549	Group1B	naive	DPI_75	LA	D8	P121	0.124301046
X549_Group1B_70dpi_LV_bottom_294_B_D8_P133.mzXML	549	Group1B	naive	DPI_75	LV_bottom	D8	P133	0.150244731
X549_Group1B_70dpi_LV_top_294_B_D8_P129.mzXML	549	Group1B	naive	DPI_75	LV_top	D8	P129	0.148873426
X549_Group1B_70dpi_RA_294_B_D8_P125.mzXML	549	Group1B	naive	DPI_75	RA	D8	P125	0.048426182
X549_Group1B_70dpi_RV_bottom_294_B_D8_P141.mzXML	549	Group1B	naive	DPI_75	RV_bottom	D8	P141	0.042832035
X549_Group1B_70dpi_RV_top_294_B_D8_P137.mzXML	549	Group1B	naive	DPI_75	RV_top	D8	P137	0.036067235
X550_Group1B_70dpi_LA_295_B_D9_P121.mzXML	550	Group1B	naive	DPI_75	LA	D9	P121	0.136418814
X550_Group1B_70dpi_LV_bottom_295_B_D9_P133.mzXML	550	Group1B	naive	DPI_75	LV_bottom	D9	P133	0.145578138
X550_Group1B_70dpi_LV_top_295_B_D9_P129.mzXML	550	Group1B	naive	DPI_75	LV_top	D9	P129	0.183773372
X550_Group1B_70dpi_RA_295_B_D9_P125.mzXML	550	Group1B	naive	DPI_75	RA	D9	P125	0.051559619
X550_Group1B_70dpi_RV_bottom_295_B_D9_P141.mzXML	550	Group1B	naive	DPI_75	RV_bottom	D9	P141	0.015657025
X550_Group1B_70dpi_RV_top_295_B_D9_P137.mzXML	550	Group1B	naive	DPI_75	RV_top	D9	P137	0.042606475
X511_Group1C_142dpi_LA_161_G_A1_P120.mzXML	511	Group1C	naive	DPI_142	LA	A1	P120	0.144608635
X511_Group1C_142dpi_LV_bottom_161_G_A1_P132.mzXML	511	Group1C	naive	DPI_142	LV_bottom	A1	P132	0.130596393
X511_Group1C_142dpi_LV_top_161_G_A1_P128.mzXML	511	Group1C	naive	DPI_142	LV_top	A1	P128	0.173607939
X511_Group1C_142dpi_RA_161_G_A1_P124.mzXML	511	Group1C	naive	DPI_142	RA	A1	P124	0.054888021
X511_Group1C_142dpi_RV_bottom_161_G_A1_P140.mzXML	511	Group1C	naive	DPI_142	RV_bottom	A1	P140	0.029486937
X511_Group1C_142dpi_RV_top_161_G_A1_P136.mzXML	511	Group1C	naive	DPI_142	RV_top	A1	P136	0.058398184
X512_Group1C_142dpi_LA_162_G_A2_P120.mzXML	512	Group1C	naive	DPI_142	LA	A2	P120	0.096696952
X512_Group1C_142dpi_LV_bottom_162_G_A2_P132.mzXML	512	Group1C	naive	DPI_142	LV_bottom	A2	P132	0.10957907
X512_Group1C_142dpi_LV_top_162_G_A2_P128.mzXML	512	Group1C	naive	DPI_142	LV_top	A2	P128	0.15295831
X512_Group1C_142dpi_RA_162_G_A2_P124.mzXML	512	Group1C	naive	DPI_142	RA	A2	P124	0.094359589
X512_Group1C_142dpi_RV_bottom_162_G_A2_P140.mzXML	512	Group1C	naive	DPI_142	RV_bottom	A2	P140	0.043453572
X512_Group1C_142dpi_RV_top_162_G_A2_P136.mzXML	512	Group1C	naive	DPI_142	RV_top	A2	P136	0.058620089
X513_Group1C_142dpi_LA_163_G_A3_P120.mzXML	513	Group1C	naive	DPI_142	LA	A3	P120	0.056176026
X513_Group1C_142dpi_LV_bottom_163_G_A3_P132.mzXML	513	Group1C	naive	DPI_142	LV_bottom	A3	P132	0.087342151
X513_Group1C_142dpi_LV_top_163_G_A3_P128.mzXML	513	Group1C	naive	DPI_142	LV_top	A3	P128	0.256847928
X513_Group1C_142dpi_RA_163_G_A3_P124.mzXML	513	Group1C	naive	DPI_142	RA	A3	P124	0.134049131
X513_Group1C_142dpi_RV_bottom_163_G_A3_P140.mzXML	513	Group1C	naive	DPI_142	RV_bottom	A3	P140	0.02818399
X513_Group1C_142dpi_RV_top_163_G_A3_P136.mzXML	513	Group1C	naive	DPI_142	RV_top	A3	P136	0.067367986
X514_Group1C_142dpi_LA_164_G_A4_P120.mzXML	514	Group1C	naive	DPI_142	LA	A4	P120	0.132706962
X514_Group1C_142dpi_LV_bottom_164_G_A4_P132.mzXML	514	Group1C	naive	DPI_142	LV_bottom	A4	P132	0.103571207
X514_Group1C_142dpi_LV_top_164_G_A4_P128.mzXML	514	Group1C	naive	DPI_142	LV_top	A4	P128	0.134704197
X514_Group1C_142dpi_RA_164_G_A4_P124.mzXML	514	Group1C	naive	DPI_142	RA	A4	P124	0.083283354
X514_Group1C_142dpi_RV_bottom_164_G_A4_P140.mzXML	514	Group1C	naive	DPI_142	RV_bottom	A4	P140	0.032828251
X514_Group1C_142dpi_RV_top_164_G_A4_P136.mzXML	514	Group1C	naive	DPI_142	RV_top	A4	P136	0.043447319
X515_Group1C_142dpi_LA_165_G_A5_P120.mzXML	515	Group1C	naive	DPI_142	LA	A5	P120	0.135902051
X515_Group1C_142dpi_LV_bottom_165_G_A5_P132.mzXML	515	Group1C	naive	DPI_142	LV_bottom	A5	P132	0.099298126
X515_Group1C_142dpi_LV_top_165_G_A5_P128.mzXML	515	Group1C	naive	DPI_142	LV_top	A5	P128	0.278324602
X515_Group1C_142dpi_RA_165_G_A5_P124.mzXML	515	Group1C	naive	DPI_142	RA	A5	P124	0.058117905
X515_Group1C_142dpi_RV_bottom_165_G_A5_P140.mzXML	515	Group1C	naive	DPI_142	RV_bottom	A5	P140	0.044061209
X515_Group1C_142dpi_RV_top_165_G_A5_P136.mzXML	515	Group1C	naive	DPI_142	RV_top	A5	P136	0.097328391
X531_Group1C_142dpi_LA_166_G_A6_P120.mzXML	531	Group1C	naive	DPI_142	LA	A6	P120	0.103259536
X531_Group1C_142dpi_LV_bottom_166_G_A6_P132.mzXML	531	Group1C	naive	DPI_142	LV_bottom	A6	P132	0.082774252
X531_Group1C_142dpi_LV_top_166_G_A6_P128.mzXML	531	Group1C	naive	DPI_142	LV_top	A6	P128	0.251610403
X531_Group1C_142dpi_RA_166_G_A6_P124.mzXML	531	Group1C	naive	DPI_142	RA	A6	P124	0.081096177
X531_Group1C_142dpi_RV_bottom_166_G_A6_P140.mzXML	531	Group1C	naive	DPI_142	RV_bottom	A6	P140	0.034586899
X531_Group1C_142dpi_RV_top_166_G_A6_P136.mzXML	531	Group1C	naive	DPI_142	RV_top	A6	P136	0.028272396
X532_Group1C_142dpi_LA_167_G_A7_P120.mzXML	532	Group1C	naive	DPI_142	LA	A7	P120	0.101358003
X532_Group1C_142dpi_LV_bottom_167_G_A7_P132.mzXML	532	Group1C	naive	DPI_142	LV_bottom	A7	P132	0.105817249
X532_Group1C_142dpi_LV_top_167_G_A7_P128.mzXML	532	Group1C	naive	DPI_142	LV_top	A7	P128	0.179958243
X532_Group1C_142dpi_RA_167_G_A7_P124.mzXML	532	Group1C	naive	DPI_142	RA	A7	P124	0.063265728
X532_Group1C_142dpi_RV_bottom_167_G_A7_P140.mzXML	532	Group1C	naive	DPI_142	RV_bottom	A7	P140	0.020672146
X532_Group1C_142dpi_RV_top_167_G_A7_P136.mzXML	532	Group1C	naive	DPI_142	RV_top	A7	P136	0.022537399
X533_Group1C_142dpi_LA_168_G_A8_P120.mzXML	533	Group1C	naive	DPI_142	LA	A8	P120	0.053434204
X533_Group1C_142dpi_LV_bottom_168_G_A8_P132.mzXML	533	Group1C	naive	DPI_142	LV_bottom	A8	P132	0.121383847
X533_Group1C_142dpi_LV_top_168_G_A8_P128.mzXML	533	Group1C	naive	DPI_142	LV_top	A8	P128	0.220422812
X533_Group1C_142dpi_RA_168_G_A8_P124.mzXML	533	Group1C	naive	DPI_142	RA	A8	P124	0.084424033
X533_Group1C_142dpi_RV_bottom_168_G_A8_P140.mzXML	533	Group1C	naive	DPI_142	RV_bottom	A8	P140	0.029909907
X533_Group1C_142dpi_RV_top_168_G_A8_P136.mzXML	533	Group1C	naive	DPI_142	RV_top	A8	P136	0.021346248
X534_Group1C_142dpi_LA_169_G_A9_P120.mzXML	534	Group1C	naive	DPI_142	LA	A9	P120	0.102005813
X534_Group1C_142dpi_LV_bottom_169_G_A9_P132.mzXML	534	Group1C	naive	DPI_142	LV_bottom	A9	P132	0.090588786
X534_Group1C_142dpi_LV_top_169_G_A9_P128.mzXML	534	Group1C	naive	DPI_142	LV_top	A9	P128	0.137177085
X534_Group1C_142dpi_RA_169_G_A9_P124.mzXML	534	Group1C	naive	DPI_142	RA	A9	P124	0.072543716
X534_Group1C_142dpi_RV_bottom_169_G_A9_P140.mzXML	534	Group1C	naive	DPI_142	RV_bottom	A9	P140	0.044075168
X534_Group1C_142dpi_RV_top_169_G_A9_P136.mzXML	534	Group1C	naive	DPI_142	RV_top	A9	P136	0.051706511
X535_Group1C_142dpi_LA_170_G_A10_P120.mzXML	535	Group1C	naive	DPI_142	LA	A10	P120	0.067108822
X535_Group1C_142dpi_LV_bottom_170_G_A10_P132.mzXML	535	Group1C	naive	DPI_142	LV_bottom	A10	P132	0.069562967
X535_Group1C_142dpi_LV_top_170_G_A10_P128.mzXML	535	Group1C	naive	DPI_142	LV_top	A10	P128	0.10995653
X535_Group1C_142dpi_RA_170_G_A10_P124.mzXML	535	Group1C	naive	DPI_142	RA	A10	P124	0.058454088
X535_Group1C_142dpi_RV_bottom_170_G_A10_P140.mzXML	535	Group1C	naive	DPI_142	RV_bottom	A10	P140	0.035208398
X535_Group1C_142dpi_RV_top_170_G_A10_P136.mzXML	535	Group1C	naive	DPI_142	RV_top	A10	P136	0.047993491
X551_Group1C_142dpi_LA_171_G_A11_P120.mzXML	551	Group1C	naive	DPI_142	LA	A11	P120	0.126374064
X551_Group1C_142dpi_LV_bottom_171_G_A11_P132.mzXML	551	Group1C	naive	DPI_142	LV_bottom	A11	P132	0.120931727
X551_Group1C_142dpi_LV_top_171_G_A11_P128.mzXML	551	Group1C	naive	DPI_142	LV_top	A11	P128	0.182001744
X551_Group1C_142dpi_RA_171_G_A11_P124.mzXML	551	Group1C	naive	DPI_142	RA	A11	P124	0.12261486
X551_Group1C_142dpi_RV_bottom_171_G_A11_P140.mzXML	551	Group1C	naive	DPI_142	RV_bottom	A11	P140	0.026258222
X551_Group1C_142dpi_RV_top_171_G_A11_P136.mzXML	551	Group1C	naive	DPI_142	RV_top	A11	P136	0.016171573
X552_Group1C_142dpi_LA_172_G_A12_P120.mzXML	552	Group1C	naive	DPI_142	LA	A12	P120	0.123973252
X552_Group1C_142dpi_LV_bottom_172_G_A12_P132.mzXML	552	Group1C	naive	DPI_142	LV_bottom	A12	P132	0.119213659
X552_Group1C_142dpi_LV_top_172_G_A12_P128.mzXML	552	Group1C	naive	DPI_142	LV_top	A12	P128	0.137593274
X552_Group1C_142dpi_RA_172_G_A12_P124.mzXML	552	Group1C	naive	DPI_142	RA	A12	P124	0.072573758
X552_Group1C_142dpi_RV_bottom_172_G_A12_P140.mzXML	552	Group1C	naive	DPI_142	RV_bottom	A12	P140	0.053326932
X552_Group1C_142dpi_RV_top_172_G_A12_P136.mzXML	552	Group1C	naive	DPI_142	RV_top	A12	P136	0.091233547
X553_Group1C_142dpi_LA_173_G_B1_P120.mzXML	553	Group1C	naive	DPI_142	LA	B1	P120	0.157556862
X553_Group1C_142dpi_LV_bottom_173_G_B1_P132.mzXML	553	Group1C	naive	DPI_142	LV_bottom	B1	P132	0.162008976
X553_Group1C_142dpi_LV_top_173_G_B1_P128.mzXML	553	Group1C	naive	DPI_142	LV_top	B1	P128	0.26884149
X553_Group1C_142dpi_RA_173_G_B1_P124.mzXML	553	Group1C	naive	DPI_142	RA	B1	P124	0.061726629
X553_Group1C_142dpi_RV_bottom_173_G_B1_P140.mzXML	553	Group1C	naive	DPI_142	RV_bottom	B1	P140	0.024347513
X553_Group1C_142dpi_RV_top_173_G_B1_P136.mzXML	553	Group1C	naive	DPI_142	RV_top	B1	P136	0.072807203
X554_Group1C_142dpi_LA_174_G_B2_P120.mzXML	554	Group1C	naive	DPI_142	LA	B2	P120	0.071911089
X554_Group1C_142dpi_LV_bottom_174_G_B2_P132.mzXML	554	Group1C	naive	DPI_142	LV_bottom	B2	P132	0.082306113
X554_Group1C_142dpi_LV_top_174_G_B2_P128.mzXML	554	Group1C	naive	DPI_142	LV_top	B2	P128	0.202546703
X554_Group1C_142dpi_RA_174_G_B2_P124.mzXML	554	Group1C	naive	DPI_142	RA	B2	P124	0.069867506
X554_Group1C_142dpi_RV_bottom_174_G_B2_P140.mzXML	554	Group1C	naive	DPI_142	RV_bottom	B2	P140	0.033538195
X554_Group1C_142dpi_RV_top_174_G_B2_P136.mzXML	554	Group1C	naive	DPI_142	RV_top	B2	P136	0.062640131
X555_Group1C_142dpi_LA_175_G_B3_P120.mzXML	555	Group1C	naive	DPI_142	LA	B3	P120	0.170061971
X555_Group1C_142dpi_LV_bottom_175_G_B3_P132.mzXML	555	Group1C	naive	DPI_142	LV_bottom	B3	P132	0.114533543
X555_Group1C_142dpi_LV_top_175_G_B3_P128.mzXML	555	Group1C	naive	DPI_142	LV_top	B3	P128	0.26367995
X555_Group1C_142dpi_RA_175_G_B3_P124.mzXML	555	Group1C	naive	DPI_142	RA	B3	P124	0.083273338
X555_Group1C_142dpi_RV_bottom_175_G_B3_P140.mzXML	555	Group1C	naive	DPI_142	RV_bottom	B3	P140	0.029945674
X555_Group1C_142dpi_RV_top_175_G_B3_P136.mzXML	555	Group1C	naive	DPI_142	RV_top	B3	P136	0.062834672
X561_Group3A_50dpi_LA_266_B_B4_P121.mzXML	561	Group3A	infected	DPI_50	LA	B4	P121	0.144153248
X561_Group3A_50dpi_LV_bottom_266_B_B4_P133.mzXML	561	Group3A	infected	DPI_50	LV_bottom	B4	P133	0.18679265
X561_Group3A_50dpi_LV_top_266_B_B4_P129.mzXML	561	Group3A	infected	DPI_50	LV_top	B4	P129	0.250623029
X561_Group3A_50dpi_RA_266_B_B4_P125.mzXML	561	Group3A	infected	DPI_50	RA	B4	P125	0.049274359
X561_Group3A_50dpi_RV_bottom_266_B_B4_P141.mzXML	561	Group3A	infected	DPI_50	RV_bottom	B4	P141	0.134302138
X561_Group3A_50dpi_RV_top_266_B_B4_P137.mzXML	561	Group3A	infected	DPI_50	RV_top	B4	P137	0.082078098
X562_Group3A_50dpi_LA_267_B_B5_P121.mzXML	562	Group3A	infected	DPI_50	LA	B5	P121	0.175700748
X562_Group3A_50dpi_LV_bottom_267_B_B5_P133.mzXML	562	Group3A	infected	DPI_50	LV_bottom	B5	P133	0.092567274
X562_Group3A_50dpi_LV_top_267_B_B5_P129.mzXML	562	Group3A	infected	DPI_50	LV_top	B5	P129	0.260182982
X562_Group3A_50dpi_RA_267_B_B5_P125.mzXML	562	Group3A	infected	DPI_50	RA	B5	P125	0.104032879
X562_Group3A_50dpi_RV_bottom_267_B_B5_P141.mzXML	562	Group3A	infected	DPI_50	RV_bottom	B5	P141	0.071555015
X562_Group3A_50dpi_RV_top_267_B_B5_P137.mzXML	562	Group3A	infected	DPI_50	RV_top	B5	P137	0.089364318
X563_Group3A_50dpi_LA_268_B_B6_P121.mzXML	563	Group3A	infected	DPI_50	LA	B6	P121	0.168683427
X563_Group3A_50dpi_LV_bottom_268_B_B6_P133.mzXML	563	Group3A	infected	DPI_50	LV_bottom	B6	P133	0.22844394
X563_Group3A_50dpi_LV_top_268_B_B6_P129.mzXML	563	Group3A	infected	DPI_50	LV_top	B6	P129	0.26667189
X563_Group3A_50dpi_RA_268_B_B6_P125.mzXML	563	Group3A	infected	DPI_50	RA	B6	P125	0.055549084
X563_Group3A_50dpi_RV_bottom_268_B_B6_P141.mzXML	563	Group3A	infected	DPI_50	RV_bottom	B6	P141	0.061273104
X563_Group3A_50dpi_RV_top_268_B_B6_P137.mzXML	563	Group3A	infected	DPI_50	RV_top	B6	P137	0.065063679
X564_Group3A_50dpi_LA_269_B_B7_P121.mzXML	564	Group3A	infected	DPI_50	LA	B7	P121	0.195985649
X564_Group3A_50dpi_LV_bottom_269_B_B7_P133.mzXML	564	Group3A	infected	DPI_50	LV_bottom	B7	P133	0.149584316
X564_Group3A_50dpi_LV_top_269_B_B7_P129.mzXML	564	Group3A	infected	DPI_50	LV_top	B7	P129	0.192677786
X564_Group3A_50dpi_RA_269_B_B7_P125.mzXML	564	Group3A	infected	DPI_50	RA	B7	P125	0.055363783
X564_Group3A_50dpi_RV_bottom_269_B_B7_P141.mzXML	564	Group3A	infected	DPI_50	RV_bottom	B7	P141	0.057999527
X564_Group3A_50dpi_RV_top_269_B_B7_P137.mzXML	564	Group3A	infected	DPI_50	RV_top	B7	P137	0.06470869
X565_Group3A_50dpi_LA_270_B_B8_P121.mzXML	565	Group3A	infected	DPI_50	LA	B8	P121	0.079379871
X565_Group3A_50dpi_LV_bottom_270_B_B8_P133.mzXML	565	Group3A	infected	DPI_50	LV_bottom	B8	P133	0.215929708
X565_Group3A_50dpi_LV_top_270_B_B8_P129.mzXML	565	Group3A	infected	DPI_50	LV_top	B8	P129	0.201905225
X565_Group3A_50dpi_RA_270_B_B8_P125.mzXML	565	Group3A	infected	DPI_50	RA	B8	P125	0.055745425
X565_Group3A_50dpi_RV_bottom_270_B_B8_P141.mzXML	565	Group3A	infected	DPI_50	RV_bottom	B8	P141	0.091668574
X565_Group3A_50dpi_RV_top_270_B_B8_P137.mzXML	565	Group3A	infected	DPI_50	RV_top	B8	P137	0.070522043
X646_Group3A_50dpi_LA_271_B_B9_P121.mzXML	646	Group3A	infected	DPI_50	LA	B9	P121	0.16260626
X646_Group3A_50dpi_LV_bottom_271_B_B9_P133.mzXML	646	Group3A	infected	DPI_50	LV_bottom	B9	P133	0.063780389
X646_Group3A_50dpi_LV_top_271_B_B9_P129.mzXML	646	Group3A	infected	DPI_50	LV_top	B9	P129	0.229150228
X646_Group3A_50dpi_RA_271_B_B9_P125.mzXML	646	Group3A	infected	DPI_50	RA	B9	P125	0.11159986
X646_Group3A_50dpi_RV_bottom_271_B_B9_P141.mzXML	646	Group3A	infected	DPI_50	RV_bottom	B9	P141	0.135864575
X646_Group3A_50dpi_RV_top_271_B_B9_P137.mzXML	646	Group3A	infected	DPI_50	RV_top	B9	P137	0.124152552
X647_Group3A_50dpi_LA_272_B_B10_P121.mzXML	647	Group3A	infected	DPI_50	LA	B10	P121	0.176695861
X647_Group3A_50dpi_LV_bottom_272_B_B10_P133.mzXML	647	Group3A	infected	DPI_50	LV_bottom	B10	P133	0.255696831
X647_Group3A_50dpi_LV_top_272_B_B10_P129.mzXML	647	Group3A	infected	DPI_50	LV_top	B10	P129	0.176438233
X647_Group3A_50dpi_RA_272_B_B10_P125.mzXML	647	Group3A	infected	DPI_50	RA	B10	P125	0.075307086
X647_Group3A_50dpi_RV_bottom_272_B_B10_P141.mzXML	647	Group3A	infected	DPI_50	RV_bottom	B10	P141	0.207845895
X647_Group3A_50dpi_RV_top_272_B_B10_P137.mzXML	647	Group3A	infected	DPI_50	RV_top	B10	P137	0.076464514
X648_Group3A_50dpi_LA_273_B_B11_P121.mzXML	648	Group3A	infected	DPI_50	LA	B11	P121	0.008294368
X648_Group3A_50dpi_LV_bottom_273_B_B11_P133.mzXML	648	Group3A	infected	DPI_50	LV_bottom	B11	P133	0.065913446
X648_Group3A_50dpi_LV_top_273_B_B11_P129.mzXML	648	Group3A	infected	DPI_50	LV_top	B11	P129	0.105522146
X648_Group3A_50dpi_RA_273_B_B11_P125.mzXML	648	Group3A	infected	DPI_50	RA	B11	P125	0.043434262
X648_Group3A_50dpi_RV_bottom_273_B_B11_P141.mzXML	648	Group3A	infected	DPI_50	RV_bottom	B11	P141	0.089021345
X648_Group3A_50dpi_RV_top_273_B_B11_P137.mzXML	648	Group3A	infected	DPI_50	RV_top	B11	P137	0.036938755
X649_Group3A_50dpi_LA_274_B_B12_P121.mzXML	649	Group3A	infected	DPI_50	LA	B12	P121	0.223027637
X649_Group3A_50dpi_LV_bottom_274_B_B12_P133.mzXML	649	Group3A	infected	DPI_50	LV_bottom	B12	P133	0.143364979
X649_Group3A_50dpi_LV_top_274_B_B12_P129.mzXML	649	Group3A	infected	DPI_50	LV_top	B12	P129	0.024477204
X649_Group3A_50dpi_RA_274_B_B12_P125.mzXML	649	Group3A	infected	DPI_50	RA	B12	P125	0.050351947
X649_Group3A_50dpi_RV_bottom_274_B_B12_P141.mzXML	649	Group3A	infected	DPI_50	RV_bottom	B12	P141	0.136203511
X649_Group3A_50dpi_RV_top_274_B_B12_P137.mzXML	649	Group3A	infected	DPI_50	RV_top	B12	P137	0.047429861
X650_Group3A_50dpi_LA_275_B_C1_P121.mzXML	650	Group3A	infected	DPI_50	LA	C1	P121	0.130086326
X650_Group3A_50dpi_LV_bottom_275_B_C1_P133.mzXML	650	Group3A	infected	DPI_50	LV_bottom	C1	P133	0.056363882
X650_Group3A_50dpi_LV_top_275_B_C1_P129.mzXML	650	Group3A	infected	DPI_50	LV_top	C1	P129	0.059353418
X650_Group3A_50dpi_RA_275_B_C1_P125.mzXML	650	Group3A	infected	DPI_50	RA	C1	P125	0.133840265
X650_Group3A_50dpi_RV_bottom_275_B_C1_P141.mzXML	650	Group3A	infected	DPI_50	RV_bottom	C1	P141	0.200508849
X650_Group3A_50dpi_RV_top_275_B_C1_P137.mzXML	650	Group3A	infected	DPI_50	RV_top	C1	P137	0.06186471
X731_Group3A_50dpi_LA_276_B_C2_P121.mzXML	731	Group3A	infected	DPI_50	LA	C2	P121	0.132979771
X731_Group3A_50dpi_LV_bottom_276_B_C2_P133.mzXML	731	Group3A	infected	DPI_50	LV_bottom	C2	P133	0.123992245
X731_Group3A_50dpi_LV_top_276_B_C2_P129.mzXML	731	Group3A	infected	DPI_50	LV_top	C2	P129	0.181715124
X731_Group3A_50dpi_RA_276_B_C2_P125.mzXML	731	Group3A	infected	DPI_50	RA	C2	P125	0.161362962
X731_Group3A_50dpi_RV_bottom_276_B_C2_P141.mzXML	731	Group3A	infected	DPI_50	RV_bottom	C2	P141	0.164207868
X731_Group3A_50dpi_RV_top_276_B_C2_P137.mzXML	731	Group3A	infected	DPI_50	RV_top	C2	P137	0.083185619
X732_Group3A_50dpi_LA_277_B_C3_P121.mzXML	732	Group3A	infected	DPI_50	LA	C3	P121	0.074953612
X732_Group3A_50dpi_LV_bottom_277_B_C3_P133.mzXML	732	Group3A	infected	DPI_50	LV_bottom	C3	P133	0.12143075
X732_Group3A_50dpi_LV_top_277_B_C3_P129.mzXML	732	Group3A	infected	DPI_50	LV_top	C3	P129	0.27605025
X732_Group3A_50dpi_RA_277_B_C3_P125.mzXML	732	Group3A	infected	DPI_50	RA	C3	P125	0.062690966
X732_Group3A_50dpi_RV_bottom_277_B_C3_P141.mzXML	732	Group3A	infected	DPI_50	RV_bottom	C3	P141	0.043523692
X732_Group3A_50dpi_RV_top_277_B_C3_P137.mzXML	732	Group3A	infected	DPI_50	RV_top	C3	P137	0.036506032
X733_Group3A_50dpi_LA_278_B_C4_P121.mzXML	733	Group3A	infected	DPI_50	LA	C4	P121	0.078558499
X733_Group3A_50dpi_LV_bottom_278_B_C4_P133.mzXML	733	Group3A	infected	DPI_50	LV_bottom	C4	P133	0.0248328
X733_Group3A_50dpi_LV_top_278_B_C4_P129.mzXML	733	Group3A	infected	DPI_50	LV_top	C4	P129	0.045584169
X733_Group3A_50dpi_RA_278_B_C4_P125.mzXML	733	Group3A	infected	DPI_50	RA	C4	P125	0.063424075
X733_Group3A_50dpi_RV_bottom_278_B_C4_P141.mzXML	733	Group3A	infected	DPI_50	RV_bottom	C4	P141	0.04176537
X733_Group3A_50dpi_RV_top_278_B_C4_P137.mzXML	733	Group3A	infected	DPI_50	RV_top	C4	P137	0.047611157
X734_Group3A_50dpi_LA_279_B_C5_P121.mzXML	734	Group3A	infected	DPI_50	LA	C5	P121	0.087660377
X734_Group3A_50dpi_LV_bottom_279_B_C5_P133.mzXML	734	Group3A	infected	DPI_50	LV_bottom	C5	P133	0.197699409
X734_Group3A_50dpi_LV_top_279_B_C5_P129.mzXML	734	Group3A	infected	DPI_50	LV_top	C5	P129	0.022022166
X734_Group3A_50dpi_RA_279_B_C5_P125.mzXML	734	Group3A	infected	DPI_50	RA	C5	P125	0.09725845
X734_Group3A_50dpi_RV_bottom_279_B_C5_P141.mzXML	734	Group3A	infected	DPI_50	RV_bottom	C5	P141	0.052729282
X734_Group3A_50dpi_RV_top_279_B_C5_P137.mzXML	734	Group3A	infected	DPI_50	RV_top	C5	P137	0.074037028
X735_Group3A_50dpi_LA_280_B_C6_P121.mzXML	735	Group3A	infected	DPI_50	LA	C6	P121	0.086039269
X735_Group3A_50dpi_LV_bottom_280_B_C6_P133.mzXML	735	Group3A	infected	DPI_50	LV_bottom	C6	P133	0.005759049
X735_Group3A_50dpi_LV_top_280_B_C6_P129.mzXML	735	Group3A	infected	DPI_50	LV_top	C6	P129	0.034546125
X735_Group3A_50dpi_RA_280_B_C6_P125.mzXML	735	Group3A	infected	DPI_50	RA	C6	P125	0.139520594
X735_Group3A_50dpi_RV_bottom_280_B_C6_P141.mzXML	735	Group3A	infected	DPI_50	RV_bottom	C6	P141	0.09543857
X735_Group3A_50dpi_RV_top_280_B_C6_P137.mzXML	735	Group3A	infected	DPI_50	RV_top	C6	P137	0.037219011
X566_Group3B_70dpi_LA_296_B_D10_P121.mzXML	566	Group3B	infected	DPI_75	LA	D10	P121	0.165171266
X566_Group3B_70dpi_LV_bottom_296_B_D10_P133.mzXML	566	Group3B	infected	DPI_75	LV_bottom	D10	P133	0.252553865
X566_Group3B_70dpi_LV_top_296_B_D10_P129.mzXML	566	Group3B	infected	DPI_75	LV_top	D10	P129	0.123266087
X566_Group3B_70dpi_RA_296_B_D10_P125.mzXML	566	Group3B	infected	DPI_75	RA	D10	P125	0.04007547
X566_Group3B_70dpi_RV_bottom_296_B_D10_P141.mzXML	566	Group3B	infected	DPI_75	RV_bottom	D10	P141	0.058876056
X566_Group3B_70dpi_RV_top_296_B_D10_P137.mzXML	566	Group3B	infected	DPI_75	RV_top	D10	P137	0.055996364
X567_Group3B_70dpi_LA_297_B_D11_P121.mzXML	567	Group3B	infected	DPI_75	LA	D11	P121	0.168964602
X567_Group3B_70dpi_LV_bottom_297_B_D11_P133.mzXML	567	Group3B	infected	DPI_75	LV_bottom	D11	P133	0.198222402
X567_Group3B_70dpi_LV_top_297_B_D11_P129.mzXML	567	Group3B	infected	DPI_75	LV_top	D11	P129	0.180036584
X567_Group3B_70dpi_RA_297_B_D11_P125.mzXML	567	Group3B	infected	DPI_75	RA	D11	P125	0.077350667
X567_Group3B_70dpi_RV_bottom_297_B_D11_P141.mzXML	567	Group3B	infected	DPI_75	RV_bottom	D11	P141	0.055543274
X567_Group3B_70dpi_RV_top_297_B_D11_P137.mzXML	567	Group3B	infected	DPI_75	RV_top	D11	P137	0.065576693
X568_Group3B_70dpi_LA_298_B_D12_P121.mzXML	568	Group3B	infected	DPI_75	LA	D12	P121	0.141723095
X568_Group3B_70dpi_LV_bottom_298_B_D12_P133.mzXML	568	Group3B	infected	DPI_75	LV_bottom	D12	P133	0.09963613
X568_Group3B_70dpi_LV_top_298_B_D12_P129.mzXML	568	Group3B	infected	DPI_75	LV_top	D12	P129	0.178354252
X568_Group3B_70dpi_RA_298_B_D12_P125.mzXML	568	Group3B	infected	DPI_75	RA	D12	P125	0.046183067
X568_Group3B_70dpi_RV_bottom_298_B_D12_P141.mzXML	568	Group3B	infected	DPI_75	RV_bottom	D12	P141	0.081050716
X568_Group3B_70dpi_RV_top_298_B_D12_P137.mzXML	568	Group3B	infected	DPI_75	RV_top	D12	P137	0.048273674
X569_Group3B_70dpi_LA_299_B_E1_P121.mzXML	569	Group3B	infected	DPI_75	LA	E1	P121	0.171102002
X569_Group3B_70dpi_LV_bottom_299_B_E1_P133.mzXML	569	Group3B	infected	DPI_75	LV_bottom	E1	P133	0.067209676
X569_Group3B_70dpi_LV_top_299_B_E1_P129.mzXML	569	Group3B	infected	DPI_75	LV_top	E1	P129	0.225330737
X569_Group3B_70dpi_RA_299_B_E1_P125.mzXML	569	Group3B	infected	DPI_75	RA	E1	P125	0.116318371
X569_Group3B_70dpi_RV_bottom_299_B_E1_P141.mzXML	569	Group3B	infected	DPI_75	RV_bottom	E1	P141	0.072745036
X569_Group3B_70dpi_RV_top_299_B_E1_P137.mzXML	569	Group3B	infected	DPI_75	RV_top	E1	P137	0.109220295
X570_Group3B_70dpi_LA_300_B_E2_P121.mzXML	570	Group3B	infected	DPI_75	LA	E2	P121	0.221667259
X570_Group3B_70dpi_LV_bottom_300_B_E2_P133.mzXML	570	Group3B	infected	DPI_75	LV_bottom	E2	P133	0.218143389
X570_Group3B_70dpi_LV_top_300_B_E2_P129.mzXML	570	Group3B	infected	DPI_75	LV_top	E2	P129	0.163055227
X570_Group3B_70dpi_RA_300_B_E2_P125.mzXML	570	Group3B	infected	DPI_75	RA	E2	P125	0.0600415
X570_Group3B_70dpi_RV_bottom_300_B_E2_P141.mzXML	570	Group3B	infected	DPI_75	RV_bottom	E2	P141	0.059133007
X570_Group3B_70dpi_RV_top_300_B_E2_P137.mzXML	570	Group3B	infected	DPI_75	RV_top	E2	P137	0.029660965
X651_Group3B_70dpi_LA_301_B_E3_P121.mzXML	651	Group3B	infected	DPI_75	LA	E3	P121	0.139271446
X651_Group3B_70dpi_LV_bottom_301_B_E3_P133.mzXML	651	Group3B	infected	DPI_75	LV_bottom	E3	P133	0.141010574
X651_Group3B_70dpi_LV_top_301_B_E3_P129.mzXML	651	Group3B	infected	DPI_75	LV_top	E3	P129	0.176242738
X651_Group3B_70dpi_RA_301_B_E3_P125.mzXML	651	Group3B	infected	DPI_75	RA	E3	P125	0.121208017
X651_Group3B_70dpi_RV_bottom_301_B_E3_P141.mzXML	651	Group3B	infected	DPI_75	RV_bottom	E3	P141	0.081073365
X651_Group3B_70dpi_RV_top_301_B_E3_P137.mzXML	651	Group3B	infected	DPI_75	RV_top	E3	P137	0.111980688
X652_Group3B_70dpi_LA_302_B_E4_P121.mzXML	652	Group3B	infected	DPI_75	LA	E4	P121	0.133632423
X652_Group3B_70dpi_LV_bottom_302_B_E4_P133.mzXML	652	Group3B	infected	DPI_75	LV_bottom	E4	P133	0.223443141
X652_Group3B_70dpi_LV_top_302_B_E4_P129.mzXML	652	Group3B	infected	DPI_75	LV_top	E4	P129	0.04543287
X652_Group3B_70dpi_RA_302_B_E4_P125.mzXML	652	Group3B	infected	DPI_75	RA	E4	P125	0.04031231
X652_Group3B_70dpi_RV_bottom_302_B_E4_P141.mzXML	652	Group3B	infected	DPI_75	RV_bottom	E4	P141	0.056494818
X652_Group3B_70dpi_RV_top_302_B_E4_P137.mzXML	652	Group3B	infected	DPI_75	RV_top	E4	P137	0.113026333
X653_Group3B_70dpi_LA_303_B_E5_P121.mzXML	653	Group3B	infected	DPI_75	LA	E5	P121	0.165228346
X653_Group3B_70dpi_LV_bottom_303_B_E5_P133.mzXML	653	Group3B	infected	DPI_75	LV_bottom	E5	P133	0.196365896
X653_Group3B_70dpi_LV_top_303_B_E5_P129.mzXML	653	Group3B	infected	DPI_75	LV_top	E5	P129	0.252106097
X653_Group3B_70dpi_RA_303_B_E5_P125.mzXML	653	Group3B	infected	DPI_75	RA	E5	P125	0.121877496
X653_Group3B_70dpi_RV_bottom_303_B_E5_P141.mzXML	653	Group3B	infected	DPI_75	RV_bottom	E5	P141	0.075800751
X653_Group3B_70dpi_RV_top_303_B_E5_P137.mzXML	653	Group3B	infected	DPI_75	RV_top	E5	P137	0.083492709
X654_Group3B_70dpi_LA_304_B_E6_P121.mzXML	654	Group3B	infected	DPI_75	LA	E6	P121	0.230829708
X654_Group3B_70dpi_LV_bottom_304_B_E6_P133.mzXML	654	Group3B	infected	DPI_75	LV_bottom	E6	P133	0.213042123
X654_Group3B_70dpi_LV_top_304_B_E6_P129.mzXML	654	Group3B	infected	DPI_75	LV_top	E6	P129	0.214371138
X654_Group3B_70dpi_RA_304_B_E6_P125.mzXML	654	Group3B	infected	DPI_75	RA	E6	P125	0.095168841
X654_Group3B_70dpi_RV_bottom_304_B_E6_P141.mzXML	654	Group3B	infected	DPI_75	RV_bottom	E6	P141	0.083247674
X654_Group3B_70dpi_RV_top_304_B_E6_P137.mzXML	654	Group3B	infected	DPI_75	RV_top	E6	P137	0.06421403
X655_Group3B_70dpi_LA_305_B_E7_P121.mzXML	655	Group3B	infected	DPI_75	LA	E7	P121	0.217548482
X655_Group3B_70dpi_LV_bottom_305_B_E7_P133.mzXML	655	Group3B	infected	DPI_75	LV_bottom	E7	P133	0.137916326
X655_Group3B_70dpi_LV_top_305_B_E7_P129.mzXML	655	Group3B	infected	DPI_75	LV_top	E7	P129	0.196293721
X655_Group3B_70dpi_RA_305_B_E7_P125.mzXML	655	Group3B	infected	DPI_75	RA	E7	P125	0.157937
X655_Group3B_70dpi_RV_bottom_305_B_E7_P141.mzXML	655	Group3B	infected	DPI_75	RV_bottom	E7	P141	0.18370487
X655_Group3B_70dpi_RV_top_305_B_E7_P137.mzXML	655	Group3B	infected	DPI_75	RV_top	E7	P137	0.109255374
X736_Group3B_70dpi_LA_306_B_E8_P121.mzXML	736	Group3B	infected	DPI_75	LA	E8	P121	0.119653917
X736_Group3B_70dpi_LV_bottom_306_B_E8_P133.mzXML	736	Group3B	infected	DPI_75	LV_bottom	E8	P133	0.22419628
X736_Group3B_70dpi_LV_top_306_B_E8_P129.mzXML	736	Group3B	infected	DPI_75	LV_top	E8	P129	0.165250046
X736_Group3B_70dpi_RA_306_B_E8_P125.mzXML	736	Group3B	infected	DPI_75	RA	E8	P125	0.133985285
X736_Group3B_70dpi_RV_bottom_306_B_E8_P141.mzXML	736	Group3B	infected	DPI_75	RV_bottom	E8	P141	0.082549612
X736_Group3B_70dpi_RV_top_306_B_E8_P137.mzXML	736	Group3B	infected	DPI_75	RV_top	E8	P137	0.068543787
X737_Group3B_70dpi_LA_307_B_E9_P121.mzXML	737	Group3B	infected	DPI_75	LA	E9	P121	0.113514865
X737_Group3B_70dpi_LV_bottom_307_B_E9_P133.mzXML	737	Group3B	infected	DPI_75	LV_bottom	E9	P133	0.234794437
X737_Group3B_70dpi_LV_top_307_B_E9_P129.mzXML	737	Group3B	infected	DPI_75	LV_top	E9	P129	0.17853214
X737_Group3B_70dpi_RA_307_B_E9_P125.mzXML	737	Group3B	infected	DPI_75	RA	E9	P125	0.157951569
X737_Group3B_70dpi_RV_bottom_307_B_E9_P141.mzXML	737	Group3B	infected	DPI_75	RV_bottom	E9	P141	0.105147161
X737_Group3B_70dpi_RV_top_307_B_E9_P137.mzXML	737	Group3B	infected	DPI_75	RV_top	E9	P137	0.116806764
X738_Group3B_70dpi_LA_308_B_E10_P121.mzXML	738	Group3B	infected	DPI_75	LA	E10	P121	0.150972485
X738_Group3B_70dpi_LV_bottom_308_B_E10_P133.mzXML	738	Group3B	infected	DPI_75	LV_bottom	E10	P133	0.19564749
X738_Group3B_70dpi_LV_top_308_B_E10_P129.mzXML	738	Group3B	infected	DPI_75	LV_top	E10	P129	0.131410908
X738_Group3B_70dpi_RA_308_B_E10_P125.mzXML	738	Group3B	infected	DPI_75	RA	E10	P125	0.142201315
X738_Group3B_70dpi_RV_bottom_308_B_E10_P141.mzXML	738	Group3B	infected	DPI_75	RV_bottom	E10	P141	0.105401331
X738_Group3B_70dpi_RV_top_308_B_E10_P137.mzXML	738	Group3B	infected	DPI_75	RV_top	E10	P137	0.058173929
X739_Group3B_70dpi_LA_309_B_E11_P121.mzXML	739	Group3B	infected	DPI_75	LA	E11	P121	0.162229244
X739_Group3B_70dpi_LV_bottom_309_B_E11_P133.mzXML	739	Group3B	infected	DPI_75	LV_bottom	E11	P133	0.182698384
X739_Group3B_70dpi_LV_top_309_B_E11_P129.mzXML	739	Group3B	infected	DPI_75	LV_top	E11	P129	0.080236683
X739_Group3B_70dpi_RA_309_B_E11_P125.mzXML	739	Group3B	infected	DPI_75	RA	E11	P125	0.179383898
X739_Group3B_70dpi_RV_bottom_309_B_E11_P141.mzXML	739	Group3B	infected	DPI_75	RV_bottom	E11	P141	0.110921813
X739_Group3B_70dpi_RV_top_309_B_E11_P137.mzXML	739	Group3B	infected	DPI_75	RV_top	E11	P137	0.066176474
X740_Group3B_70dpi_LA_310_B_E12_P121.mzXML	740	Group3B	infected	DPI_75	LA	E12	P121	0.123046527
X740_Group3B_70dpi_LV_bottom_310_B_E12_P133.mzXML	740	Group3B	infected	DPI_75	LV_bottom	E12	P133	0.245740552
X740_Group3B_70dpi_LV_top_310_B_E12_P129.mzXML	740	Group3B	infected	DPI_75	LV_top	E12	P129	0.091744499
X740_Group3B_70dpi_RA_310_B_E12_P125.mzXML	740	Group3B	infected	DPI_75	RA	E12	P125	0.17268012
X740_Group3B_70dpi_RV_bottom_310_B_E12_P141.mzXML	740	Group3B	infected	DPI_75	RV_bottom	E12	P141	0.146966639
X740_Group3B_70dpi_RV_top_310_B_E12_P137.mzXML	740	Group3B	infected	DPI_75	RV_top	E12	P137	0.097914094
X581_Group3E_142dpi_LA_176_G_B4_P120.mzXML	581	Group3E	infected	DPI_142	LA	B4	P120	0.157839676
X581_Group3E_142dpi_LV_bottom_176_G_B4_P132.mzXML	581	Group3E	infected	DPI_142	LV_bottom	B4	P132	0.126905912
X581_Group3E_142dpi_LV_top_176_G_B4_P128.mzXML	581	Group3E	infected	DPI_142	LV_top	B4	P128	0.250238287
X581_Group3E_142dpi_RA_176_G_B4_P124.mzXML	581	Group3E	infected	DPI_142	RA	B4	P124	0.122259456
X581_Group3E_142dpi_RV_bottom_176_G_B4_P140.mzXML	581	Group3E	infected	DPI_142	RV_bottom	B4	P140	0.025790015
X581_Group3E_142dpi_RV_top_176_G_B4_P136.mzXML	581	Group3E	infected	DPI_142	RV_top	B4	P136	0.051759872
X582_Group3E_142dpi_LA_177_G_B5_P120.mzXML	582	Group3E	infected	DPI_142	LA	B5	P120	0.129313705
X582_Group3E_142dpi_LV_bottom_177_G_B5_P132.mzXML	582	Group3E	infected	DPI_142	LV_bottom	B5	P132	0.123459522
X582_Group3E_142dpi_LV_top_177_G_B5_P128.mzXML	582	Group3E	infected	DPI_142	LV_top	B5	P128	0.186328093
X582_Group3E_142dpi_RA_177_G_B5_P124.mzXML	582	Group3E	infected	DPI_142	RA	B5	P124	0.173038591
X582_Group3E_142dpi_RV_bottom_177_G_B5_P140.mzXML	582	Group3E	infected	DPI_142	RV_bottom	B5	P140	0.023827059
X582_Group3E_142dpi_RV_top_177_G_B5_P136.mzXML	582	Group3E	infected	DPI_142	RV_top	B5	P136	0.049869735
X583_Group3E_142dpi_LA_178_G_B6_P120.mzXML	583	Group3E	infected	DPI_142	LA	B6	P120	0.131920697
X583_Group3E_142dpi_LV_bottom_178_G_B6_P132.mzXML	583	Group3E	infected	DPI_142	LV_bottom	B6	P132	0.106277979
X583_Group3E_142dpi_LV_top_178_G_B6_P128.mzXML	583	Group3E	infected	DPI_142	LV_top	B6	P128	0.269807037
X583_Group3E_142dpi_RA_178_G_B6_P124.mzXML	583	Group3E	infected	DPI_142	RA	B6	P124	0.055562305
X583_Group3E_142dpi_RV_bottom_178_G_B6_P140.mzXML	583	Group3E	infected	DPI_142	RV_bottom	B6	P140	0.019532369
X583_Group3E_142dpi_RV_top_178_G_B6_P136.mzXML	583	Group3E	infected	DPI_142	RV_top	B6	P136	0.039837349
X584_Group3E_142dpi_LA_179_G_B7_P120.mzXML	584	Group3E	infected	DPI_142	LA	B7	P120	0.121368732
X584_Group3E_142dpi_LV_bottom_179_G_B7_P132.mzXML	584	Group3E	infected	DPI_142	LV_bottom	B7	P132	0.084865014
X584_Group3E_142dpi_LV_top_179_G_B7_P128.mzXML	584	Group3E	infected	DPI_142	LV_top	B7	P128	0.100003987
X584_Group3E_142dpi_RA_179_G_B7_P124.mzXML	584	Group3E	infected	DPI_142	RA	B7	P124	0.096369698
X584_Group3E_142dpi_RV_bottom_179_G_B7_P140.mzXML	584	Group3E	infected	DPI_142	RV_bottom	B7	P140	0.027821231
X584_Group3E_142dpi_RV_top_179_G_B7_P136.mzXML	584	Group3E	infected	DPI_142	RV_top	B7	P136	0.031456731
X585_Group3E_142dpi_LA_180_G_B8_P120.mzXML	585	Group3E	infected	DPI_142	LA	B8	P120	0.072189202
X585_Group3E_142dpi_LV_bottom_180_G_B8_P132.mzXML	585	Group3E	infected	DPI_142	LV_bottom	B8	P132	0.095666644
X585_Group3E_142dpi_LV_top_180_G_B8_P128.mzXML	585	Group3E	infected	DPI_142	LV_top	B8	P128	0.184935706
X585_Group3E_142dpi_RA_180_G_B8_P124.mzXML	585	Group3E	infected	DPI_142	RA	B8	P124	0.164346049
X585_Group3E_142dpi_RV_bottom_180_G_B8_P140.mzXML	585	Group3E	infected	DPI_142	RV_bottom	B8	P140	0.030368541
X585_Group3E_142dpi_RV_top_180_G_B8_P136.mzXML	585	Group3E	infected	DPI_142	RV_top	B8	P136	0.017773719
X666_Group3E_142dpi_LA_201_G_D5_P120.mzXML	666	Group3E	infected	DPI_142	LA	D5	P120	0.140905838
X666_Group3E_142dpi_LV_bottom_201_G_D5_P132.mzXML	666	Group3E	infected	DPI_142	LV_bottom	D5	P132	0.112557134
X666_Group3E_142dpi_LV_top_201_G_D5_P128.mzXML	666	Group3E	infected	DPI_142	LV_top	D5	P128	0.219386098
X666_Group3E_142dpi_RA_201_G_D5_P124.mzXML	666	Group3E	infected	DPI_142	RA	D5	P124	0.099487868
X666_Group3E_142dpi_RV_bottom_201_G_D5_P140.mzXML	666	Group3E	infected	DPI_142	RV_bottom	D5	P140	0.020101991
X666_Group3E_142dpi_RV_top_201_G_D5_P136.mzXML	666	Group3E	infected	DPI_142	RV_top	D5	P136	0.049546236
X667_Group3E_142dpi_LA_202_G_D6_P120.mzXML	667	Group3E	infected	DPI_142	LA	D6	P120	0.127439753
X667_Group3E_142dpi_LV_bottom_202_G_D6_P132.mzXML	667	Group3E	infected	DPI_142	LV_bottom	D6	P132	0.084058572
X667_Group3E_142dpi_LV_top_202_G_D6_P128.mzXML	667	Group3E	infected	DPI_142	LV_top	D6	P128	0.230901164
X667_Group3E_142dpi_RA_202_G_D6_P124.mzXML	667	Group3E	infected	DPI_142	RA	D6	P124	0.07012181
X667_Group3E_142dpi_RV_bottom_202_G_D6_P140.mzXML	667	Group3E	infected	DPI_142	RV_bottom	D6	P140	0.018150407
X667_Group3E_142dpi_RV_top_202_G_D6_P136.mzXML	667	Group3E	infected	DPI_142	RV_top	D6	P136	0.051249331
X668_Group3E_142dpi_LA_203_G_D7_P120.mzXML	668	Group3E	infected	DPI_142	LA	D7	P120	0.148643317
X668_Group3E_142dpi_LV_bottom_203_G_D7_P132.mzXML	668	Group3E	infected	DPI_142	LV_bottom	D7	P132	0.082886627
X668_Group3E_142dpi_LV_top_203_G_D7_P128.mzXML	668	Group3E	infected	DPI_142	LV_top	D7	P128	0.151345232
X668_Group3E_142dpi_RA_203_G_D7_P124.mzXML	668	Group3E	infected	DPI_142	RA	D7	P124	0.075257147
X668_Group3E_142dpi_RV_bottom_203_G_D7_P140.mzXML	668	Group3E	infected	DPI_142	RV_bottom	D7	P140	0.021714353
X668_Group3E_142dpi_RV_top_203_G_D7_P136.mzXML	668	Group3E	infected	DPI_142	RV_top	D7	P136	0.046249757
X669_Group3E_142dpi_LA_204_G_D8_P120.mzXML	669	Group3E	infected	DPI_142	LA	D8	P120	0.155787262
X669_Group3E_142dpi_LV_bottom_204_G_D8_P132.mzXML	669	Group3E	infected	DPI_142	LV_bottom	D8	P132	0.085028021
X669_Group3E_142dpi_LV_top_204_G_D8_P128.mzXML	669	Group3E	infected	DPI_142	LV_top	D8	P128	0.126190147
X669_Group3E_142dpi_RA_204_G_D8_P124.mzXML	669	Group3E	infected	DPI_142	RA	D8	P124	0.061319435
X669_Group3E_142dpi_RV_bottom_204_G_D8_P140.mzXML	669	Group3E	infected	DPI_142	RV_bottom	D8	P140	0.016318722
X669_Group3E_142dpi_RV_top_204_G_D8_P136.mzXML	669	Group3E	infected	DPI_142	RV_top	D8	P136	0.068442572
X670_Group3E_142dpi_LA_205_G_D9_P120.mzXML	670	Group3E	infected	DPI_142	LA	D9	P120	0.109557679
X670_Group3E_142dpi_LV_bottom_205_G_D9_P132.mzXML	670	Group3E	infected	DPI_142	LV_bottom	D9	P132	0.100054084
X670_Group3E_142dpi_LV_top_205_G_D9_P128.mzXML	670	Group3E	infected	DPI_142	LV_top	D9	P128	0.045056944
X670_Group3E_142dpi_RA_205_G_D9_P124.mzXML	670	Group3E	infected	DPI_142	RA	D9	P124	0.072262625
X670_Group3E_142dpi_RV_bottom_205_G_D9_P140.mzXML	670	Group3E	infected	DPI_142	RV_bottom	D9	P140	0.019319385
X670_Group3E_142dpi_RV_top_205_G_D9_P136.mzXML	670	Group3E	infected	DPI_142	RV_top	D9	P136	0.034441407
X751_Group3E_142dpi_LA_226_G_F6_P120.mzXML	751	Group3E	infected	DPI_142	LA	F6	P120	0.118989735
X751_Group3E_142dpi_LV_bottom_226_G_F6_P132.mzXML	751	Group3E	infected	DPI_142	LV_bottom	F6	P132	0.098299565
X751_Group3E_142dpi_LV_top_226_G_F6_P128.mzXML	751	Group3E	infected	DPI_142	LV_top	F6	P128	0.164228017
X751_Group3E_142dpi_RA_226_G_F6_P124.mzXML	751	Group3E	infected	DPI_142	RA	F6	P124	0.124688785
X751_Group3E_142dpi_RV_bottom_226_G_F6_P140.mzXML	751	Group3E	infected	DPI_142	RV_bottom	F6	P140	0.035204341
X751_Group3E_142dpi_RV_top_226_G_F6_P136.mzXML	751	Group3E	infected	DPI_142	RV_top	F6	P136	0.107952521
X752_Group3E_142dpi_LA_227_G_F7_P120.mzXML	752	Group3E	infected	DPI_142	LA	F7	P120	0.118052539
X752_Group3E_142dpi_LV_bottom_227_G_F7_P132.mzXML	752	Group3E	infected	DPI_142	LV_bottom	F7	P132	0.055847722
X752_Group3E_142dpi_LV_top_227_G_F7_P128.mzXML	752	Group3E	infected	DPI_142	LV_top	F7	P128	0.181605046
X752_Group3E_142dpi_RA_227_G_F7_P124.mzXML	752	Group3E	infected	DPI_142	RA	F7	P124	0.109495857
X752_Group3E_142dpi_RV_bottom_227_G_F7_P140.mzXML	752	Group3E	infected	DPI_142	RV_bottom	F7	P140	0.01402654
X752_Group3E_142dpi_RV_top_227_G_F7_P136.mzXML	752	Group3E	infected	DPI_142	RV_top	F7	P136	0.049243474
X753_Group3E_142dpi_LA_228_G_F8_P120.mzXML	753	Group3E	infected	DPI_142	LA	F8	P120	0.058039492
X753_Group3E_142dpi_LV_bottom_228_G_F8_P132.mzXML	753	Group3E	infected	DPI_142	LV_bottom	F8	P132	0.076964222
X753_Group3E_142dpi_LV_top_228_G_F8_P128.mzXML	753	Group3E	infected	DPI_142	LV_top	F8	P128	0.141077761
X753_Group3E_142dpi_RA_228_G_F8_P124.mzXML	753	Group3E	infected	DPI_142	RA	F8	P124	0.093871772
X753_Group3E_142dpi_RV_bottom_228_G_F8_P140.mzXML	753	Group3E	infected	DPI_142	RV_bottom	F8	P140	0.059732344
X753_Group3E_142dpi_RV_top_228_G_F8_P136.mzXML	753	Group3E	infected	DPI_142	RV_top	F8	P136	0.061860789
X754_Group3E_142dpi_LA_229_G_F9_P120.mzXML	754	Group3E	infected	DPI_142	LA	F9	P120	0.06791651
X754_Group3E_142dpi_LV_bottom_229_G_F9_P132.mzXML	754	Group3E	infected	DPI_142	LV_bottom	F9	P132	0.061297692
X754_Group3E_142dpi_LV_top_229_G_F9_P128.mzXML	754	Group3E	infected	DPI_142	LV_top	F9	P128	0.140803073
X754_Group3E_142dpi_RA_229_G_F9_P124.mzXML	754	Group3E	infected	DPI_142	RA	F9	P124	0.07329222
X754_Group3E_142dpi_RV_bottom_229_G_F9_P140.mzXML	754	Group3E	infected	DPI_142	RV_bottom	F9	P140	0.024594324
X754_Group3E_142dpi_RV_top_229_G_F9_P136.mzXML	754	Group3E	infected	DPI_142	RV_top	F9	P136	0.041624349
X755_Group3E_142dpi_LA_230_G_F10_P120.mzXML	755	Group3E	infected	DPI_142	LA	F10	P120	0.057440735
X755_Group3E_142dpi_LV_bottom_230_G_F10_P132.mzXML	755	Group3E	infected	DPI_142	LV_bottom	F10	P132	0.058775009
X755_Group3E_142dpi_LV_top_230_G_F10_P128.mzXML	755	Group3E	infected	DPI_142	LV_top	F10	P128	0.155802278
X755_Group3E_142dpi_RA_230_G_F10_P124.mzXML	755	Group3E	infected	DPI_142	RA	F10	P124	0.096651663
X755_Group3E_142dpi_RV_bottom_230_G_F10_P140.mzXML	755	Group3E	infected	DPI_142	RV_bottom	F10	P140	0.021223561
X755_Group3E_142dpi_RV_top_230_G_F10_P136.mzXML	755	Group3E	infected	DPI_142	RV_top	F10	P136	0.049677745
