# Supplementary material for: Localized cardiac small molecule trajectories and persistent chemical sequelae in experimental Chagas disease
Source: Nat Commun. 2023 Oct 25;14:6769. doi: 10.1038/s41467-023-42247-w (PMC10600178; doi:10.1038/s41467-023-42247-w)
Supplement: Supplementary file 8 — Source data [file 41467_2023_42247_MOESM8_ESM.zip › source-data/Figure_4/panel_b.csv]

SampleID	x	y	z	radius	group-1C-log-trans
RA	94	18	-164	30
LA	199	-2.9	-156	19
RVT	126	32	-107	39	-3.922933843
RVB	139	30.9722	-65	42
LVT	188.434	23.7235	-107.587	33	-1.191516338
LVB	178.851	29.0384	-61.7663	49	-3.293255768
SampleID	x	y	z	radius	group-3E-log-trans
RA	94	18	-164	30
LA	199	-2.9	-156	19
RVT	126	32	-107	39	1.562412336
RVB	139	30.9722	-65	42	2.26823232
LVT	188.434	23.7235	-107.587	33	3.016353639
LVB	178.851	29.0384	-61.7663	49	2.805167961
SampleID	x	y	z	radius	group-9-log-trans
RA	94	18	-164	30
LA	199	-2.9	-156	19
RVT	126	32	-107	39	1.45582592
RVB	139	30.9722	-65	42	2.07696273
LVT	188.434	23.7235	-107.587	33	1.506994403
LVB	178.851	29.0384	-61.7663	49	1.712948481
SampleID	x	y	z	radius	group-15-log-trans
RA	94	18	-164	30
LA	199	-2.9	-156	19
RVT	126	32	-107	39	-1.344911944
RVB	139	30.9722	-65	42	-0.510802319
LVT	188.434	23.7235	-107.587	33	-1.144958182
LVB	178.851	29.0384	-61.7663	49	-2.443400712
