# Supplementary material for: Localized cardiac small molecule trajectories and persistent chemical sequelae in experimental Chagas disease
Source: Nat Commun. 2023 Oct 25;14:6769. doi: 10.1038/s41467-023-42247-w (PMC10600178; doi:10.1038/s41467-023-42247-w)
Supplement: Supplementary file 8 — Source data [file 41467_2023_42247_MOESM8_ESM.zip › source-data/Figure_4/panel_c.csv]

SampleID	x	y	z	radius	group 1C and group 9
LA	199	-2.9	-156	19	1.359726
RA	94	18	-164	30	1.28873
LVT	188.434	23.7235	-107.587	33	1.461685
LVB	178.851	29.0384	-61.7663	49	3.321633
RVT	126	32	-107	39	2.366988
RVB	139	30.9722	-65	42	3.27636
SampleID	x	y	z	radius	group 1C and group 15
LA	199	-2.9	-156	19	1.356518
RA	94	18	-164	30	1.247886
LVT	188.434	23.7235	-107.587	33	1.484447
LVB	178.851	29.0384	-61.7663	49	2.715189
RVT	126	32	-107	39	3.087695
RVB	139	30.9722	-65	42	4.910679
SampleID	x	y	z	radius	group 3E and group 9
LA	199	-2.9	-156	19	0.83158
RA	94	18	-164	30	1.144374
LVT	188.434	23.7235	-107.587	33	1.214317
LVB	178.851	29.0384	-61.7663	49	1.753522
RVT	126	32	-107	39	2.610696
RVB	139	30.9722	-65	42	4.760043
SampleID	x	y	z	radius	group 3E and group 15
LA	199	-2.9	-156	19	0.975107
RA	94	18	-164	30	0.929379
LVT	188.434	23.7235	-107.587	33	1.05155
LVB	178.851	29.0384	-61.7663	49	1.295228
RVT	126	32	-107	39	2.117736
RVB	139	30.9722	-65	42	2.552585
