# Supplementary material for: Localized cardiac small molecule trajectories and persistent chemical sequelae in experimental Chagas disease
Source: Nat Commun. 2023 Oct 25;14:6769. doi: 10.1038/s41467-023-42247-w (PMC10600178; doi:10.1038/s41467-023-42247-w)
Supplement: Supplementary file 8 — Source data [file 41467_2023_42247_MOESM8_ESM.zip › source-data/Figure_4/panel_d.csv]

RVT	SubjectID2	Group1	Group2	group_name	RVT_Distance		RVB	SubjectID2	Group1	Group2	group_name	RVB_Distance
X511_Group1C_142dpi_RV_top_161_G_A1_P136.mzXML	X581_Group3E_142dpi_RV_top_176_G_B4_P136.mzXML	Group1C	Group3E	naive_VS_infected	0.357064645		X511_Group1C_142dpi_RV_bottom_161_G_A1_P140.mzXML	X581_Group3E_142dpi_RV_bottom_176_G_B4_P140.mzXML	Group1C	Group3E	naive_VS_infected	0.36854607
X511_Group1C_142dpi_RV_top_161_G_A1_P136.mzXML	X582_Group3E_142dpi_RV_top_177_G_B5_P136.mzXML	Group1C	Group3E	naive_VS_infected	0.375675558		X511_Group1C_142dpi_RV_bottom_161_G_A1_P140.mzXML	X582_Group3E_142dpi_RV_bottom_177_G_B5_P140.mzXML	Group1C	Group3E	naive_VS_infected	0.386297923
X511_Group1C_142dpi_RV_top_161_G_A1_P136.mzXML	X583_Group3E_142dpi_RV_top_178_G_B6_P136.mzXML	Group1C	Group3E	naive_VS_infected	0.520785995		X511_Group1C_142dpi_RV_bottom_161_G_A1_P140.mzXML	X583_Group3E_142dpi_RV_bottom_178_G_B6_P140.mzXML	Group1C	Group3E	naive_VS_infected	0.498352491
X511_Group1C_142dpi_RV_top_161_G_A1_P136.mzXML	X584_Group3E_142dpi_RV_top_179_G_B7_P136.mzXML	Group1C	Group3E	naive_VS_infected	0.422798529		X511_Group1C_142dpi_RV_bottom_161_G_A1_P140.mzXML	X584_Group3E_142dpi_RV_bottom_179_G_B7_P140.mzXML	Group1C	Group3E	naive_VS_infected	0.413307436
X511_Group1C_142dpi_RV_top_161_G_A1_P136.mzXML	X585_Group3E_142dpi_RV_top_180_G_B8_P136.mzXML	Group1C	Group3E	naive_VS_infected	0.446507704		X511_Group1C_142dpi_RV_bottom_161_G_A1_P140.mzXML	X585_Group3E_142dpi_RV_bottom_180_G_B8_P140.mzXML	Group1C	Group3E	naive_VS_infected	0.45907667
X511_Group1C_142dpi_RV_top_161_G_A1_P136.mzXML	X666_Group3E_142dpi_RV_top_201_G_D5_P136.mzXML	Group1C	Group3E	naive_VS_infected	0.383684394		X511_Group1C_142dpi_RV_bottom_161_G_A1_P140.mzXML	X666_Group3E_142dpi_RV_bottom_201_G_D5_P140.mzXML	Group1C	Group3E	naive_VS_infected	0.537511075
X511_Group1C_142dpi_RV_top_161_G_A1_P136.mzXML	X667_Group3E_142dpi_RV_top_202_G_D6_P136.mzXML	Group1C	Group3E	naive_VS_infected	0.434370846		X511_Group1C_142dpi_RV_bottom_161_G_A1_P140.mzXML	X667_Group3E_142dpi_RV_bottom_202_G_D6_P140.mzXML	Group1C	Group3E	naive_VS_infected	0.460301015
X511_Group1C_142dpi_RV_top_161_G_A1_P136.mzXML	X668_Group3E_142dpi_RV_top_203_G_D7_P136.mzXML	Group1C	Group3E	naive_VS_infected	0.380773764		X511_Group1C_142dpi_RV_bottom_161_G_A1_P140.mzXML	X668_Group3E_142dpi_RV_bottom_203_G_D7_P140.mzXML	Group1C	Group3E	naive_VS_infected	0.457452525
X511_Group1C_142dpi_RV_top_161_G_A1_P136.mzXML	X669_Group3E_142dpi_RV_top_204_G_D8_P136.mzXML	Group1C	Group3E	naive_VS_infected	0.364509086		X511_Group1C_142dpi_RV_bottom_161_G_A1_P140.mzXML	X669_Group3E_142dpi_RV_bottom_204_G_D8_P140.mzXML	Group1C	Group3E	naive_VS_infected	0.524145995
X511_Group1C_142dpi_RV_top_161_G_A1_P136.mzXML	X670_Group3E_142dpi_RV_top_205_G_D9_P136.mzXML	Group1C	Group3E	naive_VS_infected	0.349962354		X511_Group1C_142dpi_RV_bottom_161_G_A1_P140.mzXML	X670_Group3E_142dpi_RV_bottom_205_G_D9_P140.mzXML	Group1C	Group3E	naive_VS_infected	0.42519919
X511_Group1C_142dpi_RV_top_161_G_A1_P136.mzXML	X751_Group3E_142dpi_RV_top_226_G_F6_P136.mzXML	Group1C	Group3E	naive_VS_infected	0.422704297		X511_Group1C_142dpi_RV_bottom_161_G_A1_P140.mzXML	X751_Group3E_142dpi_RV_bottom_226_G_F6_P140.mzXML	Group1C	Group3E	naive_VS_infected	0.60147686
X511_Group1C_142dpi_RV_top_161_G_A1_P136.mzXML	X752_Group3E_142dpi_RV_top_227_G_F7_P136.mzXML	Group1C	Group3E	naive_VS_infected	0.521910093		X511_Group1C_142dpi_RV_bottom_161_G_A1_P140.mzXML	X752_Group3E_142dpi_RV_bottom_227_G_F7_P140.mzXML	Group1C	Group3E	naive_VS_infected	0.498240402
X511_Group1C_142dpi_RV_top_161_G_A1_P136.mzXML	X753_Group3E_142dpi_RV_top_228_G_F8_P136.mzXML	Group1C	Group3E	naive_VS_infected	0.366012684		X511_Group1C_142dpi_RV_bottom_161_G_A1_P140.mzXML	X753_Group3E_142dpi_RV_bottom_228_G_F8_P140.mzXML	Group1C	Group3E	naive_VS_infected	0.561867623
X511_Group1C_142dpi_RV_top_161_G_A1_P136.mzXML	X754_Group3E_142dpi_RV_top_229_G_F9_P136.mzXML	Group1C	Group3E	naive_VS_infected	0.394427506		X511_Group1C_142dpi_RV_bottom_161_G_A1_P140.mzXML	X754_Group3E_142dpi_RV_bottom_229_G_F9_P140.mzXML	Group1C	Group3E	naive_VS_infected	0.519967603
X511_Group1C_142dpi_RV_top_161_G_A1_P136.mzXML	X755_Group3E_142dpi_RV_top_230_G_F10_P136.mzXML	Group1C	Group3E	naive_VS_infected	0.40816056		X511_Group1C_142dpi_RV_bottom_161_G_A1_P140.mzXML	X755_Group3E_142dpi_RV_bottom_230_G_F10_P140.mzXML	Group1C	Group3E	naive_VS_infected	0.422578129
X512_Group1C_142dpi_RV_top_162_G_A2_P136.mzXML	X581_Group3E_142dpi_RV_top_176_G_B4_P136.mzXML	Group1C	Group3E	naive_VS_infected	0.315479292		X512_Group1C_142dpi_RV_bottom_162_G_A2_P140.mzXML	X581_Group3E_142dpi_RV_bottom_176_G_B4_P140.mzXML	Group1C	Group3E	naive_VS_infected	0.2851942
X512_Group1C_142dpi_RV_top_162_G_A2_P136.mzXML	X582_Group3E_142dpi_RV_top_177_G_B5_P136.mzXML	Group1C	Group3E	naive_VS_infected	0.319682584		X512_Group1C_142dpi_RV_bottom_162_G_A2_P140.mzXML	X582_Group3E_142dpi_RV_bottom_177_G_B5_P140.mzXML	Group1C	Group3E	naive_VS_infected	0.450688813
X512_Group1C_142dpi_RV_top_162_G_A2_P136.mzXML	X583_Group3E_142dpi_RV_top_178_G_B6_P136.mzXML	Group1C	Group3E	naive_VS_infected	0.425124867		X512_Group1C_142dpi_RV_bottom_162_G_A2_P140.mzXML	X583_Group3E_142dpi_RV_bottom_178_G_B6_P140.mzXML	Group1C	Group3E	naive_VS_infected	0.527619514
X512_Group1C_142dpi_RV_top_162_G_A2_P136.mzXML	X584_Group3E_142dpi_RV_top_179_G_B7_P136.mzXML	Group1C	Group3E	naive_VS_infected	0.347981728		X512_Group1C_142dpi_RV_bottom_162_G_A2_P140.mzXML	X584_Group3E_142dpi_RV_bottom_179_G_B7_P140.mzXML	Group1C	Group3E	naive_VS_infected	0.284446414
X512_Group1C_142dpi_RV_top_162_G_A2_P136.mzXML	X585_Group3E_142dpi_RV_top_180_G_B8_P136.mzXML	Group1C	Group3E	naive_VS_infected	0.342904043		X512_Group1C_142dpi_RV_bottom_162_G_A2_P140.mzXML	X585_Group3E_142dpi_RV_bottom_180_G_B8_P140.mzXML	Group1C	Group3E	naive_VS_infected	0.436816026
X512_Group1C_142dpi_RV_top_162_G_A2_P136.mzXML	X666_Group3E_142dpi_RV_top_201_G_D5_P136.mzXML	Group1C	Group3E	naive_VS_infected	0.402684451		X512_Group1C_142dpi_RV_bottom_162_G_A2_P140.mzXML	X666_Group3E_142dpi_RV_bottom_201_G_D5_P140.mzXML	Group1C	Group3E	naive_VS_infected	0.437449957
X512_Group1C_142dpi_RV_top_162_G_A2_P136.mzXML	X667_Group3E_142dpi_RV_top_202_G_D6_P136.mzXML	Group1C	Group3E	naive_VS_infected	0.330633668		X512_Group1C_142dpi_RV_bottom_162_G_A2_P140.mzXML	X667_Group3E_142dpi_RV_bottom_202_G_D6_P140.mzXML	Group1C	Group3E	naive_VS_infected	0.354298595
X512_Group1C_142dpi_RV_top_162_G_A2_P136.mzXML	X668_Group3E_142dpi_RV_top_203_G_D7_P136.mzXML	Group1C	Group3E	naive_VS_infected	0.28787435		X512_Group1C_142dpi_RV_bottom_162_G_A2_P140.mzXML	X668_Group3E_142dpi_RV_bottom_203_G_D7_P140.mzXML	Group1C	Group3E	naive_VS_infected	0.474161149
X512_Group1C_142dpi_RV_top_162_G_A2_P136.mzXML	X669_Group3E_142dpi_RV_top_204_G_D8_P136.mzXML	Group1C	Group3E	naive_VS_infected	0.297996706		X512_Group1C_142dpi_RV_bottom_162_G_A2_P140.mzXML	X669_Group3E_142dpi_RV_bottom_204_G_D8_P140.mzXML	Group1C	Group3E	naive_VS_infected	0.455080254
X512_Group1C_142dpi_RV_top_162_G_A2_P136.mzXML	X670_Group3E_142dpi_RV_top_205_G_D9_P136.mzXML	Group1C	Group3E	naive_VS_infected	0.314977105		X512_Group1C_142dpi_RV_bottom_162_G_A2_P140.mzXML	X670_Group3E_142dpi_RV_bottom_205_G_D9_P140.mzXML	Group1C	Group3E	naive_VS_infected	0.30487242
X512_Group1C_142dpi_RV_top_162_G_A2_P136.mzXML	X751_Group3E_142dpi_RV_top_226_G_F6_P136.mzXML	Group1C	Group3E	naive_VS_infected	0.394640927		X512_Group1C_142dpi_RV_bottom_162_G_A2_P140.mzXML	X751_Group3E_142dpi_RV_bottom_226_G_F6_P140.mzXML	Group1C	Group3E	naive_VS_infected	0.528485864
X512_Group1C_142dpi_RV_top_162_G_A2_P136.mzXML	X752_Group3E_142dpi_RV_top_227_G_F7_P136.mzXML	Group1C	Group3E	naive_VS_infected	0.395868536		X512_Group1C_142dpi_RV_bottom_162_G_A2_P140.mzXML	X752_Group3E_142dpi_RV_bottom_227_G_F7_P140.mzXML	Group1C	Group3E	naive_VS_infected	0.375318123
X512_Group1C_142dpi_RV_top_162_G_A2_P136.mzXML	X753_Group3E_142dpi_RV_top_228_G_F8_P136.mzXML	Group1C	Group3E	naive_VS_infected	0.333573762		X512_Group1C_142dpi_RV_bottom_162_G_A2_P140.mzXML	X753_Group3E_142dpi_RV_bottom_228_G_F8_P140.mzXML	Group1C	Group3E	naive_VS_infected	0.461147267
X512_Group1C_142dpi_RV_top_162_G_A2_P136.mzXML	X754_Group3E_142dpi_RV_top_229_G_F9_P136.mzXML	Group1C	Group3E	naive_VS_infected	0.292142232		X512_Group1C_142dpi_RV_bottom_162_G_A2_P140.mzXML	X754_Group3E_142dpi_RV_bottom_229_G_F9_P140.mzXML	Group1C	Group3E	naive_VS_infected	0.391419667
X512_Group1C_142dpi_RV_top_162_G_A2_P136.mzXML	X755_Group3E_142dpi_RV_top_230_G_F10_P136.mzXML	Group1C	Group3E	naive_VS_infected	0.30374828		X512_Group1C_142dpi_RV_bottom_162_G_A2_P140.mzXML	X755_Group3E_142dpi_RV_bottom_230_G_F10_P140.mzXML	Group1C	Group3E	naive_VS_infected	0.296410972
X513_Group1C_142dpi_RV_top_163_G_A3_P136.mzXML	X581_Group3E_142dpi_RV_top_176_G_B4_P136.mzXML	Group1C	Group3E	naive_VS_infected	0.253871667		X513_Group1C_142dpi_RV_bottom_163_G_A3_P140.mzXML	X581_Group3E_142dpi_RV_bottom_176_G_B4_P140.mzXML	Group1C	Group3E	naive_VS_infected	0.430974712
X513_Group1C_142dpi_RV_top_163_G_A3_P136.mzXML	X582_Group3E_142dpi_RV_top_177_G_B5_P136.mzXML	Group1C	Group3E	naive_VS_infected	0.321445415		X513_Group1C_142dpi_RV_bottom_163_G_A3_P140.mzXML	X582_Group3E_142dpi_RV_bottom_177_G_B5_P140.mzXML	Group1C	Group3E	naive_VS_infected	0.341118256
X513_Group1C_142dpi_RV_top_163_G_A3_P136.mzXML	X583_Group3E_142dpi_RV_top_178_G_B6_P136.mzXML	Group1C	Group3E	naive_VS_infected	0.43836693		X513_Group1C_142dpi_RV_bottom_163_G_A3_P140.mzXML	X583_Group3E_142dpi_RV_bottom_178_G_B6_P140.mzXML	Group1C	Group3E	naive_VS_infected	0.375375789
X513_Group1C_142dpi_RV_top_163_G_A3_P136.mzXML	X584_Group3E_142dpi_RV_top_179_G_B7_P136.mzXML	Group1C	Group3E	naive_VS_infected	0.325448473		X513_Group1C_142dpi_RV_bottom_163_G_A3_P140.mzXML	X584_Group3E_142dpi_RV_bottom_179_G_B7_P140.mzXML	Group1C	Group3E	naive_VS_infected	0.405731296
X513_Group1C_142dpi_RV_top_163_G_A3_P136.mzXML	X585_Group3E_142dpi_RV_top_180_G_B8_P136.mzXML	Group1C	Group3E	naive_VS_infected	0.420142408		X513_Group1C_142dpi_RV_bottom_163_G_A3_P140.mzXML	X585_Group3E_142dpi_RV_bottom_180_G_B8_P140.mzXML	Group1C	Group3E	naive_VS_infected	0.306748549
X513_Group1C_142dpi_RV_top_163_G_A3_P136.mzXML	X666_Group3E_142dpi_RV_top_201_G_D5_P136.mzXML	Group1C	Group3E	naive_VS_infected	0.365494649		X513_Group1C_142dpi_RV_bottom_163_G_A3_P140.mzXML	X666_Group3E_142dpi_RV_bottom_201_G_D5_P140.mzXML	Group1C	Group3E	naive_VS_infected	0.339396689
X513_Group1C_142dpi_RV_top_163_G_A3_P136.mzXML	X667_Group3E_142dpi_RV_top_202_G_D6_P136.mzXML	Group1C	Group3E	naive_VS_infected	0.361664108		X513_Group1C_142dpi_RV_bottom_163_G_A3_P140.mzXML	X667_Group3E_142dpi_RV_bottom_202_G_D6_P140.mzXML	Group1C	Group3E	naive_VS_infected	0.433461465
X513_Group1C_142dpi_RV_top_163_G_A3_P136.mzXML	X668_Group3E_142dpi_RV_top_203_G_D7_P136.mzXML	Group1C	Group3E	naive_VS_infected	0.298357254		X513_Group1C_142dpi_RV_bottom_163_G_A3_P140.mzXML	X668_Group3E_142dpi_RV_bottom_203_G_D7_P140.mzXML	Group1C	Group3E	naive_VS_infected	0.342123675
X513_Group1C_142dpi_RV_top_163_G_A3_P136.mzXML	X669_Group3E_142dpi_RV_top_204_G_D8_P136.mzXML	Group1C	Group3E	naive_VS_infected	0.329359669		X513_Group1C_142dpi_RV_bottom_163_G_A3_P140.mzXML	X669_Group3E_142dpi_RV_bottom_204_G_D8_P140.mzXML	Group1C	Group3E	naive_VS_infected	0.369365295
X513_Group1C_142dpi_RV_top_163_G_A3_P136.mzXML	X670_Group3E_142dpi_RV_top_205_G_D9_P136.mzXML	Group1C	Group3E	naive_VS_infected	0.343101154		X513_Group1C_142dpi_RV_bottom_163_G_A3_P140.mzXML	X670_Group3E_142dpi_RV_bottom_205_G_D9_P140.mzXML	Group1C	Group3E	naive_VS_infected	0.407390937
X513_Group1C_142dpi_RV_top_163_G_A3_P136.mzXML	X751_Group3E_142dpi_RV_top_226_G_F6_P136.mzXML	Group1C	Group3E	naive_VS_infected	0.346938377		X513_Group1C_142dpi_RV_bottom_163_G_A3_P140.mzXML	X751_Group3E_142dpi_RV_bottom_226_G_F6_P140.mzXML	Group1C	Group3E	naive_VS_infected	0.517015059
X513_Group1C_142dpi_RV_top_163_G_A3_P136.mzXML	X752_Group3E_142dpi_RV_top_227_G_F7_P136.mzXML	Group1C	Group3E	naive_VS_infected	0.439297917		X513_Group1C_142dpi_RV_bottom_163_G_A3_P140.mzXML	X752_Group3E_142dpi_RV_bottom_227_G_F7_P140.mzXML	Group1C	Group3E	naive_VS_infected	0.487574242
X513_Group1C_142dpi_RV_top_163_G_A3_P136.mzXML	X753_Group3E_142dpi_RV_top_228_G_F8_P136.mzXML	Group1C	Group3E	naive_VS_infected	0.245769797		X513_Group1C_142dpi_RV_bottom_163_G_A3_P140.mzXML	X753_Group3E_142dpi_RV_bottom_228_G_F8_P140.mzXML	Group1C	Group3E	naive_VS_infected	0.453655365
X513_Group1C_142dpi_RV_top_163_G_A3_P136.mzXML	X754_Group3E_142dpi_RV_top_229_G_F9_P136.mzXML	Group1C	Group3E	naive_VS_infected	0.33932015		X513_Group1C_142dpi_RV_bottom_163_G_A3_P140.mzXML	X754_Group3E_142dpi_RV_bottom_229_G_F9_P140.mzXML	Group1C	Group3E	naive_VS_infected	0.476937327
X513_Group1C_142dpi_RV_top_163_G_A3_P136.mzXML	X755_Group3E_142dpi_RV_top_230_G_F10_P136.mzXML	Group1C	Group3E	naive_VS_infected	0.35319759		X513_Group1C_142dpi_RV_bottom_163_G_A3_P140.mzXML	X755_Group3E_142dpi_RV_bottom_230_G_F10_P140.mzXML	Group1C	Group3E	naive_VS_infected	0.425934138
X514_Group1C_142dpi_RV_top_164_G_A4_P136.mzXML	X581_Group3E_142dpi_RV_top_176_G_B4_P136.mzXML	Group1C	Group3E	naive_VS_infected	0.337939546		X514_Group1C_142dpi_RV_bottom_164_G_A4_P140.mzXML	X581_Group3E_142dpi_RV_bottom_176_G_B4_P140.mzXML	Group1C	Group3E	naive_VS_infected	0.313661319
X514_Group1C_142dpi_RV_top_164_G_A4_P136.mzXML	X582_Group3E_142dpi_RV_top_177_G_B5_P136.mzXML	Group1C	Group3E	naive_VS_infected	0.277071667		X514_Group1C_142dpi_RV_bottom_164_G_A4_P140.mzXML	X582_Group3E_142dpi_RV_bottom_177_G_B5_P140.mzXML	Group1C	Group3E	naive_VS_infected	0.28388325
X514_Group1C_142dpi_RV_top_164_G_A4_P136.mzXML	X583_Group3E_142dpi_RV_top_178_G_B6_P136.mzXML	Group1C	Group3E	naive_VS_infected	0.349735101		X514_Group1C_142dpi_RV_bottom_164_G_A4_P140.mzXML	X583_Group3E_142dpi_RV_bottom_178_G_B6_P140.mzXML	Group1C	Group3E	naive_VS_infected	0.399065265
X514_Group1C_142dpi_RV_top_164_G_A4_P136.mzXML	X584_Group3E_142dpi_RV_top_179_G_B7_P136.mzXML	Group1C	Group3E	naive_VS_infected	0.331327876		X514_Group1C_142dpi_RV_bottom_164_G_A4_P140.mzXML	X584_Group3E_142dpi_RV_bottom_179_G_B7_P140.mzXML	Group1C	Group3E	naive_VS_infected	0.292594605
X514_Group1C_142dpi_RV_top_164_G_A4_P136.mzXML	X585_Group3E_142dpi_RV_top_180_G_B8_P136.mzXML	Group1C	Group3E	naive_VS_infected	0.308193007		X514_Group1C_142dpi_RV_bottom_164_G_A4_P140.mzXML	X585_Group3E_142dpi_RV_bottom_180_G_B8_P140.mzXML	Group1C	Group3E	naive_VS_infected	0.366305514
X514_Group1C_142dpi_RV_top_164_G_A4_P136.mzXML	X666_Group3E_142dpi_RV_top_201_G_D5_P136.mzXML	Group1C	Group3E	naive_VS_infected	0.350344288		X514_Group1C_142dpi_RV_bottom_164_G_A4_P140.mzXML	X666_Group3E_142dpi_RV_bottom_201_G_D5_P140.mzXML	Group1C	Group3E	naive_VS_infected	0.474368645
X514_Group1C_142dpi_RV_top_164_G_A4_P136.mzXML	X667_Group3E_142dpi_RV_top_202_G_D6_P136.mzXML	Group1C	Group3E	naive_VS_infected	0.348064499		X514_Group1C_142dpi_RV_bottom_164_G_A4_P140.mzXML	X667_Group3E_142dpi_RV_bottom_202_G_D6_P140.mzXML	Group1C	Group3E	naive_VS_infected	0.381320468
X514_Group1C_142dpi_RV_top_164_G_A4_P136.mzXML	X668_Group3E_142dpi_RV_top_203_G_D7_P136.mzXML	Group1C	Group3E	naive_VS_infected	0.304452022		X514_Group1C_142dpi_RV_bottom_164_G_A4_P140.mzXML	X668_Group3E_142dpi_RV_bottom_203_G_D7_P140.mzXML	Group1C	Group3E	naive_VS_infected	0.334123164
X514_Group1C_142dpi_RV_top_164_G_A4_P136.mzXML	X669_Group3E_142dpi_RV_top_204_G_D8_P136.mzXML	Group1C	Group3E	naive_VS_infected	0.342672583		X514_Group1C_142dpi_RV_bottom_164_G_A4_P140.mzXML	X669_Group3E_142dpi_RV_bottom_204_G_D8_P140.mzXML	Group1C	Group3E	naive_VS_infected	0.404331003
X514_Group1C_142dpi_RV_top_164_G_A4_P136.mzXML	X670_Group3E_142dpi_RV_top_205_G_D9_P136.mzXML	Group1C	Group3E	naive_VS_infected	0.300070264		X514_Group1C_142dpi_RV_bottom_164_G_A4_P140.mzXML	X670_Group3E_142dpi_RV_bottom_205_G_D9_P140.mzXML	Group1C	Group3E	naive_VS_infected	0.371123158
X514_Group1C_142dpi_RV_top_164_G_A4_P136.mzXML	X751_Group3E_142dpi_RV_top_226_G_F6_P136.mzXML	Group1C	Group3E	naive_VS_infected	0.412929503		X514_Group1C_142dpi_RV_bottom_164_G_A4_P140.mzXML	X751_Group3E_142dpi_RV_bottom_226_G_F6_P140.mzXML	Group1C	Group3E	naive_VS_infected	0.483628453
X514_Group1C_142dpi_RV_top_164_G_A4_P136.mzXML	X752_Group3E_142dpi_RV_top_227_G_F7_P136.mzXML	Group1C	Group3E	naive_VS_infected	0.327605281		X514_Group1C_142dpi_RV_bottom_164_G_A4_P140.mzXML	X752_Group3E_142dpi_RV_bottom_227_G_F7_P140.mzXML	Group1C	Group3E	naive_VS_infected	0.420298213
X514_Group1C_142dpi_RV_top_164_G_A4_P136.mzXML	X753_Group3E_142dpi_RV_top_228_G_F8_P136.mzXML	Group1C	Group3E	naive_VS_infected	0.318892252		X514_Group1C_142dpi_RV_bottom_164_G_A4_P140.mzXML	X753_Group3E_142dpi_RV_bottom_228_G_F8_P140.mzXML	Group1C	Group3E	naive_VS_infected	0.435961114
X514_Group1C_142dpi_RV_top_164_G_A4_P136.mzXML	X754_Group3E_142dpi_RV_top_229_G_F9_P136.mzXML	Group1C	Group3E	naive_VS_infected	0.346744603		X514_Group1C_142dpi_RV_bottom_164_G_A4_P140.mzXML	X754_Group3E_142dpi_RV_bottom_229_G_F9_P140.mzXML	Group1C	Group3E	naive_VS_infected	0.392885549
X514_Group1C_142dpi_RV_top_164_G_A4_P136.mzXML	X755_Group3E_142dpi_RV_top_230_G_F10_P136.mzXML	Group1C	Group3E	naive_VS_infected	0.357664321		X514_Group1C_142dpi_RV_bottom_164_G_A4_P140.mzXML	X755_Group3E_142dpi_RV_bottom_230_G_F10_P140.mzXML	Group1C	Group3E	naive_VS_infected	0.365644544
X515_Group1C_142dpi_RV_top_165_G_A5_P136.mzXML	X581_Group3E_142dpi_RV_top_176_G_B4_P136.mzXML	Group1C	Group3E	naive_VS_infected	0.324587337		X515_Group1C_142dpi_RV_bottom_165_G_A5_P140.mzXML	X581_Group3E_142dpi_RV_bottom_176_G_B4_P140.mzXML	Group1C	Group3E	naive_VS_infected	0.348344794
X515_Group1C_142dpi_RV_top_165_G_A5_P136.mzXML	X582_Group3E_142dpi_RV_top_177_G_B5_P136.mzXML	Group1C	Group3E	naive_VS_infected	0.312792738		X515_Group1C_142dpi_RV_bottom_165_G_A5_P140.mzXML	X582_Group3E_142dpi_RV_bottom_177_G_B5_P140.mzXML	Group1C	Group3E	naive_VS_infected	0.400536736
X515_Group1C_142dpi_RV_top_165_G_A5_P136.mzXML	X583_Group3E_142dpi_RV_top_178_G_B6_P136.mzXML	Group1C	Group3E	naive_VS_infected	0.392246243		X515_Group1C_142dpi_RV_bottom_165_G_A5_P140.mzXML	X583_Group3E_142dpi_RV_bottom_178_G_B6_P140.mzXML	Group1C	Group3E	naive_VS_infected	0.415370596
X515_Group1C_142dpi_RV_top_165_G_A5_P136.mzXML	X584_Group3E_142dpi_RV_top_179_G_B7_P136.mzXML	Group1C	Group3E	naive_VS_infected	0.395366044		X515_Group1C_142dpi_RV_bottom_165_G_A5_P140.mzXML	X584_Group3E_142dpi_RV_bottom_179_G_B7_P140.mzXML	Group1C	Group3E	naive_VS_infected	0.288684454
X515_Group1C_142dpi_RV_top_165_G_A5_P136.mzXML	X585_Group3E_142dpi_RV_top_180_G_B8_P136.mzXML	Group1C	Group3E	naive_VS_infected	0.405875916		X515_Group1C_142dpi_RV_bottom_165_G_A5_P140.mzXML	X585_Group3E_142dpi_RV_bottom_180_G_B8_P140.mzXML	Group1C	Group3E	naive_VS_infected	0.369135241
X515_Group1C_142dpi_RV_top_165_G_A5_P136.mzXML	X666_Group3E_142dpi_RV_top_201_G_D5_P136.mzXML	Group1C	Group3E	naive_VS_infected	0.415031073		X515_Group1C_142dpi_RV_bottom_165_G_A5_P140.mzXML	X666_Group3E_142dpi_RV_bottom_201_G_D5_P140.mzXML	Group1C	Group3E	naive_VS_infected	0.372715376
X515_Group1C_142dpi_RV_top_165_G_A5_P136.mzXML	X667_Group3E_142dpi_RV_top_202_G_D6_P136.mzXML	Group1C	Group3E	naive_VS_infected	0.303823029		X515_Group1C_142dpi_RV_bottom_165_G_A5_P140.mzXML	X667_Group3E_142dpi_RV_bottom_202_G_D6_P140.mzXML	Group1C	Group3E	naive_VS_infected	0.398419598
X515_Group1C_142dpi_RV_top_165_G_A5_P136.mzXML	X668_Group3E_142dpi_RV_top_203_G_D7_P136.mzXML	Group1C	Group3E	naive_VS_infected	0.275759289		X515_Group1C_142dpi_RV_bottom_165_G_A5_P140.mzXML	X668_Group3E_142dpi_RV_bottom_203_G_D7_P140.mzXML	Group1C	Group3E	naive_VS_infected	0.40928333
X515_Group1C_142dpi_RV_top_165_G_A5_P136.mzXML	X669_Group3E_142dpi_RV_top_204_G_D8_P136.mzXML	Group1C	Group3E	naive_VS_infected	0.25172524		X515_Group1C_142dpi_RV_bottom_165_G_A5_P140.mzXML	X669_Group3E_142dpi_RV_bottom_204_G_D8_P140.mzXML	Group1C	Group3E	naive_VS_infected	0.376854877
X515_Group1C_142dpi_RV_top_165_G_A5_P136.mzXML	X670_Group3E_142dpi_RV_top_205_G_D9_P136.mzXML	Group1C	Group3E	naive_VS_infected	0.355050306		X515_Group1C_142dpi_RV_bottom_165_G_A5_P140.mzXML	X670_Group3E_142dpi_RV_bottom_205_G_D9_P140.mzXML	Group1C	Group3E	naive_VS_infected	0.365904499
X515_Group1C_142dpi_RV_top_165_G_A5_P136.mzXML	X751_Group3E_142dpi_RV_top_226_G_F6_P136.mzXML	Group1C	Group3E	naive_VS_infected	0.266891613		X515_Group1C_142dpi_RV_bottom_165_G_A5_P140.mzXML	X751_Group3E_142dpi_RV_bottom_226_G_F6_P140.mzXML	Group1C	Group3E	naive_VS_infected	0.383268678
X515_Group1C_142dpi_RV_top_165_G_A5_P136.mzXML	X752_Group3E_142dpi_RV_top_227_G_F7_P136.mzXML	Group1C	Group3E	naive_VS_infected	0.386531257		X515_Group1C_142dpi_RV_bottom_165_G_A5_P140.mzXML	X752_Group3E_142dpi_RV_bottom_227_G_F7_P140.mzXML	Group1C	Group3E	naive_VS_infected	0.364830393
X515_Group1C_142dpi_RV_top_165_G_A5_P136.mzXML	X753_Group3E_142dpi_RV_top_228_G_F8_P136.mzXML	Group1C	Group3E	naive_VS_infected	0.300675077		X515_Group1C_142dpi_RV_bottom_165_G_A5_P140.mzXML	X753_Group3E_142dpi_RV_bottom_228_G_F8_P140.mzXML	Group1C	Group3E	naive_VS_infected	0.294890634
X515_Group1C_142dpi_RV_top_165_G_A5_P136.mzXML	X754_Group3E_142dpi_RV_top_229_G_F9_P136.mzXML	Group1C	Group3E	naive_VS_infected	0.285398566		X515_Group1C_142dpi_RV_bottom_165_G_A5_P140.mzXML	X754_Group3E_142dpi_RV_bottom_229_G_F9_P140.mzXML	Group1C	Group3E	naive_VS_infected	0.282589378
X515_Group1C_142dpi_RV_top_165_G_A5_P136.mzXML	X755_Group3E_142dpi_RV_top_230_G_F10_P136.mzXML	Group1C	Group3E	naive_VS_infected	0.302336601		X515_Group1C_142dpi_RV_bottom_165_G_A5_P140.mzXML	X755_Group3E_142dpi_RV_bottom_230_G_F10_P140.mzXML	Group1C	Group3E	naive_VS_infected	0.383430213
X531_Group1C_142dpi_RV_top_166_G_A6_P136.mzXML	X581_Group3E_142dpi_RV_top_176_G_B4_P136.mzXML	Group1C	Group3E	naive_VS_infected	0.256708257		X531_Group1C_142dpi_RV_bottom_166_G_A6_P140.mzXML	X581_Group3E_142dpi_RV_bottom_176_G_B4_P140.mzXML	Group1C	Group3E	naive_VS_infected	0.266415137
X531_Group1C_142dpi_RV_top_166_G_A6_P136.mzXML	X582_Group3E_142dpi_RV_top_177_G_B5_P136.mzXML	Group1C	Group3E	naive_VS_infected	0.272479514		X531_Group1C_142dpi_RV_bottom_166_G_A6_P140.mzXML	X582_Group3E_142dpi_RV_bottom_177_G_B5_P140.mzXML	Group1C	Group3E	naive_VS_infected	0.345613045
X531_Group1C_142dpi_RV_top_166_G_A6_P136.mzXML	X583_Group3E_142dpi_RV_top_178_G_B6_P136.mzXML	Group1C	Group3E	naive_VS_infected	0.462032635		X531_Group1C_142dpi_RV_bottom_166_G_A6_P140.mzXML	X583_Group3E_142dpi_RV_bottom_178_G_B6_P140.mzXML	Group1C	Group3E	naive_VS_infected	0.360062866
X531_Group1C_142dpi_RV_top_166_G_A6_P136.mzXML	X584_Group3E_142dpi_RV_top_179_G_B7_P136.mzXML	Group1C	Group3E	naive_VS_infected	0.193477561		X531_Group1C_142dpi_RV_bottom_166_G_A6_P140.mzXML	X584_Group3E_142dpi_RV_bottom_179_G_B7_P140.mzXML	Group1C	Group3E	naive_VS_infected	0.23315312
X531_Group1C_142dpi_RV_top_166_G_A6_P136.mzXML	X585_Group3E_142dpi_RV_top_180_G_B8_P136.mzXML	Group1C	Group3E	naive_VS_infected	0.277972459		X531_Group1C_142dpi_RV_bottom_166_G_A6_P140.mzXML	X585_Group3E_142dpi_RV_bottom_180_G_B8_P140.mzXML	Group1C	Group3E	naive_VS_infected	0.320868392
X531_Group1C_142dpi_RV_top_166_G_A6_P136.mzXML	X666_Group3E_142dpi_RV_top_201_G_D5_P136.mzXML	Group1C	Group3E	naive_VS_infected	0.34387297		X531_Group1C_142dpi_RV_bottom_166_G_A6_P140.mzXML	X666_Group3E_142dpi_RV_bottom_201_G_D5_P140.mzXML	Group1C	Group3E	naive_VS_infected	0.374728102
X531_Group1C_142dpi_RV_top_166_G_A6_P136.mzXML	X667_Group3E_142dpi_RV_top_202_G_D6_P136.mzXML	Group1C	Group3E	naive_VS_infected	0.353039195		X531_Group1C_142dpi_RV_bottom_166_G_A6_P140.mzXML	X667_Group3E_142dpi_RV_bottom_202_G_D6_P140.mzXML	Group1C	Group3E	naive_VS_infected	0.354104401
X531_Group1C_142dpi_RV_top_166_G_A6_P136.mzXML	X668_Group3E_142dpi_RV_top_203_G_D7_P136.mzXML	Group1C	Group3E	naive_VS_infected	0.227987513		X531_Group1C_142dpi_RV_bottom_166_G_A6_P140.mzXML	X668_Group3E_142dpi_RV_bottom_203_G_D7_P140.mzXML	Group1C	Group3E	naive_VS_infected	0.370235136
X531_Group1C_142dpi_RV_top_166_G_A6_P136.mzXML	X669_Group3E_142dpi_RV_top_204_G_D8_P136.mzXML	Group1C	Group3E	naive_VS_infected	0.248388725		X531_Group1C_142dpi_RV_bottom_166_G_A6_P140.mzXML	X669_Group3E_142dpi_RV_bottom_204_G_D8_P140.mzXML	Group1C	Group3E	naive_VS_infected	0.344582521
X531_Group1C_142dpi_RV_top_166_G_A6_P136.mzXML	X670_Group3E_142dpi_RV_top_205_G_D9_P136.mzXML	Group1C	Group3E	naive_VS_infected	0.225747672		X531_Group1C_142dpi_RV_bottom_166_G_A6_P140.mzXML	X670_Group3E_142dpi_RV_bottom_205_G_D9_P140.mzXML	Group1C	Group3E	naive_VS_infected	0.325299557
X531_Group1C_142dpi_RV_top_166_G_A6_P136.mzXML	X751_Group3E_142dpi_RV_top_226_G_F6_P136.mzXML	Group1C	Group3E	naive_VS_infected	0.36810022		X531_Group1C_142dpi_RV_bottom_166_G_A6_P140.mzXML	X751_Group3E_142dpi_RV_bottom_226_G_F6_P140.mzXML	Group1C	Group3E	naive_VS_infected	0.366659433
X531_Group1C_142dpi_RV_top_166_G_A6_P136.mzXML	X752_Group3E_142dpi_RV_top_227_G_F7_P136.mzXML	Group1C	Group3E	naive_VS_infected	0.478691384		X531_Group1C_142dpi_RV_bottom_166_G_A6_P140.mzXML	X752_Group3E_142dpi_RV_bottom_227_G_F7_P140.mzXML	Group1C	Group3E	naive_VS_infected	0.341356974
X531_Group1C_142dpi_RV_top_166_G_A6_P136.mzXML	X753_Group3E_142dpi_RV_top_228_G_F8_P136.mzXML	Group1C	Group3E	naive_VS_infected	0.270869688		X531_Group1C_142dpi_RV_bottom_166_G_A6_P140.mzXML	X753_Group3E_142dpi_RV_bottom_228_G_F8_P140.mzXML	Group1C	Group3E	naive_VS_infected	0.282108571
X531_Group1C_142dpi_RV_top_166_G_A6_P136.mzXML	X754_Group3E_142dpi_RV_top_229_G_F9_P136.mzXML	Group1C	Group3E	naive_VS_infected	0.31929986		X531_Group1C_142dpi_RV_bottom_166_G_A6_P140.mzXML	X754_Group3E_142dpi_RV_bottom_229_G_F9_P140.mzXML	Group1C	Group3E	naive_VS_infected	0.251233535
X531_Group1C_142dpi_RV_top_166_G_A6_P136.mzXML	X755_Group3E_142dpi_RV_top_230_G_F10_P136.mzXML	Group1C	Group3E	naive_VS_infected	0.424101755		X531_Group1C_142dpi_RV_bottom_166_G_A6_P140.mzXML	X755_Group3E_142dpi_RV_bottom_230_G_F10_P140.mzXML	Group1C	Group3E	naive_VS_infected	0.30111504
X532_Group1C_142dpi_RV_top_167_G_A7_P136.mzXML	X581_Group3E_142dpi_RV_top_176_G_B4_P136.mzXML	Group1C	Group3E	naive_VS_infected	0.231290615		X532_Group1C_142dpi_RV_bottom_167_G_A7_P140.mzXML	X581_Group3E_142dpi_RV_bottom_176_G_B4_P140.mzXML	Group1C	Group3E	naive_VS_infected	0.356952587
X532_Group1C_142dpi_RV_top_167_G_A7_P136.mzXML	X582_Group3E_142dpi_RV_top_177_G_B5_P136.mzXML	Group1C	Group3E	naive_VS_infected	0.213052477		X532_Group1C_142dpi_RV_bottom_167_G_A7_P140.mzXML	X582_Group3E_142dpi_RV_bottom_177_G_B5_P140.mzXML	Group1C	Group3E	naive_VS_infected	0.255352612
X532_Group1C_142dpi_RV_top_167_G_A7_P136.mzXML	X583_Group3E_142dpi_RV_top_178_G_B6_P136.mzXML	Group1C	Group3E	naive_VS_infected	0.462281949		X532_Group1C_142dpi_RV_bottom_167_G_A7_P140.mzXML	X583_Group3E_142dpi_RV_bottom_178_G_B6_P140.mzXML	Group1C	Group3E	naive_VS_infected	0.279611678
X532_Group1C_142dpi_RV_top_167_G_A7_P136.mzXML	X584_Group3E_142dpi_RV_top_179_G_B7_P136.mzXML	Group1C	Group3E	naive_VS_infected	0.224648942		X532_Group1C_142dpi_RV_bottom_167_G_A7_P140.mzXML	X584_Group3E_142dpi_RV_bottom_179_G_B7_P140.mzXML	Group1C	Group3E	naive_VS_infected	0.273609873
X532_Group1C_142dpi_RV_top_167_G_A7_P136.mzXML	X585_Group3E_142dpi_RV_top_180_G_B8_P136.mzXML	Group1C	Group3E	naive_VS_infected	0.218497898		X532_Group1C_142dpi_RV_bottom_167_G_A7_P140.mzXML	X585_Group3E_142dpi_RV_bottom_180_G_B8_P140.mzXML	Group1C	Group3E	naive_VS_infected	0.284526389
X532_Group1C_142dpi_RV_top_167_G_A7_P136.mzXML	X666_Group3E_142dpi_RV_top_201_G_D5_P136.mzXML	Group1C	Group3E	naive_VS_infected	0.301605132		X532_Group1C_142dpi_RV_bottom_167_G_A7_P140.mzXML	X666_Group3E_142dpi_RV_bottom_201_G_D5_P140.mzXML	Group1C	Group3E	naive_VS_infected	0.309792685
X532_Group1C_142dpi_RV_top_167_G_A7_P136.mzXML	X667_Group3E_142dpi_RV_top_202_G_D6_P136.mzXML	Group1C	Group3E	naive_VS_infected	0.326021985		X532_Group1C_142dpi_RV_bottom_167_G_A7_P140.mzXML	X667_Group3E_142dpi_RV_bottom_202_G_D6_P140.mzXML	Group1C	Group3E	naive_VS_infected	0.393817219
X532_Group1C_142dpi_RV_top_167_G_A7_P136.mzXML	X668_Group3E_142dpi_RV_top_203_G_D7_P136.mzXML	Group1C	Group3E	naive_VS_infected	0.191615759		X532_Group1C_142dpi_RV_bottom_167_G_A7_P140.mzXML	X668_Group3E_142dpi_RV_bottom_203_G_D7_P140.mzXML	Group1C	Group3E	naive_VS_infected	0.281306558
X532_Group1C_142dpi_RV_top_167_G_A7_P136.mzXML	X669_Group3E_142dpi_RV_top_204_G_D8_P136.mzXML	Group1C	Group3E	naive_VS_infected	0.219896894		X532_Group1C_142dpi_RV_bottom_167_G_A7_P140.mzXML	X669_Group3E_142dpi_RV_bottom_204_G_D8_P140.mzXML	Group1C	Group3E	naive_VS_infected	0.318781114
X532_Group1C_142dpi_RV_top_167_G_A7_P136.mzXML	X670_Group3E_142dpi_RV_top_205_G_D9_P136.mzXML	Group1C	Group3E	naive_VS_infected	0.16607694		X532_Group1C_142dpi_RV_bottom_167_G_A7_P140.mzXML	X670_Group3E_142dpi_RV_bottom_205_G_D9_P140.mzXML	Group1C	Group3E	naive_VS_infected	0.361147306
X532_Group1C_142dpi_RV_top_167_G_A7_P136.mzXML	X751_Group3E_142dpi_RV_top_226_G_F6_P136.mzXML	Group1C	Group3E	naive_VS_infected	0.338438007		X532_Group1C_142dpi_RV_bottom_167_G_A7_P140.mzXML	X751_Group3E_142dpi_RV_bottom_226_G_F6_P140.mzXML	Group1C	Group3E	naive_VS_infected	0.430382612
X532_Group1C_142dpi_RV_top_167_G_A7_P136.mzXML	X752_Group3E_142dpi_RV_top_227_G_F7_P136.mzXML	Group1C	Group3E	naive_VS_infected	0.464186491		X532_Group1C_142dpi_RV_bottom_167_G_A7_P140.mzXML	X752_Group3E_142dpi_RV_bottom_227_G_F7_P140.mzXML	Group1C	Group3E	naive_VS_infected	0.400417011
X532_Group1C_142dpi_RV_top_167_G_A7_P136.mzXML	X753_Group3E_142dpi_RV_top_228_G_F8_P136.mzXML	Group1C	Group3E	naive_VS_infected	0.288070074		X532_Group1C_142dpi_RV_bottom_167_G_A7_P140.mzXML	X753_Group3E_142dpi_RV_bottom_228_G_F8_P140.mzXML	Group1C	Group3E	naive_VS_infected	0.374513776
X532_Group1C_142dpi_RV_top_167_G_A7_P136.mzXML	X754_Group3E_142dpi_RV_top_229_G_F9_P136.mzXML	Group1C	Group3E	naive_VS_infected	0.311257963		X532_Group1C_142dpi_RV_bottom_167_G_A7_P140.mzXML	X754_Group3E_142dpi_RV_bottom_229_G_F9_P140.mzXML	Group1C	Group3E	naive_VS_infected	0.395505751
X532_Group1C_142dpi_RV_top_167_G_A7_P136.mzXML	X755_Group3E_142dpi_RV_top_230_G_F10_P136.mzXML	Group1C	Group3E	naive_VS_infected	0.381212174		X532_Group1C_142dpi_RV_bottom_167_G_A7_P140.mzXML	X755_Group3E_142dpi_RV_bottom_230_G_F10_P140.mzXML	Group1C	Group3E	naive_VS_infected	0.394885315
X533_Group1C_142dpi_RV_top_168_G_A8_P136.mzXML	X581_Group3E_142dpi_RV_top_176_G_B4_P136.mzXML	Group1C	Group3E	naive_VS_infected	0.235846159		X533_Group1C_142dpi_RV_bottom_168_G_A8_P140.mzXML	X581_Group3E_142dpi_RV_bottom_176_G_B4_P140.mzXML	Group1C	Group3E	naive_VS_infected	0.319140968
X533_Group1C_142dpi_RV_top_168_G_A8_P136.mzXML	X582_Group3E_142dpi_RV_top_177_G_B5_P136.mzXML	Group1C	Group3E	naive_VS_infected	0.25854971		X533_Group1C_142dpi_RV_bottom_168_G_A8_P140.mzXML	X582_Group3E_142dpi_RV_bottom_177_G_B5_P140.mzXML	Group1C	Group3E	naive_VS_infected	0.353844778
X533_Group1C_142dpi_RV_top_168_G_A8_P136.mzXML	X583_Group3E_142dpi_RV_top_178_G_B6_P136.mzXML	Group1C	Group3E	naive_VS_infected	0.460051035		X533_Group1C_142dpi_RV_bottom_168_G_A8_P140.mzXML	X583_Group3E_142dpi_RV_bottom_178_G_B6_P140.mzXML	Group1C	Group3E	naive_VS_infected	0.392413888
X533_Group1C_142dpi_RV_top_168_G_A8_P136.mzXML	X584_Group3E_142dpi_RV_top_179_G_B7_P136.mzXML	Group1C	Group3E	naive_VS_infected	0.264642331		X533_Group1C_142dpi_RV_bottom_168_G_A8_P140.mzXML	X584_Group3E_142dpi_RV_bottom_179_G_B7_P140.mzXML	Group1C	Group3E	naive_VS_infected	0.254128911
X533_Group1C_142dpi_RV_top_168_G_A8_P136.mzXML	X585_Group3E_142dpi_RV_top_180_G_B8_P136.mzXML	Group1C	Group3E	naive_VS_infected	0.272923092		X533_Group1C_142dpi_RV_bottom_168_G_A8_P140.mzXML	X585_Group3E_142dpi_RV_bottom_180_G_B8_P140.mzXML	Group1C	Group3E	naive_VS_infected	0.33295744
X533_Group1C_142dpi_RV_top_168_G_A8_P136.mzXML	X666_Group3E_142dpi_RV_top_201_G_D5_P136.mzXML	Group1C	Group3E	naive_VS_infected	0.328576648		X533_Group1C_142dpi_RV_bottom_168_G_A8_P140.mzXML	X666_Group3E_142dpi_RV_bottom_201_G_D5_P140.mzXML	Group1C	Group3E	naive_VS_infected	0.351326749
X533_Group1C_142dpi_RV_top_168_G_A8_P136.mzXML	X667_Group3E_142dpi_RV_top_202_G_D6_P136.mzXML	Group1C	Group3E	naive_VS_infected	0.364817764		X533_Group1C_142dpi_RV_bottom_168_G_A8_P140.mzXML	X667_Group3E_142dpi_RV_bottom_202_G_D6_P140.mzXML	Group1C	Group3E	naive_VS_infected	0.364476938
X533_Group1C_142dpi_RV_top_168_G_A8_P136.mzXML	X668_Group3E_142dpi_RV_top_203_G_D7_P136.mzXML	Group1C	Group3E	naive_VS_infected	0.242068324		X533_Group1C_142dpi_RV_bottom_168_G_A8_P140.mzXML	X668_Group3E_142dpi_RV_bottom_203_G_D7_P140.mzXML	Group1C	Group3E	naive_VS_infected	0.38078248
X533_Group1C_142dpi_RV_top_168_G_A8_P136.mzXML	X669_Group3E_142dpi_RV_top_204_G_D8_P136.mzXML	Group1C	Group3E	naive_VS_infected	0.261120957		X533_Group1C_142dpi_RV_bottom_168_G_A8_P140.mzXML	X669_Group3E_142dpi_RV_bottom_204_G_D8_P140.mzXML	Group1C	Group3E	naive_VS_infected	0.315731157
X533_Group1C_142dpi_RV_top_168_G_A8_P136.mzXML	X670_Group3E_142dpi_RV_top_205_G_D9_P136.mzXML	Group1C	Group3E	naive_VS_infected	0.195685413		X533_Group1C_142dpi_RV_bottom_168_G_A8_P140.mzXML	X670_Group3E_142dpi_RV_bottom_205_G_D9_P140.mzXML	Group1C	Group3E	naive_VS_infected	0.316547695
X533_Group1C_142dpi_RV_top_168_G_A8_P136.mzXML	X751_Group3E_142dpi_RV_top_226_G_F6_P136.mzXML	Group1C	Group3E	naive_VS_infected	0.346490899		X533_Group1C_142dpi_RV_bottom_168_G_A8_P140.mzXML	X751_Group3E_142dpi_RV_bottom_226_G_F6_P140.mzXML	Group1C	Group3E	naive_VS_infected	0.370995273
X533_Group1C_142dpi_RV_top_168_G_A8_P136.mzXML	X752_Group3E_142dpi_RV_top_227_G_F7_P136.mzXML	Group1C	Group3E	naive_VS_infected	0.50331963		X533_Group1C_142dpi_RV_bottom_168_G_A8_P140.mzXML	X752_Group3E_142dpi_RV_bottom_227_G_F7_P140.mzXML	Group1C	Group3E	naive_VS_infected	0.343566188
X533_Group1C_142dpi_RV_top_168_G_A8_P136.mzXML	X753_Group3E_142dpi_RV_top_228_G_F8_P136.mzXML	Group1C	Group3E	naive_VS_infected	0.284969949		X533_Group1C_142dpi_RV_bottom_168_G_A8_P140.mzXML	X753_Group3E_142dpi_RV_bottom_228_G_F8_P140.mzXML	Group1C	Group3E	naive_VS_infected	0.286599629
X533_Group1C_142dpi_RV_top_168_G_A8_P136.mzXML	X754_Group3E_142dpi_RV_top_229_G_F9_P136.mzXML	Group1C	Group3E	naive_VS_infected	0.28354336		X533_Group1C_142dpi_RV_bottom_168_G_A8_P140.mzXML	X754_Group3E_142dpi_RV_bottom_229_G_F9_P140.mzXML	Group1C	Group3E	naive_VS_infected	0.256038753
X533_Group1C_142dpi_RV_top_168_G_A8_P136.mzXML	X755_Group3E_142dpi_RV_top_230_G_F10_P136.mzXML	Group1C	Group3E	naive_VS_infected	0.377284209		X533_Group1C_142dpi_RV_bottom_168_G_A8_P140.mzXML	X755_Group3E_142dpi_RV_bottom_230_G_F10_P140.mzXML	Group1C	Group3E	naive_VS_infected	0.350470261
X534_Group1C_142dpi_RV_top_169_G_A9_P136.mzXML	X581_Group3E_142dpi_RV_top_176_G_B4_P136.mzXML	Group1C	Group3E	naive_VS_infected	0.256789548		X534_Group1C_142dpi_RV_bottom_169_G_A9_P140.mzXML	X581_Group3E_142dpi_RV_bottom_176_G_B4_P140.mzXML	Group1C	Group3E	naive_VS_infected	0.226042859
X534_Group1C_142dpi_RV_top_169_G_A9_P136.mzXML	X582_Group3E_142dpi_RV_top_177_G_B5_P136.mzXML	Group1C	Group3E	naive_VS_infected	0.279763259		X534_Group1C_142dpi_RV_bottom_169_G_A9_P140.mzXML	X582_Group3E_142dpi_RV_bottom_177_G_B5_P140.mzXML	Group1C	Group3E	naive_VS_infected	0.320683941
X534_Group1C_142dpi_RV_top_169_G_A9_P136.mzXML	X583_Group3E_142dpi_RV_top_178_G_B6_P136.mzXML	Group1C	Group3E	naive_VS_infected	0.350462967		X534_Group1C_142dpi_RV_bottom_169_G_A9_P140.mzXML	X583_Group3E_142dpi_RV_bottom_178_G_B6_P140.mzXML	Group1C	Group3E	naive_VS_infected	0.422560358
X534_Group1C_142dpi_RV_top_169_G_A9_P136.mzXML	X584_Group3E_142dpi_RV_top_179_G_B7_P136.mzXML	Group1C	Group3E	naive_VS_infected	0.311317445		X534_Group1C_142dpi_RV_bottom_169_G_A9_P140.mzXML	X584_Group3E_142dpi_RV_bottom_179_G_B7_P140.mzXML	Group1C	Group3E	naive_VS_infected	0.178925744
X534_Group1C_142dpi_RV_top_169_G_A9_P136.mzXML	X585_Group3E_142dpi_RV_top_180_G_B8_P136.mzXML	Group1C	Group3E	naive_VS_infected	0.316106534		X534_Group1C_142dpi_RV_bottom_169_G_A9_P140.mzXML	X585_Group3E_142dpi_RV_bottom_180_G_B8_P140.mzXML	Group1C	Group3E	naive_VS_infected	0.351008067
X534_Group1C_142dpi_RV_top_169_G_A9_P136.mzXML	X666_Group3E_142dpi_RV_top_201_G_D5_P136.mzXML	Group1C	Group3E	naive_VS_infected	0.370323629		X534_Group1C_142dpi_RV_bottom_169_G_A9_P140.mzXML	X666_Group3E_142dpi_RV_bottom_201_G_D5_P140.mzXML	Group1C	Group3E	naive_VS_infected	0.394573471
X534_Group1C_142dpi_RV_top_169_G_A9_P136.mzXML	X667_Group3E_142dpi_RV_top_202_G_D6_P136.mzXML	Group1C	Group3E	naive_VS_infected	0.271203177		X534_Group1C_142dpi_RV_bottom_169_G_A9_P140.mzXML	X667_Group3E_142dpi_RV_bottom_202_G_D6_P140.mzXML	Group1C	Group3E	naive_VS_infected	0.28015817
X534_Group1C_142dpi_RV_top_169_G_A9_P136.mzXML	X668_Group3E_142dpi_RV_top_203_G_D7_P136.mzXML	Group1C	Group3E	naive_VS_infected	0.240747708		X534_Group1C_142dpi_RV_bottom_169_G_A9_P140.mzXML	X668_Group3E_142dpi_RV_bottom_203_G_D7_P140.mzXML	Group1C	Group3E	naive_VS_infected	0.386586535
X534_Group1C_142dpi_RV_top_169_G_A9_P136.mzXML	X669_Group3E_142dpi_RV_top_204_G_D8_P136.mzXML	Group1C	Group3E	naive_VS_infected	0.254386557		X534_Group1C_142dpi_RV_bottom_169_G_A9_P140.mzXML	X669_Group3E_142dpi_RV_bottom_204_G_D8_P140.mzXML	Group1C	Group3E	naive_VS_infected	0.3654708
X534_Group1C_142dpi_RV_top_169_G_A9_P136.mzXML	X670_Group3E_142dpi_RV_top_205_G_D9_P136.mzXML	Group1C	Group3E	naive_VS_infected	0.318491135		X534_Group1C_142dpi_RV_bottom_169_G_A9_P140.mzXML	X670_Group3E_142dpi_RV_bottom_205_G_D9_P140.mzXML	Group1C	Group3E	naive_VS_infected	0.224736392
X534_Group1C_142dpi_RV_top_169_G_A9_P136.mzXML	X751_Group3E_142dpi_RV_top_226_G_F6_P136.mzXML	Group1C	Group3E	naive_VS_infected	0.330449004		X534_Group1C_142dpi_RV_bottom_169_G_A9_P140.mzXML	X751_Group3E_142dpi_RV_bottom_226_G_F6_P140.mzXML	Group1C	Group3E	naive_VS_infected	0.43514576
X534_Group1C_142dpi_RV_top_169_G_A9_P136.mzXML	X752_Group3E_142dpi_RV_top_227_G_F7_P136.mzXML	Group1C	Group3E	naive_VS_infected	0.380734332		X534_Group1C_142dpi_RV_bottom_169_G_A9_P140.mzXML	X752_Group3E_142dpi_RV_bottom_227_G_F7_P140.mzXML	Group1C	Group3E	naive_VS_infected	0.360821119
X534_Group1C_142dpi_RV_top_169_G_A9_P136.mzXML	X753_Group3E_142dpi_RV_top_228_G_F8_P136.mzXML	Group1C	Group3E	naive_VS_infected	0.238991736		X534_Group1C_142dpi_RV_bottom_169_G_A9_P140.mzXML	X753_Group3E_142dpi_RV_bottom_228_G_F8_P140.mzXML	Group1C	Group3E	naive_VS_infected	0.403477443
X534_Group1C_142dpi_RV_top_169_G_A9_P136.mzXML	X754_Group3E_142dpi_RV_top_229_G_F9_P136.mzXML	Group1C	Group3E	naive_VS_infected	0.216003064		X534_Group1C_142dpi_RV_bottom_169_G_A9_P140.mzXML	X754_Group3E_142dpi_RV_bottom_229_G_F9_P140.mzXML	Group1C	Group3E	naive_VS_infected	0.354283293
X534_Group1C_142dpi_RV_top_169_G_A9_P136.mzXML	X755_Group3E_142dpi_RV_top_230_G_F10_P136.mzXML	Group1C	Group3E	naive_VS_infected	0.3384407		X534_Group1C_142dpi_RV_bottom_169_G_A9_P140.mzXML	X755_Group3E_142dpi_RV_bottom_230_G_F10_P140.mzXML	Group1C	Group3E	naive_VS_infected	0.258346759
X535_Group1C_142dpi_RV_top_170_G_A10_P136.mzXML	X581_Group3E_142dpi_RV_top_176_G_B4_P136.mzXML	Group1C	Group3E	naive_VS_infected	0.222849265		X535_Group1C_142dpi_RV_bottom_170_G_A10_P140.mzXML	X581_Group3E_142dpi_RV_bottom_176_G_B4_P140.mzXML	Group1C	Group3E	naive_VS_infected	0.402277773
X535_Group1C_142dpi_RV_top_170_G_A10_P136.mzXML	X582_Group3E_142dpi_RV_top_177_G_B5_P136.mzXML	Group1C	Group3E	naive_VS_infected	0.257515028		X535_Group1C_142dpi_RV_bottom_170_G_A10_P140.mzXML	X582_Group3E_142dpi_RV_bottom_177_G_B5_P140.mzXML	Group1C	Group3E	naive_VS_infected	0.437464861
X535_Group1C_142dpi_RV_top_170_G_A10_P136.mzXML	X583_Group3E_142dpi_RV_top_178_G_B6_P136.mzXML	Group1C	Group3E	naive_VS_infected	0.378684359		X535_Group1C_142dpi_RV_bottom_170_G_A10_P140.mzXML	X583_Group3E_142dpi_RV_bottom_178_G_B6_P140.mzXML	Group1C	Group3E	naive_VS_infected	0.421682396
X535_Group1C_142dpi_RV_top_170_G_A10_P136.mzXML	X584_Group3E_142dpi_RV_top_179_G_B7_P136.mzXML	Group1C	Group3E	naive_VS_infected	0.323781246		X535_Group1C_142dpi_RV_bottom_170_G_A10_P140.mzXML	X584_Group3E_142dpi_RV_bottom_179_G_B7_P140.mzXML	Group1C	Group3E	naive_VS_infected	0.330852257
X535_Group1C_142dpi_RV_top_170_G_A10_P136.mzXML	X585_Group3E_142dpi_RV_top_180_G_B8_P136.mzXML	Group1C	Group3E	naive_VS_infected	0.345971498		X535_Group1C_142dpi_RV_bottom_170_G_A10_P140.mzXML	X585_Group3E_142dpi_RV_bottom_180_G_B8_P140.mzXML	Group1C	Group3E	naive_VS_infected	0.336638171
X535_Group1C_142dpi_RV_top_170_G_A10_P136.mzXML	X666_Group3E_142dpi_RV_top_201_G_D5_P136.mzXML	Group1C	Group3E	naive_VS_infected	0.33681062		X535_Group1C_142dpi_RV_bottom_170_G_A10_P140.mzXML	X666_Group3E_142dpi_RV_bottom_201_G_D5_P140.mzXML	Group1C	Group3E	naive_VS_infected	0.3747195
X535_Group1C_142dpi_RV_top_170_G_A10_P136.mzXML	X667_Group3E_142dpi_RV_top_202_G_D6_P136.mzXML	Group1C	Group3E	naive_VS_infected	0.30217044		X535_Group1C_142dpi_RV_bottom_170_G_A10_P140.mzXML	X667_Group3E_142dpi_RV_bottom_202_G_D6_P140.mzXML	Group1C	Group3E	naive_VS_infected	0.453334639
X535_Group1C_142dpi_RV_top_170_G_A10_P136.mzXML	X668_Group3E_142dpi_RV_top_203_G_D7_P136.mzXML	Group1C	Group3E	naive_VS_infected	0.242751098		X535_Group1C_142dpi_RV_bottom_170_G_A10_P140.mzXML	X668_Group3E_142dpi_RV_bottom_203_G_D7_P140.mzXML	Group1C	Group3E	naive_VS_infected	0.444418457
X535_Group1C_142dpi_RV_top_170_G_A10_P136.mzXML	X669_Group3E_142dpi_RV_top_204_G_D8_P136.mzXML	Group1C	Group3E	naive_VS_infected	0.257875253		X535_Group1C_142dpi_RV_bottom_170_G_A10_P140.mzXML	X669_Group3E_142dpi_RV_bottom_204_G_D8_P140.mzXML	Group1C	Group3E	naive_VS_infected	0.422320972
X535_Group1C_142dpi_RV_top_170_G_A10_P136.mzXML	X670_Group3E_142dpi_RV_top_205_G_D9_P136.mzXML	Group1C	Group3E	naive_VS_infected	0.273195073		X535_Group1C_142dpi_RV_bottom_170_G_A10_P140.mzXML	X670_Group3E_142dpi_RV_bottom_205_G_D9_P140.mzXML	Group1C	Group3E	naive_VS_infected	0.399847725
X535_Group1C_142dpi_RV_top_170_G_A10_P136.mzXML	X751_Group3E_142dpi_RV_top_226_G_F6_P136.mzXML	Group1C	Group3E	naive_VS_infected	0.312417313		X535_Group1C_142dpi_RV_bottom_170_G_A10_P140.mzXML	X751_Group3E_142dpi_RV_bottom_226_G_F6_P140.mzXML	Group1C	Group3E	naive_VS_infected	0.38537008
X535_Group1C_142dpi_RV_top_170_G_A10_P136.mzXML	X752_Group3E_142dpi_RV_top_227_G_F7_P136.mzXML	Group1C	Group3E	naive_VS_infected	0.416948085		X535_Group1C_142dpi_RV_bottom_170_G_A10_P140.mzXML	X752_Group3E_142dpi_RV_bottom_227_G_F7_P140.mzXML	Group1C	Group3E	naive_VS_infected	0.43637191
X535_Group1C_142dpi_RV_top_170_G_A10_P136.mzXML	X753_Group3E_142dpi_RV_top_228_G_F8_P136.mzXML	Group1C	Group3E	naive_VS_infected	0.251050848		X535_Group1C_142dpi_RV_bottom_170_G_A10_P140.mzXML	X753_Group3E_142dpi_RV_bottom_228_G_F8_P140.mzXML	Group1C	Group3E	naive_VS_infected	0.318906472
X535_Group1C_142dpi_RV_top_170_G_A10_P136.mzXML	X754_Group3E_142dpi_RV_top_229_G_F9_P136.mzXML	Group1C	Group3E	naive_VS_infected	0.223114835		X535_Group1C_142dpi_RV_bottom_170_G_A10_P140.mzXML	X754_Group3E_142dpi_RV_bottom_229_G_F9_P140.mzXML	Group1C	Group3E	naive_VS_infected	0.309196842
X535_Group1C_142dpi_RV_top_170_G_A10_P136.mzXML	X755_Group3E_142dpi_RV_top_230_G_F10_P136.mzXML	Group1C	Group3E	naive_VS_infected	0.304923917		X535_Group1C_142dpi_RV_bottom_170_G_A10_P140.mzXML	X755_Group3E_142dpi_RV_bottom_230_G_F10_P140.mzXML	Group1C	Group3E	naive_VS_infected	0.440592473
X551_Group1C_142dpi_RV_top_171_G_A11_P136.mzXML	X581_Group3E_142dpi_RV_top_176_G_B4_P136.mzXML	Group1C	Group3E	naive_VS_infected	0.307897098		X551_Group1C_142dpi_RV_bottom_171_G_A11_P140.mzXML	X581_Group3E_142dpi_RV_bottom_176_G_B4_P140.mzXML	Group1C	Group3E	naive_VS_infected	0.353025292
X551_Group1C_142dpi_RV_top_171_G_A11_P136.mzXML	X582_Group3E_142dpi_RV_top_177_G_B5_P136.mzXML	Group1C	Group3E	naive_VS_infected	0.342182545		X551_Group1C_142dpi_RV_bottom_171_G_A11_P140.mzXML	X582_Group3E_142dpi_RV_bottom_177_G_B5_P140.mzXML	Group1C	Group3E	naive_VS_infected	0.484166322
X551_Group1C_142dpi_RV_top_171_G_A11_P136.mzXML	X583_Group3E_142dpi_RV_top_178_G_B6_P136.mzXML	Group1C	Group3E	naive_VS_infected	0.499019559		X551_Group1C_142dpi_RV_bottom_171_G_A11_P140.mzXML	X583_Group3E_142dpi_RV_bottom_178_G_B6_P140.mzXML	Group1C	Group3E	naive_VS_infected	0.496398564
X551_Group1C_142dpi_RV_top_171_G_A11_P136.mzXML	X584_Group3E_142dpi_RV_top_179_G_B7_P136.mzXML	Group1C	Group3E	naive_VS_infected	0.306920432		X551_Group1C_142dpi_RV_bottom_171_G_A11_P140.mzXML	X584_Group3E_142dpi_RV_bottom_179_G_B7_P140.mzXML	Group1C	Group3E	naive_VS_infected	0.315941004
X551_Group1C_142dpi_RV_top_171_G_A11_P136.mzXML	X585_Group3E_142dpi_RV_top_180_G_B8_P136.mzXML	Group1C	Group3E	naive_VS_infected	0.301860578		X551_Group1C_142dpi_RV_bottom_171_G_A11_P140.mzXML	X585_Group3E_142dpi_RV_bottom_180_G_B8_P140.mzXML	Group1C	Group3E	naive_VS_infected	0.391503176
X551_Group1C_142dpi_RV_top_171_G_A11_P136.mzXML	X666_Group3E_142dpi_RV_top_201_G_D5_P136.mzXML	Group1C	Group3E	naive_VS_infected	0.383334779		X551_Group1C_142dpi_RV_bottom_171_G_A11_P140.mzXML	X666_Group3E_142dpi_RV_bottom_201_G_D5_P140.mzXML	Group1C	Group3E	naive_VS_infected	0.430122664
X551_Group1C_142dpi_RV_top_171_G_A11_P136.mzXML	X667_Group3E_142dpi_RV_top_202_G_D6_P136.mzXML	Group1C	Group3E	naive_VS_infected	0.392592551		X551_Group1C_142dpi_RV_bottom_171_G_A11_P140.mzXML	X667_Group3E_142dpi_RV_bottom_202_G_D6_P140.mzXML	Group1C	Group3E	naive_VS_infected	0.38521823
X551_Group1C_142dpi_RV_top_171_G_A11_P136.mzXML	X668_Group3E_142dpi_RV_top_203_G_D7_P136.mzXML	Group1C	Group3E	naive_VS_infected	0.303287416		X551_Group1C_142dpi_RV_bottom_171_G_A11_P140.mzXML	X668_Group3E_142dpi_RV_bottom_203_G_D7_P140.mzXML	Group1C	Group3E	naive_VS_infected	0.50215026
X551_Group1C_142dpi_RV_top_171_G_A11_P136.mzXML	X669_Group3E_142dpi_RV_top_204_G_D8_P136.mzXML	Group1C	Group3E	naive_VS_infected	0.361420687		X551_Group1C_142dpi_RV_bottom_171_G_A11_P140.mzXML	X669_Group3E_142dpi_RV_bottom_204_G_D8_P140.mzXML	Group1C	Group3E	naive_VS_infected	0.449308328
X551_Group1C_142dpi_RV_top_171_G_A11_P136.mzXML	X670_Group3E_142dpi_RV_top_205_G_D9_P136.mzXML	Group1C	Group3E	naive_VS_infected	0.287859328		X551_Group1C_142dpi_RV_bottom_171_G_A11_P140.mzXML	X670_Group3E_142dpi_RV_bottom_205_G_D9_P140.mzXML	Group1C	Group3E	naive_VS_infected	0.335237063
X551_Group1C_142dpi_RV_top_171_G_A11_P136.mzXML	X751_Group3E_142dpi_RV_top_226_G_F6_P136.mzXML	Group1C	Group3E	naive_VS_infected	0.468489313		X551_Group1C_142dpi_RV_bottom_171_G_A11_P140.mzXML	X751_Group3E_142dpi_RV_bottom_226_G_F6_P140.mzXML	Group1C	Group3E	naive_VS_infected	0.496450441
X551_Group1C_142dpi_RV_top_171_G_A11_P136.mzXML	X752_Group3E_142dpi_RV_top_227_G_F7_P136.mzXML	Group1C	Group3E	naive_VS_infected	0.528607567		X551_Group1C_142dpi_RV_bottom_171_G_A11_P140.mzXML	X752_Group3E_142dpi_RV_bottom_227_G_F7_P140.mzXML	Group1C	Group3E	naive_VS_infected	0.353360505
X551_Group1C_142dpi_RV_top_171_G_A11_P136.mzXML	X753_Group3E_142dpi_RV_top_228_G_F8_P136.mzXML	Group1C	Group3E	naive_VS_infected	0.3209211		X551_Group1C_142dpi_RV_bottom_171_G_A11_P140.mzXML	X753_Group3E_142dpi_RV_bottom_228_G_F8_P140.mzXML	Group1C	Group3E	naive_VS_infected	0.42082878
X551_Group1C_142dpi_RV_top_171_G_A11_P136.mzXML	X754_Group3E_142dpi_RV_top_229_G_F9_P136.mzXML	Group1C	Group3E	naive_VS_infected	0.303364317		X551_Group1C_142dpi_RV_bottom_171_G_A11_P140.mzXML	X754_Group3E_142dpi_RV_bottom_229_G_F9_P140.mzXML	Group1C	Group3E	naive_VS_infected	0.313034789
X551_Group1C_142dpi_RV_top_171_G_A11_P136.mzXML	X755_Group3E_142dpi_RV_top_230_G_F10_P136.mzXML	Group1C	Group3E	naive_VS_infected	0.394355306		X551_Group1C_142dpi_RV_bottom_171_G_A11_P140.mzXML	X755_Group3E_142dpi_RV_bottom_230_G_F10_P140.mzXML	Group1C	Group3E	naive_VS_infected	0.357434268
X552_Group1C_142dpi_RV_top_172_G_A12_P136.mzXML	X581_Group3E_142dpi_RV_top_176_G_B4_P136.mzXML	Group1C	Group3E	naive_VS_infected	0.356928275		X552_Group1C_142dpi_RV_bottom_172_G_A12_P140.mzXML	X581_Group3E_142dpi_RV_bottom_176_G_B4_P140.mzXML	Group1C	Group3E	naive_VS_infected	0.333835764
X552_Group1C_142dpi_RV_top_172_G_A12_P136.mzXML	X582_Group3E_142dpi_RV_top_177_G_B5_P136.mzXML	Group1C	Group3E	naive_VS_infected	0.387099169		X552_Group1C_142dpi_RV_bottom_172_G_A12_P140.mzXML	X582_Group3E_142dpi_RV_bottom_177_G_B5_P140.mzXML	Group1C	Group3E	naive_VS_infected	0.470934786
X552_Group1C_142dpi_RV_top_172_G_A12_P136.mzXML	X583_Group3E_142dpi_RV_top_178_G_B6_P136.mzXML	Group1C	Group3E	naive_VS_infected	0.51737341		X552_Group1C_142dpi_RV_bottom_172_G_A12_P140.mzXML	X583_Group3E_142dpi_RV_bottom_178_G_B6_P140.mzXML	Group1C	Group3E	naive_VS_infected	0.515799963
X552_Group1C_142dpi_RV_top_172_G_A12_P136.mzXML	X584_Group3E_142dpi_RV_top_179_G_B7_P136.mzXML	Group1C	Group3E	naive_VS_infected	0.466189129		X552_Group1C_142dpi_RV_bottom_172_G_A12_P140.mzXML	X584_Group3E_142dpi_RV_bottom_179_G_B7_P140.mzXML	Group1C	Group3E	naive_VS_infected	0.272203491
X552_Group1C_142dpi_RV_top_172_G_A12_P136.mzXML	X585_Group3E_142dpi_RV_top_180_G_B8_P136.mzXML	Group1C	Group3E	naive_VS_infected	0.494625734		X552_Group1C_142dpi_RV_bottom_172_G_A12_P140.mzXML	X585_Group3E_142dpi_RV_bottom_180_G_B8_P140.mzXML	Group1C	Group3E	naive_VS_infected	0.412645898
X552_Group1C_142dpi_RV_top_172_G_A12_P136.mzXML	X666_Group3E_142dpi_RV_top_201_G_D5_P136.mzXML	Group1C	Group3E	naive_VS_infected	0.381689658		X552_Group1C_142dpi_RV_bottom_172_G_A12_P140.mzXML	X666_Group3E_142dpi_RV_bottom_201_G_D5_P140.mzXML	Group1C	Group3E	naive_VS_infected	0.434512732
X552_Group1C_142dpi_RV_top_172_G_A12_P136.mzXML	X667_Group3E_142dpi_RV_top_202_G_D6_P136.mzXML	Group1C	Group3E	naive_VS_infected	0.429786438		X552_Group1C_142dpi_RV_bottom_172_G_A12_P140.mzXML	X667_Group3E_142dpi_RV_bottom_202_G_D6_P140.mzXML	Group1C	Group3E	naive_VS_infected	0.352247334
X552_Group1C_142dpi_RV_top_172_G_A12_P136.mzXML	X668_Group3E_142dpi_RV_top_203_G_D7_P136.mzXML	Group1C	Group3E	naive_VS_infected	0.385247736		X552_Group1C_142dpi_RV_bottom_172_G_A12_P140.mzXML	X668_Group3E_142dpi_RV_bottom_203_G_D7_P140.mzXML	Group1C	Group3E	naive_VS_infected	0.477041041
X552_Group1C_142dpi_RV_top_172_G_A12_P136.mzXML	X669_Group3E_142dpi_RV_top_204_G_D8_P136.mzXML	Group1C	Group3E	naive_VS_infected	0.372909171		X552_Group1C_142dpi_RV_bottom_172_G_A12_P140.mzXML	X669_Group3E_142dpi_RV_bottom_204_G_D8_P140.mzXML	Group1C	Group3E	naive_VS_infected	0.457200948
X552_Group1C_142dpi_RV_top_172_G_A12_P136.mzXML	X670_Group3E_142dpi_RV_top_205_G_D9_P136.mzXML	Group1C	Group3E	naive_VS_infected	0.390587441		X552_Group1C_142dpi_RV_bottom_172_G_A12_P140.mzXML	X670_Group3E_142dpi_RV_bottom_205_G_D9_P140.mzXML	Group1C	Group3E	naive_VS_infected	0.313795519
X552_Group1C_142dpi_RV_top_172_G_A12_P136.mzXML	X751_Group3E_142dpi_RV_top_226_G_F6_P136.mzXML	Group1C	Group3E	naive_VS_infected	0.377778164		X552_Group1C_142dpi_RV_bottom_172_G_A12_P140.mzXML	X751_Group3E_142dpi_RV_bottom_226_G_F6_P140.mzXML	Group1C	Group3E	naive_VS_infected	0.516653937
X552_Group1C_142dpi_RV_top_172_G_A12_P136.mzXML	X752_Group3E_142dpi_RV_top_227_G_F7_P136.mzXML	Group1C	Group3E	naive_VS_infected	0.516088069		X552_Group1C_142dpi_RV_bottom_172_G_A12_P140.mzXML	X752_Group3E_142dpi_RV_bottom_227_G_F7_P140.mzXML	Group1C	Group3E	naive_VS_infected	0.406468962
X552_Group1C_142dpi_RV_top_172_G_A12_P136.mzXML	X753_Group3E_142dpi_RV_top_228_G_F8_P136.mzXML	Group1C	Group3E	naive_VS_infected	0.370254545		X552_Group1C_142dpi_RV_bottom_172_G_A12_P140.mzXML	X753_Group3E_142dpi_RV_bottom_228_G_F8_P140.mzXML	Group1C	Group3E	naive_VS_infected	0.455292587
X552_Group1C_142dpi_RV_top_172_G_A12_P136.mzXML	X754_Group3E_142dpi_RV_top_229_G_F9_P136.mzXML	Group1C	Group3E	naive_VS_infected	0.402626695		X552_Group1C_142dpi_RV_bottom_172_G_A12_P140.mzXML	X754_Group3E_142dpi_RV_bottom_229_G_F9_P140.mzXML	Group1C	Group3E	naive_VS_infected	0.401480234
X552_Group1C_142dpi_RV_top_172_G_A12_P136.mzXML	X755_Group3E_142dpi_RV_top_230_G_F10_P136.mzXML	Group1C	Group3E	naive_VS_infected	0.443037142		X552_Group1C_142dpi_RV_bottom_172_G_A12_P140.mzXML	X755_Group3E_142dpi_RV_bottom_230_G_F10_P140.mzXML	Group1C	Group3E	naive_VS_infected	0.33070881
X553_Group1C_142dpi_RV_top_173_G_B1_P136.mzXML	X581_Group3E_142dpi_RV_top_176_G_B4_P136.mzXML	Group1C	Group3E	naive_VS_infected	0.330199969		X553_Group1C_142dpi_RV_bottom_173_G_B1_P140.mzXML	X581_Group3E_142dpi_RV_bottom_176_G_B4_P140.mzXML	Group1C	Group3E	naive_VS_infected	0.414980973
X553_Group1C_142dpi_RV_top_173_G_B1_P136.mzXML	X582_Group3E_142dpi_RV_top_177_G_B5_P136.mzXML	Group1C	Group3E	naive_VS_infected	0.320560905		X553_Group1C_142dpi_RV_bottom_173_G_B1_P140.mzXML	X582_Group3E_142dpi_RV_bottom_177_G_B5_P140.mzXML	Group1C	Group3E	naive_VS_infected	0.351004127
X553_Group1C_142dpi_RV_top_173_G_B1_P136.mzXML	X583_Group3E_142dpi_RV_top_178_G_B6_P136.mzXML	Group1C	Group3E	naive_VS_infected	0.442645201		X553_Group1C_142dpi_RV_bottom_173_G_B1_P140.mzXML	X583_Group3E_142dpi_RV_bottom_178_G_B6_P140.mzXML	Group1C	Group3E	naive_VS_infected	0.370772525
X553_Group1C_142dpi_RV_top_173_G_B1_P136.mzXML	X584_Group3E_142dpi_RV_top_179_G_B7_P136.mzXML	Group1C	Group3E	naive_VS_infected	0.41031546		X553_Group1C_142dpi_RV_bottom_173_G_B1_P140.mzXML	X584_Group3E_142dpi_RV_bottom_179_G_B7_P140.mzXML	Group1C	Group3E	naive_VS_infected	0.408608736
X553_Group1C_142dpi_RV_top_173_G_B1_P136.mzXML	X585_Group3E_142dpi_RV_top_180_G_B8_P136.mzXML	Group1C	Group3E	naive_VS_infected	0.410626904		X553_Group1C_142dpi_RV_bottom_173_G_B1_P140.mzXML	X585_Group3E_142dpi_RV_bottom_180_G_B8_P140.mzXML	Group1C	Group3E	naive_VS_infected	0.329177087
X553_Group1C_142dpi_RV_top_173_G_B1_P136.mzXML	X666_Group3E_142dpi_RV_top_201_G_D5_P136.mzXML	Group1C	Group3E	naive_VS_infected	0.396640846		X553_Group1C_142dpi_RV_bottom_173_G_B1_P140.mzXML	X666_Group3E_142dpi_RV_bottom_201_G_D5_P140.mzXML	Group1C	Group3E	naive_VS_infected	0.381204157
X553_Group1C_142dpi_RV_top_173_G_B1_P136.mzXML	X667_Group3E_142dpi_RV_top_202_G_D6_P136.mzXML	Group1C	Group3E	naive_VS_infected	0.350824632		X553_Group1C_142dpi_RV_bottom_173_G_B1_P140.mzXML	X667_Group3E_142dpi_RV_bottom_202_G_D6_P140.mzXML	Group1C	Group3E	naive_VS_infected	0.461026482
X553_Group1C_142dpi_RV_top_173_G_B1_P136.mzXML	X668_Group3E_142dpi_RV_top_203_G_D7_P136.mzXML	Group1C	Group3E	naive_VS_infected	0.290972597		X553_Group1C_142dpi_RV_bottom_173_G_B1_P140.mzXML	X668_Group3E_142dpi_RV_bottom_203_G_D7_P140.mzXML	Group1C	Group3E	naive_VS_infected	0.332491406
X553_Group1C_142dpi_RV_top_173_G_B1_P136.mzXML	X669_Group3E_142dpi_RV_top_204_G_D8_P136.mzXML	Group1C	Group3E	naive_VS_infected	0.283084088		X553_Group1C_142dpi_RV_bottom_173_G_B1_P140.mzXML	X669_Group3E_142dpi_RV_bottom_204_G_D8_P140.mzXML	Group1C	Group3E	naive_VS_infected	0.379857833
X553_Group1C_142dpi_RV_top_173_G_B1_P136.mzXML	X670_Group3E_142dpi_RV_top_205_G_D9_P136.mzXML	Group1C	Group3E	naive_VS_infected	0.318571962		X553_Group1C_142dpi_RV_bottom_173_G_B1_P140.mzXML	X670_Group3E_142dpi_RV_bottom_205_G_D9_P140.mzXML	Group1C	Group3E	naive_VS_infected	0.459721803
X553_Group1C_142dpi_RV_top_173_G_B1_P136.mzXML	X751_Group3E_142dpi_RV_top_226_G_F6_P136.mzXML	Group1C	Group3E	naive_VS_infected	0.350149603		X553_Group1C_142dpi_RV_bottom_173_G_B1_P140.mzXML	X751_Group3E_142dpi_RV_bottom_226_G_F6_P140.mzXML	Group1C	Group3E	naive_VS_infected	0.494397163
X553_Group1C_142dpi_RV_top_173_G_B1_P136.mzXML	X752_Group3E_142dpi_RV_top_227_G_F7_P136.mzXML	Group1C	Group3E	naive_VS_infected	0.415787087		X553_Group1C_142dpi_RV_bottom_173_G_B1_P140.mzXML	X752_Group3E_142dpi_RV_bottom_227_G_F7_P140.mzXML	Group1C	Group3E	naive_VS_infected	0.4592073
X553_Group1C_142dpi_RV_top_173_G_B1_P136.mzXML	X753_Group3E_142dpi_RV_top_228_G_F8_P136.mzXML	Group1C	Group3E	naive_VS_infected	0.310459849		X553_Group1C_142dpi_RV_bottom_173_G_B1_P140.mzXML	X753_Group3E_142dpi_RV_bottom_228_G_F8_P140.mzXML	Group1C	Group3E	naive_VS_infected	0.454779543
X553_Group1C_142dpi_RV_top_173_G_B1_P136.mzXML	X754_Group3E_142dpi_RV_top_229_G_F9_P136.mzXML	Group1C	Group3E	naive_VS_infected	0.321837325		X553_Group1C_142dpi_RV_bottom_173_G_B1_P140.mzXML	X754_Group3E_142dpi_RV_bottom_229_G_F9_P140.mzXML	Group1C	Group3E	naive_VS_infected	0.441773979
X553_Group1C_142dpi_RV_top_173_G_B1_P136.mzXML	X755_Group3E_142dpi_RV_top_230_G_F10_P136.mzXML	Group1C	Group3E	naive_VS_infected	0.326326174		X553_Group1C_142dpi_RV_bottom_173_G_B1_P140.mzXML	X755_Group3E_142dpi_RV_bottom_230_G_F10_P140.mzXML	Group1C	Group3E	naive_VS_infected	0.448515165
X554_Group1C_142dpi_RV_top_174_G_B2_P136.mzXML	X581_Group3E_142dpi_RV_top_176_G_B4_P136.mzXML	Group1C	Group3E	naive_VS_infected	0.295406223		X554_Group1C_142dpi_RV_bottom_174_G_B2_P140.mzXML	X581_Group3E_142dpi_RV_bottom_176_G_B4_P140.mzXML	Group1C	Group3E	naive_VS_infected	0.196797496
X554_Group1C_142dpi_RV_top_174_G_B2_P136.mzXML	X582_Group3E_142dpi_RV_top_177_G_B5_P136.mzXML	Group1C	Group3E	naive_VS_infected	0.301136983		X554_Group1C_142dpi_RV_bottom_174_G_B2_P140.mzXML	X582_Group3E_142dpi_RV_bottom_177_G_B5_P140.mzXML	Group1C	Group3E	naive_VS_infected	0.362661129
X554_Group1C_142dpi_RV_top_174_G_B2_P136.mzXML	X583_Group3E_142dpi_RV_top_178_G_B6_P136.mzXML	Group1C	Group3E	naive_VS_infected	0.426478666		X554_Group1C_142dpi_RV_bottom_174_G_B2_P140.mzXML	X583_Group3E_142dpi_RV_bottom_178_G_B6_P140.mzXML	Group1C	Group3E	naive_VS_infected	0.436601107
X554_Group1C_142dpi_RV_top_174_G_B2_P136.mzXML	X584_Group3E_142dpi_RV_top_179_G_B7_P136.mzXML	Group1C	Group3E	naive_VS_infected	0.344300804		X554_Group1C_142dpi_RV_bottom_174_G_B2_P140.mzXML	X584_Group3E_142dpi_RV_bottom_179_G_B7_P140.mzXML	Group1C	Group3E	naive_VS_infected	0.227310499
X554_Group1C_142dpi_RV_top_174_G_B2_P136.mzXML	X585_Group3E_142dpi_RV_top_180_G_B8_P136.mzXML	Group1C	Group3E	naive_VS_infected	0.37979421		X554_Group1C_142dpi_RV_bottom_174_G_B2_P140.mzXML	X585_Group3E_142dpi_RV_bottom_180_G_B8_P140.mzXML	Group1C	Group3E	naive_VS_infected	0.400018111
X554_Group1C_142dpi_RV_top_174_G_B2_P136.mzXML	X666_Group3E_142dpi_RV_top_201_G_D5_P136.mzXML	Group1C	Group3E	naive_VS_infected	0.335914429		X554_Group1C_142dpi_RV_bottom_174_G_B2_P140.mzXML	X666_Group3E_142dpi_RV_bottom_201_G_D5_P140.mzXML	Group1C	Group3E	naive_VS_infected	0.390535742
X554_Group1C_142dpi_RV_top_174_G_B2_P136.mzXML	X667_Group3E_142dpi_RV_top_202_G_D6_P136.mzXML	Group1C	Group3E	naive_VS_infected	0.33504395		X554_Group1C_142dpi_RV_bottom_174_G_B2_P140.mzXML	X667_Group3E_142dpi_RV_bottom_202_G_D6_P140.mzXML	Group1C	Group3E	naive_VS_infected	0.273801333
X554_Group1C_142dpi_RV_top_174_G_B2_P136.mzXML	X668_Group3E_142dpi_RV_top_203_G_D7_P136.mzXML	Group1C	Group3E	naive_VS_infected	0.25377001		X554_Group1C_142dpi_RV_bottom_174_G_B2_P140.mzXML	X668_Group3E_142dpi_RV_bottom_203_G_D7_P140.mzXML	Group1C	Group3E	naive_VS_infected	0.387810494
X554_Group1C_142dpi_RV_top_174_G_B2_P136.mzXML	X669_Group3E_142dpi_RV_top_204_G_D8_P136.mzXML	Group1C	Group3E	naive_VS_infected	0.284405819		X554_Group1C_142dpi_RV_bottom_174_G_B2_P140.mzXML	X669_Group3E_142dpi_RV_bottom_204_G_D8_P140.mzXML	Group1C	Group3E	naive_VS_infected	0.385705156
X554_Group1C_142dpi_RV_top_174_G_B2_P136.mzXML	X670_Group3E_142dpi_RV_top_205_G_D9_P136.mzXML	Group1C	Group3E	naive_VS_infected	0.300080372		X554_Group1C_142dpi_RV_bottom_174_G_B2_P140.mzXML	X670_Group3E_142dpi_RV_bottom_205_G_D9_P140.mzXML	Group1C	Group3E	naive_VS_infected	0.254565169
X554_Group1C_142dpi_RV_top_174_G_B2_P136.mzXML	X751_Group3E_142dpi_RV_top_226_G_F6_P136.mzXML	Group1C	Group3E	naive_VS_infected	0.330567506		X554_Group1C_142dpi_RV_bottom_174_G_B2_P140.mzXML	X751_Group3E_142dpi_RV_bottom_226_G_F6_P140.mzXML	Group1C	Group3E	naive_VS_infected	0.431936339
X554_Group1C_142dpi_RV_top_174_G_B2_P136.mzXML	X752_Group3E_142dpi_RV_top_227_G_F7_P136.mzXML	Group1C	Group3E	naive_VS_infected	0.455455157		X554_Group1C_142dpi_RV_bottom_174_G_B2_P140.mzXML	X752_Group3E_142dpi_RV_bottom_227_G_F7_P140.mzXML	Group1C	Group3E	naive_VS_infected	0.349222395
X554_Group1C_142dpi_RV_top_174_G_B2_P136.mzXML	X753_Group3E_142dpi_RV_top_228_G_F8_P136.mzXML	Group1C	Group3E	naive_VS_infected	0.260551276		X554_Group1C_142dpi_RV_bottom_174_G_B2_P140.mzXML	X753_Group3E_142dpi_RV_bottom_228_G_F8_P140.mzXML	Group1C	Group3E	naive_VS_infected	0.382674286
X554_Group1C_142dpi_RV_top_174_G_B2_P136.mzXML	X754_Group3E_142dpi_RV_top_229_G_F9_P136.mzXML	Group1C	Group3E	naive_VS_infected	0.275051347		X554_Group1C_142dpi_RV_bottom_174_G_B2_P140.mzXML	X754_Group3E_142dpi_RV_bottom_229_G_F9_P140.mzXML	Group1C	Group3E	naive_VS_infected	0.349398045
X554_Group1C_142dpi_RV_top_174_G_B2_P136.mzXML	X755_Group3E_142dpi_RV_top_230_G_F10_P136.mzXML	Group1C	Group3E	naive_VS_infected	0.361014385		X554_Group1C_142dpi_RV_bottom_174_G_B2_P140.mzXML	X755_Group3E_142dpi_RV_bottom_230_G_F10_P140.mzXML	Group1C	Group3E	naive_VS_infected	0.211761171
X555_Group1C_142dpi_RV_top_175_G_B3_P136.mzXML	X581_Group3E_142dpi_RV_top_176_G_B4_P136.mzXML	Group1C	Group3E	naive_VS_infected	0.206024485		X555_Group1C_142dpi_RV_bottom_175_G_B3_P140.mzXML	X581_Group3E_142dpi_RV_bottom_176_G_B4_P140.mzXML	Group1C	Group3E	naive_VS_infected	0.33799903
X555_Group1C_142dpi_RV_top_175_G_B3_P136.mzXML	X582_Group3E_142dpi_RV_top_177_G_B5_P136.mzXML	Group1C	Group3E	naive_VS_infected	0.237616708		X555_Group1C_142dpi_RV_bottom_175_G_B3_P140.mzXML	X582_Group3E_142dpi_RV_bottom_177_G_B5_P140.mzXML	Group1C	Group3E	naive_VS_infected	0.328812953
X555_Group1C_142dpi_RV_top_175_G_B3_P136.mzXML	X583_Group3E_142dpi_RV_top_178_G_B6_P136.mzXML	Group1C	Group3E	naive_VS_infected	0.443011559		X555_Group1C_142dpi_RV_bottom_175_G_B3_P140.mzXML	X583_Group3E_142dpi_RV_bottom_178_G_B6_P140.mzXML	Group1C	Group3E	naive_VS_infected	0.418232079
X555_Group1C_142dpi_RV_top_175_G_B3_P136.mzXML	X584_Group3E_142dpi_RV_top_179_G_B7_P136.mzXML	Group1C	Group3E	naive_VS_infected	0.285962453		X555_Group1C_142dpi_RV_bottom_175_G_B3_P140.mzXML	X584_Group3E_142dpi_RV_bottom_179_G_B7_P140.mzXML	Group1C	Group3E	naive_VS_infected	0.292091992
X555_Group1C_142dpi_RV_top_175_G_B3_P136.mzXML	X585_Group3E_142dpi_RV_top_180_G_B8_P136.mzXML	Group1C	Group3E	naive_VS_infected	0.335108768		X555_Group1C_142dpi_RV_bottom_175_G_B3_P140.mzXML	X585_Group3E_142dpi_RV_bottom_180_G_B8_P140.mzXML	Group1C	Group3E	naive_VS_infected	0.420937167
X555_Group1C_142dpi_RV_top_175_G_B3_P136.mzXML	X666_Group3E_142dpi_RV_top_201_G_D5_P136.mzXML	Group1C	Group3E	naive_VS_infected	0.248524921		X555_Group1C_142dpi_RV_bottom_175_G_B3_P140.mzXML	X666_Group3E_142dpi_RV_bottom_201_G_D5_P140.mzXML	Group1C	Group3E	naive_VS_infected	0.353979445
X555_Group1C_142dpi_RV_top_175_G_B3_P136.mzXML	X667_Group3E_142dpi_RV_top_202_G_D6_P136.mzXML	Group1C	Group3E	naive_VS_infected	0.305495791		X555_Group1C_142dpi_RV_bottom_175_G_B3_P140.mzXML	X667_Group3E_142dpi_RV_bottom_202_G_D6_P140.mzXML	Group1C	Group3E	naive_VS_infected	0.42419627
X555_Group1C_142dpi_RV_top_175_G_B3_P136.mzXML	X668_Group3E_142dpi_RV_top_203_G_D7_P136.mzXML	Group1C	Group3E	naive_VS_infected	0.248032005		X555_Group1C_142dpi_RV_bottom_175_G_B3_P140.mzXML	X668_Group3E_142dpi_RV_bottom_203_G_D7_P140.mzXML	Group1C	Group3E	naive_VS_infected	0.345181138
X555_Group1C_142dpi_RV_top_175_G_B3_P136.mzXML	X669_Group3E_142dpi_RV_top_204_G_D8_P136.mzXML	Group1C	Group3E	naive_VS_infected	0.249857928		X555_Group1C_142dpi_RV_bottom_175_G_B3_P140.mzXML	X669_Group3E_142dpi_RV_bottom_204_G_D8_P140.mzXML	Group1C	Group3E	naive_VS_infected	0.307852758
X555_Group1C_142dpi_RV_top_175_G_B3_P136.mzXML	X670_Group3E_142dpi_RV_top_205_G_D9_P136.mzXML	Group1C	Group3E	naive_VS_infected	0.262833279		X555_Group1C_142dpi_RV_bottom_175_G_B3_P140.mzXML	X670_Group3E_142dpi_RV_bottom_205_G_D9_P140.mzXML	Group1C	Group3E	naive_VS_infected	0.384866472
X555_Group1C_142dpi_RV_top_175_G_B3_P136.mzXML	X751_Group3E_142dpi_RV_top_226_G_F6_P136.mzXML	Group1C	Group3E	naive_VS_infected	0.277166974		X555_Group1C_142dpi_RV_bottom_175_G_B3_P140.mzXML	X751_Group3E_142dpi_RV_bottom_226_G_F6_P140.mzXML	Group1C	Group3E	naive_VS_infected	0.428518286
X555_Group1C_142dpi_RV_top_175_G_B3_P136.mzXML	X752_Group3E_142dpi_RV_top_227_G_F7_P136.mzXML	Group1C	Group3E	naive_VS_infected	0.439433643		X555_Group1C_142dpi_RV_bottom_175_G_B3_P140.mzXML	X752_Group3E_142dpi_RV_bottom_227_G_F7_P140.mzXML	Group1C	Group3E	naive_VS_infected	0.320627829
X555_Group1C_142dpi_RV_top_175_G_B3_P136.mzXML	X753_Group3E_142dpi_RV_top_228_G_F8_P136.mzXML	Group1C	Group3E	naive_VS_infected	0.229376339		X555_Group1C_142dpi_RV_bottom_175_G_B3_P140.mzXML	X753_Group3E_142dpi_RV_bottom_228_G_F8_P140.mzXML	Group1C	Group3E	naive_VS_infected	0.342368377
X555_Group1C_142dpi_RV_top_175_G_B3_P136.mzXML	X754_Group3E_142dpi_RV_top_229_G_F9_P136.mzXML	Group1C	Group3E	naive_VS_infected	0.281790875		X555_Group1C_142dpi_RV_bottom_175_G_B3_P140.mzXML	X754_Group3E_142dpi_RV_bottom_229_G_F9_P140.mzXML	Group1C	Group3E	naive_VS_infected	0.288749124
X555_Group1C_142dpi_RV_top_175_G_B3_P136.mzXML	X755_Group3E_142dpi_RV_top_230_G_F10_P136.mzXML	Group1C	Group3E	naive_VS_infected	0.377353314		X555_Group1C_142dpi_RV_bottom_175_G_B3_P140.mzXML	X755_Group3E_142dpi_RV_bottom_230_G_F10_P140.mzXML	Group1C	Group3E	naive_VS_infected	0.395024944
X511_Group1C_142dpi_RV_top_161_G_A1_P136.mzXML	X611_Group9_142dpi_RV_top_181_G_B9_P136.mzXML	Group1C	Group9	naive_VS_combo	0.412043023		X511_Group1C_142dpi_RV_bottom_161_G_A1_P140.mzXML	X611_Group9_142dpi_RV_bottom_181_G_B9_P140.mzXML	Group1C	Group9	naive_VS_combo	0.508906011
X511_Group1C_142dpi_RV_top_161_G_A1_P136.mzXML	X612_Group9_142dpi_RV_top_182_G_B10_P136.mzXML	Group1C	Group9	naive_VS_combo	0.368329523		X511_Group1C_142dpi_RV_bottom_161_G_A1_P140.mzXML	X612_Group9_142dpi_RV_bottom_182_G_B10_P140.mzXML	Group1C	Group9	naive_VS_combo	0.435877838
X511_Group1C_142dpi_RV_top_161_G_A1_P136.mzXML	X613_Group9_142dpi_RV_top_183_G_B11_P136.mzXML	Group1C	Group9	naive_VS_combo	0.362685083		X511_Group1C_142dpi_RV_bottom_161_G_A1_P140.mzXML	X613_Group9_142dpi_RV_bottom_183_G_B11_P140.mzXML	Group1C	Group9	naive_VS_combo	0.428706903
X511_Group1C_142dpi_RV_top_161_G_A1_P136.mzXML	X614_Group9_142dpi_RV_top_184_G_B12_P136.mzXML	Group1C	Group9	naive_VS_combo	0.280102899		X511_Group1C_142dpi_RV_bottom_161_G_A1_P140.mzXML	X614_Group9_142dpi_RV_bottom_184_G_B12_P140.mzXML	Group1C	Group9	naive_VS_combo	0.4653945
X511_Group1C_142dpi_RV_top_161_G_A1_P136.mzXML	X615_Group9_142dpi_RV_top_185_G_C1_P136.mzXML	Group1C	Group9	naive_VS_combo	0.307443665		X511_Group1C_142dpi_RV_bottom_161_G_A1_P140.mzXML	X615_Group9_142dpi_RV_bottom_185_G_C1_P140.mzXML	Group1C	Group9	naive_VS_combo	0.386649063
X511_Group1C_142dpi_RV_top_161_G_A1_P136.mzXML	X696_Group9_142dpi_RV_top_206_G_D10_P136.mzXML	Group1C	Group9	naive_VS_combo	0.33120171		X511_Group1C_142dpi_RV_bottom_161_G_A1_P140.mzXML	X696_Group9_142dpi_RV_bottom_206_G_D10_P140.mzXML	Group1C	Group9	naive_VS_combo	0.533217672
X511_Group1C_142dpi_RV_top_161_G_A1_P136.mzXML	X697_Group9_142dpi_RV_top_207_G_D11_P136.mzXML	Group1C	Group9	naive_VS_combo	0.337519873		X511_Group1C_142dpi_RV_bottom_161_G_A1_P140.mzXML	X697_Group9_142dpi_RV_bottom_207_G_D11_P140.mzXML	Group1C	Group9	naive_VS_combo	0.541529942
X511_Group1C_142dpi_RV_top_161_G_A1_P136.mzXML	X698_Group9_142dpi_RV_top_208_G_D12_P136.mzXML	Group1C	Group9	naive_VS_combo	0.396715352		X511_Group1C_142dpi_RV_bottom_161_G_A1_P140.mzXML	X698_Group9_142dpi_RV_bottom_208_G_D12_P140.mzXML	Group1C	Group9	naive_VS_combo	0.576162348
X511_Group1C_142dpi_RV_top_161_G_A1_P136.mzXML	X699_Group9_142dpi_RV_top_209_G_E1_P136.mzXML	Group1C	Group9	naive_VS_combo	0.367083098		X511_Group1C_142dpi_RV_bottom_161_G_A1_P140.mzXML	X699_Group9_142dpi_RV_bottom_209_G_E1_P140.mzXML	Group1C	Group9	naive_VS_combo	0.43331926
X511_Group1C_142dpi_RV_top_161_G_A1_P136.mzXML	X700_Group9_142dpi_RV_top_210_G_E2_P136.mzXML	Group1C	Group9	naive_VS_combo	0.360727439		X511_Group1C_142dpi_RV_bottom_161_G_A1_P140.mzXML	X700_Group9_142dpi_RV_bottom_210_G_E2_P140.mzXML	Group1C	Group9	naive_VS_combo	0.528945103
X511_Group1C_142dpi_RV_top_161_G_A1_P136.mzXML	X781_Group9_142dpi_RV_top_231_G_F11_P136.mzXML	Group1C	Group9	naive_VS_combo	0.403911998		X511_Group1C_142dpi_RV_bottom_161_G_A1_P140.mzXML	X781_Group9_142dpi_RV_bottom_231_G_F11_P140.mzXML	Group1C	Group9	naive_VS_combo	0.50669794
X511_Group1C_142dpi_RV_top_161_G_A1_P136.mzXML	X782_Group9_142dpi_RV_top_232_G_F12_P136.mzXML	Group1C	Group9	naive_VS_combo	0.305581982		X511_Group1C_142dpi_RV_bottom_161_G_A1_P140.mzXML	X782_Group9_142dpi_RV_bottom_232_G_F12_P140.mzXML	Group1C	Group9	naive_VS_combo	0.588568663
X511_Group1C_142dpi_RV_top_161_G_A1_P136.mzXML	X783_Group9_142dpi_RV_top_233_G_G1_P136.mzXML	Group1C	Group9	naive_VS_combo	0.420615186		X511_Group1C_142dpi_RV_bottom_161_G_A1_P140.mzXML	X783_Group9_142dpi_RV_bottom_233_G_G1_P140.mzXML	Group1C	Group9	naive_VS_combo	0.522438377
X511_Group1C_142dpi_RV_top_161_G_A1_P136.mzXML	X784_Group9_142dpi_RV_top_234_G_G2_P136.mzXML	Group1C	Group9	naive_VS_combo	0.295129927		X511_Group1C_142dpi_RV_bottom_161_G_A1_P140.mzXML	X784_Group9_142dpi_RV_bottom_234_G_G2_P140.mzXML	Group1C	Group9	naive_VS_combo	0.455824125
X511_Group1C_142dpi_RV_top_161_G_A1_P136.mzXML	X785_Group9_142dpi_RV_top_235_G_G3_P136.mzXML	Group1C	Group9	naive_VS_combo	0.334411904		X511_Group1C_142dpi_RV_bottom_161_G_A1_P140.mzXML	X785_Group9_142dpi_RV_bottom_235_G_G3_P140.mzXML	Group1C	Group9	naive_VS_combo	0.521283318
X512_Group1C_142dpi_RV_top_162_G_A2_P136.mzXML	X611_Group9_142dpi_RV_top_181_G_B9_P136.mzXML	Group1C	Group9	naive_VS_combo	0.253395187		X512_Group1C_142dpi_RV_bottom_162_G_A2_P140.mzXML	X611_Group9_142dpi_RV_bottom_181_G_B9_P140.mzXML	Group1C	Group9	naive_VS_combo	0.346463083
X512_Group1C_142dpi_RV_top_162_G_A2_P136.mzXML	X612_Group9_142dpi_RV_top_182_G_B10_P136.mzXML	Group1C	Group9	naive_VS_combo	0.250066258		X512_Group1C_142dpi_RV_bottom_162_G_A2_P140.mzXML	X612_Group9_142dpi_RV_bottom_182_G_B10_P140.mzXML	Group1C	Group9	naive_VS_combo	0.338256914
X512_Group1C_142dpi_RV_top_162_G_A2_P136.mzXML	X613_Group9_142dpi_RV_top_183_G_B11_P136.mzXML	Group1C	Group9	naive_VS_combo	0.301440162		X512_Group1C_142dpi_RV_bottom_162_G_A2_P140.mzXML	X613_Group9_142dpi_RV_bottom_183_G_B11_P140.mzXML	Group1C	Group9	naive_VS_combo	0.274735294
X512_Group1C_142dpi_RV_top_162_G_A2_P136.mzXML	X614_Group9_142dpi_RV_top_184_G_B12_P136.mzXML	Group1C	Group9	naive_VS_combo	0.263509393		X512_Group1C_142dpi_RV_bottom_162_G_A2_P140.mzXML	X614_Group9_142dpi_RV_bottom_184_G_B12_P140.mzXML	Group1C	Group9	naive_VS_combo	0.391747597
X512_Group1C_142dpi_RV_top_162_G_A2_P136.mzXML	X615_Group9_142dpi_RV_top_185_G_C1_P136.mzXML	Group1C	Group9	naive_VS_combo	0.335546204		X512_Group1C_142dpi_RV_bottom_162_G_A2_P140.mzXML	X615_Group9_142dpi_RV_bottom_185_G_C1_P140.mzXML	Group1C	Group9	naive_VS_combo	0.251493005
X512_Group1C_142dpi_RV_top_162_G_A2_P136.mzXML	X696_Group9_142dpi_RV_top_206_G_D10_P136.mzXML	Group1C	Group9	naive_VS_combo	0.317922492		X512_Group1C_142dpi_RV_bottom_162_G_A2_P140.mzXML	X696_Group9_142dpi_RV_bottom_206_G_D10_P140.mzXML	Group1C	Group9	naive_VS_combo	0.396660431
X512_Group1C_142dpi_RV_top_162_G_A2_P136.mzXML	X697_Group9_142dpi_RV_top_207_G_D11_P136.mzXML	Group1C	Group9	naive_VS_combo	0.304897571		X512_Group1C_142dpi_RV_bottom_162_G_A2_P140.mzXML	X697_Group9_142dpi_RV_bottom_207_G_D11_P140.mzXML	Group1C	Group9	naive_VS_combo	0.35411764
X512_Group1C_142dpi_RV_top_162_G_A2_P136.mzXML	X698_Group9_142dpi_RV_top_208_G_D12_P136.mzXML	Group1C	Group9	naive_VS_combo	0.367817058		X512_Group1C_142dpi_RV_bottom_162_G_A2_P140.mzXML	X698_Group9_142dpi_RV_bottom_208_G_D12_P140.mzXML	Group1C	Group9	naive_VS_combo	0.389159557
X512_Group1C_142dpi_RV_top_162_G_A2_P136.mzXML	X699_Group9_142dpi_RV_top_209_G_E1_P136.mzXML	Group1C	Group9	naive_VS_combo	0.266936373		X512_Group1C_142dpi_RV_bottom_162_G_A2_P140.mzXML	X699_Group9_142dpi_RV_bottom_209_G_E1_P140.mzXML	Group1C	Group9	naive_VS_combo	0.268141913
X512_Group1C_142dpi_RV_top_162_G_A2_P136.mzXML	X700_Group9_142dpi_RV_top_210_G_E2_P136.mzXML	Group1C	Group9	naive_VS_combo	0.288536435		X512_Group1C_142dpi_RV_bottom_162_G_A2_P140.mzXML	X700_Group9_142dpi_RV_bottom_210_G_E2_P140.mzXML	Group1C	Group9	naive_VS_combo	0.381641732
X512_Group1C_142dpi_RV_top_162_G_A2_P136.mzXML	X781_Group9_142dpi_RV_top_231_G_F11_P136.mzXML	Group1C	Group9	naive_VS_combo	0.346503338		X512_Group1C_142dpi_RV_bottom_162_G_A2_P140.mzXML	X781_Group9_142dpi_RV_bottom_231_G_F11_P140.mzXML	Group1C	Group9	naive_VS_combo	0.354542242
X512_Group1C_142dpi_RV_top_162_G_A2_P136.mzXML	X782_Group9_142dpi_RV_top_232_G_F12_P136.mzXML	Group1C	Group9	naive_VS_combo	0.298723064		X512_Group1C_142dpi_RV_bottom_162_G_A2_P140.mzXML	X782_Group9_142dpi_RV_bottom_232_G_F12_P140.mzXML	Group1C	Group9	naive_VS_combo	0.437155879
X512_Group1C_142dpi_RV_top_162_G_A2_P136.mzXML	X783_Group9_142dpi_RV_top_233_G_G1_P136.mzXML	Group1C	Group9	naive_VS_combo	0.286718162		X512_Group1C_142dpi_RV_bottom_162_G_A2_P140.mzXML	X783_Group9_142dpi_RV_bottom_233_G_G1_P140.mzXML	Group1C	Group9	naive_VS_combo	0.3601877
X512_Group1C_142dpi_RV_top_162_G_A2_P136.mzXML	X784_Group9_142dpi_RV_top_234_G_G2_P136.mzXML	Group1C	Group9	naive_VS_combo	0.295681352		X512_Group1C_142dpi_RV_bottom_162_G_A2_P140.mzXML	X784_Group9_142dpi_RV_bottom_234_G_G2_P140.mzXML	Group1C	Group9	naive_VS_combo	0.288060291
X512_Group1C_142dpi_RV_top_162_G_A2_P136.mzXML	X785_Group9_142dpi_RV_top_235_G_G3_P136.mzXML	Group1C	Group9	naive_VS_combo	0.262695483		X512_Group1C_142dpi_RV_bottom_162_G_A2_P140.mzXML	X785_Group9_142dpi_RV_bottom_235_G_G3_P140.mzXML	Group1C	Group9	naive_VS_combo	0.37187788
X513_Group1C_142dpi_RV_top_163_G_A3_P136.mzXML	X611_Group9_142dpi_RV_top_181_G_B9_P136.mzXML	Group1C	Group9	naive_VS_combo	0.299140984		X513_Group1C_142dpi_RV_bottom_163_G_A3_P140.mzXML	X611_Group9_142dpi_RV_bottom_181_G_B9_P140.mzXML	Group1C	Group9	naive_VS_combo	0.396989534
X513_Group1C_142dpi_RV_top_163_G_A3_P136.mzXML	X612_Group9_142dpi_RV_top_182_G_B10_P136.mzXML	Group1C	Group9	naive_VS_combo	0.298137637		X513_Group1C_142dpi_RV_bottom_163_G_A3_P140.mzXML	X612_Group9_142dpi_RV_bottom_182_G_B10_P140.mzXML	Group1C	Group9	naive_VS_combo	0.429142576
X513_Group1C_142dpi_RV_top_163_G_A3_P136.mzXML	X613_Group9_142dpi_RV_top_183_G_B11_P136.mzXML	Group1C	Group9	naive_VS_combo	0.283230735		X513_Group1C_142dpi_RV_bottom_163_G_A3_P140.mzXML	X613_Group9_142dpi_RV_bottom_183_G_B11_P140.mzXML	Group1C	Group9	naive_VS_combo	0.318284675
X513_Group1C_142dpi_RV_top_163_G_A3_P136.mzXML	X614_Group9_142dpi_RV_top_184_G_B12_P136.mzXML	Group1C	Group9	naive_VS_combo	0.286319233		X513_Group1C_142dpi_RV_bottom_163_G_A3_P140.mzXML	X614_Group9_142dpi_RV_bottom_184_G_B12_P140.mzXML	Group1C	Group9	naive_VS_combo	0.321881701
X513_Group1C_142dpi_RV_top_163_G_A3_P136.mzXML	X615_Group9_142dpi_RV_top_185_G_C1_P136.mzXML	Group1C	Group9	naive_VS_combo	0.288249738		X513_Group1C_142dpi_RV_bottom_163_G_A3_P140.mzXML	X615_Group9_142dpi_RV_bottom_185_G_C1_P140.mzXML	Group1C	Group9	naive_VS_combo	0.370053108
X513_Group1C_142dpi_RV_top_163_G_A3_P136.mzXML	X696_Group9_142dpi_RV_top_206_G_D10_P136.mzXML	Group1C	Group9	naive_VS_combo	0.256244931		X513_Group1C_142dpi_RV_bottom_163_G_A3_P140.mzXML	X696_Group9_142dpi_RV_bottom_206_G_D10_P140.mzXML	Group1C	Group9	naive_VS_combo	0.457438319
X513_Group1C_142dpi_RV_top_163_G_A3_P136.mzXML	X697_Group9_142dpi_RV_top_207_G_D11_P136.mzXML	Group1C	Group9	naive_VS_combo	0.342383059		X513_Group1C_142dpi_RV_bottom_163_G_A3_P140.mzXML	X697_Group9_142dpi_RV_bottom_207_G_D11_P140.mzXML	Group1C	Group9	naive_VS_combo	0.363686292
X513_Group1C_142dpi_RV_top_163_G_A3_P136.mzXML	X698_Group9_142dpi_RV_top_208_G_D12_P136.mzXML	Group1C	Group9	naive_VS_combo	0.378676212		X513_Group1C_142dpi_RV_bottom_163_G_A3_P140.mzXML	X698_Group9_142dpi_RV_bottom_208_G_D12_P140.mzXML	Group1C	Group9	naive_VS_combo	0.409192739
X513_Group1C_142dpi_RV_top_163_G_A3_P136.mzXML	X699_Group9_142dpi_RV_top_209_G_E1_P136.mzXML	Group1C	Group9	naive_VS_combo	0.316409887		X513_Group1C_142dpi_RV_bottom_163_G_A3_P140.mzXML	X699_Group9_142dpi_RV_bottom_209_G_E1_P140.mzXML	Group1C	Group9	naive_VS_combo	0.369399267
X513_Group1C_142dpi_RV_top_163_G_A3_P136.mzXML	X700_Group9_142dpi_RV_top_210_G_E2_P136.mzXML	Group1C	Group9	naive_VS_combo	0.352719938		X513_Group1C_142dpi_RV_bottom_163_G_A3_P140.mzXML	X700_Group9_142dpi_RV_bottom_210_G_E2_P140.mzXML	Group1C	Group9	naive_VS_combo	0.425859237
X513_Group1C_142dpi_RV_top_163_G_A3_P136.mzXML	X781_Group9_142dpi_RV_top_231_G_F11_P136.mzXML	Group1C	Group9	naive_VS_combo	0.298942917		X513_Group1C_142dpi_RV_bottom_163_G_A3_P140.mzXML	X781_Group9_142dpi_RV_bottom_231_G_F11_P140.mzXML	Group1C	Group9	naive_VS_combo	0.393629234
X513_Group1C_142dpi_RV_top_163_G_A3_P136.mzXML	X782_Group9_142dpi_RV_top_232_G_F12_P136.mzXML	Group1C	Group9	naive_VS_combo	0.33873267		X513_Group1C_142dpi_RV_bottom_163_G_A3_P140.mzXML	X782_Group9_142dpi_RV_bottom_232_G_F12_P140.mzXML	Group1C	Group9	naive_VS_combo	0.406006816
X513_Group1C_142dpi_RV_top_163_G_A3_P136.mzXML	X783_Group9_142dpi_RV_top_233_G_G1_P136.mzXML	Group1C	Group9	naive_VS_combo	0.372564225		X513_Group1C_142dpi_RV_bottom_163_G_A3_P140.mzXML	X783_Group9_142dpi_RV_bottom_233_G_G1_P140.mzXML	Group1C	Group9	naive_VS_combo	0.373118288
X513_Group1C_142dpi_RV_top_163_G_A3_P136.mzXML	X784_Group9_142dpi_RV_top_234_G_G2_P136.mzXML	Group1C	Group9	naive_VS_combo	0.267289118		X513_Group1C_142dpi_RV_bottom_163_G_A3_P140.mzXML	X784_Group9_142dpi_RV_bottom_234_G_G2_P140.mzXML	Group1C	Group9	naive_VS_combo	0.390346623
X513_Group1C_142dpi_RV_top_163_G_A3_P136.mzXML	X785_Group9_142dpi_RV_top_235_G_G3_P136.mzXML	Group1C	Group9	naive_VS_combo	0.291551438		X513_Group1C_142dpi_RV_bottom_163_G_A3_P140.mzXML	X785_Group9_142dpi_RV_bottom_235_G_G3_P140.mzXML	Group1C	Group9	naive_VS_combo	0.37555361
X514_Group1C_142dpi_RV_top_164_G_A4_P136.mzXML	X611_Group9_142dpi_RV_top_181_G_B9_P136.mzXML	Group1C	Group9	naive_VS_combo	0.272428809		X514_Group1C_142dpi_RV_bottom_164_G_A4_P140.mzXML	X611_Group9_142dpi_RV_bottom_181_G_B9_P140.mzXML	Group1C	Group9	naive_VS_combo	0.379229905
X514_Group1C_142dpi_RV_top_164_G_A4_P136.mzXML	X612_Group9_142dpi_RV_top_182_G_B10_P136.mzXML	Group1C	Group9	naive_VS_combo	0.29749847		X514_Group1C_142dpi_RV_bottom_164_G_A4_P140.mzXML	X612_Group9_142dpi_RV_bottom_182_G_B10_P140.mzXML	Group1C	Group9	naive_VS_combo	0.347622864
X514_Group1C_142dpi_RV_top_164_G_A4_P136.mzXML	X613_Group9_142dpi_RV_top_183_G_B11_P136.mzXML	Group1C	Group9	naive_VS_combo	0.229830133		X514_Group1C_142dpi_RV_bottom_164_G_A4_P140.mzXML	X613_Group9_142dpi_RV_bottom_183_G_B11_P140.mzXML	Group1C	Group9	naive_VS_combo	0.274756819
X514_Group1C_142dpi_RV_top_164_G_A4_P136.mzXML	X614_Group9_142dpi_RV_top_184_G_B12_P136.mzXML	Group1C	Group9	naive_VS_combo	0.305952374		X514_Group1C_142dpi_RV_bottom_164_G_A4_P140.mzXML	X614_Group9_142dpi_RV_bottom_184_G_B12_P140.mzXML	Group1C	Group9	naive_VS_combo	0.390505127
X514_Group1C_142dpi_RV_top_164_G_A4_P136.mzXML	X615_Group9_142dpi_RV_top_185_G_C1_P136.mzXML	Group1C	Group9	naive_VS_combo	0.284228868		X514_Group1C_142dpi_RV_bottom_164_G_A4_P140.mzXML	X615_Group9_142dpi_RV_bottom_185_G_C1_P140.mzXML	Group1C	Group9	naive_VS_combo	0.251062533
X514_Group1C_142dpi_RV_top_164_G_A4_P136.mzXML	X696_Group9_142dpi_RV_top_206_G_D10_P136.mzXML	Group1C	Group9	naive_VS_combo	0.273040387		X514_Group1C_142dpi_RV_bottom_164_G_A4_P140.mzXML	X696_Group9_142dpi_RV_bottom_206_G_D10_P140.mzXML	Group1C	Group9	naive_VS_combo	0.443626525
X514_Group1C_142dpi_RV_top_164_G_A4_P136.mzXML	X697_Group9_142dpi_RV_top_207_G_D11_P136.mzXML	Group1C	Group9	naive_VS_combo	0.310189447		X514_Group1C_142dpi_RV_bottom_164_G_A4_P140.mzXML	X697_Group9_142dpi_RV_bottom_207_G_D11_P140.mzXML	Group1C	Group9	naive_VS_combo	0.449283046
X514_Group1C_142dpi_RV_top_164_G_A4_P136.mzXML	X698_Group9_142dpi_RV_top_208_G_D12_P136.mzXML	Group1C	Group9	naive_VS_combo	0.412935686		X514_Group1C_142dpi_RV_bottom_164_G_A4_P140.mzXML	X698_Group9_142dpi_RV_bottom_208_G_D12_P140.mzXML	Group1C	Group9	naive_VS_combo	0.461478926
X514_Group1C_142dpi_RV_top_164_G_A4_P136.mzXML	X699_Group9_142dpi_RV_top_209_G_E1_P136.mzXML	Group1C	Group9	naive_VS_combo	0.3206664		X514_Group1C_142dpi_RV_bottom_164_G_A4_P140.mzXML	X699_Group9_142dpi_RV_bottom_209_G_E1_P140.mzXML	Group1C	Group9	naive_VS_combo	0.336445828
X514_Group1C_142dpi_RV_top_164_G_A4_P136.mzXML	X700_Group9_142dpi_RV_top_210_G_E2_P136.mzXML	Group1C	Group9	naive_VS_combo	0.280793325		X514_Group1C_142dpi_RV_bottom_164_G_A4_P140.mzXML	X700_Group9_142dpi_RV_bottom_210_G_E2_P140.mzXML	Group1C	Group9	naive_VS_combo	0.423508007
X514_Group1C_142dpi_RV_top_164_G_A4_P136.mzXML	X781_Group9_142dpi_RV_top_231_G_F11_P136.mzXML	Group1C	Group9	naive_VS_combo	0.288455044		X514_Group1C_142dpi_RV_bottom_164_G_A4_P140.mzXML	X781_Group9_142dpi_RV_bottom_231_G_F11_P140.mzXML	Group1C	Group9	naive_VS_combo	0.353533777
X514_Group1C_142dpi_RV_top_164_G_A4_P136.mzXML	X782_Group9_142dpi_RV_top_232_G_F12_P136.mzXML	Group1C	Group9	naive_VS_combo	0.348318589		X514_Group1C_142dpi_RV_bottom_164_G_A4_P140.mzXML	X782_Group9_142dpi_RV_bottom_232_G_F12_P140.mzXML	Group1C	Group9	naive_VS_combo	0.486715678
X514_Group1C_142dpi_RV_top_164_G_A4_P136.mzXML	X783_Group9_142dpi_RV_top_233_G_G1_P136.mzXML	Group1C	Group9	naive_VS_combo	0.37478847		X514_Group1C_142dpi_RV_bottom_164_G_A4_P140.mzXML	X783_Group9_142dpi_RV_bottom_233_G_G1_P140.mzXML	Group1C	Group9	naive_VS_combo	0.401094877
X514_Group1C_142dpi_RV_top_164_G_A4_P136.mzXML	X784_Group9_142dpi_RV_top_234_G_G2_P136.mzXML	Group1C	Group9	naive_VS_combo	0.34707986		X514_Group1C_142dpi_RV_bottom_164_G_A4_P140.mzXML	X784_Group9_142dpi_RV_bottom_234_G_G2_P140.mzXML	Group1C	Group9	naive_VS_combo	0.318579353
X514_Group1C_142dpi_RV_top_164_G_A4_P136.mzXML	X785_Group9_142dpi_RV_top_235_G_G3_P136.mzXML	Group1C	Group9	naive_VS_combo	0.318525321		X514_Group1C_142dpi_RV_bottom_164_G_A4_P140.mzXML	X785_Group9_142dpi_RV_bottom_235_G_G3_P140.mzXML	Group1C	Group9	naive_VS_combo	0.409256792
X515_Group1C_142dpi_RV_top_165_G_A5_P136.mzXML	X611_Group9_142dpi_RV_top_181_G_B9_P136.mzXML	Group1C	Group9	naive_VS_combo	0.294511933		X515_Group1C_142dpi_RV_bottom_165_G_A5_P140.mzXML	X611_Group9_142dpi_RV_bottom_181_G_B9_P140.mzXML	Group1C	Group9	naive_VS_combo	0.258891192
X515_Group1C_142dpi_RV_top_165_G_A5_P136.mzXML	X612_Group9_142dpi_RV_top_182_G_B10_P136.mzXML	Group1C	Group9	naive_VS_combo	0.317187636		X515_Group1C_142dpi_RV_bottom_165_G_A5_P140.mzXML	X612_Group9_142dpi_RV_bottom_182_G_B10_P140.mzXML	Group1C	Group9	naive_VS_combo	0.382712006
X515_Group1C_142dpi_RV_top_165_G_A5_P136.mzXML	X613_Group9_142dpi_RV_top_183_G_B11_P136.mzXML	Group1C	Group9	naive_VS_combo	0.302532537		X515_Group1C_142dpi_RV_bottom_165_G_A5_P140.mzXML	X613_Group9_142dpi_RV_bottom_183_G_B11_P140.mzXML	Group1C	Group9	naive_VS_combo	0.329526101
X515_Group1C_142dpi_RV_top_165_G_A5_P136.mzXML	X614_Group9_142dpi_RV_top_184_G_B12_P136.mzXML	Group1C	Group9	naive_VS_combo	0.265871913		X515_Group1C_142dpi_RV_bottom_165_G_A5_P140.mzXML	X614_Group9_142dpi_RV_bottom_184_G_B12_P140.mzXML	Group1C	Group9	naive_VS_combo	0.436791075
X515_Group1C_142dpi_RV_top_165_G_A5_P136.mzXML	X615_Group9_142dpi_RV_top_185_G_C1_P136.mzXML	Group1C	Group9	naive_VS_combo	0.347033247		X515_Group1C_142dpi_RV_bottom_165_G_A5_P140.mzXML	X615_Group9_142dpi_RV_bottom_185_G_C1_P140.mzXML	Group1C	Group9	naive_VS_combo	0.336924486
X515_Group1C_142dpi_RV_top_165_G_A5_P136.mzXML	X696_Group9_142dpi_RV_top_206_G_D10_P136.mzXML	Group1C	Group9	naive_VS_combo	0.300132976		X515_Group1C_142dpi_RV_bottom_165_G_A5_P140.mzXML	X696_Group9_142dpi_RV_bottom_206_G_D10_P140.mzXML	Group1C	Group9	naive_VS_combo	0.413251281
X515_Group1C_142dpi_RV_top_165_G_A5_P136.mzXML	X697_Group9_142dpi_RV_top_207_G_D11_P136.mzXML	Group1C	Group9	naive_VS_combo	0.348666274		X515_Group1C_142dpi_RV_bottom_165_G_A5_P140.mzXML	X697_Group9_142dpi_RV_bottom_207_G_D11_P140.mzXML	Group1C	Group9	naive_VS_combo	0.292943149
X515_Group1C_142dpi_RV_top_165_G_A5_P136.mzXML	X698_Group9_142dpi_RV_top_208_G_D12_P136.mzXML	Group1C	Group9	naive_VS_combo	0.408055605		X515_Group1C_142dpi_RV_bottom_165_G_A5_P140.mzXML	X698_Group9_142dpi_RV_bottom_208_G_D12_P140.mzXML	Group1C	Group9	naive_VS_combo	0.337795466
X515_Group1C_142dpi_RV_top_165_G_A5_P136.mzXML	X699_Group9_142dpi_RV_top_209_G_E1_P136.mzXML	Group1C	Group9	naive_VS_combo	0.309111635		X515_Group1C_142dpi_RV_bottom_165_G_A5_P140.mzXML	X699_Group9_142dpi_RV_bottom_209_G_E1_P140.mzXML	Group1C	Group9	naive_VS_combo	0.341009429
X515_Group1C_142dpi_RV_top_165_G_A5_P136.mzXML	X700_Group9_142dpi_RV_top_210_G_E2_P136.mzXML	Group1C	Group9	naive_VS_combo	0.341178506		X515_Group1C_142dpi_RV_bottom_165_G_A5_P140.mzXML	X700_Group9_142dpi_RV_bottom_210_G_E2_P140.mzXML	Group1C	Group9	naive_VS_combo	0.293298059
X515_Group1C_142dpi_RV_top_165_G_A5_P136.mzXML	X781_Group9_142dpi_RV_top_231_G_F11_P136.mzXML	Group1C	Group9	naive_VS_combo	0.3512273		X515_Group1C_142dpi_RV_bottom_165_G_A5_P140.mzXML	X781_Group9_142dpi_RV_bottom_231_G_F11_P140.mzXML	Group1C	Group9	naive_VS_combo	0.283225374
X515_Group1C_142dpi_RV_top_165_G_A5_P136.mzXML	X782_Group9_142dpi_RV_top_232_G_F12_P136.mzXML	Group1C	Group9	naive_VS_combo	0.339747784		X515_Group1C_142dpi_RV_bottom_165_G_A5_P140.mzXML	X782_Group9_142dpi_RV_bottom_232_G_F12_P140.mzXML	Group1C	Group9	naive_VS_combo	0.330396566
X515_Group1C_142dpi_RV_top_165_G_A5_P136.mzXML	X783_Group9_142dpi_RV_top_233_G_G1_P136.mzXML	Group1C	Group9	naive_VS_combo	0.317333487		X515_Group1C_142dpi_RV_bottom_165_G_A5_P140.mzXML	X783_Group9_142dpi_RV_bottom_233_G_G1_P140.mzXML	Group1C	Group9	naive_VS_combo	0.244926155
X515_Group1C_142dpi_RV_top_165_G_A5_P136.mzXML	X784_Group9_142dpi_RV_top_234_G_G2_P136.mzXML	Group1C	Group9	naive_VS_combo	0.31441062		X515_Group1C_142dpi_RV_bottom_165_G_A5_P140.mzXML	X784_Group9_142dpi_RV_bottom_234_G_G2_P140.mzXML	Group1C	Group9	naive_VS_combo	0.277451483
X515_Group1C_142dpi_RV_top_165_G_A5_P136.mzXML	X785_Group9_142dpi_RV_top_235_G_G3_P136.mzXML	Group1C	Group9	naive_VS_combo	0.225287037		X515_Group1C_142dpi_RV_bottom_165_G_A5_P140.mzXML	X785_Group9_142dpi_RV_bottom_235_G_G3_P140.mzXML	Group1C	Group9	naive_VS_combo	0.231318454
X531_Group1C_142dpi_RV_top_166_G_A6_P136.mzXML	X611_Group9_142dpi_RV_top_181_G_B9_P136.mzXML	Group1C	Group9	naive_VS_combo	0.226719814		X531_Group1C_142dpi_RV_bottom_166_G_A6_P140.mzXML	X611_Group9_142dpi_RV_bottom_181_G_B9_P140.mzXML	Group1C	Group9	naive_VS_combo	0.254883921
X531_Group1C_142dpi_RV_top_166_G_A6_P136.mzXML	X612_Group9_142dpi_RV_top_182_G_B10_P136.mzXML	Group1C	Group9	naive_VS_combo	0.218592541		X531_Group1C_142dpi_RV_bottom_166_G_A6_P140.mzXML	X612_Group9_142dpi_RV_bottom_182_G_B10_P140.mzXML	Group1C	Group9	naive_VS_combo	0.329384367
X531_Group1C_142dpi_RV_top_166_G_A6_P136.mzXML	X613_Group9_142dpi_RV_top_183_G_B11_P136.mzXML	Group1C	Group9	naive_VS_combo	0.351794206		X531_Group1C_142dpi_RV_bottom_166_G_A6_P140.mzXML	X613_Group9_142dpi_RV_bottom_183_G_B11_P140.mzXML	Group1C	Group9	naive_VS_combo	0.27008669
X531_Group1C_142dpi_RV_top_166_G_A6_P136.mzXML	X614_Group9_142dpi_RV_top_184_G_B12_P136.mzXML	Group1C	Group9	naive_VS_combo	0.370938497		X531_Group1C_142dpi_RV_bottom_166_G_A6_P140.mzXML	X614_Group9_142dpi_RV_bottom_184_G_B12_P140.mzXML	Group1C	Group9	naive_VS_combo	0.412864564
X531_Group1C_142dpi_RV_top_166_G_A6_P136.mzXML	X615_Group9_142dpi_RV_top_185_G_C1_P136.mzXML	Group1C	Group9	naive_VS_combo	0.391137337		X531_Group1C_142dpi_RV_bottom_166_G_A6_P140.mzXML	X615_Group9_142dpi_RV_bottom_185_G_C1_P140.mzXML	Group1C	Group9	naive_VS_combo	0.266082246
X531_Group1C_142dpi_RV_top_166_G_A6_P136.mzXML	X696_Group9_142dpi_RV_top_206_G_D10_P136.mzXML	Group1C	Group9	naive_VS_combo	0.21808429		X531_Group1C_142dpi_RV_bottom_166_G_A6_P140.mzXML	X696_Group9_142dpi_RV_bottom_206_G_D10_P140.mzXML	Group1C	Group9	naive_VS_combo	0.378492756
X531_Group1C_142dpi_RV_top_166_G_A6_P136.mzXML	X697_Group9_142dpi_RV_top_207_G_D11_P136.mzXML	Group1C	Group9	naive_VS_combo	0.248185852		X531_Group1C_142dpi_RV_bottom_166_G_A6_P140.mzXML	X697_Group9_142dpi_RV_bottom_207_G_D11_P140.mzXML	Group1C	Group9	naive_VS_combo	0.305075575
X531_Group1C_142dpi_RV_top_166_G_A6_P136.mzXML	X698_Group9_142dpi_RV_top_208_G_D12_P136.mzXML	Group1C	Group9	naive_VS_combo	0.437150148		X531_Group1C_142dpi_RV_bottom_166_G_A6_P140.mzXML	X698_Group9_142dpi_RV_bottom_208_G_D12_P140.mzXML	Group1C	Group9	naive_VS_combo	0.336791064
X531_Group1C_142dpi_RV_top_166_G_A6_P136.mzXML	X699_Group9_142dpi_RV_top_209_G_E1_P136.mzXML	Group1C	Group9	naive_VS_combo	0.398089744		X531_Group1C_142dpi_RV_bottom_166_G_A6_P140.mzXML	X699_Group9_142dpi_RV_bottom_209_G_E1_P140.mzXML	Group1C	Group9	naive_VS_combo	0.281194684
X531_Group1C_142dpi_RV_top_166_G_A6_P136.mzXML	X700_Group9_142dpi_RV_top_210_G_E2_P136.mzXML	Group1C	Group9	naive_VS_combo	0.293415889		X531_Group1C_142dpi_RV_bottom_166_G_A6_P140.mzXML	X700_Group9_142dpi_RV_bottom_210_G_E2_P140.mzXML	Group1C	Group9	naive_VS_combo	0.289443933
X531_Group1C_142dpi_RV_top_166_G_A6_P136.mzXML	X781_Group9_142dpi_RV_top_231_G_F11_P136.mzXML	Group1C	Group9	naive_VS_combo	0.287545961		X531_Group1C_142dpi_RV_bottom_166_G_A6_P140.mzXML	X781_Group9_142dpi_RV_bottom_231_G_F11_P140.mzXML	Group1C	Group9	naive_VS_combo	0.268329896
X531_Group1C_142dpi_RV_top_166_G_A6_P136.mzXML	X782_Group9_142dpi_RV_top_232_G_F12_P136.mzXML	Group1C	Group9	naive_VS_combo	0.329201246		X531_Group1C_142dpi_RV_bottom_166_G_A6_P140.mzXML	X782_Group9_142dpi_RV_bottom_232_G_F12_P140.mzXML	Group1C	Group9	naive_VS_combo	0.346997515
X531_Group1C_142dpi_RV_top_166_G_A6_P136.mzXML	X783_Group9_142dpi_RV_top_233_G_G1_P136.mzXML	Group1C	Group9	naive_VS_combo	0.489405549		X531_Group1C_142dpi_RV_bottom_166_G_A6_P140.mzXML	X783_Group9_142dpi_RV_bottom_233_G_G1_P140.mzXML	Group1C	Group9	naive_VS_combo	0.266618842
X531_Group1C_142dpi_RV_top_166_G_A6_P136.mzXML	X784_Group9_142dpi_RV_top_234_G_G2_P136.mzXML	Group1C	Group9	naive_VS_combo	0.326881821		X531_Group1C_142dpi_RV_bottom_166_G_A6_P140.mzXML	X784_Group9_142dpi_RV_bottom_234_G_G2_P140.mzXML	Group1C	Group9	naive_VS_combo	0.252527418
X531_Group1C_142dpi_RV_top_166_G_A6_P136.mzXML	X785_Group9_142dpi_RV_top_235_G_G3_P136.mzXML	Group1C	Group9	naive_VS_combo	0.353245046		X531_Group1C_142dpi_RV_bottom_166_G_A6_P140.mzXML	X785_Group9_142dpi_RV_bottom_235_G_G3_P140.mzXML	Group1C	Group9	naive_VS_combo	0.248268966
X532_Group1C_142dpi_RV_top_167_G_A7_P136.mzXML	X611_Group9_142dpi_RV_top_181_G_B9_P136.mzXML	Group1C	Group9	naive_VS_combo	0.224345474		X532_Group1C_142dpi_RV_bottom_167_G_A7_P140.mzXML	X611_Group9_142dpi_RV_bottom_181_G_B9_P140.mzXML	Group1C	Group9	naive_VS_combo	0.264266274
X532_Group1C_142dpi_RV_top_167_G_A7_P136.mzXML	X612_Group9_142dpi_RV_top_182_G_B10_P136.mzXML	Group1C	Group9	naive_VS_combo	0.215363076		X532_Group1C_142dpi_RV_bottom_167_G_A7_P140.mzXML	X612_Group9_142dpi_RV_bottom_182_G_B10_P140.mzXML	Group1C	Group9	naive_VS_combo	0.329114185
X532_Group1C_142dpi_RV_top_167_G_A7_P136.mzXML	X613_Group9_142dpi_RV_top_183_G_B11_P136.mzXML	Group1C	Group9	naive_VS_combo	0.288734018		X532_Group1C_142dpi_RV_bottom_167_G_A7_P140.mzXML	X613_Group9_142dpi_RV_bottom_183_G_B11_P140.mzXML	Group1C	Group9	naive_VS_combo	0.257702214
X532_Group1C_142dpi_RV_top_167_G_A7_P136.mzXML	X614_Group9_142dpi_RV_top_184_G_B12_P136.mzXML	Group1C	Group9	naive_VS_combo	0.335718757		X532_Group1C_142dpi_RV_bottom_167_G_A7_P140.mzXML	X614_Group9_142dpi_RV_bottom_184_G_B12_P140.mzXML	Group1C	Group9	naive_VS_combo	0.406373741
X532_Group1C_142dpi_RV_top_167_G_A7_P136.mzXML	X615_Group9_142dpi_RV_top_185_G_C1_P136.mzXML	Group1C	Group9	naive_VS_combo	0.357957824		X532_Group1C_142dpi_RV_bottom_167_G_A7_P140.mzXML	X615_Group9_142dpi_RV_bottom_185_G_C1_P140.mzXML	Group1C	Group9	naive_VS_combo	0.318620752
X532_Group1C_142dpi_RV_top_167_G_A7_P136.mzXML	X696_Group9_142dpi_RV_top_206_G_D10_P136.mzXML	Group1C	Group9	naive_VS_combo	0.227200437		X532_Group1C_142dpi_RV_bottom_167_G_A7_P140.mzXML	X696_Group9_142dpi_RV_bottom_206_G_D10_P140.mzXML	Group1C	Group9	naive_VS_combo	0.428598112
X532_Group1C_142dpi_RV_top_167_G_A7_P136.mzXML	X697_Group9_142dpi_RV_top_207_G_D11_P136.mzXML	Group1C	Group9	naive_VS_combo	0.252045244		X532_Group1C_142dpi_RV_bottom_167_G_A7_P140.mzXML	X697_Group9_142dpi_RV_bottom_207_G_D11_P140.mzXML	Group1C	Group9	naive_VS_combo	0.306018257
X532_Group1C_142dpi_RV_top_167_G_A7_P136.mzXML	X698_Group9_142dpi_RV_top_208_G_D12_P136.mzXML	Group1C	Group9	naive_VS_combo	0.406996087		X532_Group1C_142dpi_RV_bottom_167_G_A7_P140.mzXML	X698_Group9_142dpi_RV_bottom_208_G_D12_P140.mzXML	Group1C	Group9	naive_VS_combo	0.388708186
X532_Group1C_142dpi_RV_top_167_G_A7_P136.mzXML	X699_Group9_142dpi_RV_top_209_G_E1_P136.mzXML	Group1C	Group9	naive_VS_combo	0.382962671		X532_Group1C_142dpi_RV_bottom_167_G_A7_P140.mzXML	X699_Group9_142dpi_RV_bottom_209_G_E1_P140.mzXML	Group1C	Group9	naive_VS_combo	0.376783817
X532_Group1C_142dpi_RV_top_167_G_A7_P136.mzXML	X700_Group9_142dpi_RV_top_210_G_E2_P136.mzXML	Group1C	Group9	naive_VS_combo	0.251977821		X532_Group1C_142dpi_RV_bottom_167_G_A7_P140.mzXML	X700_Group9_142dpi_RV_bottom_210_G_E2_P140.mzXML	Group1C	Group9	naive_VS_combo	0.35757323
X532_Group1C_142dpi_RV_top_167_G_A7_P136.mzXML	X781_Group9_142dpi_RV_top_231_G_F11_P136.mzXML	Group1C	Group9	naive_VS_combo	0.302423922		X532_Group1C_142dpi_RV_bottom_167_G_A7_P140.mzXML	X781_Group9_142dpi_RV_bottom_231_G_F11_P140.mzXML	Group1C	Group9	naive_VS_combo	0.299481438
X532_Group1C_142dpi_RV_top_167_G_A7_P136.mzXML	X782_Group9_142dpi_RV_top_232_G_F12_P136.mzXML	Group1C	Group9	naive_VS_combo	0.33545084		X532_Group1C_142dpi_RV_bottom_167_G_A7_P140.mzXML	X782_Group9_142dpi_RV_bottom_232_G_F12_P140.mzXML	Group1C	Group9	naive_VS_combo	0.388776416
X532_Group1C_142dpi_RV_top_167_G_A7_P136.mzXML	X783_Group9_142dpi_RV_top_233_G_G1_P136.mzXML	Group1C	Group9	naive_VS_combo	0.443546036		X532_Group1C_142dpi_RV_bottom_167_G_A7_P140.mzXML	X783_Group9_142dpi_RV_bottom_233_G_G1_P140.mzXML	Group1C	Group9	naive_VS_combo	0.329295406
X532_Group1C_142dpi_RV_top_167_G_A7_P136.mzXML	X784_Group9_142dpi_RV_top_234_G_G2_P136.mzXML	Group1C	Group9	naive_VS_combo	0.310159634		X532_Group1C_142dpi_RV_bottom_167_G_A7_P140.mzXML	X784_Group9_142dpi_RV_bottom_234_G_G2_P140.mzXML	Group1C	Group9	naive_VS_combo	0.313305619
X532_Group1C_142dpi_RV_top_167_G_A7_P136.mzXML	X785_Group9_142dpi_RV_top_235_G_G3_P136.mzXML	Group1C	Group9	naive_VS_combo	0.293068124		X532_Group1C_142dpi_RV_bottom_167_G_A7_P140.mzXML	X785_Group9_142dpi_RV_bottom_235_G_G3_P140.mzXML	Group1C	Group9	naive_VS_combo	0.314400654
X533_Group1C_142dpi_RV_top_168_G_A8_P136.mzXML	X611_Group9_142dpi_RV_top_181_G_B9_P136.mzXML	Group1C	Group9	naive_VS_combo	0.25669336		X533_Group1C_142dpi_RV_bottom_168_G_A8_P140.mzXML	X611_Group9_142dpi_RV_bottom_181_G_B9_P140.mzXML	Group1C	Group9	naive_VS_combo	0.211779846
X533_Group1C_142dpi_RV_top_168_G_A8_P136.mzXML	X612_Group9_142dpi_RV_top_182_G_B10_P136.mzXML	Group1C	Group9	naive_VS_combo	0.223928075		X533_Group1C_142dpi_RV_bottom_168_G_A8_P140.mzXML	X612_Group9_142dpi_RV_bottom_182_G_B10_P140.mzXML	Group1C	Group9	naive_VS_combo	0.310350293
X533_Group1C_142dpi_RV_top_168_G_A8_P136.mzXML	X613_Group9_142dpi_RV_top_183_G_B11_P136.mzXML	Group1C	Group9	naive_VS_combo	0.309828565		X533_Group1C_142dpi_RV_bottom_168_G_A8_P140.mzXML	X613_Group9_142dpi_RV_bottom_183_G_B11_P140.mzXML	Group1C	Group9	naive_VS_combo	0.286497881
X533_Group1C_142dpi_RV_top_168_G_A8_P136.mzXML	X614_Group9_142dpi_RV_top_184_G_B12_P136.mzXML	Group1C	Group9	naive_VS_combo	0.336386745		X533_Group1C_142dpi_RV_bottom_168_G_A8_P140.mzXML	X614_Group9_142dpi_RV_bottom_184_G_B12_P140.mzXML	Group1C	Group9	naive_VS_combo	0.426533808
X533_Group1C_142dpi_RV_top_168_G_A8_P136.mzXML	X615_Group9_142dpi_RV_top_185_G_C1_P136.mzXML	Group1C	Group9	naive_VS_combo	0.364278875		X533_Group1C_142dpi_RV_bottom_168_G_A8_P140.mzXML	X615_Group9_142dpi_RV_bottom_185_G_C1_P140.mzXML	Group1C	Group9	naive_VS_combo	0.340837738
X533_Group1C_142dpi_RV_top_168_G_A8_P136.mzXML	X696_Group9_142dpi_RV_top_206_G_D10_P136.mzXML	Group1C	Group9	naive_VS_combo	0.234306784		X533_Group1C_142dpi_RV_bottom_168_G_A8_P140.mzXML	X696_Group9_142dpi_RV_bottom_206_G_D10_P140.mzXML	Group1C	Group9	naive_VS_combo	0.386477696
X533_Group1C_142dpi_RV_top_168_G_A8_P136.mzXML	X697_Group9_142dpi_RV_top_207_G_D11_P136.mzXML	Group1C	Group9	naive_VS_combo	0.234694568		X533_Group1C_142dpi_RV_bottom_168_G_A8_P140.mzXML	X697_Group9_142dpi_RV_bottom_207_G_D11_P140.mzXML	Group1C	Group9	naive_VS_combo	0.260658342
X533_Group1C_142dpi_RV_top_168_G_A8_P136.mzXML	X698_Group9_142dpi_RV_top_208_G_D12_P136.mzXML	Group1C	Group9	naive_VS_combo	0.407913183		X533_Group1C_142dpi_RV_bottom_168_G_A8_P140.mzXML	X698_Group9_142dpi_RV_bottom_208_G_D12_P140.mzXML	Group1C	Group9	naive_VS_combo	0.302083145
X533_Group1C_142dpi_RV_top_168_G_A8_P136.mzXML	X699_Group9_142dpi_RV_top_209_G_E1_P136.mzXML	Group1C	Group9	naive_VS_combo	0.372477105		X533_Group1C_142dpi_RV_bottom_168_G_A8_P140.mzXML	X699_Group9_142dpi_RV_bottom_209_G_E1_P140.mzXML	Group1C	Group9	naive_VS_combo	0.319032643
X533_Group1C_142dpi_RV_top_168_G_A8_P136.mzXML	X700_Group9_142dpi_RV_top_210_G_E2_P136.mzXML	Group1C	Group9	naive_VS_combo	0.250371856		X533_Group1C_142dpi_RV_bottom_168_G_A8_P140.mzXML	X700_Group9_142dpi_RV_bottom_210_G_E2_P140.mzXML	Group1C	Group9	naive_VS_combo	0.289126725
X533_Group1C_142dpi_RV_top_168_G_A8_P136.mzXML	X781_Group9_142dpi_RV_top_231_G_F11_P136.mzXML	Group1C	Group9	naive_VS_combo	0.304938107		X533_Group1C_142dpi_RV_bottom_168_G_A8_P140.mzXML	X781_Group9_142dpi_RV_bottom_231_G_F11_P140.mzXML	Group1C	Group9	naive_VS_combo	0.251682846
X533_Group1C_142dpi_RV_top_168_G_A8_P136.mzXML	X782_Group9_142dpi_RV_top_232_G_F12_P136.mzXML	Group1C	Group9	naive_VS_combo	0.318439491		X533_Group1C_142dpi_RV_bottom_168_G_A8_P140.mzXML	X782_Group9_142dpi_RV_bottom_232_G_F12_P140.mzXML	Group1C	Group9	naive_VS_combo	0.314809261
X533_Group1C_142dpi_RV_top_168_G_A8_P136.mzXML	X783_Group9_142dpi_RV_top_233_G_G1_P136.mzXML	Group1C	Group9	naive_VS_combo	0.460353685		X533_Group1C_142dpi_RV_bottom_168_G_A8_P140.mzXML	X783_Group9_142dpi_RV_bottom_233_G_G1_P140.mzXML	Group1C	Group9	naive_VS_combo	0.259480753
X533_Group1C_142dpi_RV_top_168_G_A8_P136.mzXML	X784_Group9_142dpi_RV_top_234_G_G2_P136.mzXML	Group1C	Group9	naive_VS_combo	0.276059644		X533_Group1C_142dpi_RV_bottom_168_G_A8_P140.mzXML	X784_Group9_142dpi_RV_bottom_234_G_G2_P140.mzXML	Group1C	Group9	naive_VS_combo	0.228245011
X533_Group1C_142dpi_RV_top_168_G_A8_P136.mzXML	X785_Group9_142dpi_RV_top_235_G_G3_P136.mzXML	Group1C	Group9	naive_VS_combo	0.31797072		X533_Group1C_142dpi_RV_bottom_168_G_A8_P140.mzXML	X785_Group9_142dpi_RV_bottom_235_G_G3_P140.mzXML	Group1C	Group9	naive_VS_combo	0.197255548
X534_Group1C_142dpi_RV_top_169_G_A9_P136.mzXML	X611_Group9_142dpi_RV_top_181_G_B9_P136.mzXML	Group1C	Group9	naive_VS_combo	0.2680705		X534_Group1C_142dpi_RV_bottom_169_G_A9_P140.mzXML	X611_Group9_142dpi_RV_bottom_181_G_B9_P140.mzXML	Group1C	Group9	naive_VS_combo	0.272749462
X534_Group1C_142dpi_RV_top_169_G_A9_P136.mzXML	X612_Group9_142dpi_RV_top_182_G_B10_P136.mzXML	Group1C	Group9	naive_VS_combo	0.195743065		X534_Group1C_142dpi_RV_bottom_169_G_A9_P140.mzXML	X612_Group9_142dpi_RV_bottom_182_G_B10_P140.mzXML	Group1C	Group9	naive_VS_combo	0.184451643
X534_Group1C_142dpi_RV_top_169_G_A9_P136.mzXML	X613_Group9_142dpi_RV_top_183_G_B11_P136.mzXML	Group1C	Group9	naive_VS_combo	0.285005586		X534_Group1C_142dpi_RV_bottom_169_G_A9_P140.mzXML	X613_Group9_142dpi_RV_bottom_183_G_B11_P140.mzXML	Group1C	Group9	naive_VS_combo	0.195719897
X534_Group1C_142dpi_RV_top_169_G_A9_P136.mzXML	X614_Group9_142dpi_RV_top_184_G_B12_P136.mzXML	Group1C	Group9	naive_VS_combo	0.306948591		X534_Group1C_142dpi_RV_bottom_169_G_A9_P140.mzXML	X614_Group9_142dpi_RV_bottom_184_G_B12_P140.mzXML	Group1C	Group9	naive_VS_combo	0.385946545
X534_Group1C_142dpi_RV_top_169_G_A9_P136.mzXML	X615_Group9_142dpi_RV_top_185_G_C1_P136.mzXML	Group1C	Group9	naive_VS_combo	0.318576593		X534_Group1C_142dpi_RV_bottom_169_G_A9_P140.mzXML	X615_Group9_142dpi_RV_bottom_185_G_C1_P140.mzXML	Group1C	Group9	naive_VS_combo	0.275782164
X534_Group1C_142dpi_RV_top_169_G_A9_P136.mzXML	X696_Group9_142dpi_RV_top_206_G_D10_P136.mzXML	Group1C	Group9	naive_VS_combo	0.247110771		X534_Group1C_142dpi_RV_bottom_169_G_A9_P140.mzXML	X696_Group9_142dpi_RV_bottom_206_G_D10_P140.mzXML	Group1C	Group9	naive_VS_combo	0.34677433
X534_Group1C_142dpi_RV_top_169_G_A9_P136.mzXML	X697_Group9_142dpi_RV_top_207_G_D11_P136.mzXML	Group1C	Group9	naive_VS_combo	0.297803112		X534_Group1C_142dpi_RV_bottom_169_G_A9_P140.mzXML	X697_Group9_142dpi_RV_bottom_207_G_D11_P140.mzXML	Group1C	Group9	naive_VS_combo	0.351722782
X534_Group1C_142dpi_RV_top_169_G_A9_P136.mzXML	X698_Group9_142dpi_RV_top_208_G_D12_P136.mzXML	Group1C	Group9	naive_VS_combo	0.351020634		X534_Group1C_142dpi_RV_bottom_169_G_A9_P140.mzXML	X698_Group9_142dpi_RV_bottom_208_G_D12_P140.mzXML	Group1C	Group9	naive_VS_combo	0.37411983
X534_Group1C_142dpi_RV_top_169_G_A9_P136.mzXML	X699_Group9_142dpi_RV_top_209_G_E1_P136.mzXML	Group1C	Group9	naive_VS_combo	0.302210699		X534_Group1C_142dpi_RV_bottom_169_G_A9_P140.mzXML	X699_Group9_142dpi_RV_bottom_209_G_E1_P140.mzXML	Group1C	Group9	naive_VS_combo	0.26078405
X534_Group1C_142dpi_RV_top_169_G_A9_P136.mzXML	X700_Group9_142dpi_RV_top_210_G_E2_P136.mzXML	Group1C	Group9	naive_VS_combo	0.31928405		X534_Group1C_142dpi_RV_bottom_169_G_A9_P140.mzXML	X700_Group9_142dpi_RV_bottom_210_G_E2_P140.mzXML	Group1C	Group9	naive_VS_combo	0.387076299
X534_Group1C_142dpi_RV_top_169_G_A9_P136.mzXML	X781_Group9_142dpi_RV_top_231_G_F11_P136.mzXML	Group1C	Group9	naive_VS_combo	0.247871854		X534_Group1C_142dpi_RV_bottom_169_G_A9_P140.mzXML	X781_Group9_142dpi_RV_bottom_231_G_F11_P140.mzXML	Group1C	Group9	naive_VS_combo	0.257135685
X534_Group1C_142dpi_RV_top_169_G_A9_P136.mzXML	X782_Group9_142dpi_RV_top_232_G_F12_P136.mzXML	Group1C	Group9	naive_VS_combo	0.295403474		X534_Group1C_142dpi_RV_bottom_169_G_A9_P140.mzXML	X782_Group9_142dpi_RV_bottom_232_G_F12_P140.mzXML	Group1C	Group9	naive_VS_combo	0.390198049
X534_Group1C_142dpi_RV_top_169_G_A9_P136.mzXML	X783_Group9_142dpi_RV_top_233_G_G1_P136.mzXML	Group1C	Group9	naive_VS_combo	0.336116831		X534_Group1C_142dpi_RV_bottom_169_G_A9_P140.mzXML	X783_Group9_142dpi_RV_bottom_233_G_G1_P140.mzXML	Group1C	Group9	naive_VS_combo	0.309051325
X534_Group1C_142dpi_RV_top_169_G_A9_P136.mzXML	X784_Group9_142dpi_RV_top_234_G_G2_P136.mzXML	Group1C	Group9	naive_VS_combo	0.263088792		X534_Group1C_142dpi_RV_bottom_169_G_A9_P140.mzXML	X784_Group9_142dpi_RV_bottom_234_G_G2_P140.mzXML	Group1C	Group9	naive_VS_combo	0.224099031
X534_Group1C_142dpi_RV_top_169_G_A9_P136.mzXML	X785_Group9_142dpi_RV_top_235_G_G3_P136.mzXML	Group1C	Group9	naive_VS_combo	0.209459141		X534_Group1C_142dpi_RV_bottom_169_G_A9_P140.mzXML	X785_Group9_142dpi_RV_bottom_235_G_G3_P140.mzXML	Group1C	Group9	naive_VS_combo	0.298648683
X535_Group1C_142dpi_RV_top_170_G_A10_P136.mzXML	X611_Group9_142dpi_RV_top_181_G_B9_P136.mzXML	Group1C	Group9	naive_VS_combo	0.307756856		X535_Group1C_142dpi_RV_bottom_170_G_A10_P140.mzXML	X611_Group9_142dpi_RV_bottom_181_G_B9_P140.mzXML	Group1C	Group9	naive_VS_combo	0.25597446
X535_Group1C_142dpi_RV_top_170_G_A10_P136.mzXML	X612_Group9_142dpi_RV_top_182_G_B10_P136.mzXML	Group1C	Group9	naive_VS_combo	0.21583258		X535_Group1C_142dpi_RV_bottom_170_G_A10_P140.mzXML	X612_Group9_142dpi_RV_bottom_182_G_B10_P140.mzXML	Group1C	Group9	naive_VS_combo	0.375896703
X535_Group1C_142dpi_RV_top_170_G_A10_P136.mzXML	X613_Group9_142dpi_RV_top_183_G_B11_P136.mzXML	Group1C	Group9	naive_VS_combo	0.24948437		X535_Group1C_142dpi_RV_bottom_170_G_A10_P140.mzXML	X613_Group9_142dpi_RV_bottom_183_G_B11_P140.mzXML	Group1C	Group9	naive_VS_combo	0.270318781
X535_Group1C_142dpi_RV_top_170_G_A10_P136.mzXML	X614_Group9_142dpi_RV_top_184_G_B12_P136.mzXML	Group1C	Group9	naive_VS_combo	0.279585898		X535_Group1C_142dpi_RV_bottom_170_G_A10_P140.mzXML	X614_Group9_142dpi_RV_bottom_184_G_B12_P140.mzXML	Group1C	Group9	naive_VS_combo	0.390487342
X535_Group1C_142dpi_RV_top_170_G_A10_P136.mzXML	X615_Group9_142dpi_RV_top_185_G_C1_P136.mzXML	Group1C	Group9	naive_VS_combo	0.295496615		X535_Group1C_142dpi_RV_bottom_170_G_A10_P140.mzXML	X615_Group9_142dpi_RV_bottom_185_G_C1_P140.mzXML	Group1C	Group9	naive_VS_combo	0.346567837
X535_Group1C_142dpi_RV_top_170_G_A10_P136.mzXML	X696_Group9_142dpi_RV_top_206_G_D10_P136.mzXML	Group1C	Group9	naive_VS_combo	0.255263005		X535_Group1C_142dpi_RV_bottom_170_G_A10_P140.mzXML	X696_Group9_142dpi_RV_bottom_206_G_D10_P140.mzXML	Group1C	Group9	naive_VS_combo	0.391068358
X535_Group1C_142dpi_RV_top_170_G_A10_P136.mzXML	X697_Group9_142dpi_RV_top_207_G_D11_P136.mzXML	Group1C	Group9	naive_VS_combo	0.272309765		X535_Group1C_142dpi_RV_bottom_170_G_A10_P140.mzXML	X697_Group9_142dpi_RV_bottom_207_G_D11_P140.mzXML	Group1C	Group9	naive_VS_combo	0.281092521
X535_Group1C_142dpi_RV_top_170_G_A10_P136.mzXML	X698_Group9_142dpi_RV_top_208_G_D12_P136.mzXML	Group1C	Group9	naive_VS_combo	0.306813146		X535_Group1C_142dpi_RV_bottom_170_G_A10_P140.mzXML	X698_Group9_142dpi_RV_bottom_208_G_D12_P140.mzXML	Group1C	Group9	naive_VS_combo	0.329860228
X535_Group1C_142dpi_RV_top_170_G_A10_P136.mzXML	X699_Group9_142dpi_RV_top_209_G_E1_P136.mzXML	Group1C	Group9	naive_VS_combo	0.278312684		X535_Group1C_142dpi_RV_bottom_170_G_A10_P140.mzXML	X699_Group9_142dpi_RV_bottom_209_G_E1_P140.mzXML	Group1C	Group9	naive_VS_combo	0.305992592
X535_Group1C_142dpi_RV_top_170_G_A10_P136.mzXML	X700_Group9_142dpi_RV_top_210_G_E2_P136.mzXML	Group1C	Group9	naive_VS_combo	0.312430417		X535_Group1C_142dpi_RV_bottom_170_G_A10_P140.mzXML	X700_Group9_142dpi_RV_bottom_210_G_E2_P140.mzXML	Group1C	Group9	naive_VS_combo	0.358796349
X535_Group1C_142dpi_RV_top_170_G_A10_P136.mzXML	X781_Group9_142dpi_RV_top_231_G_F11_P136.mzXML	Group1C	Group9	naive_VS_combo	0.272988563		X535_Group1C_142dpi_RV_bottom_170_G_A10_P140.mzXML	X781_Group9_142dpi_RV_bottom_231_G_F11_P140.mzXML	Group1C	Group9	naive_VS_combo	0.250744801
X535_Group1C_142dpi_RV_top_170_G_A10_P136.mzXML	X782_Group9_142dpi_RV_top_232_G_F12_P136.mzXML	Group1C	Group9	naive_VS_combo	0.279226496		X535_Group1C_142dpi_RV_bottom_170_G_A10_P140.mzXML	X782_Group9_142dpi_RV_bottom_232_G_F12_P140.mzXML	Group1C	Group9	naive_VS_combo	0.320026397
X535_Group1C_142dpi_RV_top_170_G_A10_P136.mzXML	X783_Group9_142dpi_RV_top_233_G_G1_P136.mzXML	Group1C	Group9	naive_VS_combo	0.369052682		X535_Group1C_142dpi_RV_bottom_170_G_A10_P140.mzXML	X783_Group9_142dpi_RV_bottom_233_G_G1_P140.mzXML	Group1C	Group9	naive_VS_combo	0.175456239
X535_Group1C_142dpi_RV_top_170_G_A10_P136.mzXML	X784_Group9_142dpi_RV_top_234_G_G2_P136.mzXML	Group1C	Group9	naive_VS_combo	0.179652695		X535_Group1C_142dpi_RV_bottom_170_G_A10_P140.mzXML	X784_Group9_142dpi_RV_bottom_234_G_G2_P140.mzXML	Group1C	Group9	naive_VS_combo	0.267982982
X535_Group1C_142dpi_RV_top_170_G_A10_P136.mzXML	X785_Group9_142dpi_RV_top_235_G_G3_P136.mzXML	Group1C	Group9	naive_VS_combo	0.211873841		X535_Group1C_142dpi_RV_bottom_170_G_A10_P140.mzXML	X785_Group9_142dpi_RV_bottom_235_G_G3_P140.mzXML	Group1C	Group9	naive_VS_combo	0.252999875
X551_Group1C_142dpi_RV_top_171_G_A11_P136.mzXML	X611_Group9_142dpi_RV_top_181_G_B9_P136.mzXML	Group1C	Group9	naive_VS_combo	0.332366735		X551_Group1C_142dpi_RV_bottom_171_G_A11_P140.mzXML	X611_Group9_142dpi_RV_bottom_181_G_B9_P140.mzXML	Group1C	Group9	naive_VS_combo	0.315222299
X551_Group1C_142dpi_RV_top_171_G_A11_P136.mzXML	X612_Group9_142dpi_RV_top_182_G_B10_P136.mzXML	Group1C	Group9	naive_VS_combo	0.257052385		X551_Group1C_142dpi_RV_bottom_171_G_A11_P140.mzXML	X612_Group9_142dpi_RV_bottom_182_G_B10_P140.mzXML	Group1C	Group9	naive_VS_combo	0.325919597
X551_Group1C_142dpi_RV_top_171_G_A11_P136.mzXML	X613_Group9_142dpi_RV_top_183_G_B11_P136.mzXML	Group1C	Group9	naive_VS_combo	0.403632378		X551_Group1C_142dpi_RV_bottom_171_G_A11_P140.mzXML	X613_Group9_142dpi_RV_bottom_183_G_B11_P140.mzXML	Group1C	Group9	naive_VS_combo	0.272502223
X551_Group1C_142dpi_RV_top_171_G_A11_P136.mzXML	X614_Group9_142dpi_RV_top_184_G_B12_P136.mzXML	Group1C	Group9	naive_VS_combo	0.405748244		X551_Group1C_142dpi_RV_bottom_171_G_A11_P140.mzXML	X614_Group9_142dpi_RV_bottom_184_G_B12_P140.mzXML	Group1C	Group9	naive_VS_combo	0.341901761
X551_Group1C_142dpi_RV_top_171_G_A11_P136.mzXML	X615_Group9_142dpi_RV_top_185_G_C1_P136.mzXML	Group1C	Group9	naive_VS_combo	0.379634949		X551_Group1C_142dpi_RV_bottom_171_G_A11_P140.mzXML	X615_Group9_142dpi_RV_bottom_185_G_C1_P140.mzXML	Group1C	Group9	naive_VS_combo	0.279952947
X551_Group1C_142dpi_RV_top_171_G_A11_P136.mzXML	X696_Group9_142dpi_RV_top_206_G_D10_P136.mzXML	Group1C	Group9	naive_VS_combo	0.301861801		X551_Group1C_142dpi_RV_bottom_171_G_A11_P140.mzXML	X696_Group9_142dpi_RV_bottom_206_G_D10_P140.mzXML	Group1C	Group9	naive_VS_combo	0.34007996
X551_Group1C_142dpi_RV_top_171_G_A11_P136.mzXML	X697_Group9_142dpi_RV_top_207_G_D11_P136.mzXML	Group1C	Group9	naive_VS_combo	0.284113786		X551_Group1C_142dpi_RV_bottom_171_G_A11_P140.mzXML	X697_Group9_142dpi_RV_bottom_207_G_D11_P140.mzXML	Group1C	Group9	naive_VS_combo	0.28700762
X551_Group1C_142dpi_RV_top_171_G_A11_P136.mzXML	X698_Group9_142dpi_RV_top_208_G_D12_P136.mzXML	Group1C	Group9	naive_VS_combo	0.364943833		X551_Group1C_142dpi_RV_bottom_171_G_A11_P140.mzXML	X698_Group9_142dpi_RV_bottom_208_G_D12_P140.mzXML	Group1C	Group9	naive_VS_combo	0.300499887
X551_Group1C_142dpi_RV_top_171_G_A11_P136.mzXML	X699_Group9_142dpi_RV_top_209_G_E1_P136.mzXML	Group1C	Group9	naive_VS_combo	0.431711327		X551_Group1C_142dpi_RV_bottom_171_G_A11_P140.mzXML	X699_Group9_142dpi_RV_bottom_209_G_E1_P140.mzXML	Group1C	Group9	naive_VS_combo	0.219816867
X551_Group1C_142dpi_RV_top_171_G_A11_P136.mzXML	X700_Group9_142dpi_RV_top_210_G_E2_P136.mzXML	Group1C	Group9	naive_VS_combo	0.253984651		X551_Group1C_142dpi_RV_bottom_171_G_A11_P140.mzXML	X700_Group9_142dpi_RV_bottom_210_G_E2_P140.mzXML	Group1C	Group9	naive_VS_combo	0.364608554
X551_Group1C_142dpi_RV_top_171_G_A11_P136.mzXML	X781_Group9_142dpi_RV_top_231_G_F11_P136.mzXML	Group1C	Group9	naive_VS_combo	0.257625272		X551_Group1C_142dpi_RV_bottom_171_G_A11_P140.mzXML	X781_Group9_142dpi_RV_bottom_231_G_F11_P140.mzXML	Group1C	Group9	naive_VS_combo	0.344118049
X551_Group1C_142dpi_RV_top_171_G_A11_P136.mzXML	X782_Group9_142dpi_RV_top_232_G_F12_P136.mzXML	Group1C	Group9	naive_VS_combo	0.31676263		X551_Group1C_142dpi_RV_bottom_171_G_A11_P140.mzXML	X782_Group9_142dpi_RV_bottom_232_G_F12_P140.mzXML	Group1C	Group9	naive_VS_combo	0.346704098
X551_Group1C_142dpi_RV_top_171_G_A11_P136.mzXML	X783_Group9_142dpi_RV_top_233_G_G1_P136.mzXML	Group1C	Group9	naive_VS_combo	0.484632383		X551_Group1C_142dpi_RV_bottom_171_G_A11_P140.mzXML	X783_Group9_142dpi_RV_bottom_233_G_G1_P140.mzXML	Group1C	Group9	naive_VS_combo	0.252519133
X551_Group1C_142dpi_RV_top_171_G_A11_P136.mzXML	X784_Group9_142dpi_RV_top_234_G_G2_P136.mzXML	Group1C	Group9	naive_VS_combo	0.357898387		X551_Group1C_142dpi_RV_bottom_171_G_A11_P140.mzXML	X784_Group9_142dpi_RV_bottom_234_G_G2_P140.mzXML	Group1C	Group9	naive_VS_combo	0.249153054
X551_Group1C_142dpi_RV_top_171_G_A11_P136.mzXML	X785_Group9_142dpi_RV_top_235_G_G3_P136.mzXML	Group1C	Group9	naive_VS_combo	0.369215221		X551_Group1C_142dpi_RV_bottom_171_G_A11_P140.mzXML	X785_Group9_142dpi_RV_bottom_235_G_G3_P140.mzXML	Group1C	Group9	naive_VS_combo	0.32350787
X552_Group1C_142dpi_RV_top_172_G_A12_P136.mzXML	X611_Group9_142dpi_RV_top_181_G_B9_P136.mzXML	Group1C	Group9	naive_VS_combo	0.420145599		X552_Group1C_142dpi_RV_bottom_172_G_A12_P140.mzXML	X611_Group9_142dpi_RV_bottom_181_G_B9_P140.mzXML	Group1C	Group9	naive_VS_combo	0.327429625
X552_Group1C_142dpi_RV_top_172_G_A12_P136.mzXML	X612_Group9_142dpi_RV_top_182_G_B10_P136.mzXML	Group1C	Group9	naive_VS_combo	0.372760364		X552_Group1C_142dpi_RV_bottom_172_G_A12_P140.mzXML	X612_Group9_142dpi_RV_bottom_182_G_B10_P140.mzXML	Group1C	Group9	naive_VS_combo	0.329394128
X552_Group1C_142dpi_RV_top_172_G_A12_P136.mzXML	X613_Group9_142dpi_RV_top_183_G_B11_P136.mzXML	Group1C	Group9	naive_VS_combo	0.369749191		X552_Group1C_142dpi_RV_bottom_172_G_A12_P140.mzXML	X613_Group9_142dpi_RV_bottom_183_G_B11_P140.mzXML	Group1C	Group9	naive_VS_combo	0.244103519
X552_Group1C_142dpi_RV_top_172_G_A12_P136.mzXML	X614_Group9_142dpi_RV_top_184_G_B12_P136.mzXML	Group1C	Group9	naive_VS_combo	0.312771076		X552_Group1C_142dpi_RV_bottom_172_G_A12_P140.mzXML	X614_Group9_142dpi_RV_bottom_184_G_B12_P140.mzXML	Group1C	Group9	naive_VS_combo	0.333483591
X552_Group1C_142dpi_RV_top_172_G_A12_P136.mzXML	X615_Group9_142dpi_RV_top_185_G_C1_P136.mzXML	Group1C	Group9	naive_VS_combo	0.357125646		X552_Group1C_142dpi_RV_bottom_172_G_A12_P140.mzXML	X615_Group9_142dpi_RV_bottom_185_G_C1_P140.mzXML	Group1C	Group9	naive_VS_combo	0.259788171
X552_Group1C_142dpi_RV_top_172_G_A12_P136.mzXML	X696_Group9_142dpi_RV_top_206_G_D10_P136.mzXML	Group1C	Group9	naive_VS_combo	0.366644674		X552_Group1C_142dpi_RV_bottom_172_G_A12_P140.mzXML	X696_Group9_142dpi_RV_bottom_206_G_D10_P140.mzXML	Group1C	Group9	naive_VS_combo	0.342485904
X552_Group1C_142dpi_RV_top_172_G_A12_P136.mzXML	X697_Group9_142dpi_RV_top_207_G_D11_P136.mzXML	Group1C	Group9	naive_VS_combo	0.315815281		X552_Group1C_142dpi_RV_bottom_172_G_A12_P140.mzXML	X697_Group9_142dpi_RV_bottom_207_G_D11_P140.mzXML	Group1C	Group9	naive_VS_combo	0.327299935
X552_Group1C_142dpi_RV_top_172_G_A12_P136.mzXML	X698_Group9_142dpi_RV_top_208_G_D12_P136.mzXML	Group1C	Group9	naive_VS_combo	0.430156069		X552_Group1C_142dpi_RV_bottom_172_G_A12_P140.mzXML	X698_Group9_142dpi_RV_bottom_208_G_D12_P140.mzXML	Group1C	Group9	naive_VS_combo	0.352337661
X552_Group1C_142dpi_RV_top_172_G_A12_P136.mzXML	X699_Group9_142dpi_RV_top_209_G_E1_P136.mzXML	Group1C	Group9	naive_VS_combo	0.359516806		X552_Group1C_142dpi_RV_bottom_172_G_A12_P140.mzXML	X699_Group9_142dpi_RV_bottom_209_G_E1_P140.mzXML	Group1C	Group9	naive_VS_combo	0.223635333
X552_Group1C_142dpi_RV_top_172_G_A12_P136.mzXML	X700_Group9_142dpi_RV_top_210_G_E2_P136.mzXML	Group1C	Group9	naive_VS_combo	0.445784109		X552_Group1C_142dpi_RV_bottom_172_G_A12_P140.mzXML	X700_Group9_142dpi_RV_bottom_210_G_E2_P140.mzXML	Group1C	Group9	naive_VS_combo	0.410358701
X552_Group1C_142dpi_RV_top_172_G_A12_P136.mzXML	X781_Group9_142dpi_RV_top_231_G_F11_P136.mzXML	Group1C	Group9	naive_VS_combo	0.441724952		X552_Group1C_142dpi_RV_bottom_172_G_A12_P140.mzXML	X781_Group9_142dpi_RV_bottom_231_G_F11_P140.mzXML	Group1C	Group9	naive_VS_combo	0.303034689
X552_Group1C_142dpi_RV_top_172_G_A12_P136.mzXML	X782_Group9_142dpi_RV_top_232_G_F12_P136.mzXML	Group1C	Group9	naive_VS_combo	0.350437909		X552_Group1C_142dpi_RV_bottom_172_G_A12_P140.mzXML	X782_Group9_142dpi_RV_bottom_232_G_F12_P140.mzXML	Group1C	Group9	naive_VS_combo	0.388229835
X552_Group1C_142dpi_RV_top_172_G_A12_P136.mzXML	X783_Group9_142dpi_RV_top_233_G_G1_P136.mzXML	Group1C	Group9	naive_VS_combo	0.402521215		X552_Group1C_142dpi_RV_bottom_172_G_A12_P140.mzXML	X783_Group9_142dpi_RV_bottom_233_G_G1_P140.mzXML	Group1C	Group9	naive_VS_combo	0.312815395
X552_Group1C_142dpi_RV_top_172_G_A12_P136.mzXML	X784_Group9_142dpi_RV_top_234_G_G2_P136.mzXML	Group1C	Group9	naive_VS_combo	0.278930654		X552_Group1C_142dpi_RV_bottom_172_G_A12_P140.mzXML	X784_Group9_142dpi_RV_bottom_234_G_G2_P140.mzXML	Group1C	Group9	naive_VS_combo	0.267433943
X552_Group1C_142dpi_RV_top_172_G_A12_P136.mzXML	X785_Group9_142dpi_RV_top_235_G_G3_P136.mzXML	Group1C	Group9	naive_VS_combo	0.34242026		X552_Group1C_142dpi_RV_bottom_172_G_A12_P140.mzXML	X785_Group9_142dpi_RV_bottom_235_G_G3_P140.mzXML	Group1C	Group9	naive_VS_combo	0.351368412
X553_Group1C_142dpi_RV_top_173_G_B1_P136.mzXML	X611_Group9_142dpi_RV_top_181_G_B9_P136.mzXML	Group1C	Group9	naive_VS_combo	0.320796968		X553_Group1C_142dpi_RV_bottom_173_G_B1_P140.mzXML	X611_Group9_142dpi_RV_bottom_181_G_B9_P140.mzXML	Group1C	Group9	naive_VS_combo	0.399503337
X553_Group1C_142dpi_RV_top_173_G_B1_P136.mzXML	X612_Group9_142dpi_RV_top_182_G_B10_P136.mzXML	Group1C	Group9	naive_VS_combo	0.314517846		X553_Group1C_142dpi_RV_bottom_173_G_B1_P140.mzXML	X612_Group9_142dpi_RV_bottom_182_G_B10_P140.mzXML	Group1C	Group9	naive_VS_combo	0.462344067
X553_Group1C_142dpi_RV_top_173_G_B1_P136.mzXML	X613_Group9_142dpi_RV_top_183_G_B11_P136.mzXML	Group1C	Group9	naive_VS_combo	0.29685773		X553_Group1C_142dpi_RV_bottom_173_G_B1_P140.mzXML	X613_Group9_142dpi_RV_bottom_183_G_B11_P140.mzXML	Group1C	Group9	naive_VS_combo	0.349904525
X553_Group1C_142dpi_RV_top_173_G_B1_P136.mzXML	X614_Group9_142dpi_RV_top_184_G_B12_P136.mzXML	Group1C	Group9	naive_VS_combo	0.276529655		X553_Group1C_142dpi_RV_bottom_173_G_B1_P140.mzXML	X614_Group9_142dpi_RV_bottom_184_G_B12_P140.mzXML	Group1C	Group9	naive_VS_combo	0.350868334
X553_Group1C_142dpi_RV_top_173_G_B1_P136.mzXML	X615_Group9_142dpi_RV_top_185_G_C1_P136.mzXML	Group1C	Group9	naive_VS_combo	0.275737045		X553_Group1C_142dpi_RV_bottom_173_G_B1_P140.mzXML	X615_Group9_142dpi_RV_bottom_185_G_C1_P140.mzXML	Group1C	Group9	naive_VS_combo	0.305928718
X553_Group1C_142dpi_RV_top_173_G_B1_P136.mzXML	X696_Group9_142dpi_RV_top_206_G_D10_P136.mzXML	Group1C	Group9	naive_VS_combo	0.292108751		X553_Group1C_142dpi_RV_bottom_173_G_B1_P140.mzXML	X696_Group9_142dpi_RV_bottom_206_G_D10_P140.mzXML	Group1C	Group9	naive_VS_combo	0.485235078
X553_Group1C_142dpi_RV_top_173_G_B1_P136.mzXML	X697_Group9_142dpi_RV_top_207_G_D11_P136.mzXML	Group1C	Group9	naive_VS_combo	0.338808543		X553_Group1C_142dpi_RV_bottom_173_G_B1_P140.mzXML	X697_Group9_142dpi_RV_bottom_207_G_D11_P140.mzXML	Group1C	Group9	naive_VS_combo	0.366476591
X553_Group1C_142dpi_RV_top_173_G_B1_P136.mzXML	X698_Group9_142dpi_RV_top_208_G_D12_P136.mzXML	Group1C	Group9	naive_VS_combo	0.365054326		X553_Group1C_142dpi_RV_bottom_173_G_B1_P140.mzXML	X698_Group9_142dpi_RV_bottom_208_G_D12_P140.mzXML	Group1C	Group9	naive_VS_combo	0.435887723
X553_Group1C_142dpi_RV_top_173_G_B1_P136.mzXML	X699_Group9_142dpi_RV_top_209_G_E1_P136.mzXML	Group1C	Group9	naive_VS_combo	0.270112335		X553_Group1C_142dpi_RV_bottom_173_G_B1_P140.mzXML	X699_Group9_142dpi_RV_bottom_209_G_E1_P140.mzXML	Group1C	Group9	naive_VS_combo	0.396201741
X553_Group1C_142dpi_RV_top_173_G_B1_P136.mzXML	X700_Group9_142dpi_RV_top_210_G_E2_P136.mzXML	Group1C	Group9	naive_VS_combo	0.33261552		X553_Group1C_142dpi_RV_bottom_173_G_B1_P140.mzXML	X700_Group9_142dpi_RV_bottom_210_G_E2_P140.mzXML	Group1C	Group9	naive_VS_combo	0.385753279
X553_Group1C_142dpi_RV_top_173_G_B1_P136.mzXML	X781_Group9_142dpi_RV_top_231_G_F11_P136.mzXML	Group1C	Group9	naive_VS_combo	0.332915949		X553_Group1C_142dpi_RV_bottom_173_G_B1_P140.mzXML	X781_Group9_142dpi_RV_bottom_231_G_F11_P140.mzXML	Group1C	Group9	naive_VS_combo	0.395989536
X553_Group1C_142dpi_RV_top_173_G_B1_P136.mzXML	X782_Group9_142dpi_RV_top_232_G_F12_P136.mzXML	Group1C	Group9	naive_VS_combo	0.285958309		X553_Group1C_142dpi_RV_bottom_173_G_B1_P140.mzXML	X782_Group9_142dpi_RV_bottom_232_G_F12_P140.mzXML	Group1C	Group9	naive_VS_combo	0.450657251
X553_Group1C_142dpi_RV_top_173_G_B1_P136.mzXML	X783_Group9_142dpi_RV_top_233_G_G1_P136.mzXML	Group1C	Group9	naive_VS_combo	0.284369262		X553_Group1C_142dpi_RV_bottom_173_G_B1_P140.mzXML	X783_Group9_142dpi_RV_bottom_233_G_G1_P140.mzXML	Group1C	Group9	naive_VS_combo	0.358155886
X553_Group1C_142dpi_RV_top_173_G_B1_P136.mzXML	X784_Group9_142dpi_RV_top_234_G_G2_P136.mzXML	Group1C	Group9	naive_VS_combo	0.278856685		X553_Group1C_142dpi_RV_bottom_173_G_B1_P140.mzXML	X784_Group9_142dpi_RV_bottom_234_G_G2_P140.mzXML	Group1C	Group9	naive_VS_combo	0.400162994
X553_Group1C_142dpi_RV_top_173_G_B1_P136.mzXML	X785_Group9_142dpi_RV_top_235_G_G3_P136.mzXML	Group1C	Group9	naive_VS_combo	0.248776359		X553_Group1C_142dpi_RV_bottom_173_G_B1_P140.mzXML	X785_Group9_142dpi_RV_bottom_235_G_G3_P140.mzXML	Group1C	Group9	naive_VS_combo	0.401317607
X554_Group1C_142dpi_RV_top_174_G_B2_P136.mzXML	X611_Group9_142dpi_RV_top_181_G_B9_P136.mzXML	Group1C	Group9	naive_VS_combo	0.336330474		X554_Group1C_142dpi_RV_bottom_174_G_B2_P140.mzXML	X611_Group9_142dpi_RV_bottom_181_G_B9_P140.mzXML	Group1C	Group9	naive_VS_combo	0.314386817
X554_Group1C_142dpi_RV_top_174_G_B2_P136.mzXML	X612_Group9_142dpi_RV_top_182_G_B10_P136.mzXML	Group1C	Group9	naive_VS_combo	0.272065835		X554_Group1C_142dpi_RV_bottom_174_G_B2_P140.mzXML	X612_Group9_142dpi_RV_bottom_182_G_B10_P140.mzXML	Group1C	Group9	naive_VS_combo	0.279019135
X554_Group1C_142dpi_RV_top_174_G_B2_P136.mzXML	X613_Group9_142dpi_RV_top_183_G_B11_P136.mzXML	Group1C	Group9	naive_VS_combo	0.311060241		X554_Group1C_142dpi_RV_bottom_174_G_B2_P140.mzXML	X613_Group9_142dpi_RV_bottom_183_G_B11_P140.mzXML	Group1C	Group9	naive_VS_combo	0.246710364
X554_Group1C_142dpi_RV_top_174_G_B2_P136.mzXML	X614_Group9_142dpi_RV_top_184_G_B12_P136.mzXML	Group1C	Group9	naive_VS_combo	0.253180111		X554_Group1C_142dpi_RV_bottom_174_G_B2_P140.mzXML	X614_Group9_142dpi_RV_bottom_184_G_B12_P140.mzXML	Group1C	Group9	naive_VS_combo	0.400119939
X554_Group1C_142dpi_RV_top_174_G_B2_P136.mzXML	X615_Group9_142dpi_RV_top_185_G_C1_P136.mzXML	Group1C	Group9	naive_VS_combo	0.289388214		X554_Group1C_142dpi_RV_bottom_174_G_B2_P140.mzXML	X615_Group9_142dpi_RV_bottom_185_G_C1_P140.mzXML	Group1C	Group9	naive_VS_combo	0.202575815
X554_Group1C_142dpi_RV_top_174_G_B2_P136.mzXML	X696_Group9_142dpi_RV_top_206_G_D10_P136.mzXML	Group1C	Group9	naive_VS_combo	0.254040205		X554_Group1C_142dpi_RV_bottom_174_G_B2_P140.mzXML	X696_Group9_142dpi_RV_bottom_206_G_D10_P140.mzXML	Group1C	Group9	naive_VS_combo	0.375073165
X554_Group1C_142dpi_RV_top_174_G_B2_P136.mzXML	X697_Group9_142dpi_RV_top_207_G_D11_P136.mzXML	Group1C	Group9	naive_VS_combo	0.27782625		X554_Group1C_142dpi_RV_bottom_174_G_B2_P140.mzXML	X697_Group9_142dpi_RV_bottom_207_G_D11_P140.mzXML	Group1C	Group9	naive_VS_combo	0.348311198
X554_Group1C_142dpi_RV_top_174_G_B2_P136.mzXML	X698_Group9_142dpi_RV_top_208_G_D12_P136.mzXML	Group1C	Group9	naive_VS_combo	0.378532422		X554_Group1C_142dpi_RV_bottom_174_G_B2_P140.mzXML	X698_Group9_142dpi_RV_bottom_208_G_D12_P140.mzXML	Group1C	Group9	naive_VS_combo	0.359441934
X554_Group1C_142dpi_RV_top_174_G_B2_P136.mzXML	X699_Group9_142dpi_RV_top_209_G_E1_P136.mzXML	Group1C	Group9	naive_VS_combo	0.35945457		X554_Group1C_142dpi_RV_bottom_174_G_B2_P140.mzXML	X699_Group9_142dpi_RV_bottom_209_G_E1_P140.mzXML	Group1C	Group9	naive_VS_combo	0.223683093
X554_Group1C_142dpi_RV_top_174_G_B2_P136.mzXML	X700_Group9_142dpi_RV_top_210_G_E2_P136.mzXML	Group1C	Group9	naive_VS_combo	0.353248899		X554_Group1C_142dpi_RV_bottom_174_G_B2_P140.mzXML	X700_Group9_142dpi_RV_bottom_210_G_E2_P140.mzXML	Group1C	Group9	naive_VS_combo	0.311425185
X554_Group1C_142dpi_RV_top_174_G_B2_P136.mzXML	X781_Group9_142dpi_RV_top_231_G_F11_P136.mzXML	Group1C	Group9	naive_VS_combo	0.305422002		X554_Group1C_142dpi_RV_bottom_174_G_B2_P140.mzXML	X781_Group9_142dpi_RV_bottom_231_G_F11_P140.mzXML	Group1C	Group9	naive_VS_combo	0.289243227
X554_Group1C_142dpi_RV_top_174_G_B2_P136.mzXML	X782_Group9_142dpi_RV_top_232_G_F12_P136.mzXML	Group1C	Group9	naive_VS_combo	0.316312166		X554_Group1C_142dpi_RV_bottom_174_G_B2_P140.mzXML	X782_Group9_142dpi_RV_bottom_232_G_F12_P140.mzXML	Group1C	Group9	naive_VS_combo	0.395970948
X554_Group1C_142dpi_RV_top_174_G_B2_P136.mzXML	X783_Group9_142dpi_RV_top_233_G_G1_P136.mzXML	Group1C	Group9	naive_VS_combo	0.369201197		X554_Group1C_142dpi_RV_bottom_174_G_B2_P140.mzXML	X783_Group9_142dpi_RV_bottom_233_G_G1_P140.mzXML	Group1C	Group9	naive_VS_combo	0.317448818
X554_Group1C_142dpi_RV_top_174_G_B2_P136.mzXML	X784_Group9_142dpi_RV_top_234_G_G2_P136.mzXML	Group1C	Group9	naive_VS_combo	0.288684493		X554_Group1C_142dpi_RV_bottom_174_G_B2_P140.mzXML	X784_Group9_142dpi_RV_bottom_234_G_G2_P140.mzXML	Group1C	Group9	naive_VS_combo	0.26888702
X554_Group1C_142dpi_RV_top_174_G_B2_P136.mzXML	X785_Group9_142dpi_RV_top_235_G_G3_P136.mzXML	Group1C	Group9	naive_VS_combo	0.236138063		X554_Group1C_142dpi_RV_bottom_174_G_B2_P140.mzXML	X785_Group9_142dpi_RV_bottom_235_G_G3_P140.mzXML	Group1C	Group9	naive_VS_combo	0.324885485
X555_Group1C_142dpi_RV_top_175_G_B3_P136.mzXML	X611_Group9_142dpi_RV_top_181_G_B9_P136.mzXML	Group1C	Group9	naive_VS_combo	0.261723312		X555_Group1C_142dpi_RV_bottom_175_G_B3_P140.mzXML	X611_Group9_142dpi_RV_bottom_181_G_B9_P140.mzXML	Group1C	Group9	naive_VS_combo	0.25644268
X555_Group1C_142dpi_RV_top_175_G_B3_P136.mzXML	X612_Group9_142dpi_RV_top_182_G_B10_P136.mzXML	Group1C	Group9	naive_VS_combo	0.263465991		X555_Group1C_142dpi_RV_bottom_175_G_B3_P140.mzXML	X612_Group9_142dpi_RV_bottom_182_G_B10_P140.mzXML	Group1C	Group9	naive_VS_combo	0.365356704
X555_Group1C_142dpi_RV_top_175_G_B3_P136.mzXML	X613_Group9_142dpi_RV_top_183_G_B11_P136.mzXML	Group1C	Group9	naive_VS_combo	0.279288468		X555_Group1C_142dpi_RV_bottom_175_G_B3_P140.mzXML	X613_Group9_142dpi_RV_bottom_183_G_B11_P140.mzXML	Group1C	Group9	naive_VS_combo	0.319312674
X555_Group1C_142dpi_RV_top_175_G_B3_P136.mzXML	X614_Group9_142dpi_RV_top_184_G_B12_P136.mzXML	Group1C	Group9	naive_VS_combo	0.298814285		X555_Group1C_142dpi_RV_bottom_175_G_B3_P140.mzXML	X614_Group9_142dpi_RV_bottom_184_G_B12_P140.mzXML	Group1C	Group9	naive_VS_combo	0.45043062
X555_Group1C_142dpi_RV_top_175_G_B3_P136.mzXML	X615_Group9_142dpi_RV_top_185_G_C1_P136.mzXML	Group1C	Group9	naive_VS_combo	0.362717435		X555_Group1C_142dpi_RV_bottom_175_G_B3_P140.mzXML	X615_Group9_142dpi_RV_bottom_185_G_C1_P140.mzXML	Group1C	Group9	naive_VS_combo	0.329382748
X555_Group1C_142dpi_RV_top_175_G_B3_P136.mzXML	X696_Group9_142dpi_RV_top_206_G_D10_P136.mzXML	Group1C	Group9	naive_VS_combo	0.209514671		X555_Group1C_142dpi_RV_bottom_175_G_B3_P140.mzXML	X696_Group9_142dpi_RV_bottom_206_G_D10_P140.mzXML	Group1C	Group9	naive_VS_combo	0.442783855
X555_Group1C_142dpi_RV_top_175_G_B3_P136.mzXML	X697_Group9_142dpi_RV_top_207_G_D11_P136.mzXML	Group1C	Group9	naive_VS_combo	0.262057242		X555_Group1C_142dpi_RV_bottom_175_G_B3_P140.mzXML	X697_Group9_142dpi_RV_bottom_207_G_D11_P140.mzXML	Group1C	Group9	naive_VS_combo	0.302489848
X555_Group1C_142dpi_RV_top_175_G_B3_P136.mzXML	X698_Group9_142dpi_RV_top_208_G_D12_P136.mzXML	Group1C	Group9	naive_VS_combo	0.409389424		X555_Group1C_142dpi_RV_bottom_175_G_B3_P140.mzXML	X698_Group9_142dpi_RV_bottom_208_G_D12_P140.mzXML	Group1C	Group9	naive_VS_combo	0.371687394
X555_Group1C_142dpi_RV_top_175_G_B3_P136.mzXML	X699_Group9_142dpi_RV_top_209_G_E1_P136.mzXML	Group1C	Group9	naive_VS_combo	0.393425925		X555_Group1C_142dpi_RV_bottom_175_G_B3_P140.mzXML	X699_Group9_142dpi_RV_bottom_209_G_E1_P140.mzXML	Group1C	Group9	naive_VS_combo	0.39625976
X555_Group1C_142dpi_RV_top_175_G_B3_P136.mzXML	X700_Group9_142dpi_RV_top_210_G_E2_P136.mzXML	Group1C	Group9	naive_VS_combo	0.329481393		X555_Group1C_142dpi_RV_bottom_175_G_B3_P140.mzXML	X700_Group9_142dpi_RV_bottom_210_G_E2_P140.mzXML	Group1C	Group9	naive_VS_combo	0.308509541
X555_Group1C_142dpi_RV_top_175_G_B3_P136.mzXML	X781_Group9_142dpi_RV_top_231_G_F11_P136.mzXML	Group1C	Group9	naive_VS_combo	0.300462492		X555_Group1C_142dpi_RV_bottom_175_G_B3_P140.mzXML	X781_Group9_142dpi_RV_bottom_231_G_F11_P140.mzXML	Group1C	Group9	naive_VS_combo	0.285648835
X555_Group1C_142dpi_RV_top_175_G_B3_P136.mzXML	X782_Group9_142dpi_RV_top_232_G_F12_P136.mzXML	Group1C	Group9	naive_VS_combo	0.382980064		X555_Group1C_142dpi_RV_bottom_175_G_B3_P140.mzXML	X782_Group9_142dpi_RV_bottom_232_G_F12_P140.mzXML	Group1C	Group9	naive_VS_combo	0.430378793
X555_Group1C_142dpi_RV_top_175_G_B3_P136.mzXML	X783_Group9_142dpi_RV_top_233_G_G1_P136.mzXML	Group1C	Group9	naive_VS_combo	0.397340873		X555_Group1C_142dpi_RV_bottom_175_G_B3_P140.mzXML	X783_Group9_142dpi_RV_bottom_233_G_G1_P140.mzXML	Group1C	Group9	naive_VS_combo	0.362934259
X555_Group1C_142dpi_RV_top_175_G_B3_P136.mzXML	X784_Group9_142dpi_RV_top_234_G_G2_P136.mzXML	Group1C	Group9	naive_VS_combo	0.295705574		X555_Group1C_142dpi_RV_bottom_175_G_B3_P140.mzXML	X784_Group9_142dpi_RV_bottom_234_G_G2_P140.mzXML	Group1C	Group9	naive_VS_combo	0.245366218
X555_Group1C_142dpi_RV_top_175_G_B3_P136.mzXML	X785_Group9_142dpi_RV_top_235_G_G3_P136.mzXML	Group1C	Group9	naive_VS_combo	0.287365535		X555_Group1C_142dpi_RV_bottom_175_G_B3_P140.mzXML	X785_Group9_142dpi_RV_bottom_235_G_G3_P140.mzXML	Group1C	Group9	naive_VS_combo	0.312867916
X511_Group1C_142dpi_RV_top_161_G_A1_P136.mzXML	X631_Group15_142dpi_RV_top_191_G_C7_P136.mzXML	Group1C	Group15	naive_VS_BNZ	0.536463441		X511_Group1C_142dpi_RV_bottom_161_G_A1_P140.mzXML	X631_Group15_142dpi_RV_bottom_191_G_C7_P140.mzXML	Group1C	Group15	naive_VS_BNZ	0.488707466
X511_Group1C_142dpi_RV_top_161_G_A1_P136.mzXML	X632_Group15_142dpi_RV_top_192_G_C8_P136.mzXML	Group1C	Group15	naive_VS_BNZ	0.439972915		X511_Group1C_142dpi_RV_bottom_161_G_A1_P140.mzXML	X632_Group15_142dpi_RV_bottom_192_G_C8_P140.mzXML	Group1C	Group15	naive_VS_BNZ	0.496589351
X511_Group1C_142dpi_RV_top_161_G_A1_P136.mzXML	X633_Group15_142dpi_RV_top_193_G_C9_P136.mzXML	Group1C	Group15	naive_VS_BNZ	0.389899336		X511_Group1C_142dpi_RV_bottom_161_G_A1_P140.mzXML	X633_Group15_142dpi_RV_bottom_193_G_C9_P140.mzXML	Group1C	Group15	naive_VS_BNZ	0.477622475
X511_Group1C_142dpi_RV_top_161_G_A1_P136.mzXML	X634_Group15_142dpi_RV_top_194_G_C10_P136.mzXML	Group1C	Group15	naive_VS_BNZ	0.389766926		X511_Group1C_142dpi_RV_bottom_161_G_A1_P140.mzXML	X634_Group15_142dpi_RV_bottom_194_G_C10_P140.mzXML	Group1C	Group15	naive_VS_BNZ	0.457615507
X511_Group1C_142dpi_RV_top_161_G_A1_P136.mzXML	X635_Group15_142dpi_RV_top_195_G_C11_P136.mzXML	Group1C	Group15	naive_VS_BNZ	0.30273608		X511_Group1C_142dpi_RV_bottom_161_G_A1_P140.mzXML	X635_Group15_142dpi_RV_bottom_195_G_C11_P140.mzXML	Group1C	Group15	naive_VS_BNZ	0.578915565
X511_Group1C_142dpi_RV_top_161_G_A1_P136.mzXML	X716_Group15_142dpi_RV_top_216_G_E8_P136.mzXML	Group1C	Group15	naive_VS_BNZ	0.344846789		X511_Group1C_142dpi_RV_bottom_161_G_A1_P140.mzXML	X716_Group15_142dpi_RV_bottom_216_G_E8_P140.mzXML	Group1C	Group15	naive_VS_BNZ	0.420873973
X511_Group1C_142dpi_RV_top_161_G_A1_P136.mzXML	X717_Group15_142dpi_RV_top_217_G_E9_P136.mzXML	Group1C	Group15	naive_VS_BNZ	0.339226774		X511_Group1C_142dpi_RV_bottom_161_G_A1_P140.mzXML	X717_Group15_142dpi_RV_bottom_217_G_E9_P140.mzXML	Group1C	Group15	naive_VS_BNZ	0.493706734
X511_Group1C_142dpi_RV_top_161_G_A1_P136.mzXML	X718_Group15_142dpi_RV_top_218_G_E10_P136.mzXML	Group1C	Group15	naive_VS_BNZ	0.351540426		X511_Group1C_142dpi_RV_bottom_161_G_A1_P140.mzXML	X718_Group15_142dpi_RV_bottom_218_G_E10_P140.mzXML	Group1C	Group15	naive_VS_BNZ	0.479317132
X511_Group1C_142dpi_RV_top_161_G_A1_P136.mzXML	X719_Group15_142dpi_RV_top_219_G_E11_P136.mzXML	Group1C	Group15	naive_VS_BNZ	0.365809207		X511_Group1C_142dpi_RV_bottom_161_G_A1_P140.mzXML	X719_Group15_142dpi_RV_bottom_219_G_E11_P140.mzXML	Group1C	Group15	naive_VS_BNZ	0.527693388
X511_Group1C_142dpi_RV_top_161_G_A1_P136.mzXML	X720_Group15_142dpi_RV_top_220_G_E12_P136.mzXML	Group1C	Group15	naive_VS_BNZ	0.279981019		X511_Group1C_142dpi_RV_bottom_161_G_A1_P140.mzXML	X720_Group15_142dpi_RV_bottom_220_G_E12_P140.mzXML	Group1C	Group15	naive_VS_BNZ	0.446803106
X511_Group1C_142dpi_RV_top_161_G_A1_P136.mzXML	X801_Group15_142dpi_RV_top_241_G_G9_P136.mzXML	Group1C	Group15	naive_VS_BNZ	0.418176922		X511_Group1C_142dpi_RV_bottom_161_G_A1_P140.mzXML	X801_Group15_142dpi_RV_bottom_241_G_G9_P140.mzXML	Group1C	Group15	naive_VS_BNZ	0.472562658
X511_Group1C_142dpi_RV_top_161_G_A1_P136.mzXML	X802_Group15_142dpi_RV_top_242_G_G10_P136.mzXML	Group1C	Group15	naive_VS_BNZ	0.375386952		X511_Group1C_142dpi_RV_bottom_161_G_A1_P140.mzXML	X802_Group15_142dpi_RV_bottom_242_G_G10_P140.mzXML	Group1C	Group15	naive_VS_BNZ	0.528826209
X511_Group1C_142dpi_RV_top_161_G_A1_P136.mzXML	X803_Group15_142dpi_RV_top_243_G_G11_P136.mzXML	Group1C	Group15	naive_VS_BNZ	0.382683101		X511_Group1C_142dpi_RV_bottom_161_G_A1_P140.mzXML	X803_Group15_142dpi_RV_bottom_243_G_G11_P140.mzXML	Group1C	Group15	naive_VS_BNZ	0.46443585
X511_Group1C_142dpi_RV_top_161_G_A1_P136.mzXML	X804_Group15_142dpi_RV_top_244_G_G12_P136.mzXML	Group1C	Group15	naive_VS_BNZ	0.255851776		X511_Group1C_142dpi_RV_bottom_161_G_A1_P140.mzXML	X804_Group15_142dpi_RV_bottom_244_G_G12_P140.mzXML	Group1C	Group15	naive_VS_BNZ	0.482432285
X511_Group1C_142dpi_RV_top_161_G_A1_P136.mzXML	X805_Group15_142dpi_RV_top_245_G_H1_P136.mzXML	Group1C	Group15	naive_VS_BNZ	0.321948724		X511_Group1C_142dpi_RV_bottom_161_G_A1_P140.mzXML	X805_Group15_142dpi_RV_bottom_245_G_H1_P140.mzXML	Group1C	Group15	naive_VS_BNZ	0.425902628
X512_Group1C_142dpi_RV_top_162_G_A2_P136.mzXML	X631_Group15_142dpi_RV_top_191_G_C7_P136.mzXML	Group1C	Group15	naive_VS_BNZ	0.414475046		X512_Group1C_142dpi_RV_bottom_162_G_A2_P140.mzXML	X631_Group15_142dpi_RV_bottom_191_G_C7_P140.mzXML	Group1C	Group15	naive_VS_BNZ	0.36163783
X512_Group1C_142dpi_RV_top_162_G_A2_P136.mzXML	X632_Group15_142dpi_RV_top_192_G_C8_P136.mzXML	Group1C	Group15	naive_VS_BNZ	0.346501811		X512_Group1C_142dpi_RV_bottom_162_G_A2_P140.mzXML	X632_Group15_142dpi_RV_bottom_192_G_C8_P140.mzXML	Group1C	Group15	naive_VS_BNZ	0.420719642
X512_Group1C_142dpi_RV_top_162_G_A2_P136.mzXML	X633_Group15_142dpi_RV_top_193_G_C9_P136.mzXML	Group1C	Group15	naive_VS_BNZ	0.305118665		X512_Group1C_142dpi_RV_bottom_162_G_A2_P140.mzXML	X633_Group15_142dpi_RV_bottom_193_G_C9_P140.mzXML	Group1C	Group15	naive_VS_BNZ	0.405390706
X512_Group1C_142dpi_RV_top_162_G_A2_P136.mzXML	X634_Group15_142dpi_RV_top_194_G_C10_P136.mzXML	Group1C	Group15	naive_VS_BNZ	0.331812457		X512_Group1C_142dpi_RV_bottom_162_G_A2_P140.mzXML	X634_Group15_142dpi_RV_bottom_194_G_C10_P140.mzXML	Group1C	Group15	naive_VS_BNZ	0.446858564
X512_Group1C_142dpi_RV_top_162_G_A2_P136.mzXML	X635_Group15_142dpi_RV_top_195_G_C11_P136.mzXML	Group1C	Group15	naive_VS_BNZ	0.318003275		X512_Group1C_142dpi_RV_bottom_162_G_A2_P140.mzXML	X635_Group15_142dpi_RV_bottom_195_G_C11_P140.mzXML	Group1C	Group15	naive_VS_BNZ	0.422215853
X512_Group1C_142dpi_RV_top_162_G_A2_P136.mzXML	X716_Group15_142dpi_RV_top_216_G_E8_P136.mzXML	Group1C	Group15	naive_VS_BNZ	0.375165954		X512_Group1C_142dpi_RV_bottom_162_G_A2_P140.mzXML	X716_Group15_142dpi_RV_bottom_216_G_E8_P140.mzXML	Group1C	Group15	naive_VS_BNZ	0.309162646
X512_Group1C_142dpi_RV_top_162_G_A2_P136.mzXML	X717_Group15_142dpi_RV_top_217_G_E9_P136.mzXML	Group1C	Group15	naive_VS_BNZ	0.33527752		X512_Group1C_142dpi_RV_bottom_162_G_A2_P140.mzXML	X717_Group15_142dpi_RV_bottom_217_G_E9_P140.mzXML	Group1C	Group15	naive_VS_BNZ	0.352749695
X512_Group1C_142dpi_RV_top_162_G_A2_P136.mzXML	X718_Group15_142dpi_RV_top_218_G_E10_P136.mzXML	Group1C	Group15	naive_VS_BNZ	0.315828128		X512_Group1C_142dpi_RV_bottom_162_G_A2_P140.mzXML	X718_Group15_142dpi_RV_bottom_218_G_E10_P140.mzXML	Group1C	Group15	naive_VS_BNZ	0.330756259
X512_Group1C_142dpi_RV_top_162_G_A2_P136.mzXML	X719_Group15_142dpi_RV_top_219_G_E11_P136.mzXML	Group1C	Group15	naive_VS_BNZ	0.248309		X512_Group1C_142dpi_RV_bottom_162_G_A2_P140.mzXML	X719_Group15_142dpi_RV_bottom_219_G_E11_P140.mzXML	Group1C	Group15	naive_VS_BNZ	0.382362892
X512_Group1C_142dpi_RV_top_162_G_A2_P136.mzXML	X720_Group15_142dpi_RV_top_220_G_E12_P136.mzXML	Group1C	Group15	naive_VS_BNZ	0.248007648		X512_Group1C_142dpi_RV_bottom_162_G_A2_P140.mzXML	X720_Group15_142dpi_RV_bottom_220_G_E12_P140.mzXML	Group1C	Group15	naive_VS_BNZ	0.244045494
X512_Group1C_142dpi_RV_top_162_G_A2_P136.mzXML	X801_Group15_142dpi_RV_top_241_G_G9_P136.mzXML	Group1C	Group15	naive_VS_BNZ	0.386493872		X512_Group1C_142dpi_RV_bottom_162_G_A2_P140.mzXML	X801_Group15_142dpi_RV_bottom_241_G_G9_P140.mzXML	Group1C	Group15	naive_VS_BNZ	0.316509527
X512_Group1C_142dpi_RV_top_162_G_A2_P136.mzXML	X802_Group15_142dpi_RV_top_242_G_G10_P136.mzXML	Group1C	Group15	naive_VS_BNZ	0.317769809		X512_Group1C_142dpi_RV_bottom_162_G_A2_P140.mzXML	X802_Group15_142dpi_RV_bottom_242_G_G10_P140.mzXML	Group1C	Group15	naive_VS_BNZ	0.381341718
X512_Group1C_142dpi_RV_top_162_G_A2_P136.mzXML	X803_Group15_142dpi_RV_top_243_G_G11_P136.mzXML	Group1C	Group15	naive_VS_BNZ	0.263735388		X512_Group1C_142dpi_RV_bottom_162_G_A2_P140.mzXML	X803_Group15_142dpi_RV_bottom_243_G_G11_P140.mzXML	Group1C	Group15	naive_VS_BNZ	0.307378042
X512_Group1C_142dpi_RV_top_162_G_A2_P136.mzXML	X804_Group15_142dpi_RV_top_244_G_G12_P136.mzXML	Group1C	Group15	naive_VS_BNZ	0.300303586		X512_Group1C_142dpi_RV_bottom_162_G_A2_P140.mzXML	X804_Group15_142dpi_RV_bottom_244_G_G12_P140.mzXML	Group1C	Group15	naive_VS_BNZ	0.291775471
X512_Group1C_142dpi_RV_top_162_G_A2_P136.mzXML	X805_Group15_142dpi_RV_top_245_G_H1_P136.mzXML	Group1C	Group15	naive_VS_BNZ	0.351800253		X512_Group1C_142dpi_RV_bottom_162_G_A2_P140.mzXML	X805_Group15_142dpi_RV_bottom_245_G_H1_P140.mzXML	Group1C	Group15	naive_VS_BNZ	0.212032632
X513_Group1C_142dpi_RV_top_163_G_A3_P136.mzXML	X631_Group15_142dpi_RV_top_191_G_C7_P136.mzXML	Group1C	Group15	naive_VS_BNZ	0.422441966		X513_Group1C_142dpi_RV_bottom_163_G_A3_P140.mzXML	X631_Group15_142dpi_RV_bottom_191_G_C7_P140.mzXML	Group1C	Group15	naive_VS_BNZ	0.46294126
X513_Group1C_142dpi_RV_top_163_G_A3_P136.mzXML	X632_Group15_142dpi_RV_top_192_G_C8_P136.mzXML	Group1C	Group15	naive_VS_BNZ	0.320500389		X513_Group1C_142dpi_RV_bottom_163_G_A3_P140.mzXML	X632_Group15_142dpi_RV_bottom_192_G_C8_P140.mzXML	Group1C	Group15	naive_VS_BNZ	0.360802944
X513_Group1C_142dpi_RV_top_163_G_A3_P136.mzXML	X633_Group15_142dpi_RV_top_193_G_C9_P136.mzXML	Group1C	Group15	naive_VS_BNZ	0.403134606		X513_Group1C_142dpi_RV_bottom_163_G_A3_P140.mzXML	X633_Group15_142dpi_RV_bottom_193_G_C9_P140.mzXML	Group1C	Group15	naive_VS_BNZ	0.329444376
X513_Group1C_142dpi_RV_top_163_G_A3_P136.mzXML	X634_Group15_142dpi_RV_top_194_G_C10_P136.mzXML	Group1C	Group15	naive_VS_BNZ	0.319748724		X513_Group1C_142dpi_RV_bottom_163_G_A3_P140.mzXML	X634_Group15_142dpi_RV_bottom_194_G_C10_P140.mzXML	Group1C	Group15	naive_VS_BNZ	0.310489565
X513_Group1C_142dpi_RV_top_163_G_A3_P136.mzXML	X635_Group15_142dpi_RV_top_195_G_C11_P136.mzXML	Group1C	Group15	naive_VS_BNZ	0.272748889		X513_Group1C_142dpi_RV_bottom_163_G_A3_P140.mzXML	X635_Group15_142dpi_RV_bottom_195_G_C11_P140.mzXML	Group1C	Group15	naive_VS_BNZ	0.43318381
X513_Group1C_142dpi_RV_top_163_G_A3_P136.mzXML	X716_Group15_142dpi_RV_top_216_G_E8_P136.mzXML	Group1C	Group15	naive_VS_BNZ	0.326736494		X513_Group1C_142dpi_RV_bottom_163_G_A3_P140.mzXML	X716_Group15_142dpi_RV_bottom_216_G_E8_P140.mzXML	Group1C	Group15	naive_VS_BNZ	0.45550074
X513_Group1C_142dpi_RV_top_163_G_A3_P136.mzXML	X717_Group15_142dpi_RV_top_217_G_E9_P136.mzXML	Group1C	Group15	naive_VS_BNZ	0.310069662		X513_Group1C_142dpi_RV_bottom_163_G_A3_P140.mzXML	X717_Group15_142dpi_RV_bottom_217_G_E9_P140.mzXML	Group1C	Group15	naive_VS_BNZ	0.396865444
X513_Group1C_142dpi_RV_top_163_G_A3_P136.mzXML	X718_Group15_142dpi_RV_top_218_G_E10_P136.mzXML	Group1C	Group15	naive_VS_BNZ	0.329447815		X513_Group1C_142dpi_RV_bottom_163_G_A3_P140.mzXML	X718_Group15_142dpi_RV_bottom_218_G_E10_P140.mzXML	Group1C	Group15	naive_VS_BNZ	0.405080263
X513_Group1C_142dpi_RV_top_163_G_A3_P136.mzXML	X719_Group15_142dpi_RV_top_219_G_E11_P136.mzXML	Group1C	Group15	naive_VS_BNZ	0.332992571		X513_Group1C_142dpi_RV_bottom_163_G_A3_P140.mzXML	X719_Group15_142dpi_RV_bottom_219_G_E11_P140.mzXML	Group1C	Group15	naive_VS_BNZ	0.363392074
X513_Group1C_142dpi_RV_top_163_G_A3_P136.mzXML	X720_Group15_142dpi_RV_top_220_G_E12_P136.mzXML	Group1C	Group15	naive_VS_BNZ	0.186180991		X513_Group1C_142dpi_RV_bottom_163_G_A3_P140.mzXML	X720_Group15_142dpi_RV_bottom_220_G_E12_P140.mzXML	Group1C	Group15	naive_VS_BNZ	0.386559624
X513_Group1C_142dpi_RV_top_163_G_A3_P136.mzXML	X801_Group15_142dpi_RV_top_241_G_G9_P136.mzXML	Group1C	Group15	naive_VS_BNZ	0.369951749		X513_Group1C_142dpi_RV_bottom_163_G_A3_P140.mzXML	X801_Group15_142dpi_RV_bottom_241_G_G9_P140.mzXML	Group1C	Group15	naive_VS_BNZ	0.406657759
X513_Group1C_142dpi_RV_top_163_G_A3_P136.mzXML	X802_Group15_142dpi_RV_top_242_G_G10_P136.mzXML	Group1C	Group15	naive_VS_BNZ	0.335902967		X513_Group1C_142dpi_RV_bottom_163_G_A3_P140.mzXML	X802_Group15_142dpi_RV_bottom_242_G_G10_P140.mzXML	Group1C	Group15	naive_VS_BNZ	0.356695203
X513_Group1C_142dpi_RV_top_163_G_A3_P136.mzXML	X803_Group15_142dpi_RV_top_243_G_G11_P136.mzXML	Group1C	Group15	naive_VS_BNZ	0.277462807		X513_Group1C_142dpi_RV_bottom_163_G_A3_P140.mzXML	X803_Group15_142dpi_RV_bottom_243_G_G11_P140.mzXML	Group1C	Group15	naive_VS_BNZ	0.36241177
X513_Group1C_142dpi_RV_top_163_G_A3_P136.mzXML	X804_Group15_142dpi_RV_top_244_G_G12_P136.mzXML	Group1C	Group15	naive_VS_BNZ	0.273987715		X513_Group1C_142dpi_RV_bottom_163_G_A3_P140.mzXML	X804_Group15_142dpi_RV_bottom_244_G_G12_P140.mzXML	Group1C	Group15	naive_VS_BNZ	0.360709925
X513_Group1C_142dpi_RV_top_163_G_A3_P136.mzXML	X805_Group15_142dpi_RV_top_245_G_H1_P136.mzXML	Group1C	Group15	naive_VS_BNZ	0.258560867		X513_Group1C_142dpi_RV_bottom_163_G_A3_P140.mzXML	X805_Group15_142dpi_RV_bottom_245_G_H1_P140.mzXML	Group1C	Group15	naive_VS_BNZ	0.350652852
X514_Group1C_142dpi_RV_top_164_G_A4_P136.mzXML	X631_Group15_142dpi_RV_top_191_G_C7_P136.mzXML	Group1C	Group15	naive_VS_BNZ	0.332463532		X514_Group1C_142dpi_RV_bottom_164_G_A4_P140.mzXML	X631_Group15_142dpi_RV_bottom_191_G_C7_P140.mzXML	Group1C	Group15	naive_VS_BNZ	0.370219696
X514_Group1C_142dpi_RV_top_164_G_A4_P136.mzXML	X632_Group15_142dpi_RV_top_192_G_C8_P136.mzXML	Group1C	Group15	naive_VS_BNZ	0.244558212		X514_Group1C_142dpi_RV_bottom_164_G_A4_P140.mzXML	X632_Group15_142dpi_RV_bottom_192_G_C8_P140.mzXML	Group1C	Group15	naive_VS_BNZ	0.393587818
X514_Group1C_142dpi_RV_top_164_G_A4_P136.mzXML	X633_Group15_142dpi_RV_top_193_G_C9_P136.mzXML	Group1C	Group15	naive_VS_BNZ	0.364812615		X514_Group1C_142dpi_RV_bottom_164_G_A4_P140.mzXML	X633_Group15_142dpi_RV_bottom_193_G_C9_P140.mzXML	Group1C	Group15	naive_VS_BNZ	0.347237319
X514_Group1C_142dpi_RV_top_164_G_A4_P136.mzXML	X634_Group15_142dpi_RV_top_194_G_C10_P136.mzXML	Group1C	Group15	naive_VS_BNZ	0.244553606		X514_Group1C_142dpi_RV_bottom_164_G_A4_P140.mzXML	X634_Group15_142dpi_RV_bottom_194_G_C10_P140.mzXML	Group1C	Group15	naive_VS_BNZ	0.335215271
X514_Group1C_142dpi_RV_top_164_G_A4_P136.mzXML	X635_Group15_142dpi_RV_top_195_G_C11_P136.mzXML	Group1C	Group15	naive_VS_BNZ	0.315559945		X514_Group1C_142dpi_RV_bottom_164_G_A4_P140.mzXML	X635_Group15_142dpi_RV_bottom_195_G_C11_P140.mzXML	Group1C	Group15	naive_VS_BNZ	0.480466674
X514_Group1C_142dpi_RV_top_164_G_A4_P136.mzXML	X716_Group15_142dpi_RV_top_216_G_E8_P136.mzXML	Group1C	Group15	naive_VS_BNZ	0.375990114		X514_Group1C_142dpi_RV_bottom_164_G_A4_P140.mzXML	X716_Group15_142dpi_RV_bottom_216_G_E8_P140.mzXML	Group1C	Group15	naive_VS_BNZ	0.349954453
X514_Group1C_142dpi_RV_top_164_G_A4_P136.mzXML	X717_Group15_142dpi_RV_top_217_G_E9_P136.mzXML	Group1C	Group15	naive_VS_BNZ	0.337875238		X514_Group1C_142dpi_RV_bottom_164_G_A4_P140.mzXML	X717_Group15_142dpi_RV_bottom_217_G_E9_P140.mzXML	Group1C	Group15	naive_VS_BNZ	0.380080295
X514_Group1C_142dpi_RV_top_164_G_A4_P136.mzXML	X718_Group15_142dpi_RV_top_218_G_E10_P136.mzXML	Group1C	Group15	naive_VS_BNZ	0.363647949		X514_Group1C_142dpi_RV_bottom_164_G_A4_P140.mzXML	X718_Group15_142dpi_RV_bottom_218_G_E10_P140.mzXML	Group1C	Group15	naive_VS_BNZ	0.376224975
X514_Group1C_142dpi_RV_top_164_G_A4_P136.mzXML	X719_Group15_142dpi_RV_top_219_G_E11_P136.mzXML	Group1C	Group15	naive_VS_BNZ	0.275353666		X514_Group1C_142dpi_RV_bottom_164_G_A4_P140.mzXML	X719_Group15_142dpi_RV_bottom_219_G_E11_P140.mzXML	Group1C	Group15	naive_VS_BNZ	0.452895647
X514_Group1C_142dpi_RV_top_164_G_A4_P136.mzXML	X720_Group15_142dpi_RV_top_220_G_E12_P136.mzXML	Group1C	Group15	naive_VS_BNZ	0.27051565		X514_Group1C_142dpi_RV_bottom_164_G_A4_P140.mzXML	X720_Group15_142dpi_RV_bottom_220_G_E12_P140.mzXML	Group1C	Group15	naive_VS_BNZ	0.318454863
X514_Group1C_142dpi_RV_top_164_G_A4_P136.mzXML	X801_Group15_142dpi_RV_top_241_G_G9_P136.mzXML	Group1C	Group15	naive_VS_BNZ	0.304561938		X514_Group1C_142dpi_RV_bottom_164_G_A4_P140.mzXML	X801_Group15_142dpi_RV_bottom_241_G_G9_P140.mzXML	Group1C	Group15	naive_VS_BNZ	0.353913377
X514_Group1C_142dpi_RV_top_164_G_A4_P136.mzXML	X802_Group15_142dpi_RV_top_242_G_G10_P136.mzXML	Group1C	Group15	naive_VS_BNZ	0.3085991		X514_Group1C_142dpi_RV_bottom_164_G_A4_P140.mzXML	X802_Group15_142dpi_RV_bottom_242_G_G10_P140.mzXML	Group1C	Group15	naive_VS_BNZ	0.410640697
X514_Group1C_142dpi_RV_top_164_G_A4_P136.mzXML	X803_Group15_142dpi_RV_top_243_G_G11_P136.mzXML	Group1C	Group15	naive_VS_BNZ	0.310113399		X514_Group1C_142dpi_RV_bottom_164_G_A4_P140.mzXML	X803_Group15_142dpi_RV_bottom_243_G_G11_P140.mzXML	Group1C	Group15	naive_VS_BNZ	0.349509557
X514_Group1C_142dpi_RV_top_164_G_A4_P136.mzXML	X804_Group15_142dpi_RV_top_244_G_G12_P136.mzXML	Group1C	Group15	naive_VS_BNZ	0.350633398		X514_Group1C_142dpi_RV_bottom_164_G_A4_P140.mzXML	X804_Group15_142dpi_RV_bottom_244_G_G12_P140.mzXML	Group1C	Group15	naive_VS_BNZ	0.354590159
X514_Group1C_142dpi_RV_top_164_G_A4_P136.mzXML	X805_Group15_142dpi_RV_top_245_G_H1_P136.mzXML	Group1C	Group15	naive_VS_BNZ	0.3494102		X514_Group1C_142dpi_RV_bottom_164_G_A4_P140.mzXML	X805_Group15_142dpi_RV_bottom_245_G_H1_P140.mzXML	Group1C	Group15	naive_VS_BNZ	0.29830468
X515_Group1C_142dpi_RV_top_165_G_A5_P136.mzXML	X631_Group15_142dpi_RV_top_191_G_C7_P136.mzXML	Group1C	Group15	naive_VS_BNZ	0.391380208		X515_Group1C_142dpi_RV_bottom_165_G_A5_P140.mzXML	X631_Group15_142dpi_RV_bottom_191_G_C7_P140.mzXML	Group1C	Group15	naive_VS_BNZ	0.331295322
X515_Group1C_142dpi_RV_top_165_G_A5_P136.mzXML	X632_Group15_142dpi_RV_top_192_G_C8_P136.mzXML	Group1C	Group15	naive_VS_BNZ	0.393099835		X515_Group1C_142dpi_RV_bottom_165_G_A5_P140.mzXML	X632_Group15_142dpi_RV_bottom_192_G_C8_P140.mzXML	Group1C	Group15	naive_VS_BNZ	0.338452146
X515_Group1C_142dpi_RV_top_165_G_A5_P136.mzXML	X633_Group15_142dpi_RV_top_193_G_C9_P136.mzXML	Group1C	Group15	naive_VS_BNZ	0.372113909		X515_Group1C_142dpi_RV_bottom_165_G_A5_P140.mzXML	X633_Group15_142dpi_RV_bottom_193_G_C9_P140.mzXML	Group1C	Group15	naive_VS_BNZ	0.322263644
X515_Group1C_142dpi_RV_top_165_G_A5_P136.mzXML	X634_Group15_142dpi_RV_top_194_G_C10_P136.mzXML	Group1C	Group15	naive_VS_BNZ	0.380079411		X515_Group1C_142dpi_RV_bottom_165_G_A5_P140.mzXML	X634_Group15_142dpi_RV_bottom_194_G_C10_P140.mzXML	Group1C	Group15	naive_VS_BNZ	0.380492162
X515_Group1C_142dpi_RV_top_165_G_A5_P136.mzXML	X635_Group15_142dpi_RV_top_195_G_C11_P136.mzXML	Group1C	Group15	naive_VS_BNZ	0.343046039		X515_Group1C_142dpi_RV_bottom_165_G_A5_P140.mzXML	X635_Group15_142dpi_RV_bottom_195_G_C11_P140.mzXML	Group1C	Group15	naive_VS_BNZ	0.340277122
X515_Group1C_142dpi_RV_top_165_G_A5_P136.mzXML	X716_Group15_142dpi_RV_top_216_G_E8_P136.mzXML	Group1C	Group15	naive_VS_BNZ	0.393098168		X515_Group1C_142dpi_RV_bottom_165_G_A5_P140.mzXML	X716_Group15_142dpi_RV_bottom_216_G_E8_P140.mzXML	Group1C	Group15	naive_VS_BNZ	0.380161706
X515_Group1C_142dpi_RV_top_165_G_A5_P136.mzXML	X717_Group15_142dpi_RV_top_217_G_E9_P136.mzXML	Group1C	Group15	naive_VS_BNZ	0.359132924		X515_Group1C_142dpi_RV_bottom_165_G_A5_P140.mzXML	X717_Group15_142dpi_RV_bottom_217_G_E9_P140.mzXML	Group1C	Group15	naive_VS_BNZ	0.343668276
X515_Group1C_142dpi_RV_top_165_G_A5_P136.mzXML	X718_Group15_142dpi_RV_top_218_G_E10_P136.mzXML	Group1C	Group15	naive_VS_BNZ	0.348290067		X515_Group1C_142dpi_RV_bottom_165_G_A5_P140.mzXML	X718_Group15_142dpi_RV_bottom_218_G_E10_P140.mzXML	Group1C	Group15	naive_VS_BNZ	0.321951888
X515_Group1C_142dpi_RV_top_165_G_A5_P136.mzXML	X719_Group15_142dpi_RV_top_219_G_E11_P136.mzXML	Group1C	Group15	naive_VS_BNZ	0.296407353		X515_Group1C_142dpi_RV_bottom_165_G_A5_P140.mzXML	X719_Group15_142dpi_RV_bottom_219_G_E11_P140.mzXML	Group1C	Group15	naive_VS_BNZ	0.332428946
X515_Group1C_142dpi_RV_top_165_G_A5_P136.mzXML	X720_Group15_142dpi_RV_top_220_G_E12_P136.mzXML	Group1C	Group15	naive_VS_BNZ	0.260613366		X515_Group1C_142dpi_RV_bottom_165_G_A5_P140.mzXML	X720_Group15_142dpi_RV_bottom_220_G_E12_P140.mzXML	Group1C	Group15	naive_VS_BNZ	0.257841787
X515_Group1C_142dpi_RV_top_165_G_A5_P136.mzXML	X801_Group15_142dpi_RV_top_241_G_G9_P136.mzXML	Group1C	Group15	naive_VS_BNZ	0.372234741		X515_Group1C_142dpi_RV_bottom_165_G_A5_P140.mzXML	X801_Group15_142dpi_RV_bottom_241_G_G9_P140.mzXML	Group1C	Group15	naive_VS_BNZ	0.322260075
X515_Group1C_142dpi_RV_top_165_G_A5_P136.mzXML	X802_Group15_142dpi_RV_top_242_G_G10_P136.mzXML	Group1C	Group15	naive_VS_BNZ	0.351402498		X515_Group1C_142dpi_RV_bottom_165_G_A5_P140.mzXML	X802_Group15_142dpi_RV_bottom_242_G_G10_P140.mzXML	Group1C	Group15	naive_VS_BNZ	0.2984423
X515_Group1C_142dpi_RV_top_165_G_A5_P136.mzXML	X803_Group15_142dpi_RV_top_243_G_G11_P136.mzXML	Group1C	Group15	naive_VS_BNZ	0.268078912		X515_Group1C_142dpi_RV_bottom_165_G_A5_P140.mzXML	X803_Group15_142dpi_RV_bottom_243_G_G11_P140.mzXML	Group1C	Group15	naive_VS_BNZ	0.296554541
X515_Group1C_142dpi_RV_top_165_G_A5_P136.mzXML	X804_Group15_142dpi_RV_top_244_G_G12_P136.mzXML	Group1C	Group15	naive_VS_BNZ	0.301866584		X515_Group1C_142dpi_RV_bottom_165_G_A5_P140.mzXML	X804_Group15_142dpi_RV_bottom_244_G_G12_P140.mzXML	Group1C	Group15	naive_VS_BNZ	0.269669629
X515_Group1C_142dpi_RV_top_165_G_A5_P136.mzXML	X805_Group15_142dpi_RV_top_245_G_H1_P136.mzXML	Group1C	Group15	naive_VS_BNZ	0.311049507		X515_Group1C_142dpi_RV_bottom_165_G_A5_P140.mzXML	X805_Group15_142dpi_RV_bottom_245_G_H1_P140.mzXML	Group1C	Group15	naive_VS_BNZ	0.284356508
X531_Group1C_142dpi_RV_top_166_G_A6_P136.mzXML	X631_Group15_142dpi_RV_top_191_G_C7_P136.mzXML	Group1C	Group15	naive_VS_BNZ	0.474734634		X531_Group1C_142dpi_RV_bottom_166_G_A6_P140.mzXML	X631_Group15_142dpi_RV_bottom_191_G_C7_P140.mzXML	Group1C	Group15	naive_VS_BNZ	0.294150285
X531_Group1C_142dpi_RV_top_166_G_A6_P136.mzXML	X632_Group15_142dpi_RV_top_192_G_C8_P136.mzXML	Group1C	Group15	naive_VS_BNZ	0.222889429		X531_Group1C_142dpi_RV_bottom_166_G_A6_P140.mzXML	X632_Group15_142dpi_RV_bottom_192_G_C8_P140.mzXML	Group1C	Group15	naive_VS_BNZ	0.272657339
X531_Group1C_142dpi_RV_top_166_G_A6_P136.mzXML	X633_Group15_142dpi_RV_top_193_G_C9_P136.mzXML	Group1C	Group15	naive_VS_BNZ	0.28048597		X531_Group1C_142dpi_RV_bottom_166_G_A6_P140.mzXML	X633_Group15_142dpi_RV_bottom_193_G_C9_P140.mzXML	Group1C	Group15	naive_VS_BNZ	0.270772849
X531_Group1C_142dpi_RV_top_166_G_A6_P136.mzXML	X634_Group15_142dpi_RV_top_194_G_C10_P136.mzXML	Group1C	Group15	naive_VS_BNZ	0.300690542		X531_Group1C_142dpi_RV_bottom_166_G_A6_P140.mzXML	X634_Group15_142dpi_RV_bottom_194_G_C10_P140.mzXML	Group1C	Group15	naive_VS_BNZ	0.365628572
X531_Group1C_142dpi_RV_top_166_G_A6_P136.mzXML	X635_Group15_142dpi_RV_top_195_G_C11_P136.mzXML	Group1C	Group15	naive_VS_BNZ	0.262032995		X531_Group1C_142dpi_RV_bottom_166_G_A6_P140.mzXML	X635_Group15_142dpi_RV_bottom_195_G_C11_P140.mzXML	Group1C	Group15	naive_VS_BNZ	0.342426014
X531_Group1C_142dpi_RV_top_166_G_A6_P136.mzXML	X716_Group15_142dpi_RV_top_216_G_E8_P136.mzXML	Group1C	Group15	naive_VS_BNZ	0.245737594		X531_Group1C_142dpi_RV_bottom_166_G_A6_P140.mzXML	X716_Group15_142dpi_RV_bottom_216_G_E8_P140.mzXML	Group1C	Group15	naive_VS_BNZ	0.323489643
X531_Group1C_142dpi_RV_top_166_G_A6_P136.mzXML	X717_Group15_142dpi_RV_top_217_G_E9_P136.mzXML	Group1C	Group15	naive_VS_BNZ	0.236388762		X531_Group1C_142dpi_RV_bottom_166_G_A6_P140.mzXML	X717_Group15_142dpi_RV_bottom_217_G_E9_P140.mzXML	Group1C	Group15	naive_VS_BNZ	0.293919391
X531_Group1C_142dpi_RV_top_166_G_A6_P136.mzXML	X718_Group15_142dpi_RV_top_218_G_E10_P136.mzXML	Group1C	Group15	naive_VS_BNZ	0.289116582		X531_Group1C_142dpi_RV_bottom_166_G_A6_P140.mzXML	X718_Group15_142dpi_RV_bottom_218_G_E10_P140.mzXML	Group1C	Group15	naive_VS_BNZ	0.301641138
X531_Group1C_142dpi_RV_top_166_G_A6_P136.mzXML	X719_Group15_142dpi_RV_top_219_G_E11_P136.mzXML	Group1C	Group15	naive_VS_BNZ	0.307479163		X531_Group1C_142dpi_RV_bottom_166_G_A6_P140.mzXML	X719_Group15_142dpi_RV_bottom_219_G_E11_P140.mzXML	Group1C	Group15	naive_VS_BNZ	0.336005325
X531_Group1C_142dpi_RV_top_166_G_A6_P136.mzXML	X720_Group15_142dpi_RV_top_220_G_E12_P136.mzXML	Group1C	Group15	naive_VS_BNZ	0.264923883		X531_Group1C_142dpi_RV_bottom_166_G_A6_P140.mzXML	X720_Group15_142dpi_RV_bottom_220_G_E12_P140.mzXML	Group1C	Group15	naive_VS_BNZ	0.25276262
X531_Group1C_142dpi_RV_top_166_G_A6_P136.mzXML	X801_Group15_142dpi_RV_top_241_G_G9_P136.mzXML	Group1C	Group15	naive_VS_BNZ	0.420299123		X531_Group1C_142dpi_RV_bottom_166_G_A6_P140.mzXML	X801_Group15_142dpi_RV_bottom_241_G_G9_P140.mzXML	Group1C	Group15	naive_VS_BNZ	0.294553185
X531_Group1C_142dpi_RV_top_166_G_A6_P136.mzXML	X802_Group15_142dpi_RV_top_242_G_G10_P136.mzXML	Group1C	Group15	naive_VS_BNZ	0.386742969		X531_Group1C_142dpi_RV_bottom_166_G_A6_P140.mzXML	X802_Group15_142dpi_RV_bottom_242_G_G10_P140.mzXML	Group1C	Group15	naive_VS_BNZ	0.285813396
X531_Group1C_142dpi_RV_top_166_G_A6_P136.mzXML	X803_Group15_142dpi_RV_top_243_G_G11_P136.mzXML	Group1C	Group15	naive_VS_BNZ	0.403715939		X531_Group1C_142dpi_RV_bottom_166_G_A6_P140.mzXML	X803_Group15_142dpi_RV_bottom_243_G_G11_P140.mzXML	Group1C	Group15	naive_VS_BNZ	0.264199498
X531_Group1C_142dpi_RV_top_166_G_A6_P136.mzXML	X804_Group15_142dpi_RV_top_244_G_G12_P136.mzXML	Group1C	Group15	naive_VS_BNZ	0.322381087		X531_Group1C_142dpi_RV_bottom_166_G_A6_P140.mzXML	X804_Group15_142dpi_RV_bottom_244_G_G12_P140.mzXML	Group1C	Group15	naive_VS_BNZ	0.228789877
X531_Group1C_142dpi_RV_top_166_G_A6_P136.mzXML	X805_Group15_142dpi_RV_top_245_G_H1_P136.mzXML	Group1C	Group15	naive_VS_BNZ	0.401562643		X531_Group1C_142dpi_RV_bottom_166_G_A6_P140.mzXML	X805_Group15_142dpi_RV_bottom_245_G_H1_P140.mzXML	Group1C	Group15	naive_VS_BNZ	0.266939778
X532_Group1C_142dpi_RV_top_167_G_A7_P136.mzXML	X631_Group15_142dpi_RV_top_191_G_C7_P136.mzXML	Group1C	Group15	naive_VS_BNZ	0.440097549		X532_Group1C_142dpi_RV_bottom_167_G_A7_P140.mzXML	X631_Group15_142dpi_RV_bottom_191_G_C7_P140.mzXML	Group1C	Group15	naive_VS_BNZ	0.316214764
X532_Group1C_142dpi_RV_top_167_G_A7_P136.mzXML	X632_Group15_142dpi_RV_top_192_G_C8_P136.mzXML	Group1C	Group15	naive_VS_BNZ	0.272548055		X532_Group1C_142dpi_RV_bottom_167_G_A7_P140.mzXML	X632_Group15_142dpi_RV_bottom_192_G_C8_P140.mzXML	Group1C	Group15	naive_VS_BNZ	0.233483541
X532_Group1C_142dpi_RV_top_167_G_A7_P136.mzXML	X633_Group15_142dpi_RV_top_193_G_C9_P136.mzXML	Group1C	Group15	naive_VS_BNZ	0.244348815		X532_Group1C_142dpi_RV_bottom_167_G_A7_P140.mzXML	X633_Group15_142dpi_RV_bottom_193_G_C9_P140.mzXML	Group1C	Group15	naive_VS_BNZ	0.218566097
X532_Group1C_142dpi_RV_top_167_G_A7_P136.mzXML	X634_Group15_142dpi_RV_top_194_G_C10_P136.mzXML	Group1C	Group15	naive_VS_BNZ	0.348816614		X532_Group1C_142dpi_RV_bottom_167_G_A7_P140.mzXML	X634_Group15_142dpi_RV_bottom_194_G_C10_P140.mzXML	Group1C	Group15	naive_VS_BNZ	0.246642152
X532_Group1C_142dpi_RV_top_167_G_A7_P136.mzXML	X635_Group15_142dpi_RV_top_195_G_C11_P136.mzXML	Group1C	Group15	naive_VS_BNZ	0.248094794		X532_Group1C_142dpi_RV_bottom_167_G_A7_P140.mzXML	X635_Group15_142dpi_RV_bottom_195_G_C11_P140.mzXML	Group1C	Group15	naive_VS_BNZ	0.375699028
X532_Group1C_142dpi_RV_top_167_G_A7_P136.mzXML	X716_Group15_142dpi_RV_top_216_G_E8_P136.mzXML	Group1C	Group15	naive_VS_BNZ	0.213934939		X532_Group1C_142dpi_RV_bottom_167_G_A7_P140.mzXML	X716_Group15_142dpi_RV_bottom_216_G_E8_P140.mzXML	Group1C	Group15	naive_VS_BNZ	0.407580904
X532_Group1C_142dpi_RV_top_167_G_A7_P136.mzXML	X717_Group15_142dpi_RV_top_217_G_E9_P136.mzXML	Group1C	Group15	naive_VS_BNZ	0.217450926		X532_Group1C_142dpi_RV_bottom_167_G_A7_P140.mzXML	X717_Group15_142dpi_RV_bottom_217_G_E9_P140.mzXML	Group1C	Group15	naive_VS_BNZ	0.35242784
X532_Group1C_142dpi_RV_top_167_G_A7_P136.mzXML	X718_Group15_142dpi_RV_top_218_G_E10_P136.mzXML	Group1C	Group15	naive_VS_BNZ	0.240448711		X532_Group1C_142dpi_RV_bottom_167_G_A7_P140.mzXML	X718_Group15_142dpi_RV_bottom_218_G_E10_P140.mzXML	Group1C	Group15	naive_VS_BNZ	0.355538244
X532_Group1C_142dpi_RV_top_167_G_A7_P136.mzXML	X719_Group15_142dpi_RV_top_219_G_E11_P136.mzXML	Group1C	Group15	naive_VS_BNZ	0.314375481		X532_Group1C_142dpi_RV_bottom_167_G_A7_P140.mzXML	X719_Group15_142dpi_RV_bottom_219_G_E11_P140.mzXML	Group1C	Group15	naive_VS_BNZ	0.319987351
X532_Group1C_142dpi_RV_top_167_G_A7_P136.mzXML	X720_Group15_142dpi_RV_top_220_G_E12_P136.mzXML	Group1C	Group15	naive_VS_BNZ	0.318119881		X532_Group1C_142dpi_RV_bottom_167_G_A7_P140.mzXML	X720_Group15_142dpi_RV_bottom_220_G_E12_P140.mzXML	Group1C	Group15	naive_VS_BNZ	0.332941721
X532_Group1C_142dpi_RV_top_167_G_A7_P136.mzXML	X801_Group15_142dpi_RV_top_241_G_G9_P136.mzXML	Group1C	Group15	naive_VS_BNZ	0.413581851		X532_Group1C_142dpi_RV_bottom_167_G_A7_P140.mzXML	X801_Group15_142dpi_RV_bottom_241_G_G9_P140.mzXML	Group1C	Group15	naive_VS_BNZ	0.350958902
X532_Group1C_142dpi_RV_top_167_G_A7_P136.mzXML	X802_Group15_142dpi_RV_top_242_G_G10_P136.mzXML	Group1C	Group15	naive_VS_BNZ	0.368573045		X532_Group1C_142dpi_RV_bottom_167_G_A7_P140.mzXML	X802_Group15_142dpi_RV_bottom_242_G_G10_P140.mzXML	Group1C	Group15	naive_VS_BNZ	0.317503704
X532_Group1C_142dpi_RV_top_167_G_A7_P136.mzXML	X803_Group15_142dpi_RV_top_243_G_G11_P136.mzXML	Group1C	Group15	naive_VS_BNZ	0.351584436		X532_Group1C_142dpi_RV_bottom_167_G_A7_P140.mzXML	X803_Group15_142dpi_RV_bottom_243_G_G11_P140.mzXML	Group1C	Group15	naive_VS_BNZ	0.321362037
X532_Group1C_142dpi_RV_top_167_G_A7_P136.mzXML	X804_Group15_142dpi_RV_top_244_G_G12_P136.mzXML	Group1C	Group15	naive_VS_BNZ	0.331850892		X532_Group1C_142dpi_RV_bottom_167_G_A7_P140.mzXML	X804_Group15_142dpi_RV_bottom_244_G_G12_P140.mzXML	Group1C	Group15	naive_VS_BNZ	0.326138051
X532_Group1C_142dpi_RV_top_167_G_A7_P136.mzXML	X805_Group15_142dpi_RV_top_245_G_H1_P136.mzXML	Group1C	Group15	naive_VS_BNZ	0.400962397		X532_Group1C_142dpi_RV_bottom_167_G_A7_P140.mzXML	X805_Group15_142dpi_RV_bottom_245_G_H1_P140.mzXML	Group1C	Group15	naive_VS_BNZ	0.329042109
X533_Group1C_142dpi_RV_top_168_G_A8_P136.mzXML	X631_Group15_142dpi_RV_top_191_G_C7_P136.mzXML	Group1C	Group15	naive_VS_BNZ	0.45886434		X533_Group1C_142dpi_RV_bottom_168_G_A8_P140.mzXML	X631_Group15_142dpi_RV_bottom_191_G_C7_P140.mzXML	Group1C	Group15	naive_VS_BNZ	0.289885383
X533_Group1C_142dpi_RV_top_168_G_A8_P136.mzXML	X632_Group15_142dpi_RV_top_192_G_C8_P136.mzXML	Group1C	Group15	naive_VS_BNZ	0.262112194		X533_Group1C_142dpi_RV_bottom_168_G_A8_P140.mzXML	X632_Group15_142dpi_RV_bottom_192_G_C8_P140.mzXML	Group1C	Group15	naive_VS_BNZ	0.299938676
X533_Group1C_142dpi_RV_top_168_G_A8_P136.mzXML	X633_Group15_142dpi_RV_top_193_G_C9_P136.mzXML	Group1C	Group15	naive_VS_BNZ	0.23887342		X533_Group1C_142dpi_RV_bottom_168_G_A8_P140.mzXML	X633_Group15_142dpi_RV_bottom_193_G_C9_P140.mzXML	Group1C	Group15	naive_VS_BNZ	0.282000105
X533_Group1C_142dpi_RV_top_168_G_A8_P136.mzXML	X634_Group15_142dpi_RV_top_194_G_C10_P136.mzXML	Group1C	Group15	naive_VS_BNZ	0.329246896		X533_Group1C_142dpi_RV_bottom_168_G_A8_P140.mzXML	X634_Group15_142dpi_RV_bottom_194_G_C10_P140.mzXML	Group1C	Group15	naive_VS_BNZ	0.342685142
X533_Group1C_142dpi_RV_top_168_G_A8_P136.mzXML	X635_Group15_142dpi_RV_top_195_G_C11_P136.mzXML	Group1C	Group15	naive_VS_BNZ	0.209559387		X533_Group1C_142dpi_RV_bottom_168_G_A8_P140.mzXML	X635_Group15_142dpi_RV_bottom_195_G_C11_P140.mzXML	Group1C	Group15	naive_VS_BNZ	0.301993861
X533_Group1C_142dpi_RV_top_168_G_A8_P136.mzXML	X716_Group15_142dpi_RV_top_216_G_E8_P136.mzXML	Group1C	Group15	naive_VS_BNZ	0.218664324		X533_Group1C_142dpi_RV_bottom_168_G_A8_P140.mzXML	X716_Group15_142dpi_RV_bottom_216_G_E8_P140.mzXML	Group1C	Group15	naive_VS_BNZ	0.378555304
X533_Group1C_142dpi_RV_top_168_G_A8_P136.mzXML	X717_Group15_142dpi_RV_top_217_G_E9_P136.mzXML	Group1C	Group15	naive_VS_BNZ	0.212116483		X533_Group1C_142dpi_RV_bottom_168_G_A8_P140.mzXML	X717_Group15_142dpi_RV_bottom_217_G_E9_P140.mzXML	Group1C	Group15	naive_VS_BNZ	0.30217531
X533_Group1C_142dpi_RV_top_168_G_A8_P136.mzXML	X718_Group15_142dpi_RV_top_218_G_E10_P136.mzXML	Group1C	Group15	naive_VS_BNZ	0.221608492		X533_Group1C_142dpi_RV_bottom_168_G_A8_P140.mzXML	X718_Group15_142dpi_RV_bottom_218_G_E10_P140.mzXML	Group1C	Group15	naive_VS_BNZ	0.31355681
X533_Group1C_142dpi_RV_top_168_G_A8_P136.mzXML	X719_Group15_142dpi_RV_top_219_G_E11_P136.mzXML	Group1C	Group15	naive_VS_BNZ	0.319171176		X533_Group1C_142dpi_RV_bottom_168_G_A8_P140.mzXML	X719_Group15_142dpi_RV_bottom_219_G_E11_P140.mzXML	Group1C	Group15	naive_VS_BNZ	0.304741878
X533_Group1C_142dpi_RV_top_168_G_A8_P136.mzXML	X720_Group15_142dpi_RV_top_220_G_E12_P136.mzXML	Group1C	Group15	naive_VS_BNZ	0.330756714		X533_Group1C_142dpi_RV_bottom_168_G_A8_P140.mzXML	X720_Group15_142dpi_RV_bottom_220_G_E12_P140.mzXML	Group1C	Group15	naive_VS_BNZ	0.234392749
X533_Group1C_142dpi_RV_top_168_G_A8_P136.mzXML	X801_Group15_142dpi_RV_top_241_G_G9_P136.mzXML	Group1C	Group15	naive_VS_BNZ	0.380157008		X533_Group1C_142dpi_RV_bottom_168_G_A8_P140.mzXML	X801_Group15_142dpi_RV_bottom_241_G_G9_P140.mzXML	Group1C	Group15	naive_VS_BNZ	0.301075469
X533_Group1C_142dpi_RV_top_168_G_A8_P136.mzXML	X802_Group15_142dpi_RV_top_242_G_G10_P136.mzXML	Group1C	Group15	naive_VS_BNZ	0.370407707		X533_Group1C_142dpi_RV_bottom_168_G_A8_P140.mzXML	X802_Group15_142dpi_RV_bottom_242_G_G10_P140.mzXML	Group1C	Group15	naive_VS_BNZ	0.266614177
X533_Group1C_142dpi_RV_top_168_G_A8_P136.mzXML	X803_Group15_142dpi_RV_top_243_G_G11_P136.mzXML	Group1C	Group15	naive_VS_BNZ	0.335178444		X533_Group1C_142dpi_RV_bottom_168_G_A8_P140.mzXML	X803_Group15_142dpi_RV_bottom_243_G_G11_P140.mzXML	Group1C	Group15	naive_VS_BNZ	0.258900971
X533_Group1C_142dpi_RV_top_168_G_A8_P136.mzXML	X804_Group15_142dpi_RV_top_244_G_G12_P136.mzXML	Group1C	Group15	naive_VS_BNZ	0.308039867		X533_Group1C_142dpi_RV_bottom_168_G_A8_P140.mzXML	X804_Group15_142dpi_RV_bottom_244_G_G12_P140.mzXML	Group1C	Group15	naive_VS_BNZ	0.234880859
X533_Group1C_142dpi_RV_top_168_G_A8_P136.mzXML	X805_Group15_142dpi_RV_top_245_G_H1_P136.mzXML	Group1C	Group15	naive_VS_BNZ	0.39892413		X533_Group1C_142dpi_RV_bottom_168_G_A8_P140.mzXML	X805_Group15_142dpi_RV_bottom_245_G_H1_P140.mzXML	Group1C	Group15	naive_VS_BNZ	0.300546173
X534_Group1C_142dpi_RV_top_169_G_A9_P136.mzXML	X631_Group15_142dpi_RV_top_191_G_C7_P136.mzXML	Group1C	Group15	naive_VS_BNZ	0.378410544		X534_Group1C_142dpi_RV_bottom_169_G_A9_P140.mzXML	X631_Group15_142dpi_RV_bottom_191_G_C7_P140.mzXML	Group1C	Group15	naive_VS_BNZ	0.285342792
X534_Group1C_142dpi_RV_top_169_G_A9_P136.mzXML	X632_Group15_142dpi_RV_top_192_G_C8_P136.mzXML	Group1C	Group15	naive_VS_BNZ	0.331828643		X534_Group1C_142dpi_RV_bottom_169_G_A9_P140.mzXML	X632_Group15_142dpi_RV_bottom_192_G_C8_P140.mzXML	Group1C	Group15	naive_VS_BNZ	0.31187586
X534_Group1C_142dpi_RV_top_169_G_A9_P136.mzXML	X633_Group15_142dpi_RV_top_193_G_C9_P136.mzXML	Group1C	Group15	naive_VS_BNZ	0.355159439		X534_Group1C_142dpi_RV_bottom_169_G_A9_P140.mzXML	X633_Group15_142dpi_RV_bottom_193_G_C9_P140.mzXML	Group1C	Group15	naive_VS_BNZ	0.273755501
X534_Group1C_142dpi_RV_top_169_G_A9_P136.mzXML	X634_Group15_142dpi_RV_top_194_G_C10_P136.mzXML	Group1C	Group15	naive_VS_BNZ	0.292100965		X534_Group1C_142dpi_RV_bottom_169_G_A9_P140.mzXML	X634_Group15_142dpi_RV_bottom_194_G_C10_P140.mzXML	Group1C	Group15	naive_VS_BNZ	0.331834677
X534_Group1C_142dpi_RV_top_169_G_A9_P136.mzXML	X635_Group15_142dpi_RV_top_195_G_C11_P136.mzXML	Group1C	Group15	naive_VS_BNZ	0.263830522		X534_Group1C_142dpi_RV_bottom_169_G_A9_P140.mzXML	X635_Group15_142dpi_RV_bottom_195_G_C11_P140.mzXML	Group1C	Group15	naive_VS_BNZ	0.383265949
X534_Group1C_142dpi_RV_top_169_G_A9_P136.mzXML	X716_Group15_142dpi_RV_top_216_G_E8_P136.mzXML	Group1C	Group15	naive_VS_BNZ	0.319118631		X534_Group1C_142dpi_RV_bottom_169_G_A9_P140.mzXML	X716_Group15_142dpi_RV_bottom_216_G_E8_P140.mzXML	Group1C	Group15	naive_VS_BNZ	0.24652713
X534_Group1C_142dpi_RV_top_169_G_A9_P136.mzXML	X717_Group15_142dpi_RV_top_217_G_E9_P136.mzXML	Group1C	Group15	naive_VS_BNZ	0.270146992		X534_Group1C_142dpi_RV_bottom_169_G_A9_P140.mzXML	X717_Group15_142dpi_RV_bottom_217_G_E9_P140.mzXML	Group1C	Group15	naive_VS_BNZ	0.309206733
X534_Group1C_142dpi_RV_top_169_G_A9_P136.mzXML	X718_Group15_142dpi_RV_top_218_G_E10_P136.mzXML	Group1C	Group15	naive_VS_BNZ	0.265002152		X534_Group1C_142dpi_RV_bottom_169_G_A9_P140.mzXML	X718_Group15_142dpi_RV_bottom_218_G_E10_P140.mzXML	Group1C	Group15	naive_VS_BNZ	0.278286448
X534_Group1C_142dpi_RV_top_169_G_A9_P136.mzXML	X719_Group15_142dpi_RV_top_219_G_E11_P136.mzXML	Group1C	Group15	naive_VS_BNZ	0.202765136		X534_Group1C_142dpi_RV_bottom_169_G_A9_P140.mzXML	X719_Group15_142dpi_RV_bottom_219_G_E11_P140.mzXML	Group1C	Group15	naive_VS_BNZ	0.352398344
X534_Group1C_142dpi_RV_top_169_G_A9_P136.mzXML	X720_Group15_142dpi_RV_top_220_G_E12_P136.mzXML	Group1C	Group15	naive_VS_BNZ	0.234439754		X534_Group1C_142dpi_RV_bottom_169_G_A9_P140.mzXML	X720_Group15_142dpi_RV_bottom_220_G_E12_P140.mzXML	Group1C	Group15	naive_VS_BNZ	0.229381825
X534_Group1C_142dpi_RV_top_169_G_A9_P136.mzXML	X801_Group15_142dpi_RV_top_241_G_G9_P136.mzXML	Group1C	Group15	naive_VS_BNZ	0.340626764		X534_Group1C_142dpi_RV_bottom_169_G_A9_P140.mzXML	X801_Group15_142dpi_RV_bottom_241_G_G9_P140.mzXML	Group1C	Group15	naive_VS_BNZ	0.287884471
X534_Group1C_142dpi_RV_top_169_G_A9_P136.mzXML	X802_Group15_142dpi_RV_top_242_G_G10_P136.mzXML	Group1C	Group15	naive_VS_BNZ	0.287278941		X534_Group1C_142dpi_RV_bottom_169_G_A9_P140.mzXML	X802_Group15_142dpi_RV_bottom_242_G_G10_P140.mzXML	Group1C	Group15	naive_VS_BNZ	0.310046213
X534_Group1C_142dpi_RV_top_169_G_A9_P136.mzXML	X803_Group15_142dpi_RV_top_243_G_G11_P136.mzXML	Group1C	Group15	naive_VS_BNZ	0.23451853		X534_Group1C_142dpi_RV_bottom_169_G_A9_P140.mzXML	X803_Group15_142dpi_RV_bottom_243_G_G11_P140.mzXML	Group1C	Group15	naive_VS_BNZ	0.260056745
X534_Group1C_142dpi_RV_top_169_G_A9_P136.mzXML	X804_Group15_142dpi_RV_top_244_G_G12_P136.mzXML	Group1C	Group15	naive_VS_BNZ	0.286083991		X534_Group1C_142dpi_RV_bottom_169_G_A9_P140.mzXML	X804_Group15_142dpi_RV_bottom_244_G_G12_P140.mzXML	Group1C	Group15	naive_VS_BNZ	0.245954391
X534_Group1C_142dpi_RV_top_169_G_A9_P136.mzXML	X805_Group15_142dpi_RV_top_245_G_H1_P136.mzXML	Group1C	Group15	naive_VS_BNZ	0.318588627		X534_Group1C_142dpi_RV_bottom_169_G_A9_P140.mzXML	X805_Group15_142dpi_RV_bottom_245_G_H1_P140.mzXML	Group1C	Group15	naive_VS_BNZ	0.255517221
X535_Group1C_142dpi_RV_top_170_G_A10_P136.mzXML	X631_Group15_142dpi_RV_top_191_G_C7_P136.mzXML	Group1C	Group15	naive_VS_BNZ	0.402623588		X535_Group1C_142dpi_RV_bottom_170_G_A10_P140.mzXML	X631_Group15_142dpi_RV_bottom_191_G_C7_P140.mzXML	Group1C	Group15	naive_VS_BNZ	0.385698676
X535_Group1C_142dpi_RV_top_170_G_A10_P136.mzXML	X632_Group15_142dpi_RV_top_192_G_C8_P136.mzXML	Group1C	Group15	naive_VS_BNZ	0.354459544		X535_Group1C_142dpi_RV_bottom_170_G_A10_P140.mzXML	X632_Group15_142dpi_RV_bottom_192_G_C8_P140.mzXML	Group1C	Group15	naive_VS_BNZ	0.367666774
X535_Group1C_142dpi_RV_top_170_G_A10_P136.mzXML	X633_Group15_142dpi_RV_top_193_G_C9_P136.mzXML	Group1C	Group15	naive_VS_BNZ	0.341120869		X535_Group1C_142dpi_RV_bottom_170_G_A10_P140.mzXML	X633_Group15_142dpi_RV_bottom_193_G_C9_P140.mzXML	Group1C	Group15	naive_VS_BNZ	0.343264326
X535_Group1C_142dpi_RV_top_170_G_A10_P136.mzXML	X634_Group15_142dpi_RV_top_194_G_C10_P136.mzXML	Group1C	Group15	naive_VS_BNZ	0.292340485		X535_Group1C_142dpi_RV_bottom_170_G_A10_P140.mzXML	X634_Group15_142dpi_RV_bottom_194_G_C10_P140.mzXML	Group1C	Group15	naive_VS_BNZ	0.393515526
X535_Group1C_142dpi_RV_top_170_G_A10_P136.mzXML	X635_Group15_142dpi_RV_top_195_G_C11_P136.mzXML	Group1C	Group15	naive_VS_BNZ	0.176240541		X535_Group1C_142dpi_RV_bottom_170_G_A10_P140.mzXML	X635_Group15_142dpi_RV_bottom_195_G_C11_P140.mzXML	Group1C	Group15	naive_VS_BNZ	0.348645117
X535_Group1C_142dpi_RV_top_170_G_A10_P136.mzXML	X716_Group15_142dpi_RV_top_216_G_E8_P136.mzXML	Group1C	Group15	naive_VS_BNZ	0.272017487		X535_Group1C_142dpi_RV_bottom_170_G_A10_P140.mzXML	X716_Group15_142dpi_RV_bottom_216_G_E8_P140.mzXML	Group1C	Group15	naive_VS_BNZ	0.418852542
X535_Group1C_142dpi_RV_top_170_G_A10_P136.mzXML	X717_Group15_142dpi_RV_top_217_G_E9_P136.mzXML	Group1C	Group15	naive_VS_BNZ	0.24728538		X535_Group1C_142dpi_RV_bottom_170_G_A10_P140.mzXML	X717_Group15_142dpi_RV_bottom_217_G_E9_P140.mzXML	Group1C	Group15	naive_VS_BNZ	0.372102601
X535_Group1C_142dpi_RV_top_170_G_A10_P136.mzXML	X718_Group15_142dpi_RV_top_218_G_E10_P136.mzXML	Group1C	Group15	naive_VS_BNZ	0.192287737		X535_Group1C_142dpi_RV_bottom_170_G_A10_P140.mzXML	X718_Group15_142dpi_RV_bottom_218_G_E10_P140.mzXML	Group1C	Group15	naive_VS_BNZ	0.312815451
X535_Group1C_142dpi_RV_top_170_G_A10_P136.mzXML	X719_Group15_142dpi_RV_top_219_G_E11_P136.mzXML	Group1C	Group15	naive_VS_BNZ	0.25076455		X535_Group1C_142dpi_RV_bottom_170_G_A10_P140.mzXML	X719_Group15_142dpi_RV_bottom_219_G_E11_P140.mzXML	Group1C	Group15	naive_VS_BNZ	0.344671254
X535_Group1C_142dpi_RV_top_170_G_A10_P136.mzXML	X720_Group15_142dpi_RV_top_220_G_E12_P136.mzXML	Group1C	Group15	naive_VS_BNZ	0.242162023		X535_Group1C_142dpi_RV_bottom_170_G_A10_P140.mzXML	X720_Group15_142dpi_RV_bottom_220_G_E12_P140.mzXML	Group1C	Group15	naive_VS_BNZ	0.243382043
X535_Group1C_142dpi_RV_top_170_G_A10_P136.mzXML	X801_Group15_142dpi_RV_top_241_G_G9_P136.mzXML	Group1C	Group15	naive_VS_BNZ	0.321806224		X535_Group1C_142dpi_RV_bottom_170_G_A10_P140.mzXML	X801_Group15_142dpi_RV_bottom_241_G_G9_P140.mzXML	Group1C	Group15	naive_VS_BNZ	0.344252379
X535_Group1C_142dpi_RV_top_170_G_A10_P136.mzXML	X802_Group15_142dpi_RV_top_242_G_G10_P136.mzXML	Group1C	Group15	naive_VS_BNZ	0.268689605		X535_Group1C_142dpi_RV_bottom_170_G_A10_P140.mzXML	X802_Group15_142dpi_RV_bottom_242_G_G10_P140.mzXML	Group1C	Group15	naive_VS_BNZ	0.296763734
X535_Group1C_142dpi_RV_top_170_G_A10_P136.mzXML	X803_Group15_142dpi_RV_top_243_G_G11_P136.mzXML	Group1C	Group15	naive_VS_BNZ	0.246674364		X535_Group1C_142dpi_RV_bottom_170_G_A10_P140.mzXML	X803_Group15_142dpi_RV_bottom_243_G_G11_P140.mzXML	Group1C	Group15	naive_VS_BNZ	0.301763282
X535_Group1C_142dpi_RV_top_170_G_A10_P136.mzXML	X804_Group15_142dpi_RV_top_244_G_G12_P136.mzXML	Group1C	Group15	naive_VS_BNZ	0.255581095		X535_Group1C_142dpi_RV_bottom_170_G_A10_P140.mzXML	X804_Group15_142dpi_RV_bottom_244_G_G12_P140.mzXML	Group1C	Group15	naive_VS_BNZ	0.273114778
X535_Group1C_142dpi_RV_top_170_G_A10_P136.mzXML	X805_Group15_142dpi_RV_top_245_G_H1_P136.mzXML	Group1C	Group15	naive_VS_BNZ	0.327865724		X535_Group1C_142dpi_RV_bottom_170_G_A10_P140.mzXML	X805_Group15_142dpi_RV_bottom_245_G_H1_P140.mzXML	Group1C	Group15	naive_VS_BNZ	0.274298386
X551_Group1C_142dpi_RV_top_171_G_A11_P136.mzXML	X631_Group15_142dpi_RV_top_191_G_C7_P136.mzXML	Group1C	Group15	naive_VS_BNZ	0.478239204		X551_Group1C_142dpi_RV_bottom_171_G_A11_P140.mzXML	X631_Group15_142dpi_RV_bottom_191_G_C7_P140.mzXML	Group1C	Group15	naive_VS_BNZ	0.354348598
X551_Group1C_142dpi_RV_top_171_G_A11_P136.mzXML	X632_Group15_142dpi_RV_top_192_G_C8_P136.mzXML	Group1C	Group15	naive_VS_BNZ	0.342698686		X551_Group1C_142dpi_RV_bottom_171_G_A11_P140.mzXML	X632_Group15_142dpi_RV_bottom_192_G_C8_P140.mzXML	Group1C	Group15	naive_VS_BNZ	0.408117859
X551_Group1C_142dpi_RV_top_171_G_A11_P136.mzXML	X633_Group15_142dpi_RV_top_193_G_C9_P136.mzXML	Group1C	Group15	naive_VS_BNZ	0.274569079		X551_Group1C_142dpi_RV_bottom_171_G_A11_P140.mzXML	X633_Group15_142dpi_RV_bottom_193_G_C9_P140.mzXML	Group1C	Group15	naive_VS_BNZ	0.397247797
X551_Group1C_142dpi_RV_top_171_G_A11_P136.mzXML	X634_Group15_142dpi_RV_top_194_G_C10_P136.mzXML	Group1C	Group15	naive_VS_BNZ	0.40380598		X551_Group1C_142dpi_RV_bottom_171_G_A11_P140.mzXML	X634_Group15_142dpi_RV_bottom_194_G_C10_P140.mzXML	Group1C	Group15	naive_VS_BNZ	0.455507713
X551_Group1C_142dpi_RV_top_171_G_A11_P136.mzXML	X635_Group15_142dpi_RV_top_195_G_C11_P136.mzXML	Group1C	Group15	naive_VS_BNZ	0.275474586		X551_Group1C_142dpi_RV_bottom_171_G_A11_P140.mzXML	X635_Group15_142dpi_RV_bottom_195_G_C11_P140.mzXML	Group1C	Group15	naive_VS_BNZ	0.332151002
X551_Group1C_142dpi_RV_top_171_G_A11_P136.mzXML	X716_Group15_142dpi_RV_top_216_G_E8_P136.mzXML	Group1C	Group15	naive_VS_BNZ	0.264649716		X551_Group1C_142dpi_RV_bottom_171_G_A11_P140.mzXML	X716_Group15_142dpi_RV_bottom_216_G_E8_P140.mzXML	Group1C	Group15	naive_VS_BNZ	0.387115865
X551_Group1C_142dpi_RV_top_171_G_A11_P136.mzXML	X717_Group15_142dpi_RV_top_217_G_E9_P136.mzXML	Group1C	Group15	naive_VS_BNZ	0.280254368		X551_Group1C_142dpi_RV_bottom_171_G_A11_P140.mzXML	X717_Group15_142dpi_RV_bottom_217_G_E9_P140.mzXML	Group1C	Group15	naive_VS_BNZ	0.344558441
X551_Group1C_142dpi_RV_top_171_G_A11_P136.mzXML	X718_Group15_142dpi_RV_top_218_G_E10_P136.mzXML	Group1C	Group15	naive_VS_BNZ	0.233575287		X551_Group1C_142dpi_RV_bottom_171_G_A11_P140.mzXML	X718_Group15_142dpi_RV_bottom_218_G_E10_P140.mzXML	Group1C	Group15	naive_VS_BNZ	0.312560395
X551_Group1C_142dpi_RV_top_171_G_A11_P136.mzXML	X719_Group15_142dpi_RV_top_219_G_E11_P136.mzXML	Group1C	Group15	naive_VS_BNZ	0.29719705		X551_Group1C_142dpi_RV_bottom_171_G_A11_P140.mzXML	X719_Group15_142dpi_RV_bottom_219_G_E11_P140.mzXML	Group1C	Group15	naive_VS_BNZ	0.284239803
X551_Group1C_142dpi_RV_top_171_G_A11_P136.mzXML	X720_Group15_142dpi_RV_top_220_G_E12_P136.mzXML	Group1C	Group15	naive_VS_BNZ	0.394254272		X551_Group1C_142dpi_RV_bottom_171_G_A11_P140.mzXML	X720_Group15_142dpi_RV_bottom_220_G_E12_P140.mzXML	Group1C	Group15	naive_VS_BNZ	0.173058787
X551_Group1C_142dpi_RV_top_171_G_A11_P136.mzXML	X801_Group15_142dpi_RV_top_241_G_G9_P136.mzXML	Group1C	Group15	naive_VS_BNZ	0.446283073		X551_Group1C_142dpi_RV_bottom_171_G_A11_P140.mzXML	X801_Group15_142dpi_RV_bottom_241_G_G9_P140.mzXML	Group1C	Group15	naive_VS_BNZ	0.323672485
X551_Group1C_142dpi_RV_top_171_G_A11_P136.mzXML	X802_Group15_142dpi_RV_top_242_G_G10_P136.mzXML	Group1C	Group15	naive_VS_BNZ	0.326779902		X551_Group1C_142dpi_RV_bottom_171_G_A11_P140.mzXML	X802_Group15_142dpi_RV_bottom_242_G_G10_P140.mzXML	Group1C	Group15	naive_VS_BNZ	0.375667131
X551_Group1C_142dpi_RV_top_171_G_A11_P136.mzXML	X803_Group15_142dpi_RV_top_243_G_G11_P136.mzXML	Group1C	Group15	naive_VS_BNZ	0.321161425		X551_Group1C_142dpi_RV_bottom_171_G_A11_P140.mzXML	X803_Group15_142dpi_RV_bottom_243_G_G11_P140.mzXML	Group1C	Group15	naive_VS_BNZ	0.275963532
X551_Group1C_142dpi_RV_top_171_G_A11_P136.mzXML	X804_Group15_142dpi_RV_top_244_G_G12_P136.mzXML	Group1C	Group15	naive_VS_BNZ	0.348521782		X551_Group1C_142dpi_RV_bottom_171_G_A11_P140.mzXML	X804_Group15_142dpi_RV_bottom_244_G_G12_P140.mzXML	Group1C	Group15	naive_VS_BNZ	0.279066377
X551_Group1C_142dpi_RV_top_171_G_A11_P136.mzXML	X805_Group15_142dpi_RV_top_245_G_H1_P136.mzXML	Group1C	Group15	naive_VS_BNZ	0.457035691		X551_Group1C_142dpi_RV_bottom_171_G_A11_P140.mzXML	X805_Group15_142dpi_RV_bottom_245_G_H1_P140.mzXML	Group1C	Group15	naive_VS_BNZ	0.257565969
X552_Group1C_142dpi_RV_top_172_G_A12_P136.mzXML	X631_Group15_142dpi_RV_top_191_G_C7_P136.mzXML	Group1C	Group15	naive_VS_BNZ	0.542280773		X552_Group1C_142dpi_RV_bottom_172_G_A12_P140.mzXML	X631_Group15_142dpi_RV_bottom_191_G_C7_P140.mzXML	Group1C	Group15	naive_VS_BNZ	0.38851689
X552_Group1C_142dpi_RV_top_172_G_A12_P136.mzXML	X632_Group15_142dpi_RV_top_192_G_C8_P136.mzXML	Group1C	Group15	naive_VS_BNZ	0.468780396		X552_Group1C_142dpi_RV_bottom_172_G_A12_P140.mzXML	X632_Group15_142dpi_RV_bottom_192_G_C8_P140.mzXML	Group1C	Group15	naive_VS_BNZ	0.419748852
X552_Group1C_142dpi_RV_top_172_G_A12_P136.mzXML	X633_Group15_142dpi_RV_top_193_G_C9_P136.mzXML	Group1C	Group15	naive_VS_BNZ	0.470524666		X552_Group1C_142dpi_RV_bottom_172_G_A12_P140.mzXML	X633_Group15_142dpi_RV_bottom_193_G_C9_P140.mzXML	Group1C	Group15	naive_VS_BNZ	0.397728331
X552_Group1C_142dpi_RV_top_172_G_A12_P136.mzXML	X634_Group15_142dpi_RV_top_194_G_C10_P136.mzXML	Group1C	Group15	naive_VS_BNZ	0.410443511		X552_Group1C_142dpi_RV_bottom_172_G_A12_P140.mzXML	X634_Group15_142dpi_RV_bottom_194_G_C10_P140.mzXML	Group1C	Group15	naive_VS_BNZ	0.436187183
X552_Group1C_142dpi_RV_top_172_G_A12_P136.mzXML	X635_Group15_142dpi_RV_top_195_G_C11_P136.mzXML	Group1C	Group15	naive_VS_BNZ	0.321439504		X552_Group1C_142dpi_RV_bottom_172_G_A12_P140.mzXML	X635_Group15_142dpi_RV_bottom_195_G_C11_P140.mzXML	Group1C	Group15	naive_VS_BNZ	0.390427568
X552_Group1C_142dpi_RV_top_172_G_A12_P136.mzXML	X716_Group15_142dpi_RV_top_216_G_E8_P136.mzXML	Group1C	Group15	naive_VS_BNZ	0.414042546		X552_Group1C_142dpi_RV_bottom_172_G_A12_P140.mzXML	X716_Group15_142dpi_RV_bottom_216_G_E8_P140.mzXML	Group1C	Group15	naive_VS_BNZ	0.339955701
X552_Group1C_142dpi_RV_top_172_G_A12_P136.mzXML	X717_Group15_142dpi_RV_top_217_G_E9_P136.mzXML	Group1C	Group15	naive_VS_BNZ	0.404110457		X552_Group1C_142dpi_RV_bottom_172_G_A12_P140.mzXML	X717_Group15_142dpi_RV_bottom_217_G_E9_P140.mzXML	Group1C	Group15	naive_VS_BNZ	0.337221237
X552_Group1C_142dpi_RV_top_172_G_A12_P136.mzXML	X718_Group15_142dpi_RV_top_218_G_E10_P136.mzXML	Group1C	Group15	naive_VS_BNZ	0.366648327		X552_Group1C_142dpi_RV_bottom_172_G_A12_P140.mzXML	X718_Group15_142dpi_RV_bottom_218_G_E10_P140.mzXML	Group1C	Group15	naive_VS_BNZ	0.279579624
X552_Group1C_142dpi_RV_top_172_G_A12_P136.mzXML	X719_Group15_142dpi_RV_top_219_G_E11_P136.mzXML	Group1C	Group15	naive_VS_BNZ	0.390543497		X552_Group1C_142dpi_RV_bottom_172_G_A12_P140.mzXML	X719_Group15_142dpi_RV_bottom_219_G_E11_P140.mzXML	Group1C	Group15	naive_VS_BNZ	0.347866589
X552_Group1C_142dpi_RV_top_172_G_A12_P136.mzXML	X720_Group15_142dpi_RV_top_220_G_E12_P136.mzXML	Group1C	Group15	naive_VS_BNZ	0.290782861		X552_Group1C_142dpi_RV_bottom_172_G_A12_P140.mzXML	X720_Group15_142dpi_RV_bottom_220_G_E12_P140.mzXML	Group1C	Group15	naive_VS_BNZ	0.216519934
X552_Group1C_142dpi_RV_top_172_G_A12_P136.mzXML	X801_Group15_142dpi_RV_top_241_G_G9_P136.mzXML	Group1C	Group15	naive_VS_BNZ	0.435973471		X552_Group1C_142dpi_RV_bottom_172_G_A12_P140.mzXML	X801_Group15_142dpi_RV_bottom_241_G_G9_P140.mzXML	Group1C	Group15	naive_VS_BNZ	0.304283915
X552_Group1C_142dpi_RV_top_172_G_A12_P136.mzXML	X802_Group15_142dpi_RV_top_242_G_G10_P136.mzXML	Group1C	Group15	naive_VS_BNZ	0.413186258		X552_Group1C_142dpi_RV_bottom_172_G_A12_P140.mzXML	X802_Group15_142dpi_RV_bottom_242_G_G10_P140.mzXML	Group1C	Group15	naive_VS_BNZ	0.355285298
X552_Group1C_142dpi_RV_top_172_G_A12_P136.mzXML	X803_Group15_142dpi_RV_top_243_G_G11_P136.mzXML	Group1C	Group15	naive_VS_BNZ	0.409060555		X552_Group1C_142dpi_RV_bottom_172_G_A12_P140.mzXML	X803_Group15_142dpi_RV_bottom_243_G_G11_P140.mzXML	Group1C	Group15	naive_VS_BNZ	0.274427845
X552_Group1C_142dpi_RV_top_172_G_A12_P136.mzXML	X804_Group15_142dpi_RV_top_244_G_G12_P136.mzXML	Group1C	Group15	naive_VS_BNZ	0.274831071		X552_Group1C_142dpi_RV_bottom_172_G_A12_P140.mzXML	X804_Group15_142dpi_RV_bottom_244_G_G12_P140.mzXML	Group1C	Group15	naive_VS_BNZ	0.250981768
X552_Group1C_142dpi_RV_top_172_G_A12_P136.mzXML	X805_Group15_142dpi_RV_top_245_G_H1_P136.mzXML	Group1C	Group15	naive_VS_BNZ	0.304576529		X552_Group1C_142dpi_RV_bottom_172_G_A12_P140.mzXML	X805_Group15_142dpi_RV_bottom_245_G_H1_P140.mzXML	Group1C	Group15	naive_VS_BNZ	0.207220039
X553_Group1C_142dpi_RV_top_173_G_B1_P136.mzXML	X631_Group15_142dpi_RV_top_191_G_C7_P136.mzXML	Group1C	Group15	naive_VS_BNZ	0.441123934		X553_Group1C_142dpi_RV_bottom_173_G_B1_P140.mzXML	X631_Group15_142dpi_RV_bottom_191_G_C7_P140.mzXML	Group1C	Group15	naive_VS_BNZ	0.451479597
X553_Group1C_142dpi_RV_top_173_G_B1_P136.mzXML	X632_Group15_142dpi_RV_top_192_G_C8_P136.mzXML	Group1C	Group15	naive_VS_BNZ	0.405972459		X553_Group1C_142dpi_RV_bottom_173_G_B1_P140.mzXML	X632_Group15_142dpi_RV_bottom_192_G_C8_P140.mzXML	Group1C	Group15	naive_VS_BNZ	0.353569489
X553_Group1C_142dpi_RV_top_173_G_B1_P136.mzXML	X633_Group15_142dpi_RV_top_193_G_C9_P136.mzXML	Group1C	Group15	naive_VS_BNZ	0.366928677		X553_Group1C_142dpi_RV_bottom_173_G_B1_P140.mzXML	X633_Group15_142dpi_RV_bottom_193_G_C9_P140.mzXML	Group1C	Group15	naive_VS_BNZ	0.351751271
X553_Group1C_142dpi_RV_top_173_G_B1_P136.mzXML	X634_Group15_142dpi_RV_top_194_G_C10_P136.mzXML	Group1C	Group15	naive_VS_BNZ	0.38901817		X553_Group1C_142dpi_RV_bottom_173_G_B1_P140.mzXML	X634_Group15_142dpi_RV_bottom_194_G_C10_P140.mzXML	Group1C	Group15	naive_VS_BNZ	0.318341074
X553_Group1C_142dpi_RV_top_173_G_B1_P136.mzXML	X635_Group15_142dpi_RV_top_195_G_C11_P136.mzXML	Group1C	Group15	naive_VS_BNZ	0.306860669		X553_Group1C_142dpi_RV_bottom_173_G_B1_P140.mzXML	X635_Group15_142dpi_RV_bottom_195_G_C11_P140.mzXML	Group1C	Group15	naive_VS_BNZ	0.449028541
X553_Group1C_142dpi_RV_top_173_G_B1_P136.mzXML	X716_Group15_142dpi_RV_top_216_G_E8_P136.mzXML	Group1C	Group15	naive_VS_BNZ	0.377754649		X553_Group1C_142dpi_RV_bottom_173_G_B1_P140.mzXML	X716_Group15_142dpi_RV_bottom_216_G_E8_P140.mzXML	Group1C	Group15	naive_VS_BNZ	0.441175265
X553_Group1C_142dpi_RV_top_173_G_B1_P136.mzXML	X717_Group15_142dpi_RV_top_217_G_E9_P136.mzXML	Group1C	Group15	naive_VS_BNZ	0.345574078		X553_Group1C_142dpi_RV_bottom_173_G_B1_P140.mzXML	X717_Group15_142dpi_RV_bottom_217_G_E9_P140.mzXML	Group1C	Group15	naive_VS_BNZ	0.405354567
X553_Group1C_142dpi_RV_top_173_G_B1_P136.mzXML	X718_Group15_142dpi_RV_top_218_G_E10_P136.mzXML	Group1C	Group15	naive_VS_BNZ	0.32519406		X553_Group1C_142dpi_RV_bottom_173_G_B1_P140.mzXML	X718_Group15_142dpi_RV_bottom_218_G_E10_P140.mzXML	Group1C	Group15	naive_VS_BNZ	0.411421642
X553_Group1C_142dpi_RV_top_173_G_B1_P136.mzXML	X719_Group15_142dpi_RV_top_219_G_E11_P136.mzXML	Group1C	Group15	naive_VS_BNZ	0.291796247		X553_Group1C_142dpi_RV_bottom_173_G_B1_P140.mzXML	X719_Group15_142dpi_RV_bottom_219_G_E11_P140.mzXML	Group1C	Group15	naive_VS_BNZ	0.404623656
X553_Group1C_142dpi_RV_top_173_G_B1_P136.mzXML	X720_Group15_142dpi_RV_top_220_G_E12_P136.mzXML	Group1C	Group15	naive_VS_BNZ	0.238042493		X553_Group1C_142dpi_RV_bottom_173_G_B1_P140.mzXML	X720_Group15_142dpi_RV_bottom_220_G_E12_P140.mzXML	Group1C	Group15	naive_VS_BNZ	0.370088421
X553_Group1C_142dpi_RV_top_173_G_B1_P136.mzXML	X801_Group15_142dpi_RV_top_241_G_G9_P136.mzXML	Group1C	Group15	naive_VS_BNZ	0.386034307		X553_Group1C_142dpi_RV_bottom_173_G_B1_P140.mzXML	X801_Group15_142dpi_RV_bottom_241_G_G9_P140.mzXML	Group1C	Group15	naive_VS_BNZ	0.391182086
X553_Group1C_142dpi_RV_top_173_G_B1_P136.mzXML	X802_Group15_142dpi_RV_top_242_G_G10_P136.mzXML	Group1C	Group15	naive_VS_BNZ	0.348150021		X553_Group1C_142dpi_RV_bottom_173_G_B1_P140.mzXML	X802_Group15_142dpi_RV_bottom_242_G_G10_P140.mzXML	Group1C	Group15	naive_VS_BNZ	0.370324815
X553_Group1C_142dpi_RV_top_173_G_B1_P136.mzXML	X803_Group15_142dpi_RV_top_243_G_G11_P136.mzXML	Group1C	Group15	naive_VS_BNZ	0.271455131		X553_Group1C_142dpi_RV_bottom_173_G_B1_P140.mzXML	X803_Group15_142dpi_RV_bottom_243_G_G11_P140.mzXML	Group1C	Group15	naive_VS_BNZ	0.368497029
X553_Group1C_142dpi_RV_top_173_G_B1_P136.mzXML	X804_Group15_142dpi_RV_top_244_G_G12_P136.mzXML	Group1C	Group15	naive_VS_BNZ	0.274681299		X553_Group1C_142dpi_RV_bottom_173_G_B1_P140.mzXML	X804_Group15_142dpi_RV_bottom_244_G_G12_P140.mzXML	Group1C	Group15	naive_VS_BNZ	0.394783888
X553_Group1C_142dpi_RV_top_173_G_B1_P136.mzXML	X805_Group15_142dpi_RV_top_245_G_H1_P136.mzXML	Group1C	Group15	naive_VS_BNZ	0.22535907		X553_Group1C_142dpi_RV_bottom_173_G_B1_P140.mzXML	X805_Group15_142dpi_RV_bottom_245_G_H1_P140.mzXML	Group1C	Group15	naive_VS_BNZ	0.321833818
X554_Group1C_142dpi_RV_top_174_G_B2_P136.mzXML	X631_Group15_142dpi_RV_top_191_G_C7_P136.mzXML	Group1C	Group15	naive_VS_BNZ	0.437659834		X554_Group1C_142dpi_RV_bottom_174_G_B2_P140.mzXML	X631_Group15_142dpi_RV_bottom_191_G_C7_P140.mzXML	Group1C	Group15	naive_VS_BNZ	0.329476442
X554_Group1C_142dpi_RV_top_174_G_B2_P136.mzXML	X632_Group15_142dpi_RV_top_192_G_C8_P136.mzXML	Group1C	Group15	naive_VS_BNZ	0.388496258		X554_Group1C_142dpi_RV_bottom_174_G_B2_P140.mzXML	X632_Group15_142dpi_RV_bottom_192_G_C8_P140.mzXML	Group1C	Group15	naive_VS_BNZ	0.31951534
X554_Group1C_142dpi_RV_top_174_G_B2_P136.mzXML	X633_Group15_142dpi_RV_top_193_G_C9_P136.mzXML	Group1C	Group15	naive_VS_BNZ	0.376816176		X554_Group1C_142dpi_RV_bottom_174_G_B2_P140.mzXML	X633_Group15_142dpi_RV_bottom_193_G_C9_P140.mzXML	Group1C	Group15	naive_VS_BNZ	0.305439095
X554_Group1C_142dpi_RV_top_174_G_B2_P136.mzXML	X634_Group15_142dpi_RV_top_194_G_C10_P136.mzXML	Group1C	Group15	naive_VS_BNZ	0.336218614		X554_Group1C_142dpi_RV_bottom_174_G_B2_P140.mzXML	X634_Group15_142dpi_RV_bottom_194_G_C10_P140.mzXML	Group1C	Group15	naive_VS_BNZ	0.398859902
X554_Group1C_142dpi_RV_top_174_G_B2_P136.mzXML	X635_Group15_142dpi_RV_top_195_G_C11_P136.mzXML	Group1C	Group15	naive_VS_BNZ	0.251774554		X554_Group1C_142dpi_RV_bottom_174_G_B2_P140.mzXML	X635_Group15_142dpi_RV_bottom_195_G_C11_P140.mzXML	Group1C	Group15	naive_VS_BNZ	0.390863432
X554_Group1C_142dpi_RV_top_174_G_B2_P136.mzXML	X716_Group15_142dpi_RV_top_216_G_E8_P136.mzXML	Group1C	Group15	naive_VS_BNZ	0.319623221		X554_Group1C_142dpi_RV_bottom_174_G_B2_P140.mzXML	X716_Group15_142dpi_RV_bottom_216_G_E8_P140.mzXML	Group1C	Group15	naive_VS_BNZ	0.261719211
X554_Group1C_142dpi_RV_top_174_G_B2_P136.mzXML	X717_Group15_142dpi_RV_top_217_G_E9_P136.mzXML	Group1C	Group15	naive_VS_BNZ	0.301079178		X554_Group1C_142dpi_RV_bottom_174_G_B2_P140.mzXML	X717_Group15_142dpi_RV_bottom_217_G_E9_P140.mzXML	Group1C	Group15	naive_VS_BNZ	0.306093964
X554_Group1C_142dpi_RV_top_174_G_B2_P136.mzXML	X718_Group15_142dpi_RV_top_218_G_E10_P136.mzXML	Group1C	Group15	naive_VS_BNZ	0.317197025		X554_Group1C_142dpi_RV_bottom_174_G_B2_P140.mzXML	X718_Group15_142dpi_RV_bottom_218_G_E10_P140.mzXML	Group1C	Group15	naive_VS_BNZ	0.314667313
X554_Group1C_142dpi_RV_top_174_G_B2_P136.mzXML	X719_Group15_142dpi_RV_top_219_G_E11_P136.mzXML	Group1C	Group15	naive_VS_BNZ	0.298047279		X554_Group1C_142dpi_RV_bottom_174_G_B2_P140.mzXML	X719_Group15_142dpi_RV_bottom_219_G_E11_P140.mzXML	Group1C	Group15	naive_VS_BNZ	0.386120543
X554_Group1C_142dpi_RV_top_174_G_B2_P136.mzXML	X720_Group15_142dpi_RV_top_220_G_E12_P136.mzXML	Group1C	Group15	naive_VS_BNZ	0.24279422		X554_Group1C_142dpi_RV_bottom_174_G_B2_P140.mzXML	X720_Group15_142dpi_RV_bottom_220_G_E12_P140.mzXML	Group1C	Group15	naive_VS_BNZ	0.24198013
X554_Group1C_142dpi_RV_top_174_G_B2_P136.mzXML	X801_Group15_142dpi_RV_top_241_G_G9_P136.mzXML	Group1C	Group15	naive_VS_BNZ	0.342282249		X554_Group1C_142dpi_RV_bottom_174_G_B2_P140.mzXML	X801_Group15_142dpi_RV_bottom_241_G_G9_P140.mzXML	Group1C	Group15	naive_VS_BNZ	0.304079404
X554_Group1C_142dpi_RV_top_174_G_B2_P136.mzXML	X802_Group15_142dpi_RV_top_242_G_G10_P136.mzXML	Group1C	Group15	naive_VS_BNZ	0.366653913		X554_Group1C_142dpi_RV_bottom_174_G_B2_P140.mzXML	X802_Group15_142dpi_RV_bottom_242_G_G10_P140.mzXML	Group1C	Group15	naive_VS_BNZ	0.316158877
X554_Group1C_142dpi_RV_top_174_G_B2_P136.mzXML	X803_Group15_142dpi_RV_top_243_G_G11_P136.mzXML	Group1C	Group15	naive_VS_BNZ	0.309373602		X554_Group1C_142dpi_RV_bottom_174_G_B2_P140.mzXML	X803_Group15_142dpi_RV_bottom_243_G_G11_P140.mzXML	Group1C	Group15	naive_VS_BNZ	0.282847842
X554_Group1C_142dpi_RV_top_174_G_B2_P136.mzXML	X804_Group15_142dpi_RV_top_244_G_G12_P136.mzXML	Group1C	Group15	naive_VS_BNZ	0.269833565		X554_Group1C_142dpi_RV_bottom_174_G_B2_P140.mzXML	X804_Group15_142dpi_RV_bottom_244_G_G12_P140.mzXML	Group1C	Group15	naive_VS_BNZ	0.247393497
X554_Group1C_142dpi_RV_top_174_G_B2_P136.mzXML	X805_Group15_142dpi_RV_top_245_G_H1_P136.mzXML	Group1C	Group15	naive_VS_BNZ	0.282077822		X554_Group1C_142dpi_RV_bottom_174_G_B2_P140.mzXML	X805_Group15_142dpi_RV_bottom_245_G_H1_P140.mzXML	Group1C	Group15	naive_VS_BNZ	0.250745278
X555_Group1C_142dpi_RV_top_175_G_B3_P136.mzXML	X631_Group15_142dpi_RV_top_191_G_C7_P136.mzXML	Group1C	Group15	naive_VS_BNZ	0.455276521		X555_Group1C_142dpi_RV_bottom_175_G_B3_P140.mzXML	X631_Group15_142dpi_RV_bottom_191_G_C7_P140.mzXML	Group1C	Group15	naive_VS_BNZ	0.302720788
X555_Group1C_142dpi_RV_top_175_G_B3_P136.mzXML	X632_Group15_142dpi_RV_top_192_G_C8_P136.mzXML	Group1C	Group15	naive_VS_BNZ	0.308341581		X555_Group1C_142dpi_RV_bottom_175_G_B3_P140.mzXML	X632_Group15_142dpi_RV_bottom_192_G_C8_P140.mzXML	Group1C	Group15	naive_VS_BNZ	0.312484383
X555_Group1C_142dpi_RV_top_175_G_B3_P136.mzXML	X633_Group15_142dpi_RV_top_193_G_C9_P136.mzXML	Group1C	Group15	naive_VS_BNZ	0.34659724		X555_Group1C_142dpi_RV_bottom_175_G_B3_P140.mzXML	X633_Group15_142dpi_RV_bottom_193_G_C9_P140.mzXML	Group1C	Group15	naive_VS_BNZ	0.290424435
X555_Group1C_142dpi_RV_top_175_G_B3_P136.mzXML	X634_Group15_142dpi_RV_top_194_G_C10_P136.mzXML	Group1C	Group15	naive_VS_BNZ	0.299411153		X555_Group1C_142dpi_RV_bottom_175_G_B3_P140.mzXML	X634_Group15_142dpi_RV_bottom_194_G_C10_P140.mzXML	Group1C	Group15	naive_VS_BNZ	0.361747104
X555_Group1C_142dpi_RV_top_175_G_B3_P136.mzXML	X635_Group15_142dpi_RV_top_195_G_C11_P136.mzXML	Group1C	Group15	naive_VS_BNZ	0.24219358		X555_Group1C_142dpi_RV_bottom_175_G_B3_P140.mzXML	X635_Group15_142dpi_RV_bottom_195_G_C11_P140.mzXML	Group1C	Group15	naive_VS_BNZ	0.381077766
X555_Group1C_142dpi_RV_top_175_G_B3_P136.mzXML	X716_Group15_142dpi_RV_top_216_G_E8_P136.mzXML	Group1C	Group15	naive_VS_BNZ	0.28317335		X555_Group1C_142dpi_RV_bottom_175_G_B3_P140.mzXML	X716_Group15_142dpi_RV_bottom_216_G_E8_P140.mzXML	Group1C	Group15	naive_VS_BNZ	0.367025944
X555_Group1C_142dpi_RV_top_175_G_B3_P136.mzXML	X717_Group15_142dpi_RV_top_217_G_E9_P136.mzXML	Group1C	Group15	naive_VS_BNZ	0.271887641		X555_Group1C_142dpi_RV_bottom_175_G_B3_P140.mzXML	X717_Group15_142dpi_RV_bottom_217_G_E9_P140.mzXML	Group1C	Group15	naive_VS_BNZ	0.315125281
X555_Group1C_142dpi_RV_top_175_G_B3_P136.mzXML	X718_Group15_142dpi_RV_top_218_G_E10_P136.mzXML	Group1C	Group15	naive_VS_BNZ	0.271401233		X555_Group1C_142dpi_RV_bottom_175_G_B3_P140.mzXML	X718_Group15_142dpi_RV_bottom_218_G_E10_P140.mzXML	Group1C	Group15	naive_VS_BNZ	0.329851353
X555_Group1C_142dpi_RV_top_175_G_B3_P136.mzXML	X719_Group15_142dpi_RV_top_219_G_E11_P136.mzXML	Group1C	Group15	naive_VS_BNZ	0.274058226		X555_Group1C_142dpi_RV_bottom_175_G_B3_P140.mzXML	X719_Group15_142dpi_RV_bottom_219_G_E11_P140.mzXML	Group1C	Group15	naive_VS_BNZ	0.329529397
X555_Group1C_142dpi_RV_top_175_G_B3_P136.mzXML	X720_Group15_142dpi_RV_top_220_G_E12_P136.mzXML	Group1C	Group15	naive_VS_BNZ	0.230184723		X555_Group1C_142dpi_RV_bottom_175_G_B3_P140.mzXML	X720_Group15_142dpi_RV_bottom_220_G_E12_P140.mzXML	Group1C	Group15	naive_VS_BNZ	0.272243704
X555_Group1C_142dpi_RV_top_175_G_B3_P136.mzXML	X801_Group15_142dpi_RV_top_241_G_G9_P136.mzXML	Group1C	Group15	naive_VS_BNZ	0.371408288		X555_Group1C_142dpi_RV_bottom_175_G_B3_P140.mzXML	X801_Group15_142dpi_RV_bottom_241_G_G9_P140.mzXML	Group1C	Group15	naive_VS_BNZ	0.318776579
X555_Group1C_142dpi_RV_top_175_G_B3_P136.mzXML	X802_Group15_142dpi_RV_top_242_G_G10_P136.mzXML	Group1C	Group15	naive_VS_BNZ	0.375840071		X555_Group1C_142dpi_RV_bottom_175_G_B3_P140.mzXML	X802_Group15_142dpi_RV_bottom_242_G_G10_P140.mzXML	Group1C	Group15	naive_VS_BNZ	0.335300434
X555_Group1C_142dpi_RV_top_175_G_B3_P136.mzXML	X803_Group15_142dpi_RV_top_243_G_G11_P136.mzXML	Group1C	Group15	naive_VS_BNZ	0.32825626		X555_Group1C_142dpi_RV_bottom_175_G_B3_P140.mzXML	X803_Group15_142dpi_RV_bottom_243_G_G11_P140.mzXML	Group1C	Group15	naive_VS_BNZ	0.312989617
X555_Group1C_142dpi_RV_top_175_G_B3_P136.mzXML	X804_Group15_142dpi_RV_top_244_G_G12_P136.mzXML	Group1C	Group15	naive_VS_BNZ	0.318000927		X555_Group1C_142dpi_RV_bottom_175_G_B3_P140.mzXML	X804_Group15_142dpi_RV_bottom_244_G_G12_P140.mzXML	Group1C	Group15	naive_VS_BNZ	0.299243469
X555_Group1C_142dpi_RV_top_175_G_B3_P136.mzXML	X805_Group15_142dpi_RV_top_245_G_H1_P136.mzXML	Group1C	Group15	naive_VS_BNZ	0.292777655		X555_Group1C_142dpi_RV_bottom_175_G_B3_P140.mzXML	X805_Group15_142dpi_RV_bottom_245_G_H1_P140.mzXML	Group1C	Group15	naive_VS_BNZ	0.322232307
X581_Group3E_142dpi_RV_top_176_G_B4_P136.mzXML	X611_Group9_142dpi_RV_top_181_G_B9_P136.mzXML	Group3E	Group9	infected_VS_combo	0.232570367		X581_Group3E_142dpi_RV_bottom_176_G_B4_P140.mzXML	X611_Group9_142dpi_RV_bottom_181_G_B9_P140.mzXML	Group3E	Group9	infected_VS_combo	0.282637999
X581_Group3E_142dpi_RV_top_176_G_B4_P136.mzXML	X612_Group9_142dpi_RV_top_182_G_B10_P136.mzXML	Group3E	Group9	infected_VS_combo	0.202641655		X581_Group3E_142dpi_RV_bottom_176_G_B4_P140.mzXML	X612_Group9_142dpi_RV_bottom_182_G_B10_P140.mzXML	Group3E	Group9	infected_VS_combo	0.25444669
X581_Group3E_142dpi_RV_top_176_G_B4_P136.mzXML	X613_Group9_142dpi_RV_top_183_G_B11_P136.mzXML	Group3E	Group9	infected_VS_combo	0.275631134		X581_Group3E_142dpi_RV_bottom_176_G_B4_P140.mzXML	X613_Group9_142dpi_RV_bottom_183_G_B11_P140.mzXML	Group3E	Group9	infected_VS_combo	0.298423858
X581_Group3E_142dpi_RV_top_176_G_B4_P136.mzXML	X614_Group9_142dpi_RV_top_184_G_B12_P136.mzXML	Group3E	Group9	infected_VS_combo	0.337101367		X581_Group3E_142dpi_RV_bottom_176_G_B4_P140.mzXML	X614_Group9_142dpi_RV_bottom_184_G_B12_P140.mzXML	Group3E	Group9	infected_VS_combo	0.441008519
X581_Group3E_142dpi_RV_top_176_G_B4_P136.mzXML	X615_Group9_142dpi_RV_top_185_G_C1_P136.mzXML	Group3E	Group9	infected_VS_combo	0.358943404		X581_Group3E_142dpi_RV_bottom_176_G_B4_P140.mzXML	X615_Group9_142dpi_RV_bottom_185_G_C1_P140.mzXML	Group3E	Group9	infected_VS_combo	0.270420595
X581_Group3E_142dpi_RV_top_176_G_B4_P136.mzXML	X696_Group9_142dpi_RV_top_206_G_D10_P136.mzXML	Group3E	Group9	infected_VS_combo	0.224016176		X581_Group3E_142dpi_RV_bottom_176_G_B4_P140.mzXML	X696_Group9_142dpi_RV_bottom_206_G_D10_P140.mzXML	Group3E	Group9	infected_VS_combo	0.342638453
X581_Group3E_142dpi_RV_top_176_G_B4_P136.mzXML	X697_Group9_142dpi_RV_top_207_G_D11_P136.mzXML	Group3E	Group9	infected_VS_combo	0.289987467		X581_Group3E_142dpi_RV_bottom_176_G_B4_P140.mzXML	X697_Group9_142dpi_RV_bottom_207_G_D11_P140.mzXML	Group3E	Group9	infected_VS_combo	0.325150354
X581_Group3E_142dpi_RV_top_176_G_B4_P136.mzXML	X698_Group9_142dpi_RV_top_208_G_D12_P136.mzXML	Group3E	Group9	infected_VS_combo	0.389950511		X581_Group3E_142dpi_RV_bottom_176_G_B4_P140.mzXML	X698_Group9_142dpi_RV_bottom_208_G_D12_P140.mzXML	Group3E	Group9	infected_VS_combo	0.366517288
X581_Group3E_142dpi_RV_top_176_G_B4_P136.mzXML	X699_Group9_142dpi_RV_top_209_G_E1_P136.mzXML	Group3E	Group9	infected_VS_combo	0.378268369		X581_Group3E_142dpi_RV_bottom_176_G_B4_P140.mzXML	X699_Group9_142dpi_RV_bottom_209_G_E1_P140.mzXML	Group3E	Group9	infected_VS_combo	0.271075295
X581_Group3E_142dpi_RV_top_176_G_B4_P136.mzXML	X700_Group9_142dpi_RV_top_210_G_E2_P136.mzXML	Group3E	Group9	infected_VS_combo	0.316225348		X581_Group3E_142dpi_RV_bottom_176_G_B4_P140.mzXML	X700_Group9_142dpi_RV_bottom_210_G_E2_P140.mzXML	Group3E	Group9	infected_VS_combo	0.286971386
X581_Group3E_142dpi_RV_top_176_G_B4_P136.mzXML	X781_Group9_142dpi_RV_top_231_G_F11_P136.mzXML	Group3E	Group9	infected_VS_combo	0.259279513		X581_Group3E_142dpi_RV_bottom_176_G_B4_P140.mzXML	X781_Group9_142dpi_RV_bottom_231_G_F11_P140.mzXML	Group3E	Group9	infected_VS_combo	0.320360277
X581_Group3E_142dpi_RV_top_176_G_B4_P136.mzXML	X782_Group9_142dpi_RV_top_232_G_F12_P136.mzXML	Group3E	Group9	infected_VS_combo	0.369774246		X581_Group3E_142dpi_RV_bottom_176_G_B4_P140.mzXML	X782_Group9_142dpi_RV_bottom_232_G_F12_P140.mzXML	Group3E	Group9	infected_VS_combo	0.471602685
X581_Group3E_142dpi_RV_top_176_G_B4_P136.mzXML	X783_Group9_142dpi_RV_top_233_G_G1_P136.mzXML	Group3E	Group9	infected_VS_combo	0.470571566		X581_Group3E_142dpi_RV_bottom_176_G_B4_P140.mzXML	X783_Group9_142dpi_RV_bottom_233_G_G1_P140.mzXML	Group3E	Group9	infected_VS_combo	0.385827271
X581_Group3E_142dpi_RV_top_176_G_B4_P136.mzXML	X784_Group9_142dpi_RV_top_234_G_G2_P136.mzXML	Group3E	Group9	infected_VS_combo	0.25465595		X581_Group3E_142dpi_RV_bottom_176_G_B4_P140.mzXML	X784_Group9_142dpi_RV_bottom_234_G_G2_P140.mzXML	Group3E	Group9	infected_VS_combo	0.266988889
X581_Group3E_142dpi_RV_top_176_G_B4_P136.mzXML	X785_Group9_142dpi_RV_top_235_G_G3_P136.mzXML	Group3E	Group9	infected_VS_combo	0.297022202		X581_Group3E_142dpi_RV_bottom_176_G_B4_P140.mzXML	X785_Group9_142dpi_RV_bottom_235_G_G3_P140.mzXML	Group3E	Group9	infected_VS_combo	0.320933614
X582_Group3E_142dpi_RV_top_177_G_B5_P136.mzXML	X611_Group9_142dpi_RV_top_181_G_B9_P136.mzXML	Group3E	Group9	infected_VS_combo	0.22331099		X582_Group3E_142dpi_RV_bottom_177_G_B5_P140.mzXML	X611_Group9_142dpi_RV_bottom_181_G_B9_P140.mzXML	Group3E	Group9	infected_VS_combo	0.313471936
X582_Group3E_142dpi_RV_top_177_G_B5_P136.mzXML	X612_Group9_142dpi_RV_top_182_G_B10_P136.mzXML	Group3E	Group9	infected_VS_combo	0.20856103		X582_Group3E_142dpi_RV_bottom_177_G_B5_P140.mzXML	X612_Group9_142dpi_RV_bottom_182_G_B10_P140.mzXML	Group3E	Group9	infected_VS_combo	0.346622793
X582_Group3E_142dpi_RV_top_177_G_B5_P136.mzXML	X613_Group9_142dpi_RV_top_183_G_B11_P136.mzXML	Group3E	Group9	infected_VS_combo	0.193428819		X582_Group3E_142dpi_RV_bottom_177_G_B5_P140.mzXML	X613_Group9_142dpi_RV_bottom_183_G_B11_P140.mzXML	Group3E	Group9	infected_VS_combo	0.343800811
X582_Group3E_142dpi_RV_top_177_G_B5_P136.mzXML	X614_Group9_142dpi_RV_top_184_G_B12_P136.mzXML	Group3E	Group9	infected_VS_combo	0.340432953		X582_Group3E_142dpi_RV_bottom_177_G_B5_P140.mzXML	X614_Group9_142dpi_RV_bottom_184_G_B12_P140.mzXML	Group3E	Group9	infected_VS_combo	0.421211866
X582_Group3E_142dpi_RV_top_177_G_B5_P136.mzXML	X615_Group9_142dpi_RV_top_185_G_C1_P136.mzXML	Group3E	Group9	infected_VS_combo	0.315165953		X582_Group3E_142dpi_RV_bottom_177_G_B5_P140.mzXML	X615_Group9_142dpi_RV_bottom_185_G_C1_P140.mzXML	Group3E	Group9	infected_VS_combo	0.37505324
X582_Group3E_142dpi_RV_top_177_G_B5_P136.mzXML	X696_Group9_142dpi_RV_top_206_G_D10_P136.mzXML	Group3E	Group9	infected_VS_combo	0.24249952		X582_Group3E_142dpi_RV_bottom_177_G_B5_P140.mzXML	X696_Group9_142dpi_RV_bottom_206_G_D10_P140.mzXML	Group3E	Group9	infected_VS_combo	0.447144836
X582_Group3E_142dpi_RV_top_177_G_B5_P136.mzXML	X697_Group9_142dpi_RV_top_207_G_D11_P136.mzXML	Group3E	Group9	infected_VS_combo	0.283904794		X582_Group3E_142dpi_RV_bottom_177_G_B5_P140.mzXML	X697_Group9_142dpi_RV_bottom_207_G_D11_P140.mzXML	Group3E	Group9	infected_VS_combo	0.371037752
X582_Group3E_142dpi_RV_top_177_G_B5_P136.mzXML	X698_Group9_142dpi_RV_top_208_G_D12_P136.mzXML	Group3E	Group9	infected_VS_combo	0.404840566		X582_Group3E_142dpi_RV_bottom_177_G_B5_P140.mzXML	X698_Group9_142dpi_RV_bottom_208_G_D12_P140.mzXML	Group3E	Group9	infected_VS_combo	0.430824425
X582_Group3E_142dpi_RV_top_177_G_B5_P136.mzXML	X699_Group9_142dpi_RV_top_209_G_E1_P136.mzXML	Group3E	Group9	infected_VS_combo	0.336597913		X582_Group3E_142dpi_RV_bottom_177_G_B5_P140.mzXML	X699_Group9_142dpi_RV_bottom_209_G_E1_P140.mzXML	Group3E	Group9	infected_VS_combo	0.429508197
X582_Group3E_142dpi_RV_top_177_G_B5_P136.mzXML	X700_Group9_142dpi_RV_top_210_G_E2_P136.mzXML	Group3E	Group9	infected_VS_combo	0.243278426		X582_Group3E_142dpi_RV_bottom_177_G_B5_P140.mzXML	X700_Group9_142dpi_RV_bottom_210_G_E2_P140.mzXML	Group3E	Group9	infected_VS_combo	0.368449275
X582_Group3E_142dpi_RV_top_177_G_B5_P136.mzXML	X781_Group9_142dpi_RV_top_231_G_F11_P136.mzXML	Group3E	Group9	infected_VS_combo	0.320878013		X582_Group3E_142dpi_RV_bottom_177_G_B5_P140.mzXML	X781_Group9_142dpi_RV_bottom_231_G_F11_P140.mzXML	Group3E	Group9	infected_VS_combo	0.325091267
X582_Group3E_142dpi_RV_top_177_G_B5_P136.mzXML	X782_Group9_142dpi_RV_top_232_G_F12_P136.mzXML	Group3E	Group9	infected_VS_combo	0.371699713		X582_Group3E_142dpi_RV_bottom_177_G_B5_P140.mzXML	X782_Group9_142dpi_RV_bottom_232_G_F12_P140.mzXML	Group3E	Group9	infected_VS_combo	0.476737844
X582_Group3E_142dpi_RV_top_177_G_B5_P136.mzXML	X783_Group9_142dpi_RV_top_233_G_G1_P136.mzXML	Group3E	Group9	infected_VS_combo	0.445969274		X582_Group3E_142dpi_RV_bottom_177_G_B5_P140.mzXML	X783_Group9_142dpi_RV_bottom_233_G_G1_P140.mzXML	Group3E	Group9	infected_VS_combo	0.423940439
X582_Group3E_142dpi_RV_top_177_G_B5_P136.mzXML	X784_Group9_142dpi_RV_top_234_G_G2_P136.mzXML	Group3E	Group9	infected_VS_combo	0.30924211		X582_Group3E_142dpi_RV_bottom_177_G_B5_P140.mzXML	X784_Group9_142dpi_RV_bottom_234_G_G2_P140.mzXML	Group3E	Group9	infected_VS_combo	0.345440365
X582_Group3E_142dpi_RV_top_177_G_B5_P136.mzXML	X785_Group9_142dpi_RV_top_235_G_G3_P136.mzXML	Group3E	Group9	infected_VS_combo	0.270331852		X582_Group3E_142dpi_RV_bottom_177_G_B5_P140.mzXML	X785_Group9_142dpi_RV_bottom_235_G_G3_P140.mzXML	Group3E	Group9	infected_VS_combo	0.34260952
X583_Group3E_142dpi_RV_top_178_G_B6_P136.mzXML	X611_Group9_142dpi_RV_top_181_G_B9_P136.mzXML	Group3E	Group9	infected_VS_combo	0.426221558		X583_Group3E_142dpi_RV_bottom_178_G_B6_P140.mzXML	X611_Group9_142dpi_RV_bottom_181_G_B9_P140.mzXML	Group3E	Group9	infected_VS_combo	0.402131319
X583_Group3E_142dpi_RV_top_178_G_B6_P136.mzXML	X612_Group9_142dpi_RV_top_182_G_B10_P136.mzXML	Group3E	Group9	infected_VS_combo	0.383403858		X583_Group3E_142dpi_RV_bottom_178_G_B6_P140.mzXML	X612_Group9_142dpi_RV_bottom_182_G_B10_P140.mzXML	Group3E	Group9	infected_VS_combo	0.438091309
X583_Group3E_142dpi_RV_top_178_G_B6_P136.mzXML	X613_Group9_142dpi_RV_top_183_G_B11_P136.mzXML	Group3E	Group9	infected_VS_combo	0.276087888		X583_Group3E_142dpi_RV_bottom_178_G_B6_P140.mzXML	X613_Group9_142dpi_RV_bottom_183_G_B11_P140.mzXML	Group3E	Group9	infected_VS_combo	0.389693374
X583_Group3E_142dpi_RV_top_178_G_B6_P136.mzXML	X614_Group9_142dpi_RV_top_184_G_B12_P136.mzXML	Group3E	Group9	infected_VS_combo	0.466305768		X583_Group3E_142dpi_RV_bottom_178_G_B6_P140.mzXML	X614_Group9_142dpi_RV_bottom_184_G_B12_P140.mzXML	Group3E	Group9	infected_VS_combo	0.482402468
X583_Group3E_142dpi_RV_top_178_G_B6_P136.mzXML	X615_Group9_142dpi_RV_top_185_G_C1_P136.mzXML	Group3E	Group9	infected_VS_combo	0.422331349		X583_Group3E_142dpi_RV_bottom_178_G_B6_P140.mzXML	X615_Group9_142dpi_RV_bottom_185_G_C1_P140.mzXML	Group3E	Group9	infected_VS_combo	0.418776076
X583_Group3E_142dpi_RV_top_178_G_B6_P136.mzXML	X696_Group9_142dpi_RV_top_206_G_D10_P136.mzXML	Group3E	Group9	infected_VS_combo	0.411468854		X583_Group3E_142dpi_RV_bottom_178_G_B6_P140.mzXML	X696_Group9_142dpi_RV_bottom_206_G_D10_P140.mzXML	Group3E	Group9	infected_VS_combo	0.511751254
X583_Group3E_142dpi_RV_top_178_G_B6_P136.mzXML	X697_Group9_142dpi_RV_top_207_G_D11_P136.mzXML	Group3E	Group9	infected_VS_combo	0.443124763		X583_Group3E_142dpi_RV_bottom_178_G_B6_P140.mzXML	X697_Group9_142dpi_RV_bottom_207_G_D11_P140.mzXML	Group3E	Group9	infected_VS_combo	0.416094178
X583_Group3E_142dpi_RV_top_178_G_B6_P136.mzXML	X698_Group9_142dpi_RV_top_208_G_D12_P136.mzXML	Group3E	Group9	infected_VS_combo	0.476828961		X583_Group3E_142dpi_RV_bottom_178_G_B6_P140.mzXML	X698_Group9_142dpi_RV_bottom_208_G_D12_P140.mzXML	Group3E	Group9	infected_VS_combo	0.489063966
X583_Group3E_142dpi_RV_top_178_G_B6_P136.mzXML	X699_Group9_142dpi_RV_top_209_G_E1_P136.mzXML	Group3E	Group9	infected_VS_combo	0.383719407		X583_Group3E_142dpi_RV_bottom_178_G_B6_P140.mzXML	X699_Group9_142dpi_RV_bottom_209_G_E1_P140.mzXML	Group3E	Group9	infected_VS_combo	0.48962456
X583_Group3E_142dpi_RV_top_178_G_B6_P136.mzXML	X700_Group9_142dpi_RV_top_210_G_E2_P136.mzXML	Group3E	Group9	infected_VS_combo	0.401601527		X583_Group3E_142dpi_RV_bottom_178_G_B6_P140.mzXML	X700_Group9_142dpi_RV_bottom_210_G_E2_P140.mzXML	Group3E	Group9	infected_VS_combo	0.452636528
X583_Group3E_142dpi_RV_top_178_G_B6_P136.mzXML	X781_Group9_142dpi_RV_top_231_G_F11_P136.mzXML	Group3E	Group9	infected_VS_combo	0.428290255		X583_Group3E_142dpi_RV_bottom_178_G_B6_P140.mzXML	X781_Group9_142dpi_RV_bottom_231_G_F11_P140.mzXML	Group3E	Group9	infected_VS_combo	0.398496332
X583_Group3E_142dpi_RV_top_178_G_B6_P136.mzXML	X782_Group9_142dpi_RV_top_232_G_F12_P136.mzXML	Group3E	Group9	infected_VS_combo	0.432793622		X583_Group3E_142dpi_RV_bottom_178_G_B6_P140.mzXML	X782_Group9_142dpi_RV_bottom_232_G_F12_P140.mzXML	Group3E	Group9	infected_VS_combo	0.431957067
X583_Group3E_142dpi_RV_top_178_G_B6_P136.mzXML	X783_Group9_142dpi_RV_top_233_G_G1_P136.mzXML	Group3E	Group9	infected_VS_combo	0.496692945		X583_Group3E_142dpi_RV_bottom_178_G_B6_P140.mzXML	X783_Group9_142dpi_RV_bottom_233_G_G1_P140.mzXML	Group3E	Group9	infected_VS_combo	0.394332063
X583_Group3E_142dpi_RV_top_178_G_B6_P136.mzXML	X784_Group9_142dpi_RV_top_234_G_G2_P136.mzXML	Group3E	Group9	infected_VS_combo	0.423120695		X583_Group3E_142dpi_RV_bottom_178_G_B6_P140.mzXML	X784_Group9_142dpi_RV_bottom_234_G_G2_P140.mzXML	Group3E	Group9	infected_VS_combo	0.413988506
X583_Group3E_142dpi_RV_top_178_G_B6_P136.mzXML	X785_Group9_142dpi_RV_top_235_G_G3_P136.mzXML	Group3E	Group9	infected_VS_combo	0.377128484		X583_Group3E_142dpi_RV_bottom_178_G_B6_P140.mzXML	X785_Group9_142dpi_RV_bottom_235_G_G3_P140.mzXML	Group3E	Group9	infected_VS_combo	0.370773682
X584_Group3E_142dpi_RV_top_179_G_B7_P136.mzXML	X611_Group9_142dpi_RV_top_181_G_B9_P136.mzXML	Group3E	Group9	infected_VS_combo	0.222851024		X584_Group3E_142dpi_RV_bottom_179_G_B7_P140.mzXML	X611_Group9_142dpi_RV_bottom_181_G_B9_P140.mzXML	Group3E	Group9	infected_VS_combo	0.194058773
X584_Group3E_142dpi_RV_top_179_G_B7_P136.mzXML	X612_Group9_142dpi_RV_top_182_G_B10_P136.mzXML	Group3E	Group9	infected_VS_combo	0.22873088		X584_Group3E_142dpi_RV_bottom_179_G_B7_P140.mzXML	X612_Group9_142dpi_RV_bottom_182_G_B10_P140.mzXML	Group3E	Group9	infected_VS_combo	0.208072908
X584_Group3E_142dpi_RV_top_179_G_B7_P136.mzXML	X613_Group9_142dpi_RV_top_183_G_B11_P136.mzXML	Group3E	Group9	infected_VS_combo	0.334912349		X584_Group3E_142dpi_RV_bottom_179_G_B7_P140.mzXML	X613_Group9_142dpi_RV_bottom_183_G_B11_P140.mzXML	Group3E	Group9	infected_VS_combo	0.220502715
X584_Group3E_142dpi_RV_top_179_G_B7_P136.mzXML	X614_Group9_142dpi_RV_top_184_G_B12_P136.mzXML	Group3E	Group9	infected_VS_combo	0.388509549		X584_Group3E_142dpi_RV_bottom_179_G_B7_P140.mzXML	X614_Group9_142dpi_RV_bottom_184_G_B12_P140.mzXML	Group3E	Group9	infected_VS_combo	0.403965928
X584_Group3E_142dpi_RV_top_179_G_B7_P136.mzXML	X615_Group9_142dpi_RV_top_185_G_C1_P136.mzXML	Group3E	Group9	infected_VS_combo	0.383133195		X584_Group3E_142dpi_RV_bottom_179_G_B7_P140.mzXML	X615_Group9_142dpi_RV_bottom_185_G_C1_P140.mzXML	Group3E	Group9	infected_VS_combo	0.266259528
X584_Group3E_142dpi_RV_top_179_G_B7_P136.mzXML	X696_Group9_142dpi_RV_top_206_G_D10_P136.mzXML	Group3E	Group9	infected_VS_combo	0.234413027		X584_Group3E_142dpi_RV_bottom_179_G_B7_P140.mzXML	X696_Group9_142dpi_RV_bottom_206_G_D10_P140.mzXML	Group3E	Group9	infected_VS_combo	0.268998724
X584_Group3E_142dpi_RV_top_179_G_B7_P136.mzXML	X697_Group9_142dpi_RV_top_207_G_D11_P136.mzXML	Group3E	Group9	infected_VS_combo	0.294333382		X584_Group3E_142dpi_RV_bottom_179_G_B7_P140.mzXML	X697_Group9_142dpi_RV_bottom_207_G_D11_P140.mzXML	Group3E	Group9	infected_VS_combo	0.276792743
X584_Group3E_142dpi_RV_top_179_G_B7_P136.mzXML	X698_Group9_142dpi_RV_top_208_G_D12_P136.mzXML	Group3E	Group9	infected_VS_combo	0.416163075		X584_Group3E_142dpi_RV_bottom_179_G_B7_P140.mzXML	X698_Group9_142dpi_RV_bottom_208_G_D12_P140.mzXML	Group3E	Group9	infected_VS_combo	0.351751882
X584_Group3E_142dpi_RV_top_179_G_B7_P136.mzXML	X699_Group9_142dpi_RV_top_209_G_E1_P136.mzXML	Group3E	Group9	infected_VS_combo	0.409717049		X584_Group3E_142dpi_RV_bottom_179_G_B7_P140.mzXML	X699_Group9_142dpi_RV_bottom_209_G_E1_P140.mzXML	Group3E	Group9	infected_VS_combo	0.262484436
X584_Group3E_142dpi_RV_top_179_G_B7_P136.mzXML	X700_Group9_142dpi_RV_top_210_G_E2_P136.mzXML	Group3E	Group9	infected_VS_combo	0.325280719		X584_Group3E_142dpi_RV_bottom_179_G_B7_P140.mzXML	X700_Group9_142dpi_RV_bottom_210_G_E2_P140.mzXML	Group3E	Group9	infected_VS_combo	0.283923119
X584_Group3E_142dpi_RV_top_179_G_B7_P136.mzXML	X781_Group9_142dpi_RV_top_231_G_F11_P136.mzXML	Group3E	Group9	infected_VS_combo	0.277514601		X584_Group3E_142dpi_RV_bottom_179_G_B7_P140.mzXML	X781_Group9_142dpi_RV_bottom_231_G_F11_P140.mzXML	Group3E	Group9	infected_VS_combo	0.223318076
X584_Group3E_142dpi_RV_top_179_G_B7_P136.mzXML	X782_Group9_142dpi_RV_top_232_G_F12_P136.mzXML	Group3E	Group9	infected_VS_combo	0.379593899		X584_Group3E_142dpi_RV_bottom_179_G_B7_P140.mzXML	X782_Group9_142dpi_RV_bottom_232_G_F12_P140.mzXML	Group3E	Group9	infected_VS_combo	0.379375379
X584_Group3E_142dpi_RV_top_179_G_B7_P136.mzXML	X783_Group9_142dpi_RV_top_233_G_G1_P136.mzXML	Group3E	Group9	infected_VS_combo	0.506593344		X584_Group3E_142dpi_RV_bottom_179_G_B7_P140.mzXML	X783_Group9_142dpi_RV_bottom_233_G_G1_P140.mzXML	Group3E	Group9	infected_VS_combo	0.335995563
X584_Group3E_142dpi_RV_top_179_G_B7_P136.mzXML	X784_Group9_142dpi_RV_top_234_G_G2_P136.mzXML	Group3E	Group9	infected_VS_combo	0.348261288		X584_Group3E_142dpi_RV_bottom_179_G_B7_P140.mzXML	X784_Group9_142dpi_RV_bottom_234_G_G2_P140.mzXML	Group3E	Group9	infected_VS_combo	0.191052753
X584_Group3E_142dpi_RV_top_179_G_B7_P136.mzXML	X785_Group9_142dpi_RV_top_235_G_G3_P136.mzXML	Group3E	Group9	infected_VS_combo	0.354286433		X584_Group3E_142dpi_RV_bottom_179_G_B7_P140.mzXML	X785_Group9_142dpi_RV_bottom_235_G_G3_P140.mzXML	Group3E	Group9	infected_VS_combo	0.217592768
X585_Group3E_142dpi_RV_top_180_G_B8_P136.mzXML	X611_Group9_142dpi_RV_top_181_G_B9_P136.mzXML	Group3E	Group9	infected_VS_combo	0.252195391		X585_Group3E_142dpi_RV_bottom_180_G_B8_P140.mzXML	X611_Group9_142dpi_RV_bottom_181_G_B9_P140.mzXML	Group3E	Group9	infected_VS_combo	0.370587608
X585_Group3E_142dpi_RV_top_180_G_B8_P136.mzXML	X612_Group9_142dpi_RV_top_182_G_B10_P136.mzXML	Group3E	Group9	infected_VS_combo	0.205172104		X585_Group3E_142dpi_RV_bottom_180_G_B8_P140.mzXML	X612_Group9_142dpi_RV_bottom_182_G_B10_P140.mzXML	Group3E	Group9	infected_VS_combo	0.374984537
X585_Group3E_142dpi_RV_top_180_G_B8_P136.mzXML	X613_Group9_142dpi_RV_top_183_G_B11_P136.mzXML	Group3E	Group9	infected_VS_combo	0.301470611		X585_Group3E_142dpi_RV_bottom_180_G_B8_P140.mzXML	X613_Group9_142dpi_RV_bottom_183_G_B11_P140.mzXML	Group3E	Group9	infected_VS_combo	0.307336117
X585_Group3E_142dpi_RV_top_180_G_B8_P136.mzXML	X614_Group9_142dpi_RV_top_184_G_B12_P136.mzXML	Group3E	Group9	infected_VS_combo	0.427379823		X585_Group3E_142dpi_RV_bottom_180_G_B8_P140.mzXML	X614_Group9_142dpi_RV_bottom_184_G_B12_P140.mzXML	Group3E	Group9	infected_VS_combo	0.35538275
X585_Group3E_142dpi_RV_top_180_G_B8_P136.mzXML	X615_Group9_142dpi_RV_top_185_G_C1_P136.mzXML	Group3E	Group9	infected_VS_combo	0.387424951		X585_Group3E_142dpi_RV_bottom_180_G_B8_P140.mzXML	X615_Group9_142dpi_RV_bottom_185_G_C1_P140.mzXML	Group3E	Group9	infected_VS_combo	0.386158908
X585_Group3E_142dpi_RV_top_180_G_B8_P136.mzXML	X696_Group9_142dpi_RV_top_206_G_D10_P136.mzXML	Group3E	Group9	infected_VS_combo	0.322215805		X585_Group3E_142dpi_RV_bottom_180_G_B8_P140.mzXML	X696_Group9_142dpi_RV_bottom_206_G_D10_P140.mzXML	Group3E	Group9	infected_VS_combo	0.432488111
X585_Group3E_142dpi_RV_top_180_G_B8_P136.mzXML	X697_Group9_142dpi_RV_top_207_G_D11_P136.mzXML	Group3E	Group9	infected_VS_combo	0.298095043		X585_Group3E_142dpi_RV_bottom_180_G_B8_P140.mzXML	X697_Group9_142dpi_RV_bottom_207_G_D11_P140.mzXML	Group3E	Group9	infected_VS_combo	0.390511939
X585_Group3E_142dpi_RV_top_180_G_B8_P136.mzXML	X698_Group9_142dpi_RV_top_208_G_D12_P136.mzXML	Group3E	Group9	infected_VS_combo	0.418103248		X585_Group3E_142dpi_RV_bottom_180_G_B8_P140.mzXML	X698_Group9_142dpi_RV_bottom_208_G_D12_P140.mzXML	Group3E	Group9	infected_VS_combo	0.477549579
X585_Group3E_142dpi_RV_top_180_G_B8_P136.mzXML	X699_Group9_142dpi_RV_top_209_G_E1_P136.mzXML	Group3E	Group9	infected_VS_combo	0.385065386		X585_Group3E_142dpi_RV_bottom_180_G_B8_P140.mzXML	X699_Group9_142dpi_RV_bottom_209_G_E1_P140.mzXML	Group3E	Group9	infected_VS_combo	0.413522339
X585_Group3E_142dpi_RV_top_180_G_B8_P136.mzXML	X700_Group9_142dpi_RV_top_210_G_E2_P136.mzXML	Group3E	Group9	infected_VS_combo	0.222038595		X585_Group3E_142dpi_RV_bottom_180_G_B8_P140.mzXML	X700_Group9_142dpi_RV_bottom_210_G_E2_P140.mzXML	Group3E	Group9	infected_VS_combo	0.45385735
X585_Group3E_142dpi_RV_top_180_G_B8_P136.mzXML	X781_Group9_142dpi_RV_top_231_G_F11_P136.mzXML	Group3E	Group9	infected_VS_combo	0.346029075		X585_Group3E_142dpi_RV_bottom_180_G_B8_P140.mzXML	X781_Group9_142dpi_RV_bottom_231_G_F11_P140.mzXML	Group3E	Group9	infected_VS_combo	0.367629071
X585_Group3E_142dpi_RV_top_180_G_B8_P136.mzXML	X782_Group9_142dpi_RV_top_232_G_F12_P136.mzXML	Group3E	Group9	infected_VS_combo	0.413287041		X585_Group3E_142dpi_RV_bottom_180_G_B8_P140.mzXML	X782_Group9_142dpi_RV_bottom_232_G_F12_P140.mzXML	Group3E	Group9	infected_VS_combo	0.430360584
X585_Group3E_142dpi_RV_top_180_G_B8_P136.mzXML	X783_Group9_142dpi_RV_top_233_G_G1_P136.mzXML	Group3E	Group9	infected_VS_combo	0.477685351		X585_Group3E_142dpi_RV_bottom_180_G_B8_P140.mzXML	X783_Group9_142dpi_RV_bottom_233_G_G1_P140.mzXML	Group3E	Group9	infected_VS_combo	0.336138876
X585_Group3E_142dpi_RV_top_180_G_B8_P136.mzXML	X784_Group9_142dpi_RV_top_234_G_G2_P136.mzXML	Group3E	Group9	infected_VS_combo	0.404013875		X585_Group3E_142dpi_RV_bottom_180_G_B8_P140.mzXML	X784_Group9_142dpi_RV_bottom_234_G_G2_P140.mzXML	Group3E	Group9	infected_VS_combo	0.326469728
X585_Group3E_142dpi_RV_top_180_G_B8_P136.mzXML	X785_Group9_142dpi_RV_top_235_G_G3_P136.mzXML	Group3E	Group9	infected_VS_combo	0.348035893		X585_Group3E_142dpi_RV_bottom_180_G_B8_P140.mzXML	X785_Group9_142dpi_RV_bottom_235_G_G3_P140.mzXML	Group3E	Group9	infected_VS_combo	0.339723446
X666_Group3E_142dpi_RV_top_201_G_D5_P136.mzXML	X611_Group9_142dpi_RV_top_181_G_B9_P136.mzXML	Group3E	Group9	infected_VS_combo	0.318284355		X666_Group3E_142dpi_RV_bottom_201_G_D5_P140.mzXML	X611_Group9_142dpi_RV_bottom_181_G_B9_P140.mzXML	Group3E	Group9	infected_VS_combo	0.276917931
X666_Group3E_142dpi_RV_top_201_G_D5_P136.mzXML	X612_Group9_142dpi_RV_top_182_G_B10_P136.mzXML	Group3E	Group9	infected_VS_combo	0.317010169		X666_Group3E_142dpi_RV_bottom_201_G_D5_P140.mzXML	X612_Group9_142dpi_RV_bottom_182_G_B10_P140.mzXML	Group3E	Group9	infected_VS_combo	0.419902679
X666_Group3E_142dpi_RV_top_201_G_D5_P136.mzXML	X613_Group9_142dpi_RV_top_183_G_B11_P136.mzXML	Group3E	Group9	infected_VS_combo	0.356881645		X666_Group3E_142dpi_RV_bottom_201_G_D5_P140.mzXML	X613_Group9_142dpi_RV_bottom_183_G_B11_P140.mzXML	Group3E	Group9	infected_VS_combo	0.341598239
X666_Group3E_142dpi_RV_top_201_G_D5_P136.mzXML	X614_Group9_142dpi_RV_top_184_G_B12_P136.mzXML	Group3E	Group9	infected_VS_combo	0.354326696		X666_Group3E_142dpi_RV_bottom_201_G_D5_P140.mzXML	X614_Group9_142dpi_RV_bottom_184_G_B12_P140.mzXML	Group3E	Group9	infected_VS_combo	0.414154782
X666_Group3E_142dpi_RV_top_201_G_D5_P136.mzXML	X615_Group9_142dpi_RV_top_185_G_C1_P136.mzXML	Group3E	Group9	infected_VS_combo	0.446337321		X666_Group3E_142dpi_RV_bottom_201_G_D5_P140.mzXML	X615_Group9_142dpi_RV_bottom_185_G_C1_P140.mzXML	Group3E	Group9	infected_VS_combo	0.400326807
X666_Group3E_142dpi_RV_top_201_G_D5_P136.mzXML	X696_Group9_142dpi_RV_top_206_G_D10_P136.mzXML	Group3E	Group9	infected_VS_combo	0.31384411		X666_Group3E_142dpi_RV_bottom_201_G_D5_P140.mzXML	X696_Group9_142dpi_RV_bottom_206_G_D10_P140.mzXML	Group3E	Group9	infected_VS_combo	0.310669421
X666_Group3E_142dpi_RV_top_201_G_D5_P136.mzXML	X697_Group9_142dpi_RV_top_207_G_D11_P136.mzXML	Group3E	Group9	infected_VS_combo	0.317885197		X666_Group3E_142dpi_RV_bottom_201_G_D5_P140.mzXML	X697_Group9_142dpi_RV_bottom_207_G_D11_P140.mzXML	Group3E	Group9	infected_VS_combo	0.205267107
X666_Group3E_142dpi_RV_top_201_G_D5_P136.mzXML	X698_Group9_142dpi_RV_top_208_G_D12_P136.mzXML	Group3E	Group9	infected_VS_combo	0.394688037		X666_Group3E_142dpi_RV_bottom_201_G_D5_P140.mzXML	X698_Group9_142dpi_RV_bottom_208_G_D12_P140.mzXML	Group3E	Group9	infected_VS_combo	0.361802946
X666_Group3E_142dpi_RV_top_201_G_D5_P136.mzXML	X699_Group9_142dpi_RV_top_209_G_E1_P136.mzXML	Group3E	Group9	infected_VS_combo	0.450323175		X666_Group3E_142dpi_RV_bottom_201_G_D5_P140.mzXML	X699_Group9_142dpi_RV_bottom_209_G_E1_P140.mzXML	Group3E	Group9	infected_VS_combo	0.384688109
X666_Group3E_142dpi_RV_top_201_G_D5_P136.mzXML	X700_Group9_142dpi_RV_top_210_G_E2_P136.mzXML	Group3E	Group9	infected_VS_combo	0.379237854		X666_Group3E_142dpi_RV_bottom_201_G_D5_P140.mzXML	X700_Group9_142dpi_RV_bottom_210_G_E2_P140.mzXML	Group3E	Group9	infected_VS_combo	0.254310679
X666_Group3E_142dpi_RV_top_201_G_D5_P136.mzXML	X781_Group9_142dpi_RV_top_231_G_F11_P136.mzXML	Group3E	Group9	infected_VS_combo	0.393271471		X666_Group3E_142dpi_RV_bottom_201_G_D5_P140.mzXML	X781_Group9_142dpi_RV_bottom_231_G_F11_P140.mzXML	Group3E	Group9	infected_VS_combo	0.311697501
X666_Group3E_142dpi_RV_top_201_G_D5_P136.mzXML	X782_Group9_142dpi_RV_top_232_G_F12_P136.mzXML	Group3E	Group9	infected_VS_combo	0.438761611		X666_Group3E_142dpi_RV_bottom_201_G_D5_P140.mzXML	X782_Group9_142dpi_RV_bottom_232_G_F12_P140.mzXML	Group3E	Group9	infected_VS_combo	0.389745977
X666_Group3E_142dpi_RV_top_201_G_D5_P136.mzXML	X783_Group9_142dpi_RV_top_233_G_G1_P136.mzXML	Group3E	Group9	infected_VS_combo	0.446741111		X666_Group3E_142dpi_RV_bottom_201_G_D5_P140.mzXML	X783_Group9_142dpi_RV_bottom_233_G_G1_P140.mzXML	Group3E	Group9	infected_VS_combo	0.343404967
X666_Group3E_142dpi_RV_top_201_G_D5_P136.mzXML	X784_Group9_142dpi_RV_top_234_G_G2_P136.mzXML	Group3E	Group9	infected_VS_combo	0.355871619		X666_Group3E_142dpi_RV_bottom_201_G_D5_P140.mzXML	X784_Group9_142dpi_RV_bottom_234_G_G2_P140.mzXML	Group3E	Group9	infected_VS_combo	0.336194787
X666_Group3E_142dpi_RV_top_201_G_D5_P136.mzXML	X785_Group9_142dpi_RV_top_235_G_G3_P136.mzXML	Group3E	Group9	infected_VS_combo	0.350700598		X666_Group3E_142dpi_RV_bottom_201_G_D5_P140.mzXML	X785_Group9_142dpi_RV_bottom_235_G_G3_P140.mzXML	Group3E	Group9	infected_VS_combo	0.264745697
X667_Group3E_142dpi_RV_top_202_G_D6_P136.mzXML	X611_Group9_142dpi_RV_top_181_G_B9_P136.mzXML	Group3E	Group9	infected_VS_combo	0.254023223		X667_Group3E_142dpi_RV_bottom_202_G_D6_P140.mzXML	X611_Group9_142dpi_RV_bottom_181_G_B9_P140.mzXML	Group3E	Group9	infected_VS_combo	0.347158682
X667_Group3E_142dpi_RV_top_202_G_D6_P136.mzXML	X612_Group9_142dpi_RV_top_182_G_B10_P136.mzXML	Group3E	Group9	infected_VS_combo	0.270521321		X667_Group3E_142dpi_RV_bottom_202_G_D6_P140.mzXML	X612_Group9_142dpi_RV_bottom_182_G_B10_P140.mzXML	Group3E	Group9	infected_VS_combo	0.308666945
X667_Group3E_142dpi_RV_top_202_G_D6_P136.mzXML	X613_Group9_142dpi_RV_top_183_G_B11_P136.mzXML	Group3E	Group9	infected_VS_combo	0.334578992		X667_Group3E_142dpi_RV_bottom_202_G_D6_P140.mzXML	X613_Group9_142dpi_RV_bottom_183_G_B11_P140.mzXML	Group3E	Group9	infected_VS_combo	0.320850686
X667_Group3E_142dpi_RV_top_202_G_D6_P136.mzXML	X614_Group9_142dpi_RV_top_184_G_B12_P136.mzXML	Group3E	Group9	infected_VS_combo	0.323721336		X667_Group3E_142dpi_RV_bottom_202_G_D6_P140.mzXML	X614_Group9_142dpi_RV_bottom_184_G_B12_P140.mzXML	Group3E	Group9	infected_VS_combo	0.415251669
X667_Group3E_142dpi_RV_top_202_G_D6_P136.mzXML	X615_Group9_142dpi_RV_top_185_G_C1_P136.mzXML	Group3E	Group9	infected_VS_combo	0.402430148		X667_Group3E_142dpi_RV_bottom_202_G_D6_P140.mzXML	X615_Group9_142dpi_RV_bottom_185_G_C1_P140.mzXML	Group3E	Group9	infected_VS_combo	0.348728006
X667_Group3E_142dpi_RV_top_202_G_D6_P136.mzXML	X696_Group9_142dpi_RV_top_206_G_D10_P136.mzXML	Group3E	Group9	infected_VS_combo	0.279938589		X667_Group3E_142dpi_RV_bottom_202_G_D6_P140.mzXML	X696_Group9_142dpi_RV_bottom_206_G_D10_P140.mzXML	Group3E	Group9	infected_VS_combo	0.260238656
X667_Group3E_142dpi_RV_top_202_G_D6_P136.mzXML	X697_Group9_142dpi_RV_top_207_G_D11_P136.mzXML	Group3E	Group9	infected_VS_combo	0.307797808		X667_Group3E_142dpi_RV_bottom_202_G_D6_P140.mzXML	X697_Group9_142dpi_RV_bottom_207_G_D11_P140.mzXML	Group3E	Group9	infected_VS_combo	0.337062856
X667_Group3E_142dpi_RV_top_202_G_D6_P136.mzXML	X698_Group9_142dpi_RV_top_208_G_D12_P136.mzXML	Group3E	Group9	infected_VS_combo	0.353863035		X667_Group3E_142dpi_RV_bottom_202_G_D6_P140.mzXML	X698_Group9_142dpi_RV_bottom_208_G_D12_P140.mzXML	Group3E	Group9	infected_VS_combo	0.367022939
X667_Group3E_142dpi_RV_top_202_G_D6_P136.mzXML	X699_Group9_142dpi_RV_top_209_G_E1_P136.mzXML	Group3E	Group9	infected_VS_combo	0.383266549		X667_Group3E_142dpi_RV_bottom_202_G_D6_P140.mzXML	X699_Group9_142dpi_RV_bottom_209_G_E1_P140.mzXML	Group3E	Group9	infected_VS_combo	0.280068128
X667_Group3E_142dpi_RV_top_202_G_D6_P136.mzXML	X700_Group9_142dpi_RV_top_210_G_E2_P136.mzXML	Group3E	Group9	infected_VS_combo	0.335947376		X667_Group3E_142dpi_RV_bottom_202_G_D6_P140.mzXML	X700_Group9_142dpi_RV_bottom_210_G_E2_P140.mzXML	Group3E	Group9	infected_VS_combo	0.296221605
X667_Group3E_142dpi_RV_top_202_G_D6_P136.mzXML	X781_Group9_142dpi_RV_top_231_G_F11_P136.mzXML	Group3E	Group9	infected_VS_combo	0.33464335		X667_Group3E_142dpi_RV_bottom_202_G_D6_P140.mzXML	X781_Group9_142dpi_RV_bottom_231_G_F11_P140.mzXML	Group3E	Group9	infected_VS_combo	0.333815672
X667_Group3E_142dpi_RV_top_202_G_D6_P136.mzXML	X782_Group9_142dpi_RV_top_232_G_F12_P136.mzXML	Group3E	Group9	infected_VS_combo	0.383756638		X667_Group3E_142dpi_RV_bottom_202_G_D6_P140.mzXML	X782_Group9_142dpi_RV_bottom_232_G_F12_P140.mzXML	Group3E	Group9	infected_VS_combo	0.434747419
X667_Group3E_142dpi_RV_top_202_G_D6_P136.mzXML	X783_Group9_142dpi_RV_top_233_G_G1_P136.mzXML	Group3E	Group9	infected_VS_combo	0.319316902		X667_Group3E_142dpi_RV_bottom_202_G_D6_P140.mzXML	X783_Group9_142dpi_RV_bottom_233_G_G1_P140.mzXML	Group3E	Group9	infected_VS_combo	0.411470574
X667_Group3E_142dpi_RV_top_202_G_D6_P136.mzXML	X784_Group9_142dpi_RV_top_234_G_G2_P136.mzXML	Group3E	Group9	infected_VS_combo	0.340507618		X667_Group3E_142dpi_RV_bottom_202_G_D6_P140.mzXML	X784_Group9_142dpi_RV_bottom_234_G_G2_P140.mzXML	Group3E	Group9	infected_VS_combo	0.310910186
X667_Group3E_142dpi_RV_top_202_G_D6_P136.mzXML	X785_Group9_142dpi_RV_top_235_G_G3_P136.mzXML	Group3E	Group9	infected_VS_combo	0.245441175		X667_Group3E_142dpi_RV_bottom_202_G_D6_P140.mzXML	X785_Group9_142dpi_RV_bottom_235_G_G3_P140.mzXML	Group3E	Group9	infected_VS_combo	0.283038752
X668_Group3E_142dpi_RV_top_203_G_D7_P136.mzXML	X611_Group9_142dpi_RV_top_181_G_B9_P136.mzXML	Group3E	Group9	infected_VS_combo	0.203732753		X668_Group3E_142dpi_RV_bottom_203_G_D7_P140.mzXML	X611_Group9_142dpi_RV_bottom_181_G_B9_P140.mzXML	Group3E	Group9	infected_VS_combo	0.327999384
X668_Group3E_142dpi_RV_top_203_G_D7_P136.mzXML	X612_Group9_142dpi_RV_top_182_G_B10_P136.mzXML	Group3E	Group9	infected_VS_combo	0.16331097		X668_Group3E_142dpi_RV_bottom_203_G_D7_P140.mzXML	X612_Group9_142dpi_RV_bottom_182_G_B10_P140.mzXML	Group3E	Group9	infected_VS_combo	0.401940321
X668_Group3E_142dpi_RV_top_203_G_D7_P136.mzXML	X613_Group9_142dpi_RV_top_183_G_B11_P136.mzXML	Group3E	Group9	infected_VS_combo	0.28665195		X668_Group3E_142dpi_RV_bottom_203_G_D7_P140.mzXML	X613_Group9_142dpi_RV_bottom_183_G_B11_P140.mzXML	Group3E	Group9	infected_VS_combo	0.354910678
X668_Group3E_142dpi_RV_top_203_G_D7_P136.mzXML	X614_Group9_142dpi_RV_top_184_G_B12_P136.mzXML	Group3E	Group9	infected_VS_combo	0.329707683		X668_Group3E_142dpi_RV_bottom_203_G_D7_P140.mzXML	X614_Group9_142dpi_RV_bottom_184_G_B12_P140.mzXML	Group3E	Group9	infected_VS_combo	0.38268769
X668_Group3E_142dpi_RV_top_203_G_D7_P136.mzXML	X615_Group9_142dpi_RV_top_185_G_C1_P136.mzXML	Group3E	Group9	infected_VS_combo	0.351749202		X668_Group3E_142dpi_RV_bottom_203_G_D7_P140.mzXML	X615_Group9_142dpi_RV_bottom_185_G_C1_P140.mzXML	Group3E	Group9	infected_VS_combo	0.386481962
X668_Group3E_142dpi_RV_top_203_G_D7_P136.mzXML	X696_Group9_142dpi_RV_top_206_G_D10_P136.mzXML	Group3E	Group9	infected_VS_combo	0.197371519		X668_Group3E_142dpi_RV_bottom_203_G_D7_P140.mzXML	X696_Group9_142dpi_RV_bottom_206_G_D10_P140.mzXML	Group3E	Group9	infected_VS_combo	0.38756301
X668_Group3E_142dpi_RV_top_203_G_D7_P136.mzXML	X697_Group9_142dpi_RV_top_207_G_D11_P136.mzXML	Group3E	Group9	infected_VS_combo	0.24186456		X668_Group3E_142dpi_RV_bottom_203_G_D7_P140.mzXML	X697_Group9_142dpi_RV_bottom_207_G_D11_P140.mzXML	Group3E	Group9	infected_VS_combo	0.359449496
X668_Group3E_142dpi_RV_top_203_G_D7_P136.mzXML	X698_Group9_142dpi_RV_top_208_G_D12_P136.mzXML	Group3E	Group9	infected_VS_combo	0.349113856		X668_Group3E_142dpi_RV_bottom_203_G_D7_P140.mzXML	X698_Group9_142dpi_RV_bottom_208_G_D12_P140.mzXML	Group3E	Group9	infected_VS_combo	0.444242284
X668_Group3E_142dpi_RV_top_203_G_D7_P136.mzXML	X699_Group9_142dpi_RV_top_209_G_E1_P136.mzXML	Group3E	Group9	infected_VS_combo	0.330515086		X668_Group3E_142dpi_RV_bottom_203_G_D7_P140.mzXML	X699_Group9_142dpi_RV_bottom_209_G_E1_P140.mzXML	Group3E	Group9	infected_VS_combo	0.440209258
X668_Group3E_142dpi_RV_top_203_G_D7_P136.mzXML	X700_Group9_142dpi_RV_top_210_G_E2_P136.mzXML	Group3E	Group9	infected_VS_combo	0.258474817		X668_Group3E_142dpi_RV_bottom_203_G_D7_P140.mzXML	X700_Group9_142dpi_RV_bottom_210_G_E2_P140.mzXML	Group3E	Group9	infected_VS_combo	0.312975507
X668_Group3E_142dpi_RV_top_203_G_D7_P136.mzXML	X781_Group9_142dpi_RV_top_231_G_F11_P136.mzXML	Group3E	Group9	infected_VS_combo	0.261053164		X668_Group3E_142dpi_RV_bottom_203_G_D7_P140.mzXML	X781_Group9_142dpi_RV_bottom_231_G_F11_P140.mzXML	Group3E	Group9	infected_VS_combo	0.308128023
X668_Group3E_142dpi_RV_top_203_G_D7_P136.mzXML	X782_Group9_142dpi_RV_top_232_G_F12_P136.mzXML	Group3E	Group9	infected_VS_combo	0.307890932		X668_Group3E_142dpi_RV_bottom_203_G_D7_P140.mzXML	X782_Group9_142dpi_RV_bottom_232_G_F12_P140.mzXML	Group3E	Group9	infected_VS_combo	0.487480949
X668_Group3E_142dpi_RV_top_203_G_D7_P136.mzXML	X783_Group9_142dpi_RV_top_233_G_G1_P136.mzXML	Group3E	Group9	infected_VS_combo	0.391634837		X668_Group3E_142dpi_RV_bottom_203_G_D7_P140.mzXML	X783_Group9_142dpi_RV_bottom_233_G_G1_P140.mzXML	Group3E	Group9	infected_VS_combo	0.425965729
X668_Group3E_142dpi_RV_top_203_G_D7_P136.mzXML	X784_Group9_142dpi_RV_top_234_G_G2_P136.mzXML	Group3E	Group9	infected_VS_combo	0.285809465		X668_Group3E_142dpi_RV_bottom_203_G_D7_P140.mzXML	X784_Group9_142dpi_RV_bottom_234_G_G2_P140.mzXML	Group3E	Group9	infected_VS_combo	0.345097022
X668_Group3E_142dpi_RV_top_203_G_D7_P136.mzXML	X785_Group9_142dpi_RV_top_235_G_G3_P136.mzXML	Group3E	Group9	infected_VS_combo	0.232951083		X668_Group3E_142dpi_RV_bottom_203_G_D7_P140.mzXML	X785_Group9_142dpi_RV_bottom_235_G_G3_P140.mzXML	Group3E	Group9	infected_VS_combo	0.286072814
X669_Group3E_142dpi_RV_top_204_G_D8_P136.mzXML	X611_Group9_142dpi_RV_top_181_G_B9_P136.mzXML	Group3E	Group9	infected_VS_combo	0.209504387		X669_Group3E_142dpi_RV_bottom_204_G_D8_P140.mzXML	X611_Group9_142dpi_RV_bottom_181_G_B9_P140.mzXML	Group3E	Group9	infected_VS_combo	0.267049574
X669_Group3E_142dpi_RV_top_204_G_D8_P136.mzXML	X612_Group9_142dpi_RV_top_182_G_B10_P136.mzXML	Group3E	Group9	infected_VS_combo	0.21052458		X669_Group3E_142dpi_RV_bottom_204_G_D8_P140.mzXML	X612_Group9_142dpi_RV_bottom_182_G_B10_P140.mzXML	Group3E	Group9	infected_VS_combo	0.355947547
X669_Group3E_142dpi_RV_top_204_G_D8_P136.mzXML	X613_Group9_142dpi_RV_top_183_G_B11_P136.mzXML	Group3E	Group9	infected_VS_combo	0.302464009		X669_Group3E_142dpi_RV_bottom_204_G_D8_P140.mzXML	X613_Group9_142dpi_RV_bottom_183_G_B11_P140.mzXML	Group3E	Group9	infected_VS_combo	0.332172677
X669_Group3E_142dpi_RV_top_204_G_D8_P136.mzXML	X614_Group9_142dpi_RV_top_184_G_B12_P136.mzXML	Group3E	Group9	infected_VS_combo	0.285955512		X669_Group3E_142dpi_RV_bottom_204_G_D8_P140.mzXML	X614_Group9_142dpi_RV_bottom_184_G_B12_P140.mzXML	Group3E	Group9	infected_VS_combo	0.411330809
X669_Group3E_142dpi_RV_top_204_G_D8_P136.mzXML	X615_Group9_142dpi_RV_top_185_G_C1_P136.mzXML	Group3E	Group9	infected_VS_combo	0.364726298		X669_Group3E_142dpi_RV_bottom_204_G_D8_P140.mzXML	X615_Group9_142dpi_RV_bottom_185_G_C1_P140.mzXML	Group3E	Group9	infected_VS_combo	0.388799178
X669_Group3E_142dpi_RV_top_204_G_D8_P136.mzXML	X696_Group9_142dpi_RV_top_206_G_D10_P136.mzXML	Group3E	Group9	infected_VS_combo	0.202128905		X669_Group3E_142dpi_RV_bottom_204_G_D8_P140.mzXML	X696_Group9_142dpi_RV_bottom_206_G_D10_P140.mzXML	Group3E	Group9	infected_VS_combo	0.380220257
X669_Group3E_142dpi_RV_top_204_G_D8_P136.mzXML	X697_Group9_142dpi_RV_top_207_G_D11_P136.mzXML	Group3E	Group9	infected_VS_combo	0.242932325		X669_Group3E_142dpi_RV_bottom_204_G_D8_P140.mzXML	X697_Group9_142dpi_RV_bottom_207_G_D11_P140.mzXML	Group3E	Group9	infected_VS_combo	0.30592419
X669_Group3E_142dpi_RV_top_204_G_D8_P136.mzXML	X698_Group9_142dpi_RV_top_208_G_D12_P136.mzXML	Group3E	Group9	infected_VS_combo	0.375061497		X669_Group3E_142dpi_RV_bottom_204_G_D8_P140.mzXML	X698_Group9_142dpi_RV_bottom_208_G_D12_P140.mzXML	Group3E	Group9	infected_VS_combo	0.397825732
X669_Group3E_142dpi_RV_top_204_G_D8_P136.mzXML	X699_Group9_142dpi_RV_top_209_G_E1_P136.mzXML	Group3E	Group9	infected_VS_combo	0.344403813		X669_Group3E_142dpi_RV_bottom_204_G_D8_P140.mzXML	X699_Group9_142dpi_RV_bottom_209_G_E1_P140.mzXML	Group3E	Group9	infected_VS_combo	0.421161103
X669_Group3E_142dpi_RV_top_204_G_D8_P136.mzXML	X700_Group9_142dpi_RV_top_210_G_E2_P136.mzXML	Group3E	Group9	infected_VS_combo	0.296670286		X669_Group3E_142dpi_RV_bottom_204_G_D8_P140.mzXML	X700_Group9_142dpi_RV_bottom_210_G_E2_P140.mzXML	Group3E	Group9	infected_VS_combo	0.291478991
X669_Group3E_142dpi_RV_top_204_G_D8_P136.mzXML	X781_Group9_142dpi_RV_top_231_G_F11_P136.mzXML	Group3E	Group9	infected_VS_combo	0.288990351		X669_Group3E_142dpi_RV_bottom_204_G_D8_P140.mzXML	X781_Group9_142dpi_RV_bottom_231_G_F11_P140.mzXML	Group3E	Group9	infected_VS_combo	0.311172378
X669_Group3E_142dpi_RV_top_204_G_D8_P136.mzXML	X782_Group9_142dpi_RV_top_232_G_F12_P136.mzXML	Group3E	Group9	infected_VS_combo	0.311302725		X669_Group3E_142dpi_RV_bottom_204_G_D8_P140.mzXML	X782_Group9_142dpi_RV_bottom_232_G_F12_P140.mzXML	Group3E	Group9	infected_VS_combo	0.448028119
X669_Group3E_142dpi_RV_top_204_G_D8_P136.mzXML	X783_Group9_142dpi_RV_top_233_G_G1_P136.mzXML	Group3E	Group9	infected_VS_combo	0.359107311		X669_Group3E_142dpi_RV_bottom_204_G_D8_P140.mzXML	X783_Group9_142dpi_RV_bottom_233_G_G1_P140.mzXML	Group3E	Group9	infected_VS_combo	0.423136089
X669_Group3E_142dpi_RV_top_204_G_D8_P136.mzXML	X784_Group9_142dpi_RV_top_234_G_G2_P136.mzXML	Group3E	Group9	infected_VS_combo	0.270940089		X669_Group3E_142dpi_RV_bottom_204_G_D8_P140.mzXML	X784_Group9_142dpi_RV_bottom_234_G_G2_P140.mzXML	Group3E	Group9	infected_VS_combo	0.312521088
X669_Group3E_142dpi_RV_top_204_G_D8_P136.mzXML	X785_Group9_142dpi_RV_top_235_G_G3_P136.mzXML	Group3E	Group9	infected_VS_combo	0.192445162		X669_Group3E_142dpi_RV_bottom_204_G_D8_P140.mzXML	X785_Group9_142dpi_RV_bottom_235_G_G3_P140.mzXML	Group3E	Group9	infected_VS_combo	0.249550374
X670_Group3E_142dpi_RV_top_205_G_D9_P136.mzXML	X611_Group9_142dpi_RV_top_181_G_B9_P136.mzXML	Group3E	Group9	infected_VS_combo	0.228306506		X670_Group3E_142dpi_RV_bottom_205_G_D9_P140.mzXML	X611_Group9_142dpi_RV_bottom_181_G_B9_P140.mzXML	Group3E	Group9	infected_VS_combo	0.27897577
X670_Group3E_142dpi_RV_top_205_G_D9_P136.mzXML	X612_Group9_142dpi_RV_top_182_G_B10_P136.mzXML	Group3E	Group9	infected_VS_combo	0.219747295		X670_Group3E_142dpi_RV_bottom_205_G_D9_P140.mzXML	X612_Group9_142dpi_RV_bottom_182_G_B10_P140.mzXML	Group3E	Group9	infected_VS_combo	0.235845599
X670_Group3E_142dpi_RV_top_205_G_D9_P136.mzXML	X613_Group9_142dpi_RV_top_183_G_B11_P136.mzXML	Group3E	Group9	infected_VS_combo	0.283657615		X670_Group3E_142dpi_RV_bottom_205_G_D9_P140.mzXML	X613_Group9_142dpi_RV_bottom_183_G_B11_P140.mzXML	Group3E	Group9	infected_VS_combo	0.279105553
X670_Group3E_142dpi_RV_top_205_G_D9_P136.mzXML	X614_Group9_142dpi_RV_top_184_G_B12_P136.mzXML	Group3E	Group9	infected_VS_combo	0.294201987		X670_Group3E_142dpi_RV_bottom_205_G_D9_P140.mzXML	X614_Group9_142dpi_RV_bottom_184_G_B12_P140.mzXML	Group3E	Group9	infected_VS_combo	0.401516549
X670_Group3E_142dpi_RV_top_205_G_D9_P136.mzXML	X615_Group9_142dpi_RV_top_185_G_C1_P136.mzXML	Group3E	Group9	infected_VS_combo	0.357968153		X670_Group3E_142dpi_RV_bottom_205_G_D9_P140.mzXML	X615_Group9_142dpi_RV_bottom_185_G_C1_P140.mzXML	Group3E	Group9	infected_VS_combo	0.337667025
X670_Group3E_142dpi_RV_top_205_G_D9_P136.mzXML	X696_Group9_142dpi_RV_top_206_G_D10_P136.mzXML	Group3E	Group9	infected_VS_combo	0.21340774		X670_Group3E_142dpi_RV_bottom_205_G_D9_P140.mzXML	X696_Group9_142dpi_RV_bottom_206_G_D10_P140.mzXML	Group3E	Group9	infected_VS_combo	0.243782017
X670_Group3E_142dpi_RV_top_205_G_D9_P136.mzXML	X697_Group9_142dpi_RV_top_207_G_D11_P136.mzXML	Group3E	Group9	infected_VS_combo	0.236527451		X670_Group3E_142dpi_RV_bottom_205_G_D9_P140.mzXML	X697_Group9_142dpi_RV_bottom_207_G_D11_P140.mzXML	Group3E	Group9	infected_VS_combo	0.280718896
X670_Group3E_142dpi_RV_top_205_G_D9_P136.mzXML	X698_Group9_142dpi_RV_top_208_G_D12_P136.mzXML	Group3E	Group9	infected_VS_combo	0.396057262		X670_Group3E_142dpi_RV_bottom_205_G_D9_P140.mzXML	X698_Group9_142dpi_RV_bottom_208_G_D12_P140.mzXML	Group3E	Group9	infected_VS_combo	0.3562973
X670_Group3E_142dpi_RV_top_205_G_D9_P136.mzXML	X699_Group9_142dpi_RV_top_209_G_E1_P136.mzXML	Group3E	Group9	infected_VS_combo	0.39406051		X670_Group3E_142dpi_RV_bottom_205_G_D9_P140.mzXML	X699_Group9_142dpi_RV_bottom_209_G_E1_P140.mzXML	Group3E	Group9	infected_VS_combo	0.258839244
X670_Group3E_142dpi_RV_top_205_G_D9_P136.mzXML	X700_Group9_142dpi_RV_top_210_G_E2_P136.mzXML	Group3E	Group9	infected_VS_combo	0.265156004		X670_Group3E_142dpi_RV_bottom_205_G_D9_P140.mzXML	X700_Group9_142dpi_RV_bottom_210_G_E2_P140.mzXML	Group3E	Group9	infected_VS_combo	0.270667084
X670_Group3E_142dpi_RV_top_205_G_D9_P136.mzXML	X781_Group9_142dpi_RV_top_231_G_F11_P136.mzXML	Group3E	Group9	infected_VS_combo	0.281512429		X670_Group3E_142dpi_RV_bottom_205_G_D9_P140.mzXML	X781_Group9_142dpi_RV_bottom_231_G_F11_P140.mzXML	Group3E	Group9	infected_VS_combo	0.286479775
X670_Group3E_142dpi_RV_top_205_G_D9_P136.mzXML	X782_Group9_142dpi_RV_top_232_G_F12_P136.mzXML	Group3E	Group9	infected_VS_combo	0.323888505		X670_Group3E_142dpi_RV_bottom_205_G_D9_P140.mzXML	X782_Group9_142dpi_RV_bottom_232_G_F12_P140.mzXML	Group3E	Group9	infected_VS_combo	0.422399091
X670_Group3E_142dpi_RV_top_205_G_D9_P136.mzXML	X783_Group9_142dpi_RV_top_233_G_G1_P136.mzXML	Group3E	Group9	infected_VS_combo	0.432302923		X670_Group3E_142dpi_RV_bottom_205_G_D9_P140.mzXML	X783_Group9_142dpi_RV_bottom_233_G_G1_P140.mzXML	Group3E	Group9	infected_VS_combo	0.381177165
X670_Group3E_142dpi_RV_top_205_G_D9_P136.mzXML	X784_Group9_142dpi_RV_top_234_G_G2_P136.mzXML	Group3E	Group9	infected_VS_combo	0.281863769		X670_Group3E_142dpi_RV_bottom_205_G_D9_P140.mzXML	X784_Group9_142dpi_RV_bottom_234_G_G2_P140.mzXML	Group3E	Group9	infected_VS_combo	0.250773238
X670_Group3E_142dpi_RV_top_205_G_D9_P136.mzXML	X785_Group9_142dpi_RV_top_235_G_G3_P136.mzXML	Group3E	Group9	infected_VS_combo	0.287028841		X670_Group3E_142dpi_RV_bottom_205_G_D9_P140.mzXML	X785_Group9_142dpi_RV_bottom_235_G_G3_P140.mzXML	Group3E	Group9	infected_VS_combo	0.239046621
X751_Group3E_142dpi_RV_top_226_G_F6_P136.mzXML	X611_Group9_142dpi_RV_top_181_G_B9_P136.mzXML	Group3E	Group9	infected_VS_combo	0.340193698		X751_Group3E_142dpi_RV_bottom_226_G_F6_P140.mzXML	X611_Group9_142dpi_RV_bottom_181_G_B9_P140.mzXML	Group3E	Group9	infected_VS_combo	0.389890977
X751_Group3E_142dpi_RV_top_226_G_F6_P136.mzXML	X612_Group9_142dpi_RV_top_182_G_B10_P136.mzXML	Group3E	Group9	infected_VS_combo	0.357222565		X751_Group3E_142dpi_RV_bottom_226_G_F6_P140.mzXML	X612_Group9_142dpi_RV_bottom_182_G_B10_P140.mzXML	Group3E	Group9	infected_VS_combo	0.4835303
X751_Group3E_142dpi_RV_top_226_G_F6_P136.mzXML	X613_Group9_142dpi_RV_top_183_G_B11_P136.mzXML	Group3E	Group9	infected_VS_combo	0.344926084		X751_Group3E_142dpi_RV_bottom_226_G_F6_P140.mzXML	X613_Group9_142dpi_RV_bottom_183_G_B11_P140.mzXML	Group3E	Group9	infected_VS_combo	0.429437183
X751_Group3E_142dpi_RV_top_226_G_F6_P136.mzXML	X614_Group9_142dpi_RV_top_184_G_B12_P136.mzXML	Group3E	Group9	infected_VS_combo	0.331130935		X751_Group3E_142dpi_RV_bottom_226_G_F6_P140.mzXML	X614_Group9_142dpi_RV_bottom_184_G_B12_P140.mzXML	Group3E	Group9	infected_VS_combo	0.548680411
X751_Group3E_142dpi_RV_top_226_G_F6_P136.mzXML	X615_Group9_142dpi_RV_top_185_G_C1_P136.mzXML	Group3E	Group9	infected_VS_combo	0.412464628		X751_Group3E_142dpi_RV_bottom_226_G_F6_P140.mzXML	X615_Group9_142dpi_RV_bottom_185_G_C1_P140.mzXML	Group3E	Group9	infected_VS_combo	0.471397524
X751_Group3E_142dpi_RV_top_226_G_F6_P136.mzXML	X696_Group9_142dpi_RV_top_206_G_D10_P136.mzXML	Group3E	Group9	infected_VS_combo	0.289081155		X751_Group3E_142dpi_RV_bottom_226_G_F6_P140.mzXML	X696_Group9_142dpi_RV_bottom_206_G_D10_P140.mzXML	Group3E	Group9	infected_VS_combo	0.449256003
X751_Group3E_142dpi_RV_top_226_G_F6_P136.mzXML	X697_Group9_142dpi_RV_top_207_G_D11_P136.mzXML	Group3E	Group9	infected_VS_combo	0.341865336		X751_Group3E_142dpi_RV_bottom_226_G_F6_P140.mzXML	X697_Group9_142dpi_RV_bottom_207_G_D11_P140.mzXML	Group3E	Group9	infected_VS_combo	0.38490464
X751_Group3E_142dpi_RV_top_226_G_F6_P136.mzXML	X698_Group9_142dpi_RV_top_208_G_D12_P136.mzXML	Group3E	Group9	infected_VS_combo	0.481595086		X751_Group3E_142dpi_RV_bottom_226_G_F6_P140.mzXML	X698_Group9_142dpi_RV_bottom_208_G_D12_P140.mzXML	Group3E	Group9	infected_VS_combo	0.500674932
X751_Group3E_142dpi_RV_top_226_G_F6_P136.mzXML	X699_Group9_142dpi_RV_top_209_G_E1_P136.mzXML	Group3E	Group9	infected_VS_combo	0.443075921		X751_Group3E_142dpi_RV_bottom_226_G_F6_P140.mzXML	X699_Group9_142dpi_RV_bottom_209_G_E1_P140.mzXML	Group3E	Group9	infected_VS_combo	0.504828855
X751_Group3E_142dpi_RV_top_226_G_F6_P136.mzXML	X700_Group9_142dpi_RV_top_210_G_E2_P136.mzXML	Group3E	Group9	infected_VS_combo	0.399247893		X751_Group3E_142dpi_RV_bottom_226_G_F6_P140.mzXML	X700_Group9_142dpi_RV_bottom_210_G_E2_P140.mzXML	Group3E	Group9	infected_VS_combo	0.397550442
X751_Group3E_142dpi_RV_top_226_G_F6_P136.mzXML	X781_Group9_142dpi_RV_top_231_G_F11_P136.mzXML	Group3E	Group9	infected_VS_combo	0.365881391		X751_Group3E_142dpi_RV_bottom_226_G_F6_P140.mzXML	X781_Group9_142dpi_RV_bottom_231_G_F11_P140.mzXML	Group3E	Group9	infected_VS_combo	0.335401125
X751_Group3E_142dpi_RV_top_226_G_F6_P136.mzXML	X782_Group9_142dpi_RV_top_232_G_F12_P136.mzXML	Group3E	Group9	infected_VS_combo	0.40563558		X751_Group3E_142dpi_RV_bottom_226_G_F6_P140.mzXML	X782_Group9_142dpi_RV_bottom_232_G_F12_P140.mzXML	Group3E	Group9	infected_VS_combo	0.406581946
X751_Group3E_142dpi_RV_top_226_G_F6_P136.mzXML	X783_Group9_142dpi_RV_top_233_G_G1_P136.mzXML	Group3E	Group9	infected_VS_combo	0.419894924		X751_Group3E_142dpi_RV_bottom_226_G_F6_P140.mzXML	X783_Group9_142dpi_RV_bottom_233_G_G1_P140.mzXML	Group3E	Group9	infected_VS_combo	0.364267627
X751_Group3E_142dpi_RV_top_226_G_F6_P136.mzXML	X784_Group9_142dpi_RV_top_234_G_G2_P136.mzXML	Group3E	Group9	infected_VS_combo	0.313132374		X751_Group3E_142dpi_RV_bottom_226_G_F6_P140.mzXML	X784_Group9_142dpi_RV_bottom_234_G_G2_P140.mzXML	Group3E	Group9	infected_VS_combo	0.403912154
X751_Group3E_142dpi_RV_top_226_G_F6_P136.mzXML	X785_Group9_142dpi_RV_top_235_G_G3_P136.mzXML	Group3E	Group9	infected_VS_combo	0.263915026		X751_Group3E_142dpi_RV_bottom_226_G_F6_P140.mzXML	X785_Group9_142dpi_RV_bottom_235_G_G3_P140.mzXML	Group3E	Group9	infected_VS_combo	0.300261741
X752_Group3E_142dpi_RV_top_227_G_F7_P136.mzXML	X611_Group9_142dpi_RV_top_181_G_B9_P136.mzXML	Group3E	Group9	infected_VS_combo	0.399690629		X752_Group3E_142dpi_RV_bottom_227_G_F7_P140.mzXML	X611_Group9_142dpi_RV_bottom_181_G_B9_P140.mzXML	Group3E	Group9	infected_VS_combo	0.329914791
X752_Group3E_142dpi_RV_top_227_G_F7_P136.mzXML	X612_Group9_142dpi_RV_top_182_G_B10_P136.mzXML	Group3E	Group9	infected_VS_combo	0.429312536		X752_Group3E_142dpi_RV_bottom_227_G_F7_P140.mzXML	X612_Group9_142dpi_RV_bottom_182_G_B10_P140.mzXML	Group3E	Group9	infected_VS_combo	0.378111367
X752_Group3E_142dpi_RV_top_227_G_F7_P136.mzXML	X613_Group9_142dpi_RV_top_183_G_B11_P136.mzXML	Group3E	Group9	infected_VS_combo	0.286899734		X752_Group3E_142dpi_RV_bottom_227_G_F7_P140.mzXML	X613_Group9_142dpi_RV_bottom_183_G_B11_P140.mzXML	Group3E	Group9	infected_VS_combo	0.341306969
X752_Group3E_142dpi_RV_top_227_G_F7_P136.mzXML	X614_Group9_142dpi_RV_top_184_G_B12_P136.mzXML	Group3E	Group9	infected_VS_combo	0.440188797		X752_Group3E_142dpi_RV_bottom_227_G_F7_P140.mzXML	X614_Group9_142dpi_RV_bottom_184_G_B12_P140.mzXML	Group3E	Group9	infected_VS_combo	0.450733186
X752_Group3E_142dpi_RV_top_227_G_F7_P136.mzXML	X615_Group9_142dpi_RV_top_185_G_C1_P136.mzXML	Group3E	Group9	infected_VS_combo	0.402542861		X752_Group3E_142dpi_RV_bottom_227_G_F7_P140.mzXML	X615_Group9_142dpi_RV_bottom_185_G_C1_P140.mzXML	Group3E	Group9	infected_VS_combo	0.352880991
X752_Group3E_142dpi_RV_top_227_G_F7_P136.mzXML	X696_Group9_142dpi_RV_top_206_G_D10_P136.mzXML	Group3E	Group9	infected_VS_combo	0.412028357		X752_Group3E_142dpi_RV_bottom_227_G_F7_P140.mzXML	X696_Group9_142dpi_RV_bottom_206_G_D10_P140.mzXML	Group3E	Group9	infected_VS_combo	0.305628684
X752_Group3E_142dpi_RV_top_227_G_F7_P136.mzXML	X697_Group9_142dpi_RV_top_207_G_D11_P136.mzXML	Group3E	Group9	infected_VS_combo	0.464540807		X752_Group3E_142dpi_RV_bottom_227_G_F7_P140.mzXML	X697_Group9_142dpi_RV_bottom_207_G_D11_P140.mzXML	Group3E	Group9	infected_VS_combo	0.301483807
X752_Group3E_142dpi_RV_top_227_G_F7_P136.mzXML	X698_Group9_142dpi_RV_top_208_G_D12_P136.mzXML	Group3E	Group9	infected_VS_combo	0.498777075		X752_Group3E_142dpi_RV_bottom_227_G_F7_P140.mzXML	X698_Group9_142dpi_RV_bottom_208_G_D12_P140.mzXML	Group3E	Group9	infected_VS_combo	0.397056186
X752_Group3E_142dpi_RV_top_227_G_F7_P136.mzXML	X699_Group9_142dpi_RV_top_209_G_E1_P136.mzXML	Group3E	Group9	infected_VS_combo	0.420588099		X752_Group3E_142dpi_RV_bottom_227_G_F7_P140.mzXML	X699_Group9_142dpi_RV_bottom_209_G_E1_P140.mzXML	Group3E	Group9	infected_VS_combo	0.368300546
X752_Group3E_142dpi_RV_top_227_G_F7_P136.mzXML	X700_Group9_142dpi_RV_top_210_G_E2_P136.mzXML	Group3E	Group9	infected_VS_combo	0.421451118		X752_Group3E_142dpi_RV_bottom_227_G_F7_P140.mzXML	X700_Group9_142dpi_RV_bottom_210_G_E2_P140.mzXML	Group3E	Group9	infected_VS_combo	0.249373678
X752_Group3E_142dpi_RV_top_227_G_F7_P136.mzXML	X781_Group9_142dpi_RV_top_231_G_F11_P136.mzXML	Group3E	Group9	infected_VS_combo	0.421155447		X752_Group3E_142dpi_RV_bottom_227_G_F7_P140.mzXML	X781_Group9_142dpi_RV_bottom_231_G_F11_P140.mzXML	Group3E	Group9	infected_VS_combo	0.358065483
X752_Group3E_142dpi_RV_top_227_G_F7_P136.mzXML	X782_Group9_142dpi_RV_top_232_G_F12_P136.mzXML	Group3E	Group9	infected_VS_combo	0.447589814		X752_Group3E_142dpi_RV_bottom_227_G_F7_P140.mzXML	X782_Group9_142dpi_RV_bottom_232_G_F12_P140.mzXML	Group3E	Group9	infected_VS_combo	0.476860235
X752_Group3E_142dpi_RV_top_227_G_F7_P136.mzXML	X783_Group9_142dpi_RV_top_233_G_G1_P136.mzXML	Group3E	Group9	infected_VS_combo	0.469468712		X752_Group3E_142dpi_RV_bottom_227_G_F7_P140.mzXML	X783_Group9_142dpi_RV_bottom_233_G_G1_P140.mzXML	Group3E	Group9	infected_VS_combo	0.429155589
X752_Group3E_142dpi_RV_top_227_G_F7_P136.mzXML	X784_Group9_142dpi_RV_top_234_G_G2_P136.mzXML	Group3E	Group9	infected_VS_combo	0.439887018		X752_Group3E_142dpi_RV_bottom_227_G_F7_P140.mzXML	X784_Group9_142dpi_RV_bottom_234_G_G2_P140.mzXML	Group3E	Group9	infected_VS_combo	0.262429075
X752_Group3E_142dpi_RV_top_227_G_F7_P136.mzXML	X785_Group9_142dpi_RV_top_235_G_G3_P136.mzXML	Group3E	Group9	infected_VS_combo	0.364025009		X752_Group3E_142dpi_RV_bottom_227_G_F7_P140.mzXML	X785_Group9_142dpi_RV_bottom_235_G_G3_P140.mzXML	Group3E	Group9	infected_VS_combo	0.292082905
X753_Group3E_142dpi_RV_top_228_G_F8_P136.mzXML	X611_Group9_142dpi_RV_top_181_G_B9_P136.mzXML	Group3E	Group9	infected_VS_combo	0.271322114		X753_Group3E_142dpi_RV_bottom_228_G_F8_P140.mzXML	X611_Group9_142dpi_RV_bottom_181_G_B9_P140.mzXML	Group3E	Group9	infected_VS_combo	0.310070649
X753_Group3E_142dpi_RV_top_228_G_F8_P136.mzXML	X612_Group9_142dpi_RV_top_182_G_B10_P136.mzXML	Group3E	Group9	infected_VS_combo	0.218168772		X753_Group3E_142dpi_RV_bottom_228_G_F8_P140.mzXML	X612_Group9_142dpi_RV_bottom_182_G_B10_P140.mzXML	Group3E	Group9	infected_VS_combo	0.443852997
X753_Group3E_142dpi_RV_top_228_G_F8_P136.mzXML	X613_Group9_142dpi_RV_top_183_G_B11_P136.mzXML	Group3E	Group9	infected_VS_combo	0.31574562		X753_Group3E_142dpi_RV_bottom_228_G_F8_P140.mzXML	X613_Group9_142dpi_RV_bottom_183_G_B11_P140.mzXML	Group3E	Group9	infected_VS_combo	0.366659102
X753_Group3E_142dpi_RV_top_228_G_F8_P136.mzXML	X614_Group9_142dpi_RV_top_184_G_B12_P136.mzXML	Group3E	Group9	infected_VS_combo	0.308660399		X753_Group3E_142dpi_RV_bottom_228_G_F8_P140.mzXML	X614_Group9_142dpi_RV_bottom_184_G_B12_P140.mzXML	Group3E	Group9	infected_VS_combo	0.475664024
X753_Group3E_142dpi_RV_top_228_G_F8_P136.mzXML	X615_Group9_142dpi_RV_top_185_G_C1_P136.mzXML	Group3E	Group9	infected_VS_combo	0.31851688		X753_Group3E_142dpi_RV_bottom_228_G_F8_P140.mzXML	X615_Group9_142dpi_RV_bottom_185_G_C1_P140.mzXML	Group3E	Group9	infected_VS_combo	0.401730459
X753_Group3E_142dpi_RV_top_228_G_F8_P136.mzXML	X696_Group9_142dpi_RV_top_206_G_D10_P136.mzXML	Group3E	Group9	infected_VS_combo	0.18120993		X753_Group3E_142dpi_RV_bottom_228_G_F8_P140.mzXML	X696_Group9_142dpi_RV_bottom_206_G_D10_P140.mzXML	Group3E	Group9	infected_VS_combo	0.384575783
X753_Group3E_142dpi_RV_top_228_G_F8_P136.mzXML	X697_Group9_142dpi_RV_top_207_G_D11_P136.mzXML	Group3E	Group9	infected_VS_combo	0.261033717		X753_Group3E_142dpi_RV_bottom_228_G_F8_P140.mzXML	X697_Group9_142dpi_RV_bottom_207_G_D11_P140.mzXML	Group3E	Group9	infected_VS_combo	0.331301616
X753_Group3E_142dpi_RV_top_228_G_F8_P136.mzXML	X698_Group9_142dpi_RV_top_208_G_D12_P136.mzXML	Group3E	Group9	infected_VS_combo	0.334079938		X753_Group3E_142dpi_RV_bottom_228_G_F8_P140.mzXML	X698_Group9_142dpi_RV_bottom_208_G_D12_P140.mzXML	Group3E	Group9	infected_VS_combo	0.419066417
X753_Group3E_142dpi_RV_top_228_G_F8_P136.mzXML	X699_Group9_142dpi_RV_top_209_G_E1_P136.mzXML	Group3E	Group9	infected_VS_combo	0.342199874		X753_Group3E_142dpi_RV_bottom_228_G_F8_P140.mzXML	X699_Group9_142dpi_RV_bottom_209_G_E1_P140.mzXML	Group3E	Group9	infected_VS_combo	0.427442827
X753_Group3E_142dpi_RV_top_228_G_F8_P136.mzXML	X700_Group9_142dpi_RV_top_210_G_E2_P136.mzXML	Group3E	Group9	infected_VS_combo	0.326941501		X753_Group3E_142dpi_RV_bottom_228_G_F8_P140.mzXML	X700_Group9_142dpi_RV_bottom_210_G_E2_P140.mzXML	Group3E	Group9	infected_VS_combo	0.263422482
X753_Group3E_142dpi_RV_top_228_G_F8_P136.mzXML	X781_Group9_142dpi_RV_top_231_G_F11_P136.mzXML	Group3E	Group9	infected_VS_combo	0.217957676		X753_Group3E_142dpi_RV_bottom_228_G_F8_P140.mzXML	X781_Group9_142dpi_RV_bottom_231_G_F11_P140.mzXML	Group3E	Group9	infected_VS_combo	0.293726993
X753_Group3E_142dpi_RV_top_228_G_F8_P136.mzXML	X782_Group9_142dpi_RV_top_232_G_F12_P136.mzXML	Group3E	Group9	infected_VS_combo	0.313123239		X753_Group3E_142dpi_RV_bottom_228_G_F8_P140.mzXML	X782_Group9_142dpi_RV_bottom_232_G_F12_P140.mzXML	Group3E	Group9	infected_VS_combo	0.40739046
X753_Group3E_142dpi_RV_top_228_G_F8_P136.mzXML	X783_Group9_142dpi_RV_top_233_G_G1_P136.mzXML	Group3E	Group9	infected_VS_combo	0.399297991		X753_Group3E_142dpi_RV_bottom_228_G_F8_P140.mzXML	X783_Group9_142dpi_RV_bottom_233_G_G1_P140.mzXML	Group3E	Group9	infected_VS_combo	0.328805888
X753_Group3E_142dpi_RV_top_228_G_F8_P136.mzXML	X784_Group9_142dpi_RV_top_234_G_G2_P136.mzXML	Group3E	Group9	infected_VS_combo	0.225540029		X753_Group3E_142dpi_RV_bottom_228_G_F8_P140.mzXML	X784_Group9_142dpi_RV_bottom_234_G_G2_P140.mzXML	Group3E	Group9	infected_VS_combo	0.31958422
X753_Group3E_142dpi_RV_top_228_G_F8_P136.mzXML	X785_Group9_142dpi_RV_top_235_G_G3_P136.mzXML	Group3E	Group9	infected_VS_combo	0.234686548		X753_Group3E_142dpi_RV_bottom_228_G_F8_P140.mzXML	X785_Group9_142dpi_RV_bottom_235_G_G3_P140.mzXML	Group3E	Group9	infected_VS_combo	0.225086935
X754_Group3E_142dpi_RV_top_229_G_F9_P136.mzXML	X611_Group9_142dpi_RV_top_181_G_B9_P136.mzXML	Group3E	Group9	infected_VS_combo	0.280745388		X754_Group3E_142dpi_RV_bottom_229_G_F9_P140.mzXML	X611_Group9_142dpi_RV_bottom_181_G_B9_P140.mzXML	Group3E	Group9	infected_VS_combo	0.305496667
X754_Group3E_142dpi_RV_top_229_G_F9_P136.mzXML	X612_Group9_142dpi_RV_top_182_G_B10_P136.mzXML	Group3E	Group9	infected_VS_combo	0.198550905		X754_Group3E_142dpi_RV_bottom_229_G_F9_P140.mzXML	X612_Group9_142dpi_RV_bottom_182_G_B10_P140.mzXML	Group3E	Group9	infected_VS_combo	0.396196535
X754_Group3E_142dpi_RV_top_229_G_F9_P136.mzXML	X613_Group9_142dpi_RV_top_183_G_B11_P136.mzXML	Group3E	Group9	infected_VS_combo	0.314056149		X754_Group3E_142dpi_RV_bottom_229_G_F9_P140.mzXML	X613_Group9_142dpi_RV_bottom_183_G_B11_P140.mzXML	Group3E	Group9	infected_VS_combo	0.327309583
X754_Group3E_142dpi_RV_top_229_G_F9_P136.mzXML	X614_Group9_142dpi_RV_top_184_G_B12_P136.mzXML	Group3E	Group9	infected_VS_combo	0.327574257		X754_Group3E_142dpi_RV_bottom_229_G_F9_P140.mzXML	X614_Group9_142dpi_RV_bottom_184_G_B12_P140.mzXML	Group3E	Group9	infected_VS_combo	0.438885514
X754_Group3E_142dpi_RV_top_229_G_F9_P136.mzXML	X615_Group9_142dpi_RV_top_185_G_C1_P136.mzXML	Group3E	Group9	infected_VS_combo	0.379613631		X754_Group3E_142dpi_RV_bottom_229_G_F9_P140.mzXML	X615_Group9_142dpi_RV_bottom_185_G_C1_P140.mzXML	Group3E	Group9	infected_VS_combo	0.386840556
X754_Group3E_142dpi_RV_top_229_G_F9_P136.mzXML	X696_Group9_142dpi_RV_top_206_G_D10_P136.mzXML	Group3E	Group9	infected_VS_combo	0.22770315		X754_Group3E_142dpi_RV_bottom_229_G_F9_P140.mzXML	X696_Group9_142dpi_RV_bottom_206_G_D10_P140.mzXML	Group3E	Group9	infected_VS_combo	0.324319112
X754_Group3E_142dpi_RV_top_229_G_F9_P136.mzXML	X697_Group9_142dpi_RV_top_207_G_D11_P136.mzXML	Group3E	Group9	infected_VS_combo	0.213847252		X754_Group3E_142dpi_RV_bottom_229_G_F9_P140.mzXML	X697_Group9_142dpi_RV_bottom_207_G_D11_P140.mzXML	Group3E	Group9	infected_VS_combo	0.314480485
X754_Group3E_142dpi_RV_top_229_G_F9_P136.mzXML	X698_Group9_142dpi_RV_top_208_G_D12_P136.mzXML	Group3E	Group9	infected_VS_combo	0.342018915		X754_Group3E_142dpi_RV_bottom_229_G_F9_P140.mzXML	X698_Group9_142dpi_RV_bottom_208_G_D12_P140.mzXML	Group3E	Group9	infected_VS_combo	0.4033856
X754_Group3E_142dpi_RV_top_229_G_F9_P136.mzXML	X699_Group9_142dpi_RV_top_209_G_E1_P136.mzXML	Group3E	Group9	infected_VS_combo	0.320966758		X754_Group3E_142dpi_RV_bottom_229_G_F9_P140.mzXML	X699_Group9_142dpi_RV_bottom_209_G_E1_P140.mzXML	Group3E	Group9	infected_VS_combo	0.378968542
X754_Group3E_142dpi_RV_top_229_G_F9_P136.mzXML	X700_Group9_142dpi_RV_top_210_G_E2_P136.mzXML	Group3E	Group9	infected_VS_combo	0.295741086		X754_Group3E_142dpi_RV_bottom_229_G_F9_P140.mzXML	X700_Group9_142dpi_RV_bottom_210_G_E2_P140.mzXML	Group3E	Group9	infected_VS_combo	0.261195668
X754_Group3E_142dpi_RV_top_229_G_F9_P136.mzXML	X781_Group9_142dpi_RV_top_231_G_F11_P136.mzXML	Group3E	Group9	infected_VS_combo	0.218625292		X754_Group3E_142dpi_RV_bottom_229_G_F9_P140.mzXML	X781_Group9_142dpi_RV_bottom_231_G_F11_P140.mzXML	Group3E	Group9	infected_VS_combo	0.294816984
X754_Group3E_142dpi_RV_top_229_G_F9_P136.mzXML	X782_Group9_142dpi_RV_top_232_G_F12_P136.mzXML	Group3E	Group9	infected_VS_combo	0.240562142		X754_Group3E_142dpi_RV_bottom_229_G_F9_P140.mzXML	X782_Group9_142dpi_RV_bottom_232_G_F12_P140.mzXML	Group3E	Group9	infected_VS_combo	0.432443472
X754_Group3E_142dpi_RV_top_229_G_F9_P136.mzXML	X783_Group9_142dpi_RV_top_233_G_G1_P136.mzXML	Group3E	Group9	infected_VS_combo	0.365888232		X754_Group3E_142dpi_RV_bottom_229_G_F9_P140.mzXML	X783_Group9_142dpi_RV_bottom_233_G_G1_P140.mzXML	Group3E	Group9	infected_VS_combo	0.332263492
X754_Group3E_142dpi_RV_top_229_G_F9_P136.mzXML	X784_Group9_142dpi_RV_top_234_G_G2_P136.mzXML	Group3E	Group9	infected_VS_combo	0.246812767		X754_Group3E_142dpi_RV_bottom_229_G_F9_P140.mzXML	X784_Group9_142dpi_RV_bottom_234_G_G2_P140.mzXML	Group3E	Group9	infected_VS_combo	0.24188766
X754_Group3E_142dpi_RV_top_229_G_F9_P136.mzXML	X785_Group9_142dpi_RV_top_235_G_G3_P136.mzXML	Group3E	Group9	infected_VS_combo	0.197274855		X754_Group3E_142dpi_RV_bottom_229_G_F9_P140.mzXML	X785_Group9_142dpi_RV_bottom_235_G_G3_P140.mzXML	Group3E	Group9	infected_VS_combo	0.2191296
X755_Group3E_142dpi_RV_top_230_G_F10_P136.mzXML	X611_Group9_142dpi_RV_top_181_G_B9_P136.mzXML	Group3E	Group9	infected_VS_combo	0.324067741		X755_Group3E_142dpi_RV_bottom_230_G_F10_P140.mzXML	X611_Group9_142dpi_RV_bottom_181_G_B9_P140.mzXML	Group3E	Group9	infected_VS_combo	0.316900157
X755_Group3E_142dpi_RV_top_230_G_F10_P136.mzXML	X612_Group9_142dpi_RV_top_182_G_B10_P136.mzXML	Group3E	Group9	infected_VS_combo	0.351054027		X755_Group3E_142dpi_RV_bottom_230_G_F10_P140.mzXML	X612_Group9_142dpi_RV_bottom_182_G_B10_P140.mzXML	Group3E	Group9	infected_VS_combo	0.287632483
X755_Group3E_142dpi_RV_top_230_G_F10_P136.mzXML	X613_Group9_142dpi_RV_top_183_G_B11_P136.mzXML	Group3E	Group9	infected_VS_combo	0.346461676		X755_Group3E_142dpi_RV_bottom_230_G_F10_P140.mzXML	X613_Group9_142dpi_RV_bottom_183_G_B11_P140.mzXML	Group3E	Group9	infected_VS_combo	0.308279338
X755_Group3E_142dpi_RV_top_230_G_F10_P136.mzXML	X614_Group9_142dpi_RV_top_184_G_B12_P136.mzXML	Group3E	Group9	infected_VS_combo	0.288114241		X755_Group3E_142dpi_RV_bottom_230_G_F10_P140.mzXML	X614_Group9_142dpi_RV_bottom_184_G_B12_P140.mzXML	Group3E	Group9	infected_VS_combo	0.424600433
X755_Group3E_142dpi_RV_top_230_G_F10_P136.mzXML	X615_Group9_142dpi_RV_top_185_G_C1_P136.mzXML	Group3E	Group9	infected_VS_combo	0.394161163		X755_Group3E_142dpi_RV_bottom_230_G_F10_P140.mzXML	X615_Group9_142dpi_RV_bottom_185_G_C1_P140.mzXML	Group3E	Group9	infected_VS_combo	0.301027474
X755_Group3E_142dpi_RV_top_230_G_F10_P136.mzXML	X696_Group9_142dpi_RV_top_206_G_D10_P136.mzXML	Group3E	Group9	infected_VS_combo	0.323385217		X755_Group3E_142dpi_RV_bottom_230_G_F10_P140.mzXML	X696_Group9_142dpi_RV_bottom_206_G_D10_P140.mzXML	Group3E	Group9	infected_VS_combo	0.303951727
X755_Group3E_142dpi_RV_top_230_G_F10_P136.mzXML	X697_Group9_142dpi_RV_top_207_G_D11_P136.mzXML	Group3E	Group9	infected_VS_combo	0.337199311		X755_Group3E_142dpi_RV_bottom_230_G_F10_P140.mzXML	X697_Group9_142dpi_RV_bottom_207_G_D11_P140.mzXML	Group3E	Group9	infected_VS_combo	0.310897152
X755_Group3E_142dpi_RV_top_230_G_F10_P136.mzXML	X698_Group9_142dpi_RV_top_208_G_D12_P136.mzXML	Group3E	Group9	infected_VS_combo	0.383430842		X755_Group3E_142dpi_RV_bottom_230_G_F10_P140.mzXML	X698_Group9_142dpi_RV_bottom_208_G_D12_P140.mzXML	Group3E	Group9	infected_VS_combo	0.337551161
X755_Group3E_142dpi_RV_top_230_G_F10_P136.mzXML	X699_Group9_142dpi_RV_top_209_G_E1_P136.mzXML	Group3E	Group9	infected_VS_combo	0.333479656		X755_Group3E_142dpi_RV_bottom_230_G_F10_P140.mzXML	X699_Group9_142dpi_RV_bottom_209_G_E1_P140.mzXML	Group3E	Group9	infected_VS_combo	0.25722253
X755_Group3E_142dpi_RV_top_230_G_F10_P136.mzXML	X700_Group9_142dpi_RV_top_210_G_E2_P136.mzXML	Group3E	Group9	infected_VS_combo	0.331157918		X755_Group3E_142dpi_RV_bottom_230_G_F10_P140.mzXML	X700_Group9_142dpi_RV_bottom_210_G_E2_P140.mzXML	Group3E	Group9	infected_VS_combo	0.286019546
X755_Group3E_142dpi_RV_top_230_G_F10_P136.mzXML	X781_Group9_142dpi_RV_top_231_G_F11_P136.mzXML	Group3E	Group9	infected_VS_combo	0.314682655		X755_Group3E_142dpi_RV_bottom_230_G_F10_P140.mzXML	X781_Group9_142dpi_RV_bottom_231_G_F11_P140.mzXML	Group3E	Group9	infected_VS_combo	0.342435451
X755_Group3E_142dpi_RV_top_230_G_F10_P136.mzXML	X782_Group9_142dpi_RV_top_232_G_F12_P136.mzXML	Group3E	Group9	infected_VS_combo	0.307743286		X755_Group3E_142dpi_RV_bottom_230_G_F10_P140.mzXML	X782_Group9_142dpi_RV_bottom_232_G_F12_P140.mzXML	Group3E	Group9	infected_VS_combo	0.435544305
X755_Group3E_142dpi_RV_top_230_G_F10_P136.mzXML	X783_Group9_142dpi_RV_top_233_G_G1_P136.mzXML	Group3E	Group9	infected_VS_combo	0.336925669		X755_Group3E_142dpi_RV_bottom_230_G_F10_P140.mzXML	X783_Group9_142dpi_RV_bottom_233_G_G1_P140.mzXML	Group3E	Group9	infected_VS_combo	0.412789844
X755_Group3E_142dpi_RV_top_230_G_F10_P136.mzXML	X784_Group9_142dpi_RV_top_234_G_G2_P136.mzXML	Group3E	Group9	infected_VS_combo	0.320265928		X755_Group3E_142dpi_RV_bottom_230_G_F10_P140.mzXML	X784_Group9_142dpi_RV_bottom_234_G_G2_P140.mzXML	Group3E	Group9	infected_VS_combo	0.288316432
X755_Group3E_142dpi_RV_top_230_G_F10_P136.mzXML	X785_Group9_142dpi_RV_top_235_G_G3_P136.mzXML	Group3E	Group9	infected_VS_combo	0.267494195		X755_Group3E_142dpi_RV_bottom_230_G_F10_P140.mzXML	X785_Group9_142dpi_RV_bottom_235_G_G3_P140.mzXML	Group3E	Group9	infected_VS_combo	0.312821753
X631_Group15_142dpi_RV_top_191_G_C7_P136.mzXML	X581_Group3E_142dpi_RV_top_176_G_B4_P136.mzXML	Group15	Group3E	infected_VS_BNZ	0.425010381		X631_Group15_142dpi_RV_bottom_191_G_C7_P140.mzXML	X581_Group3E_142dpi_RV_bottom_176_G_B4_P140.mzXML	Group15	Group3E	infected_VS_BNZ	0.249039889
X631_Group15_142dpi_RV_top_191_G_C7_P136.mzXML	X582_Group3E_142dpi_RV_top_177_G_B5_P136.mzXML	Group15	Group3E	infected_VS_BNZ	0.335443283		X631_Group15_142dpi_RV_bottom_191_G_C7_P140.mzXML	X582_Group3E_142dpi_RV_bottom_177_G_B5_P140.mzXML	Group15	Group3E	infected_VS_BNZ	0.326073788
X631_Group15_142dpi_RV_top_191_G_C7_P136.mzXML	X583_Group3E_142dpi_RV_top_178_G_B6_P136.mzXML	Group15	Group3E	infected_VS_BNZ	0.186807199		X631_Group15_142dpi_RV_bottom_191_G_C7_P140.mzXML	X583_Group3E_142dpi_RV_bottom_178_G_B6_P140.mzXML	Group15	Group3E	infected_VS_BNZ	0.421955855
X631_Group15_142dpi_RV_top_191_G_C7_P136.mzXML	X584_Group3E_142dpi_RV_top_179_G_B7_P136.mzXML	Group15	Group3E	infected_VS_BNZ	0.445652331		X631_Group15_142dpi_RV_bottom_191_G_C7_P140.mzXML	X584_Group3E_142dpi_RV_bottom_179_G_B7_P140.mzXML	Group15	Group3E	infected_VS_BNZ	0.17712996
X631_Group15_142dpi_RV_top_191_G_C7_P136.mzXML	X585_Group3E_142dpi_RV_top_180_G_B8_P136.mzXML	Group15	Group3E	infected_VS_BNZ	0.383326395		X631_Group15_142dpi_RV_bottom_191_G_C7_P140.mzXML	X585_Group3E_142dpi_RV_bottom_180_G_B8_P140.mzXML	Group15	Group3E	infected_VS_BNZ	0.395098349
X631_Group15_142dpi_RV_top_191_G_C7_P136.mzXML	X666_Group3E_142dpi_RV_top_201_G_D5_P136.mzXML	Group15	Group3E	infected_VS_BNZ	0.512057192		X631_Group15_142dpi_RV_bottom_191_G_C7_P140.mzXML	X666_Group3E_142dpi_RV_bottom_201_G_D5_P140.mzXML	Group15	Group3E	infected_VS_BNZ	0.285732516
X631_Group15_142dpi_RV_top_191_G_C7_P136.mzXML	X667_Group3E_142dpi_RV_top_202_G_D6_P136.mzXML	Group15	Group3E	infected_VS_BNZ	0.414455162		X631_Group15_142dpi_RV_bottom_191_G_C7_P140.mzXML	X667_Group3E_142dpi_RV_bottom_202_G_D6_P140.mzXML	Group15	Group3E	infected_VS_BNZ	0.234627017
X631_Group15_142dpi_RV_top_191_G_C7_P136.mzXML	X668_Group3E_142dpi_RV_top_203_G_D7_P136.mzXML	Group15	Group3E	infected_VS_BNZ	0.3902201		X631_Group15_142dpi_RV_bottom_191_G_C7_P140.mzXML	X668_Group3E_142dpi_RV_bottom_203_G_D7_P140.mzXML	Group15	Group3E	infected_VS_BNZ	0.278799368
X631_Group15_142dpi_RV_top_191_G_C7_P136.mzXML	X669_Group3E_142dpi_RV_top_204_G_D8_P136.mzXML	Group15	Group3E	infected_VS_BNZ	0.407632597		X631_Group15_142dpi_RV_bottom_191_G_C7_P140.mzXML	X669_Group3E_142dpi_RV_bottom_204_G_D8_P140.mzXML	Group15	Group3E	infected_VS_BNZ	0.218746837
X631_Group15_142dpi_RV_top_191_G_C7_P136.mzXML	X670_Group3E_142dpi_RV_top_205_G_D9_P136.mzXML	Group15	Group3E	infected_VS_BNZ	0.422770971		X631_Group15_142dpi_RV_bottom_191_G_C7_P140.mzXML	X670_Group3E_142dpi_RV_bottom_205_G_D9_P140.mzXML	Group15	Group3E	infected_VS_BNZ	0.208202108
X631_Group15_142dpi_RV_top_191_G_C7_P136.mzXML	X751_Group3E_142dpi_RV_top_226_G_F6_P136.mzXML	Group15	Group3E	infected_VS_BNZ	0.433194387		X631_Group15_142dpi_RV_bottom_191_G_C7_P140.mzXML	X751_Group3E_142dpi_RV_bottom_226_G_F6_P140.mzXML	Group15	Group3E	infected_VS_BNZ	0.405911045
X631_Group15_142dpi_RV_top_191_G_C7_P136.mzXML	X752_Group3E_142dpi_RV_top_227_G_F7_P136.mzXML	Group15	Group3E	infected_VS_BNZ	0.149107161		X631_Group15_142dpi_RV_bottom_191_G_C7_P140.mzXML	X752_Group3E_142dpi_RV_bottom_227_G_F7_P140.mzXML	Group15	Group3E	infected_VS_BNZ	0.186800415
X631_Group15_142dpi_RV_top_191_G_C7_P136.mzXML	X753_Group3E_142dpi_RV_top_228_G_F8_P136.mzXML	Group15	Group3E	infected_VS_BNZ	0.425345022		X631_Group15_142dpi_RV_bottom_191_G_C7_P140.mzXML	X753_Group3E_142dpi_RV_bottom_228_G_F8_P140.mzXML	Group15	Group3E	infected_VS_BNZ	0.292904315
X631_Group15_142dpi_RV_top_191_G_C7_P136.mzXML	X754_Group3E_142dpi_RV_top_229_G_F9_P136.mzXML	Group15	Group3E	infected_VS_BNZ	0.386210319		X631_Group15_142dpi_RV_bottom_191_G_C7_P140.mzXML	X754_Group3E_142dpi_RV_bottom_229_G_F9_P140.mzXML	Group15	Group3E	infected_VS_BNZ	0.210726502
X631_Group15_142dpi_RV_top_191_G_C7_P136.mzXML	X755_Group3E_142dpi_RV_top_230_G_F10_P136.mzXML	Group15	Group3E	infected_VS_BNZ	0.428438201		X631_Group15_142dpi_RV_bottom_191_G_C7_P140.mzXML	X755_Group3E_142dpi_RV_bottom_230_G_F10_P140.mzXML	Group15	Group3E	infected_VS_BNZ	0.262702262
X632_Group15_142dpi_RV_top_192_G_C8_P136.mzXML	X581_Group3E_142dpi_RV_top_176_G_B4_P136.mzXML	Group15	Group3E	infected_VS_BNZ	0.244388939		X632_Group15_142dpi_RV_bottom_192_G_C8_P140.mzXML	X581_Group3E_142dpi_RV_bottom_176_G_B4_P140.mzXML	Group15	Group3E	infected_VS_BNZ	0.261208152
X632_Group15_142dpi_RV_top_192_G_C8_P136.mzXML	X582_Group3E_142dpi_RV_top_177_G_B5_P136.mzXML	Group15	Group3E	infected_VS_BNZ	0.207921611		X632_Group15_142dpi_RV_bottom_192_G_C8_P140.mzXML	X582_Group3E_142dpi_RV_bottom_177_G_B5_P140.mzXML	Group15	Group3E	infected_VS_BNZ	0.309360084
X632_Group15_142dpi_RV_top_192_G_C8_P136.mzXML	X583_Group3E_142dpi_RV_top_178_G_B6_P136.mzXML	Group15	Group3E	infected_VS_BNZ	0.362288591		X632_Group15_142dpi_RV_bottom_192_G_C8_P140.mzXML	X583_Group3E_142dpi_RV_bottom_178_G_B6_P140.mzXML	Group15	Group3E	infected_VS_BNZ	0.341319064
X632_Group15_142dpi_RV_top_192_G_C8_P136.mzXML	X584_Group3E_142dpi_RV_top_179_G_B7_P136.mzXML	Group15	Group3E	infected_VS_BNZ	0.216213138		X632_Group15_142dpi_RV_bottom_192_G_C8_P140.mzXML	X584_Group3E_142dpi_RV_bottom_179_G_B7_P140.mzXML	Group15	Group3E	infected_VS_BNZ	0.208139913
X632_Group15_142dpi_RV_top_192_G_C8_P136.mzXML	X585_Group3E_142dpi_RV_top_180_G_B8_P136.mzXML	Group15	Group3E	infected_VS_BNZ	0.231692639		X632_Group15_142dpi_RV_bottom_192_G_C8_P140.mzXML	X585_Group3E_142dpi_RV_bottom_180_G_B8_P140.mzXML	Group15	Group3E	infected_VS_BNZ	0.346172441
X632_Group15_142dpi_RV_top_192_G_C8_P136.mzXML	X666_Group3E_142dpi_RV_top_201_G_D5_P136.mzXML	Group15	Group3E	infected_VS_BNZ	0.364418067		X632_Group15_142dpi_RV_bottom_192_G_C8_P140.mzXML	X666_Group3E_142dpi_RV_bottom_201_G_D5_P140.mzXML	Group15	Group3E	infected_VS_BNZ	0.19359964
X632_Group15_142dpi_RV_top_192_G_C8_P136.mzXML	X667_Group3E_142dpi_RV_top_202_G_D6_P136.mzXML	Group15	Group3E	infected_VS_BNZ	0.369452639		X632_Group15_142dpi_RV_bottom_192_G_C8_P140.mzXML	X667_Group3E_142dpi_RV_bottom_202_G_D6_P140.mzXML	Group15	Group3E	infected_VS_BNZ	0.28740608
X632_Group15_142dpi_RV_top_192_G_C8_P136.mzXML	X668_Group3E_142dpi_RV_top_203_G_D7_P136.mzXML	Group15	Group3E	infected_VS_BNZ	0.275000462		X632_Group15_142dpi_RV_bottom_192_G_C8_P140.mzXML	X668_Group3E_142dpi_RV_bottom_203_G_D7_P140.mzXML	Group15	Group3E	infected_VS_BNZ	0.271222728
X632_Group15_142dpi_RV_top_192_G_C8_P136.mzXML	X669_Group3E_142dpi_RV_top_204_G_D8_P136.mzXML	Group15	Group3E	infected_VS_BNZ	0.294212102		X632_Group15_142dpi_RV_bottom_192_G_C8_P140.mzXML	X669_Group3E_142dpi_RV_bottom_204_G_D8_P140.mzXML	Group15	Group3E	infected_VS_BNZ	0.240386102
X632_Group15_142dpi_RV_top_192_G_C8_P136.mzXML	X670_Group3E_142dpi_RV_top_205_G_D9_P136.mzXML	Group15	Group3E	infected_VS_BNZ	0.278982985		X632_Group15_142dpi_RV_bottom_192_G_C8_P140.mzXML	X670_Group3E_142dpi_RV_bottom_205_G_D9_P140.mzXML	Group15	Group3E	infected_VS_BNZ	0.247228399
X632_Group15_142dpi_RV_top_192_G_C8_P136.mzXML	X751_Group3E_142dpi_RV_top_226_G_F6_P136.mzXML	Group15	Group3E	infected_VS_BNZ	0.385000254		X632_Group15_142dpi_RV_bottom_192_G_C8_P140.mzXML	X751_Group3E_142dpi_RV_bottom_226_G_F6_P140.mzXML	Group15	Group3E	infected_VS_BNZ	0.368352814
X632_Group15_142dpi_RV_top_192_G_C8_P136.mzXML	X752_Group3E_142dpi_RV_top_227_G_F7_P136.mzXML	Group15	Group3E	infected_VS_BNZ	0.38980005		X632_Group15_142dpi_RV_bottom_192_G_C8_P140.mzXML	X752_Group3E_142dpi_RV_bottom_227_G_F7_P140.mzXML	Group15	Group3E	infected_VS_BNZ	0.273012224
X632_Group15_142dpi_RV_top_192_G_C8_P136.mzXML	X753_Group3E_142dpi_RV_top_228_G_F8_P136.mzXML	Group15	Group3E	infected_VS_BNZ	0.274071561		X632_Group15_142dpi_RV_bottom_192_G_C8_P140.mzXML	X753_Group3E_142dpi_RV_bottom_228_G_F8_P140.mzXML	Group15	Group3E	infected_VS_BNZ	0.280105657
X632_Group15_142dpi_RV_top_192_G_C8_P136.mzXML	X754_Group3E_142dpi_RV_top_229_G_F9_P136.mzXML	Group15	Group3E	infected_VS_BNZ	0.353186182		X632_Group15_142dpi_RV_bottom_192_G_C8_P140.mzXML	X754_Group3E_142dpi_RV_bottom_229_G_F9_P140.mzXML	Group15	Group3E	infected_VS_BNZ	0.266916972
X632_Group15_142dpi_RV_top_192_G_C8_P136.mzXML	X755_Group3E_142dpi_RV_top_230_G_F10_P136.mzXML	Group15	Group3E	infected_VS_BNZ	0.434816504		X632_Group15_142dpi_RV_bottom_192_G_C8_P140.mzXML	X755_Group3E_142dpi_RV_bottom_230_G_F10_P140.mzXML	Group15	Group3E	infected_VS_BNZ	0.27471797
X633_Group15_142dpi_RV_top_193_G_C9_P136.mzXML	X581_Group3E_142dpi_RV_top_176_G_B4_P136.mzXML	Group15	Group3E	infected_VS_BNZ	0.326095648		X633_Group15_142dpi_RV_bottom_193_G_C9_P140.mzXML	X581_Group3E_142dpi_RV_bottom_176_G_B4_P140.mzXML	Group15	Group3E	infected_VS_BNZ	0.282554238
X633_Group15_142dpi_RV_top_193_G_C9_P136.mzXML	X582_Group3E_142dpi_RV_top_177_G_B5_P136.mzXML	Group15	Group3E	infected_VS_BNZ	0.301221645		X633_Group15_142dpi_RV_bottom_193_G_C9_P140.mzXML	X582_Group3E_142dpi_RV_bottom_177_G_B5_P140.mzXML	Group15	Group3E	infected_VS_BNZ	0.305520019
X633_Group15_142dpi_RV_top_193_G_C9_P136.mzXML	X583_Group3E_142dpi_RV_top_178_G_B6_P136.mzXML	Group15	Group3E	infected_VS_BNZ	0.499270423		X633_Group15_142dpi_RV_bottom_193_G_C9_P140.mzXML	X583_Group3E_142dpi_RV_bottom_178_G_B6_P140.mzXML	Group15	Group3E	infected_VS_BNZ	0.327572294
X633_Group15_142dpi_RV_top_193_G_C9_P136.mzXML	X584_Group3E_142dpi_RV_top_179_G_B7_P136.mzXML	Group15	Group3E	infected_VS_BNZ	0.311101214		X633_Group15_142dpi_RV_bottom_193_G_C9_P140.mzXML	X584_Group3E_142dpi_RV_bottom_179_G_B7_P140.mzXML	Group15	Group3E	infected_VS_BNZ	0.197526487
X633_Group15_142dpi_RV_top_193_G_C9_P136.mzXML	X585_Group3E_142dpi_RV_top_180_G_B8_P136.mzXML	Group15	Group3E	infected_VS_BNZ	0.287620371		X633_Group15_142dpi_RV_bottom_193_G_C9_P140.mzXML	X585_Group3E_142dpi_RV_bottom_180_G_B8_P140.mzXML	Group15	Group3E	infected_VS_BNZ	0.298145445
X633_Group15_142dpi_RV_top_193_G_C9_P136.mzXML	X666_Group3E_142dpi_RV_top_201_G_D5_P136.mzXML	Group15	Group3E	infected_VS_BNZ	0.358197304		X633_Group15_142dpi_RV_bottom_193_G_C9_P140.mzXML	X666_Group3E_142dpi_RV_bottom_201_G_D5_P140.mzXML	Group15	Group3E	infected_VS_BNZ	0.224567064
X633_Group15_142dpi_RV_top_193_G_C9_P136.mzXML	X667_Group3E_142dpi_RV_top_202_G_D6_P136.mzXML	Group15	Group3E	infected_VS_BNZ	0.323484845		X633_Group15_142dpi_RV_bottom_193_G_C9_P140.mzXML	X667_Group3E_142dpi_RV_bottom_202_G_D6_P140.mzXML	Group15	Group3E	infected_VS_BNZ	0.307450985
X633_Group15_142dpi_RV_top_193_G_C9_P136.mzXML	X668_Group3E_142dpi_RV_top_203_G_D7_P136.mzXML	Group15	Group3E	infected_VS_BNZ	0.274086871		X633_Group15_142dpi_RV_bottom_193_G_C9_P140.mzXML	X668_Group3E_142dpi_RV_bottom_203_G_D7_P140.mzXML	Group15	Group3E	infected_VS_BNZ	0.295963669
X633_Group15_142dpi_RV_top_193_G_C9_P136.mzXML	X669_Group3E_142dpi_RV_top_204_G_D8_P136.mzXML	Group15	Group3E	infected_VS_BNZ	0.27634699		X633_Group15_142dpi_RV_bottom_193_G_C9_P140.mzXML	X669_Group3E_142dpi_RV_bottom_204_G_D8_P140.mzXML	Group15	Group3E	infected_VS_BNZ	0.259847412
X633_Group15_142dpi_RV_top_193_G_C9_P136.mzXML	X670_Group3E_142dpi_RV_top_205_G_D9_P136.mzXML	Group15	Group3E	infected_VS_BNZ	0.223225781		X633_Group15_142dpi_RV_bottom_193_G_C9_P140.mzXML	X670_Group3E_142dpi_RV_bottom_205_G_D9_P140.mzXML	Group15	Group3E	infected_VS_BNZ	0.271331835
X633_Group15_142dpi_RV_top_193_G_C9_P136.mzXML	X751_Group3E_142dpi_RV_top_226_G_F6_P136.mzXML	Group15	Group3E	infected_VS_BNZ	0.409834464		X633_Group15_142dpi_RV_bottom_193_G_C9_P140.mzXML	X751_Group3E_142dpi_RV_bottom_226_G_F6_P140.mzXML	Group15	Group3E	infected_VS_BNZ	0.34994689
X633_Group15_142dpi_RV_top_193_G_C9_P136.mzXML	X752_Group3E_142dpi_RV_top_227_G_F7_P136.mzXML	Group15	Group3E	infected_VS_BNZ	0.507826704		X633_Group15_142dpi_RV_bottom_193_G_C9_P140.mzXML	X752_Group3E_142dpi_RV_bottom_227_G_F7_P140.mzXML	Group15	Group3E	infected_VS_BNZ	0.31872785
X633_Group15_142dpi_RV_top_193_G_C9_P136.mzXML	X753_Group3E_142dpi_RV_top_228_G_F8_P136.mzXML	Group15	Group3E	infected_VS_BNZ	0.342175161		X633_Group15_142dpi_RV_bottom_193_G_C9_P140.mzXML	X753_Group3E_142dpi_RV_bottom_228_G_F8_P140.mzXML	Group15	Group3E	infected_VS_BNZ	0.285026905
X633_Group15_142dpi_RV_top_193_G_C9_P136.mzXML	X754_Group3E_142dpi_RV_top_229_G_F9_P136.mzXML	Group15	Group3E	infected_VS_BNZ	0.324405989		X633_Group15_142dpi_RV_bottom_193_G_C9_P140.mzXML	X754_Group3E_142dpi_RV_bottom_229_G_F9_P140.mzXML	Group15	Group3E	infected_VS_BNZ	0.263120149
X633_Group15_142dpi_RV_top_193_G_C9_P136.mzXML	X755_Group3E_142dpi_RV_top_230_G_F10_P136.mzXML	Group15	Group3E	infected_VS_BNZ	0.282610268		X633_Group15_142dpi_RV_bottom_193_G_C9_P140.mzXML	X755_Group3E_142dpi_RV_bottom_230_G_F10_P140.mzXML	Group15	Group3E	infected_VS_BNZ	0.317970289
X634_Group15_142dpi_RV_top_194_G_C10_P136.mzXML	X581_Group3E_142dpi_RV_top_176_G_B4_P136.mzXML	Group15	Group3E	infected_VS_BNZ	0.307820329		X634_Group15_142dpi_RV_bottom_194_G_C10_P140.mzXML	X581_Group3E_142dpi_RV_bottom_176_G_B4_P140.mzXML	Group15	Group3E	infected_VS_BNZ	0.384995226
X634_Group15_142dpi_RV_top_194_G_C10_P136.mzXML	X582_Group3E_142dpi_RV_top_177_G_B5_P136.mzXML	Group15	Group3E	infected_VS_BNZ	0.254472722		X634_Group15_142dpi_RV_bottom_194_G_C10_P140.mzXML	X582_Group3E_142dpi_RV_bottom_177_G_B5_P140.mzXML	Group15	Group3E	infected_VS_BNZ	0.271755882
X634_Group15_142dpi_RV_top_194_G_C10_P136.mzXML	X583_Group3E_142dpi_RV_top_178_G_B6_P136.mzXML	Group15	Group3E	infected_VS_BNZ	0.270874146		X634_Group15_142dpi_RV_bottom_194_G_C10_P140.mzXML	X583_Group3E_142dpi_RV_bottom_178_G_B6_P140.mzXML	Group15	Group3E	infected_VS_BNZ	0.347577612
X634_Group15_142dpi_RV_top_194_G_C10_P136.mzXML	X584_Group3E_142dpi_RV_top_179_G_B7_P136.mzXML	Group15	Group3E	infected_VS_BNZ	0.308720302		X634_Group15_142dpi_RV_bottom_194_G_C10_P140.mzXML	X584_Group3E_142dpi_RV_bottom_179_G_B7_P140.mzXML	Group15	Group3E	infected_VS_BNZ	0.30626963
X634_Group15_142dpi_RV_top_194_G_C10_P136.mzXML	X585_Group3E_142dpi_RV_top_180_G_B8_P136.mzXML	Group15	Group3E	infected_VS_BNZ	0.307155411		X634_Group15_142dpi_RV_bottom_194_G_C10_P140.mzXML	X585_Group3E_142dpi_RV_bottom_180_G_B8_P140.mzXML	Group15	Group3E	infected_VS_BNZ	0.268050733
X634_Group15_142dpi_RV_top_194_G_C10_P136.mzXML	X666_Group3E_142dpi_RV_top_201_G_D5_P136.mzXML	Group15	Group3E	infected_VS_BNZ	0.426712584		X634_Group15_142dpi_RV_bottom_194_G_C10_P140.mzXML	X666_Group3E_142dpi_RV_bottom_201_G_D5_P140.mzXML	Group15	Group3E	infected_VS_BNZ	0.405603112
X634_Group15_142dpi_RV_top_194_G_C10_P136.mzXML	X667_Group3E_142dpi_RV_top_202_G_D6_P136.mzXML	Group15	Group3E	infected_VS_BNZ	0.386428856		X634_Group15_142dpi_RV_bottom_194_G_C10_P140.mzXML	X667_Group3E_142dpi_RV_bottom_202_G_D6_P140.mzXML	Group15	Group3E	infected_VS_BNZ	0.416212974
X634_Group15_142dpi_RV_top_194_G_C10_P136.mzXML	X668_Group3E_142dpi_RV_top_203_G_D7_P136.mzXML	Group15	Group3E	infected_VS_BNZ	0.325651087		X634_Group15_142dpi_RV_bottom_194_G_C10_P140.mzXML	X668_Group3E_142dpi_RV_bottom_203_G_D7_P140.mzXML	Group15	Group3E	infected_VS_BNZ	0.226146287
X634_Group15_142dpi_RV_top_194_G_C10_P136.mzXML	X669_Group3E_142dpi_RV_top_204_G_D8_P136.mzXML	Group15	Group3E	infected_VS_BNZ	0.337214788		X634_Group15_142dpi_RV_bottom_194_G_C10_P140.mzXML	X669_Group3E_142dpi_RV_bottom_204_G_D8_P140.mzXML	Group15	Group3E	infected_VS_BNZ	0.260193569
X634_Group15_142dpi_RV_top_194_G_C10_P136.mzXML	X670_Group3E_142dpi_RV_top_205_G_D9_P136.mzXML	Group15	Group3E	infected_VS_BNZ	0.320204547		X634_Group15_142dpi_RV_bottom_194_G_C10_P140.mzXML	X670_Group3E_142dpi_RV_bottom_205_G_D9_P140.mzXML	Group15	Group3E	infected_VS_BNZ	0.373246376
X634_Group15_142dpi_RV_top_194_G_C10_P136.mzXML	X751_Group3E_142dpi_RV_top_226_G_F6_P136.mzXML	Group15	Group3E	infected_VS_BNZ	0.396237142		X634_Group15_142dpi_RV_bottom_194_G_C10_P140.mzXML	X751_Group3E_142dpi_RV_bottom_226_G_F6_P140.mzXML	Group15	Group3E	infected_VS_BNZ	0.45104298
X634_Group15_142dpi_RV_top_194_G_C10_P136.mzXML	X752_Group3E_142dpi_RV_top_227_G_F7_P136.mzXML	Group15	Group3E	infected_VS_BNZ	0.292031216		X634_Group15_142dpi_RV_bottom_194_G_C10_P140.mzXML	X752_Group3E_142dpi_RV_bottom_227_G_F7_P140.mzXML	Group15	Group3E	infected_VS_BNZ	0.439562475
X634_Group15_142dpi_RV_top_194_G_C10_P136.mzXML	X753_Group3E_142dpi_RV_top_228_G_F8_P136.mzXML	Group15	Group3E	infected_VS_BNZ	0.294902541		X634_Group15_142dpi_RV_bottom_194_G_C10_P140.mzXML	X753_Group3E_142dpi_RV_bottom_228_G_F8_P140.mzXML	Group15	Group3E	infected_VS_BNZ	0.409770777
X634_Group15_142dpi_RV_top_194_G_C10_P136.mzXML	X754_Group3E_142dpi_RV_top_229_G_F9_P136.mzXML	Group15	Group3E	infected_VS_BNZ	0.291632168		X634_Group15_142dpi_RV_bottom_194_G_C10_P140.mzXML	X754_Group3E_142dpi_RV_bottom_229_G_F9_P140.mzXML	Group15	Group3E	infected_VS_BNZ	0.410652867
X634_Group15_142dpi_RV_top_194_G_C10_P136.mzXML	X755_Group3E_142dpi_RV_top_230_G_F10_P136.mzXML	Group15	Group3E	infected_VS_BNZ	0.381414982		X634_Group15_142dpi_RV_bottom_194_G_C10_P140.mzXML	X755_Group3E_142dpi_RV_bottom_230_G_F10_P140.mzXML	Group15	Group3E	infected_VS_BNZ	0.434497986
X635_Group15_142dpi_RV_top_195_G_C11_P136.mzXML	X581_Group3E_142dpi_RV_top_176_G_B4_P136.mzXML	Group15	Group3E	infected_VS_BNZ	0.23794504		X635_Group15_142dpi_RV_bottom_195_G_C11_P140.mzXML	X581_Group3E_142dpi_RV_bottom_176_G_B4_P140.mzXML	Group15	Group3E	infected_VS_BNZ	0.359398635
X635_Group15_142dpi_RV_top_195_G_C11_P136.mzXML	X582_Group3E_142dpi_RV_top_177_G_B5_P136.mzXML	Group15	Group3E	infected_VS_BNZ	0.289579208		X635_Group15_142dpi_RV_bottom_195_G_C11_P140.mzXML	X582_Group3E_142dpi_RV_bottom_177_G_B5_P140.mzXML	Group15	Group3E	infected_VS_BNZ	0.410290884
X635_Group15_142dpi_RV_top_195_G_C11_P136.mzXML	X583_Group3E_142dpi_RV_top_178_G_B6_P136.mzXML	Group15	Group3E	infected_VS_BNZ	0.426117874		X635_Group15_142dpi_RV_bottom_195_G_C11_P140.mzXML	X583_Group3E_142dpi_RV_bottom_178_G_B6_P140.mzXML	Group15	Group3E	infected_VS_BNZ	0.466792062
X635_Group15_142dpi_RV_top_195_G_C11_P136.mzXML	X584_Group3E_142dpi_RV_top_179_G_B7_P136.mzXML	Group15	Group3E	infected_VS_BNZ	0.281818794		X635_Group15_142dpi_RV_bottom_195_G_C11_P140.mzXML	X584_Group3E_142dpi_RV_bottom_179_G_B7_P140.mzXML	Group15	Group3E	infected_VS_BNZ	0.312515412
X635_Group15_142dpi_RV_top_195_G_C11_P136.mzXML	X585_Group3E_142dpi_RV_top_180_G_B8_P136.mzXML	Group15	Group3E	infected_VS_BNZ	0.345462197		X635_Group15_142dpi_RV_bottom_195_G_C11_P140.mzXML	X585_Group3E_142dpi_RV_bottom_180_G_B8_P140.mzXML	Group15	Group3E	infected_VS_BNZ	0.453359816
X635_Group15_142dpi_RV_top_195_G_C11_P136.mzXML	X666_Group3E_142dpi_RV_top_201_G_D5_P136.mzXML	Group15	Group3E	infected_VS_BNZ	0.30560637		X635_Group15_142dpi_RV_bottom_195_G_C11_P140.mzXML	X666_Group3E_142dpi_RV_bottom_201_G_D5_P140.mzXML	Group15	Group3E	infected_VS_BNZ	0.329260563
X635_Group15_142dpi_RV_top_195_G_C11_P136.mzXML	X667_Group3E_142dpi_RV_top_202_G_D6_P136.mzXML	Group15	Group3E	infected_VS_BNZ	0.330830793		X635_Group15_142dpi_RV_bottom_195_G_C11_P140.mzXML	X667_Group3E_142dpi_RV_bottom_202_G_D6_P140.mzXML	Group15	Group3E	infected_VS_BNZ	0.37654871
X635_Group15_142dpi_RV_top_195_G_C11_P136.mzXML	X668_Group3E_142dpi_RV_top_203_G_D7_P136.mzXML	Group15	Group3E	infected_VS_BNZ	0.239744102		X635_Group15_142dpi_RV_bottom_195_G_C11_P140.mzXML	X668_Group3E_142dpi_RV_bottom_203_G_D7_P140.mzXML	Group15	Group3E	infected_VS_BNZ	0.402541762
X635_Group15_142dpi_RV_top_195_G_C11_P136.mzXML	X669_Group3E_142dpi_RV_top_204_G_D8_P136.mzXML	Group15	Group3E	infected_VS_BNZ	0.284943249		X635_Group15_142dpi_RV_bottom_195_G_C11_P140.mzXML	X669_Group3E_142dpi_RV_bottom_204_G_D8_P140.mzXML	Group15	Group3E	infected_VS_BNZ	0.347932651
X635_Group15_142dpi_RV_top_195_G_C11_P136.mzXML	X670_Group3E_142dpi_RV_top_205_G_D9_P136.mzXML	Group15	Group3E	infected_VS_BNZ	0.22753677		X635_Group15_142dpi_RV_bottom_195_G_C11_P140.mzXML	X670_Group3E_142dpi_RV_bottom_205_G_D9_P140.mzXML	Group15	Group3E	infected_VS_BNZ	0.320929792
X635_Group15_142dpi_RV_top_195_G_C11_P136.mzXML	X751_Group3E_142dpi_RV_top_226_G_F6_P136.mzXML	Group15	Group3E	infected_VS_BNZ	0.325280488		X635_Group15_142dpi_RV_bottom_195_G_C11_P140.mzXML	X751_Group3E_142dpi_RV_bottom_226_G_F6_P140.mzXML	Group15	Group3E	infected_VS_BNZ	0.440630036
X635_Group15_142dpi_RV_top_195_G_C11_P136.mzXML	X752_Group3E_142dpi_RV_top_227_G_F7_P136.mzXML	Group15	Group3E	infected_VS_BNZ	0.470498346		X635_Group15_142dpi_RV_bottom_195_G_C11_P140.mzXML	X752_Group3E_142dpi_RV_bottom_227_G_F7_P140.mzXML	Group15	Group3E	infected_VS_BNZ	0.36162129
X635_Group15_142dpi_RV_top_195_G_C11_P136.mzXML	X753_Group3E_142dpi_RV_top_228_G_F8_P136.mzXML	Group15	Group3E	infected_VS_BNZ	0.245374369		X635_Group15_142dpi_RV_bottom_195_G_C11_P140.mzXML	X753_Group3E_142dpi_RV_bottom_228_G_F8_P140.mzXML	Group15	Group3E	infected_VS_BNZ	0.365522093
X635_Group15_142dpi_RV_top_195_G_C11_P136.mzXML	X754_Group3E_142dpi_RV_top_229_G_F9_P136.mzXML	Group15	Group3E	infected_VS_BNZ	0.248506012		X635_Group15_142dpi_RV_bottom_195_G_C11_P140.mzXML	X754_Group3E_142dpi_RV_bottom_229_G_F9_P140.mzXML	Group15	Group3E	infected_VS_BNZ	0.367005498
X635_Group15_142dpi_RV_top_195_G_C11_P136.mzXML	X755_Group3E_142dpi_RV_top_230_G_F10_P136.mzXML	Group15	Group3E	infected_VS_BNZ	0.359377545		X635_Group15_142dpi_RV_bottom_195_G_C11_P140.mzXML	X755_Group3E_142dpi_RV_bottom_230_G_F10_P140.mzXML	Group15	Group3E	infected_VS_BNZ	0.360972002
X716_Group15_142dpi_RV_top_216_G_E8_P136.mzXML	X581_Group3E_142dpi_RV_top_176_G_B4_P136.mzXML	Group15	Group3E	infected_VS_BNZ	0.235880039		X716_Group15_142dpi_RV_bottom_216_G_E8_P140.mzXML	X581_Group3E_142dpi_RV_bottom_176_G_B4_P140.mzXML	Group15	Group3E	infected_VS_BNZ	0.229504842
X716_Group15_142dpi_RV_top_216_G_E8_P136.mzXML	X582_Group3E_142dpi_RV_top_177_G_B5_P136.mzXML	Group15	Group3E	infected_VS_BNZ	0.248143227		X716_Group15_142dpi_RV_bottom_216_G_E8_P140.mzXML	X582_Group3E_142dpi_RV_bottom_177_G_B5_P140.mzXML	Group15	Group3E	infected_VS_BNZ	0.371087268
X716_Group15_142dpi_RV_top_216_G_E8_P136.mzXML	X583_Group3E_142dpi_RV_top_178_G_B6_P136.mzXML	Group15	Group3E	infected_VS_BNZ	0.453012778		X716_Group15_142dpi_RV_bottom_216_G_E8_P140.mzXML	X583_Group3E_142dpi_RV_bottom_178_G_B6_P140.mzXML	Group15	Group3E	infected_VS_BNZ	0.473813503
X716_Group15_142dpi_RV_top_216_G_E8_P136.mzXML	X584_Group3E_142dpi_RV_top_179_G_B7_P136.mzXML	Group15	Group3E	infected_VS_BNZ	0.213723446		X716_Group15_142dpi_RV_bottom_216_G_E8_P140.mzXML	X584_Group3E_142dpi_RV_bottom_179_G_B7_P140.mzXML	Group15	Group3E	infected_VS_BNZ	0.219353452
X716_Group15_142dpi_RV_top_216_G_E8_P136.mzXML	X585_Group3E_142dpi_RV_top_180_G_B8_P136.mzXML	Group15	Group3E	infected_VS_BNZ	0.272551525		X716_Group15_142dpi_RV_bottom_216_G_E8_P140.mzXML	X585_Group3E_142dpi_RV_bottom_180_G_B8_P140.mzXML	Group15	Group3E	infected_VS_BNZ	0.428977362
X716_Group15_142dpi_RV_top_216_G_E8_P136.mzXML	X666_Group3E_142dpi_RV_top_201_G_D5_P136.mzXML	Group15	Group3E	infected_VS_BNZ	0.3116876		X716_Group15_142dpi_RV_bottom_216_G_E8_P140.mzXML	X666_Group3E_142dpi_RV_bottom_201_G_D5_P140.mzXML	Group15	Group3E	infected_VS_BNZ	0.29848124
X716_Group15_142dpi_RV_top_216_G_E8_P136.mzXML	X667_Group3E_142dpi_RV_top_202_G_D6_P136.mzXML	Group15	Group3E	infected_VS_BNZ	0.348365692		X716_Group15_142dpi_RV_bottom_216_G_E8_P140.mzXML	X667_Group3E_142dpi_RV_bottom_202_G_D6_P140.mzXML	Group15	Group3E	infected_VS_BNZ	0.175531272
X716_Group15_142dpi_RV_top_216_G_E8_P136.mzXML	X668_Group3E_142dpi_RV_top_203_G_D7_P136.mzXML	Group15	Group3E	infected_VS_BNZ	0.221088751		X716_Group15_142dpi_RV_bottom_216_G_E8_P140.mzXML	X668_Group3E_142dpi_RV_bottom_203_G_D7_P140.mzXML	Group15	Group3E	infected_VS_BNZ	0.322726393
X716_Group15_142dpi_RV_top_216_G_E8_P136.mzXML	X669_Group3E_142dpi_RV_top_204_G_D8_P136.mzXML	Group15	Group3E	infected_VS_BNZ	0.239699328		X716_Group15_142dpi_RV_bottom_216_G_E8_P140.mzXML	X669_Group3E_142dpi_RV_bottom_204_G_D8_P140.mzXML	Group15	Group3E	infected_VS_BNZ	0.35671917
X716_Group15_142dpi_RV_top_216_G_E8_P136.mzXML	X670_Group3E_142dpi_RV_top_205_G_D9_P136.mzXML	Group15	Group3E	infected_VS_BNZ	0.200460398		X716_Group15_142dpi_RV_bottom_216_G_E8_P140.mzXML	X670_Group3E_142dpi_RV_bottom_205_G_D9_P140.mzXML	Group15	Group3E	infected_VS_BNZ	0.161875103
X716_Group15_142dpi_RV_top_216_G_E8_P136.mzXML	X751_Group3E_142dpi_RV_top_226_G_F6_P136.mzXML	Group15	Group3E	infected_VS_BNZ	0.348674795		X716_Group15_142dpi_RV_bottom_216_G_E8_P140.mzXML	X751_Group3E_142dpi_RV_bottom_226_G_F6_P140.mzXML	Group15	Group3E	infected_VS_BNZ	0.396912113
X716_Group15_142dpi_RV_top_216_G_E8_P136.mzXML	X752_Group3E_142dpi_RV_top_227_G_F7_P136.mzXML	Group15	Group3E	infected_VS_BNZ	0.502307452		X716_Group15_142dpi_RV_bottom_216_G_E8_P140.mzXML	X752_Group3E_142dpi_RV_bottom_227_G_F7_P140.mzXML	Group15	Group3E	infected_VS_BNZ	0.192539037
X716_Group15_142dpi_RV_top_216_G_E8_P136.mzXML	X753_Group3E_142dpi_RV_top_228_G_F8_P136.mzXML	Group15	Group3E	infected_VS_BNZ	0.220120698		X716_Group15_142dpi_RV_bottom_216_G_E8_P140.mzXML	X753_Group3E_142dpi_RV_bottom_228_G_F8_P140.mzXML	Group15	Group3E	infected_VS_BNZ	0.280292267
X716_Group15_142dpi_RV_top_216_G_E8_P136.mzXML	X754_Group3E_142dpi_RV_top_229_G_F9_P136.mzXML	Group15	Group3E	infected_VS_BNZ	0.293210819		X716_Group15_142dpi_RV_bottom_216_G_E8_P140.mzXML	X754_Group3E_142dpi_RV_bottom_229_G_F9_P140.mzXML	Group15	Group3E	infected_VS_BNZ	0.221467615
X716_Group15_142dpi_RV_top_216_G_E8_P136.mzXML	X755_Group3E_142dpi_RV_top_230_G_F10_P136.mzXML	Group15	Group3E	infected_VS_BNZ	0.389303265		X716_Group15_142dpi_RV_bottom_216_G_E8_P140.mzXML	X755_Group3E_142dpi_RV_bottom_230_G_F10_P140.mzXML	Group15	Group3E	infected_VS_BNZ	0.215223792
X717_Group15_142dpi_RV_top_217_G_E9_P136.mzXML	X581_Group3E_142dpi_RV_top_176_G_B4_P136.mzXML	Group15	Group3E	infected_VS_BNZ	0.220769413		X717_Group15_142dpi_RV_bottom_217_G_E9_P140.mzXML	X581_Group3E_142dpi_RV_bottom_176_G_B4_P140.mzXML	Group15	Group3E	infected_VS_BNZ	0.304522928
X717_Group15_142dpi_RV_top_217_G_E9_P136.mzXML	X582_Group3E_142dpi_RV_top_177_G_B5_P136.mzXML	Group15	Group3E	infected_VS_BNZ	0.23906236		X717_Group15_142dpi_RV_bottom_217_G_E9_P140.mzXML	X582_Group3E_142dpi_RV_bottom_177_G_B5_P140.mzXML	Group15	Group3E	infected_VS_BNZ	0.389864412
X717_Group15_142dpi_RV_top_217_G_E9_P136.mzXML	X583_Group3E_142dpi_RV_top_178_G_B6_P136.mzXML	Group15	Group3E	infected_VS_BNZ	0.421600653		X717_Group15_142dpi_RV_bottom_217_G_E9_P140.mzXML	X583_Group3E_142dpi_RV_bottom_178_G_B6_P140.mzXML	Group15	Group3E	infected_VS_BNZ	0.444318946
X717_Group15_142dpi_RV_top_217_G_E9_P136.mzXML	X584_Group3E_142dpi_RV_top_179_G_B7_P136.mzXML	Group15	Group3E	infected_VS_BNZ	0.217976991		X717_Group15_142dpi_RV_bottom_217_G_E9_P140.mzXML	X584_Group3E_142dpi_RV_bottom_179_G_B7_P140.mzXML	Group15	Group3E	infected_VS_BNZ	0.230890786
X717_Group15_142dpi_RV_top_217_G_E9_P136.mzXML	X585_Group3E_142dpi_RV_top_180_G_B8_P136.mzXML	Group15	Group3E	infected_VS_BNZ	0.275656176		X717_Group15_142dpi_RV_bottom_217_G_E9_P140.mzXML	X585_Group3E_142dpi_RV_bottom_180_G_B8_P140.mzXML	Group15	Group3E	infected_VS_BNZ	0.398868952
X717_Group15_142dpi_RV_top_217_G_E9_P136.mzXML	X666_Group3E_142dpi_RV_top_201_G_D5_P136.mzXML	Group15	Group3E	infected_VS_BNZ	0.328694979		X717_Group15_142dpi_RV_bottom_217_G_E9_P140.mzXML	X666_Group3E_142dpi_RV_bottom_201_G_D5_P140.mzXML	Group15	Group3E	infected_VS_BNZ	0.221412189
X717_Group15_142dpi_RV_top_217_G_E9_P136.mzXML	X667_Group3E_142dpi_RV_top_202_G_D6_P136.mzXML	Group15	Group3E	infected_VS_BNZ	0.310130012		X717_Group15_142dpi_RV_bottom_217_G_E9_P140.mzXML	X667_Group3E_142dpi_RV_bottom_202_G_D6_P140.mzXML	Group15	Group3E	infected_VS_BNZ	0.191360844
X717_Group15_142dpi_RV_top_217_G_E9_P136.mzXML	X668_Group3E_142dpi_RV_top_203_G_D7_P136.mzXML	Group15	Group3E	infected_VS_BNZ	0.206304897		X717_Group15_142dpi_RV_bottom_217_G_E9_P140.mzXML	X668_Group3E_142dpi_RV_bottom_203_G_D7_P140.mzXML	Group15	Group3E	infected_VS_BNZ	0.332672996
X717_Group15_142dpi_RV_top_217_G_E9_P136.mzXML	X669_Group3E_142dpi_RV_top_204_G_D8_P136.mzXML	Group15	Group3E	infected_VS_BNZ	0.202316333		X717_Group15_142dpi_RV_bottom_217_G_E9_P140.mzXML	X669_Group3E_142dpi_RV_bottom_204_G_D8_P140.mzXML	Group15	Group3E	infected_VS_BNZ	0.278842064
X717_Group15_142dpi_RV_top_217_G_E9_P136.mzXML	X670_Group3E_142dpi_RV_top_205_G_D9_P136.mzXML	Group15	Group3E	infected_VS_BNZ	0.200962479		X717_Group15_142dpi_RV_bottom_217_G_E9_P140.mzXML	X670_Group3E_142dpi_RV_bottom_205_G_D9_P140.mzXML	Group15	Group3E	infected_VS_BNZ	0.199681371
X717_Group15_142dpi_RV_top_217_G_E9_P136.mzXML	X751_Group3E_142dpi_RV_top_226_G_F6_P136.mzXML	Group15	Group3E	infected_VS_BNZ	0.326153605		X717_Group15_142dpi_RV_bottom_217_G_E9_P140.mzXML	X751_Group3E_142dpi_RV_bottom_226_G_F6_P140.mzXML	Group15	Group3E	infected_VS_BNZ	0.38583031
X717_Group15_142dpi_RV_top_217_G_E9_P136.mzXML	X752_Group3E_142dpi_RV_top_227_G_F7_P136.mzXML	Group15	Group3E	infected_VS_BNZ	0.458451052		X717_Group15_142dpi_RV_bottom_217_G_E9_P140.mzXML	X752_Group3E_142dpi_RV_bottom_227_G_F7_P140.mzXML	Group15	Group3E	infected_VS_BNZ	0.183413043
X717_Group15_142dpi_RV_top_217_G_E9_P136.mzXML	X753_Group3E_142dpi_RV_top_228_G_F8_P136.mzXML	Group15	Group3E	infected_VS_BNZ	0.192822993		X717_Group15_142dpi_RV_bottom_217_G_E9_P140.mzXML	X753_Group3E_142dpi_RV_bottom_228_G_F8_P140.mzXML	Group15	Group3E	infected_VS_BNZ	0.263813829
X717_Group15_142dpi_RV_top_217_G_E9_P136.mzXML	X754_Group3E_142dpi_RV_top_229_G_F9_P136.mzXML	Group15	Group3E	infected_VS_BNZ	0.234289864		X717_Group15_142dpi_RV_bottom_217_G_E9_P140.mzXML	X754_Group3E_142dpi_RV_bottom_229_G_F9_P140.mzXML	Group15	Group3E	infected_VS_BNZ	0.201418931
X717_Group15_142dpi_RV_top_217_G_E9_P136.mzXML	X755_Group3E_142dpi_RV_top_230_G_F10_P136.mzXML	Group15	Group3E	infected_VS_BNZ	0.334939617		X717_Group15_142dpi_RV_bottom_217_G_E9_P140.mzXML	X755_Group3E_142dpi_RV_bottom_230_G_F10_P140.mzXML	Group15	Group3E	infected_VS_BNZ	0.253495922
X718_Group15_142dpi_RV_top_218_G_E10_P136.mzXML	X581_Group3E_142dpi_RV_top_176_G_B4_P136.mzXML	Group15	Group3E	infected_VS_BNZ	0.232450078		X718_Group15_142dpi_RV_bottom_218_G_E10_P140.mzXML	X581_Group3E_142dpi_RV_bottom_176_G_B4_P140.mzXML	Group15	Group3E	infected_VS_BNZ	0.311093403
X718_Group15_142dpi_RV_top_218_G_E10_P136.mzXML	X582_Group3E_142dpi_RV_top_177_G_B5_P136.mzXML	Group15	Group3E	infected_VS_BNZ	0.262350827		X718_Group15_142dpi_RV_bottom_218_G_E10_P140.mzXML	X582_Group3E_142dpi_RV_bottom_177_G_B5_P140.mzXML	Group15	Group3E	infected_VS_BNZ	0.393047165
X718_Group15_142dpi_RV_top_218_G_E10_P136.mzXML	X583_Group3E_142dpi_RV_top_178_G_B6_P136.mzXML	Group15	Group3E	infected_VS_BNZ	0.404507133		X718_Group15_142dpi_RV_bottom_218_G_E10_P140.mzXML	X583_Group3E_142dpi_RV_bottom_178_G_B6_P140.mzXML	Group15	Group3E	infected_VS_BNZ	0.453274609
X718_Group15_142dpi_RV_top_218_G_E10_P136.mzXML	X584_Group3E_142dpi_RV_top_179_G_B7_P136.mzXML	Group15	Group3E	infected_VS_BNZ	0.288801361		X718_Group15_142dpi_RV_bottom_218_G_E10_P140.mzXML	X584_Group3E_142dpi_RV_bottom_179_G_B7_P140.mzXML	Group15	Group3E	infected_VS_BNZ	0.216156891
X718_Group15_142dpi_RV_top_218_G_E10_P136.mzXML	X585_Group3E_142dpi_RV_top_180_G_B8_P136.mzXML	Group15	Group3E	infected_VS_BNZ	0.307136025		X718_Group15_142dpi_RV_bottom_218_G_E10_P140.mzXML	X585_Group3E_142dpi_RV_bottom_180_G_B8_P140.mzXML	Group15	Group3E	infected_VS_BNZ	0.364980513
X718_Group15_142dpi_RV_top_218_G_E10_P136.mzXML	X666_Group3E_142dpi_RV_top_201_G_D5_P136.mzXML	Group15	Group3E	infected_VS_BNZ	0.332161296		X718_Group15_142dpi_RV_bottom_218_G_E10_P140.mzXML	X666_Group3E_142dpi_RV_bottom_201_G_D5_P140.mzXML	Group15	Group3E	infected_VS_BNZ	0.255867696
X718_Group15_142dpi_RV_top_218_G_E10_P136.mzXML	X667_Group3E_142dpi_RV_top_202_G_D6_P136.mzXML	Group15	Group3E	infected_VS_BNZ	0.304284116		X718_Group15_142dpi_RV_bottom_218_G_E10_P140.mzXML	X667_Group3E_142dpi_RV_bottom_202_G_D6_P140.mzXML	Group15	Group3E	infected_VS_BNZ	0.257008983
X718_Group15_142dpi_RV_top_218_G_E10_P136.mzXML	X668_Group3E_142dpi_RV_top_203_G_D7_P136.mzXML	Group15	Group3E	infected_VS_BNZ	0.244985324		X718_Group15_142dpi_RV_bottom_218_G_E10_P140.mzXML	X668_Group3E_142dpi_RV_bottom_203_G_D7_P140.mzXML	Group15	Group3E	infected_VS_BNZ	0.337940499
X718_Group15_142dpi_RV_top_218_G_E10_P136.mzXML	X669_Group3E_142dpi_RV_top_204_G_D8_P136.mzXML	Group15	Group3E	infected_VS_BNZ	0.241863518		X718_Group15_142dpi_RV_bottom_218_G_E10_P140.mzXML	X669_Group3E_142dpi_RV_bottom_204_G_D8_P140.mzXML	Group15	Group3E	infected_VS_BNZ	0.33279157
X718_Group15_142dpi_RV_top_218_G_E10_P136.mzXML	X670_Group3E_142dpi_RV_top_205_G_D9_P136.mzXML	Group15	Group3E	infected_VS_BNZ	0.22908757		X718_Group15_142dpi_RV_bottom_218_G_E10_P140.mzXML	X670_Group3E_142dpi_RV_bottom_205_G_D9_P140.mzXML	Group15	Group3E	infected_VS_BNZ	0.231416401
X718_Group15_142dpi_RV_top_218_G_E10_P136.mzXML	X751_Group3E_142dpi_RV_top_226_G_F6_P136.mzXML	Group15	Group3E	infected_VS_BNZ	0.319553743		X718_Group15_142dpi_RV_bottom_218_G_E10_P140.mzXML	X751_Group3E_142dpi_RV_bottom_226_G_F6_P140.mzXML	Group15	Group3E	infected_VS_BNZ	0.369319508
X718_Group15_142dpi_RV_top_218_G_E10_P136.mzXML	X752_Group3E_142dpi_RV_top_227_G_F7_P136.mzXML	Group15	Group3E	infected_VS_BNZ	0.445577719		X718_Group15_142dpi_RV_bottom_218_G_E10_P140.mzXML	X752_Group3E_142dpi_RV_bottom_227_G_F7_P140.mzXML	Group15	Group3E	infected_VS_BNZ	0.242460456
X718_Group15_142dpi_RV_top_218_G_E10_P136.mzXML	X753_Group3E_142dpi_RV_top_228_G_F8_P136.mzXML	Group15	Group3E	infected_VS_BNZ	0.2523552		X718_Group15_142dpi_RV_bottom_218_G_E10_P140.mzXML	X753_Group3E_142dpi_RV_bottom_228_G_F8_P140.mzXML	Group15	Group3E	infected_VS_BNZ	0.271057329
X718_Group15_142dpi_RV_top_218_G_E10_P136.mzXML	X754_Group3E_142dpi_RV_top_229_G_F9_P136.mzXML	Group15	Group3E	infected_VS_BNZ	0.188373076		X718_Group15_142dpi_RV_bottom_218_G_E10_P140.mzXML	X754_Group3E_142dpi_RV_bottom_229_G_F9_P140.mzXML	Group15	Group3E	infected_VS_BNZ	0.23852748
X718_Group15_142dpi_RV_top_218_G_E10_P136.mzXML	X755_Group3E_142dpi_RV_top_230_G_F10_P136.mzXML	Group15	Group3E	infected_VS_BNZ	0.299315449		X718_Group15_142dpi_RV_bottom_218_G_E10_P140.mzXML	X755_Group3E_142dpi_RV_bottom_230_G_F10_P140.mzXML	Group15	Group3E	infected_VS_BNZ	0.285380821
X719_Group15_142dpi_RV_top_219_G_E11_P136.mzXML	X581_Group3E_142dpi_RV_top_176_G_B4_P136.mzXML	Group15	Group3E	infected_VS_BNZ	0.325258015		X719_Group15_142dpi_RV_bottom_219_G_E11_P140.mzXML	X581_Group3E_142dpi_RV_bottom_176_G_B4_P140.mzXML	Group15	Group3E	infected_VS_BNZ	0.350645278
X719_Group15_142dpi_RV_top_219_G_E11_P136.mzXML	X582_Group3E_142dpi_RV_top_177_G_B5_P136.mzXML	Group15	Group3E	infected_VS_BNZ	0.321194806		X719_Group15_142dpi_RV_bottom_219_G_E11_P140.mzXML	X582_Group3E_142dpi_RV_bottom_177_G_B5_P140.mzXML	Group15	Group3E	infected_VS_BNZ	0.408609556
X719_Group15_142dpi_RV_top_219_G_E11_P136.mzXML	X583_Group3E_142dpi_RV_top_178_G_B6_P136.mzXML	Group15	Group3E	infected_VS_BNZ	0.379934142		X719_Group15_142dpi_RV_bottom_219_G_E11_P140.mzXML	X583_Group3E_142dpi_RV_bottom_178_G_B6_P140.mzXML	Group15	Group3E	infected_VS_BNZ	0.429496601
X719_Group15_142dpi_RV_top_219_G_E11_P136.mzXML	X584_Group3E_142dpi_RV_top_179_G_B7_P136.mzXML	Group15	Group3E	infected_VS_BNZ	0.346283419		X719_Group15_142dpi_RV_bottom_219_G_E11_P140.mzXML	X584_Group3E_142dpi_RV_bottom_179_G_B7_P140.mzXML	Group15	Group3E	infected_VS_BNZ	0.262458032
X719_Group15_142dpi_RV_top_219_G_E11_P136.mzXML	X585_Group3E_142dpi_RV_top_180_G_B8_P136.mzXML	Group15	Group3E	infected_VS_BNZ	0.313297283		X719_Group15_142dpi_RV_bottom_219_G_E11_P140.mzXML	X585_Group3E_142dpi_RV_bottom_180_G_B8_P140.mzXML	Group15	Group3E	infected_VS_BNZ	0.357807179
X719_Group15_142dpi_RV_top_219_G_E11_P136.mzXML	X666_Group3E_142dpi_RV_top_201_G_D5_P136.mzXML	Group15	Group3E	infected_VS_BNZ	0.368072362		X719_Group15_142dpi_RV_bottom_219_G_E11_P140.mzXML	X666_Group3E_142dpi_RV_bottom_201_G_D5_P140.mzXML	Group15	Group3E	infected_VS_BNZ	0.246602866
X719_Group15_142dpi_RV_top_219_G_E11_P136.mzXML	X667_Group3E_142dpi_RV_top_202_G_D6_P136.mzXML	Group15	Group3E	infected_VS_BNZ	0.300913998		X719_Group15_142dpi_RV_bottom_219_G_E11_P140.mzXML	X667_Group3E_142dpi_RV_bottom_202_G_D6_P140.mzXML	Group15	Group3E	infected_VS_BNZ	0.318328015
X719_Group15_142dpi_RV_top_219_G_E11_P136.mzXML	X668_Group3E_142dpi_RV_top_203_G_D7_P136.mzXML	Group15	Group3E	infected_VS_BNZ	0.266664605		X719_Group15_142dpi_RV_bottom_219_G_E11_P140.mzXML	X668_Group3E_142dpi_RV_bottom_203_G_D7_P140.mzXML	Group15	Group3E	infected_VS_BNZ	0.380454893
X719_Group15_142dpi_RV_top_219_G_E11_P136.mzXML	X669_Group3E_142dpi_RV_top_204_G_D8_P136.mzXML	Group15	Group3E	infected_VS_BNZ	0.256333564		X719_Group15_142dpi_RV_bottom_219_G_E11_P140.mzXML	X669_Group3E_142dpi_RV_bottom_204_G_D8_P140.mzXML	Group15	Group3E	infected_VS_BNZ	0.327186416
X719_Group15_142dpi_RV_top_219_G_E11_P136.mzXML	X670_Group3E_142dpi_RV_top_205_G_D9_P136.mzXML	Group15	Group3E	infected_VS_BNZ	0.288118282		X719_Group15_142dpi_RV_bottom_219_G_E11_P140.mzXML	X670_Group3E_142dpi_RV_bottom_205_G_D9_P140.mzXML	Group15	Group3E	infected_VS_BNZ	0.28021226
X719_Group15_142dpi_RV_top_219_G_E11_P136.mzXML	X751_Group3E_142dpi_RV_top_226_G_F6_P136.mzXML	Group15	Group3E	infected_VS_BNZ	0.365905197		X719_Group15_142dpi_RV_bottom_219_G_E11_P140.mzXML	X751_Group3E_142dpi_RV_bottom_226_G_F6_P140.mzXML	Group15	Group3E	infected_VS_BNZ	0.430713183
X719_Group15_142dpi_RV_top_219_G_E11_P136.mzXML	X752_Group3E_142dpi_RV_top_227_G_F7_P136.mzXML	Group15	Group3E	infected_VS_BNZ	0.391204758		X719_Group15_142dpi_RV_bottom_219_G_E11_P140.mzXML	X752_Group3E_142dpi_RV_bottom_227_G_F7_P140.mzXML	Group15	Group3E	infected_VS_BNZ	0.281339944
X719_Group15_142dpi_RV_top_219_G_E11_P136.mzXML	X753_Group3E_142dpi_RV_top_228_G_F8_P136.mzXML	Group15	Group3E	infected_VS_BNZ	0.276508304		X719_Group15_142dpi_RV_bottom_219_G_E11_P140.mzXML	X753_Group3E_142dpi_RV_bottom_228_G_F8_P140.mzXML	Group15	Group3E	infected_VS_BNZ	0.338297056
X719_Group15_142dpi_RV_top_219_G_E11_P136.mzXML	X754_Group3E_142dpi_RV_top_229_G_F9_P136.mzXML	Group15	Group3E	infected_VS_BNZ	0.171691198		X719_Group15_142dpi_RV_bottom_219_G_E11_P140.mzXML	X754_Group3E_142dpi_RV_bottom_229_G_F9_P140.mzXML	Group15	Group3E	infected_VS_BNZ	0.284884369
X719_Group15_142dpi_RV_top_219_G_E11_P136.mzXML	X755_Group3E_142dpi_RV_top_230_G_F10_P136.mzXML	Group15	Group3E	infected_VS_BNZ	0.2622136		X719_Group15_142dpi_RV_bottom_219_G_E11_P140.mzXML	X755_Group3E_142dpi_RV_bottom_230_G_F10_P140.mzXML	Group15	Group3E	infected_VS_BNZ	0.334487864
X720_Group15_142dpi_RV_top_220_G_E12_P136.mzXML	X581_Group3E_142dpi_RV_top_176_G_B4_P136.mzXML	Group15	Group3E	infected_VS_BNZ	0.272756147		X720_Group15_142dpi_RV_bottom_220_G_E12_P140.mzXML	X581_Group3E_142dpi_RV_bottom_176_G_B4_P140.mzXML	Group15	Group3E	infected_VS_BNZ	0.290653394
X720_Group15_142dpi_RV_top_220_G_E12_P136.mzXML	X582_Group3E_142dpi_RV_top_177_G_B5_P136.mzXML	Group15	Group3E	infected_VS_BNZ	0.304731575		X720_Group15_142dpi_RV_bottom_220_G_E12_P140.mzXML	X582_Group3E_142dpi_RV_bottom_177_G_B5_P140.mzXML	Group15	Group3E	infected_VS_BNZ	0.391683422
X720_Group15_142dpi_RV_top_220_G_E12_P136.mzXML	X583_Group3E_142dpi_RV_top_178_G_B6_P136.mzXML	Group15	Group3E	infected_VS_BNZ	0.418485011		X720_Group15_142dpi_RV_bottom_220_G_E12_P140.mzXML	X583_Group3E_142dpi_RV_bottom_178_G_B6_P140.mzXML	Group15	Group3E	infected_VS_BNZ	0.448765344
X720_Group15_142dpi_RV_top_220_G_E12_P136.mzXML	X584_Group3E_142dpi_RV_top_179_G_B7_P136.mzXML	Group15	Group3E	infected_VS_BNZ	0.309106815		X720_Group15_142dpi_RV_bottom_220_G_E12_P140.mzXML	X584_Group3E_142dpi_RV_bottom_179_G_B7_P140.mzXML	Group15	Group3E	infected_VS_BNZ	0.223493166
X720_Group15_142dpi_RV_top_220_G_E12_P136.mzXML	X585_Group3E_142dpi_RV_top_180_G_B8_P136.mzXML	Group15	Group3E	infected_VS_BNZ	0.401614513		X720_Group15_142dpi_RV_bottom_220_G_E12_P140.mzXML	X585_Group3E_142dpi_RV_bottom_180_G_B8_P140.mzXML	Group15	Group3E	infected_VS_BNZ	0.355472727
X720_Group15_142dpi_RV_top_220_G_E12_P136.mzXML	X666_Group3E_142dpi_RV_top_201_G_D5_P136.mzXML	Group15	Group3E	infected_VS_BNZ	0.365679446		X720_Group15_142dpi_RV_bottom_220_G_E12_P140.mzXML	X666_Group3E_142dpi_RV_bottom_201_G_D5_P140.mzXML	Group15	Group3E	infected_VS_BNZ	0.339729941
X720_Group15_142dpi_RV_top_220_G_E12_P136.mzXML	X667_Group3E_142dpi_RV_top_202_G_D6_P136.mzXML	Group15	Group3E	infected_VS_BNZ	0.363066409		X720_Group15_142dpi_RV_bottom_220_G_E12_P140.mzXML	X667_Group3E_142dpi_RV_bottom_202_G_D6_P140.mzXML	Group15	Group3E	infected_VS_BNZ	0.318886919
X720_Group15_142dpi_RV_top_220_G_E12_P136.mzXML	X668_Group3E_142dpi_RV_top_203_G_D7_P136.mzXML	Group15	Group3E	infected_VS_BNZ	0.278590375		X720_Group15_142dpi_RV_bottom_220_G_E12_P140.mzXML	X668_Group3E_142dpi_RV_bottom_203_G_D7_P140.mzXML	Group15	Group3E	infected_VS_BNZ	0.396085683
X720_Group15_142dpi_RV_top_220_G_E12_P136.mzXML	X669_Group3E_142dpi_RV_top_204_G_D8_P136.mzXML	Group15	Group3E	infected_VS_BNZ	0.276445738		X720_Group15_142dpi_RV_bottom_220_G_E12_P140.mzXML	X669_Group3E_142dpi_RV_bottom_204_G_D8_P140.mzXML	Group15	Group3E	infected_VS_BNZ	0.361763209
X720_Group15_142dpi_RV_top_220_G_E12_P136.mzXML	X670_Group3E_142dpi_RV_top_205_G_D9_P136.mzXML	Group15	Group3E	infected_VS_BNZ	0.325760007		X720_Group15_142dpi_RV_bottom_220_G_E12_P140.mzXML	X670_Group3E_142dpi_RV_bottom_205_G_D9_P140.mzXML	Group15	Group3E	infected_VS_BNZ	0.261152362
X720_Group15_142dpi_RV_top_220_G_E12_P136.mzXML	X751_Group3E_142dpi_RV_top_226_G_F6_P136.mzXML	Group15	Group3E	infected_VS_BNZ	0.334372984		X720_Group15_142dpi_RV_bottom_220_G_E12_P140.mzXML	X751_Group3E_142dpi_RV_bottom_226_G_F6_P140.mzXML	Group15	Group3E	infected_VS_BNZ	0.442173112
X720_Group15_142dpi_RV_top_220_G_E12_P136.mzXML	X752_Group3E_142dpi_RV_top_227_G_F7_P136.mzXML	Group15	Group3E	infected_VS_BNZ	0.420411107		X720_Group15_142dpi_RV_bottom_220_G_E12_P140.mzXML	X752_Group3E_142dpi_RV_bottom_227_G_F7_P140.mzXML	Group15	Group3E	infected_VS_BNZ	0.267933165
X720_Group15_142dpi_RV_top_220_G_E12_P136.mzXML	X753_Group3E_142dpi_RV_top_228_G_F8_P136.mzXML	Group15	Group3E	infected_VS_BNZ	0.225588596		X720_Group15_142dpi_RV_bottom_220_G_E12_P140.mzXML	X753_Group3E_142dpi_RV_bottom_228_G_F8_P140.mzXML	Group15	Group3E	infected_VS_BNZ	0.35575125
X720_Group15_142dpi_RV_top_220_G_E12_P136.mzXML	X754_Group3E_142dpi_RV_top_229_G_F9_P136.mzXML	Group15	Group3E	infected_VS_BNZ	0.297029511		X720_Group15_142dpi_RV_bottom_220_G_E12_P140.mzXML	X754_Group3E_142dpi_RV_bottom_229_G_F9_P140.mzXML	Group15	Group3E	infected_VS_BNZ	0.256680195
X720_Group15_142dpi_RV_top_220_G_E12_P136.mzXML	X755_Group3E_142dpi_RV_top_230_G_F10_P136.mzXML	Group15	Group3E	infected_VS_BNZ	0.353860194		X720_Group15_142dpi_RV_bottom_220_G_E12_P140.mzXML	X755_Group3E_142dpi_RV_bottom_230_G_F10_P140.mzXML	Group15	Group3E	infected_VS_BNZ	0.30065622
X801_Group15_142dpi_RV_top_241_G_G9_P136.mzXML	X581_Group3E_142dpi_RV_top_176_G_B4_P136.mzXML	Group15	Group3E	infected_VS_BNZ	0.395503902		X801_Group15_142dpi_RV_bottom_241_G_G9_P140.mzXML	X581_Group3E_142dpi_RV_bottom_176_G_B4_P140.mzXML	Group15	Group3E	infected_VS_BNZ	0.296854676
X801_Group15_142dpi_RV_top_241_G_G9_P136.mzXML	X582_Group3E_142dpi_RV_top_177_G_B5_P136.mzXML	Group15	Group3E	infected_VS_BNZ	0.307385279		X801_Group15_142dpi_RV_bottom_241_G_G9_P140.mzXML	X582_Group3E_142dpi_RV_bottom_177_G_B5_P140.mzXML	Group15	Group3E	infected_VS_BNZ	0.37225245
X801_Group15_142dpi_RV_top_241_G_G9_P136.mzXML	X583_Group3E_142dpi_RV_top_178_G_B6_P136.mzXML	Group15	Group3E	infected_VS_BNZ	0.215136841		X801_Group15_142dpi_RV_bottom_241_G_G9_P140.mzXML	X583_Group3E_142dpi_RV_bottom_178_G_B6_P140.mzXML	Group15	Group3E	infected_VS_BNZ	0.429913983
X801_Group15_142dpi_RV_top_241_G_G9_P136.mzXML	X584_Group3E_142dpi_RV_top_179_G_B7_P136.mzXML	Group15	Group3E	infected_VS_BNZ	0.425399505		X801_Group15_142dpi_RV_bottom_241_G_G9_P140.mzXML	X584_Group3E_142dpi_RV_bottom_179_G_B7_P140.mzXML	Group15	Group3E	infected_VS_BNZ	0.201663479
X801_Group15_142dpi_RV_top_241_G_G9_P136.mzXML	X585_Group3E_142dpi_RV_top_180_G_B8_P136.mzXML	Group15	Group3E	infected_VS_BNZ	0.364630846		X801_Group15_142dpi_RV_bottom_241_G_G9_P140.mzXML	X585_Group3E_142dpi_RV_bottom_180_G_B8_P140.mzXML	Group15	Group3E	infected_VS_BNZ	0.352049879
X801_Group15_142dpi_RV_top_241_G_G9_P136.mzXML	X666_Group3E_142dpi_RV_top_201_G_D5_P136.mzXML	Group15	Group3E	infected_VS_BNZ	0.441738583		X801_Group15_142dpi_RV_bottom_241_G_G9_P140.mzXML	X666_Group3E_142dpi_RV_bottom_201_G_D5_P140.mzXML	Group15	Group3E	infected_VS_BNZ	0.226910572
X801_Group15_142dpi_RV_top_241_G_G9_P136.mzXML	X667_Group3E_142dpi_RV_top_202_G_D6_P136.mzXML	Group15	Group3E	infected_VS_BNZ	0.388040038		X801_Group15_142dpi_RV_bottom_241_G_G9_P140.mzXML	X667_Group3E_142dpi_RV_bottom_202_G_D6_P140.mzXML	Group15	Group3E	infected_VS_BNZ	0.208907799
X801_Group15_142dpi_RV_top_241_G_G9_P136.mzXML	X668_Group3E_142dpi_RV_top_203_G_D7_P136.mzXML	Group15	Group3E	infected_VS_BNZ	0.364431479		X801_Group15_142dpi_RV_bottom_241_G_G9_P140.mzXML	X668_Group3E_142dpi_RV_bottom_203_G_D7_P140.mzXML	Group15	Group3E	infected_VS_BNZ	0.312117716
X801_Group15_142dpi_RV_top_241_G_G9_P136.mzXML	X669_Group3E_142dpi_RV_top_204_G_D8_P136.mzXML	Group15	Group3E	infected_VS_BNZ	0.352858238		X801_Group15_142dpi_RV_bottom_241_G_G9_P140.mzXML	X669_Group3E_142dpi_RV_bottom_204_G_D8_P140.mzXML	Group15	Group3E	infected_VS_BNZ	0.290048477
X801_Group15_142dpi_RV_top_241_G_G9_P136.mzXML	X670_Group3E_142dpi_RV_top_205_G_D9_P136.mzXML	Group15	Group3E	infected_VS_BNZ	0.384428876		X801_Group15_142dpi_RV_bottom_241_G_G9_P140.mzXML	X670_Group3E_142dpi_RV_bottom_205_G_D9_P140.mzXML	Group15	Group3E	infected_VS_BNZ	0.198541498
X801_Group15_142dpi_RV_top_241_G_G9_P136.mzXML	X751_Group3E_142dpi_RV_top_226_G_F6_P136.mzXML	Group15	Group3E	infected_VS_BNZ	0.376115754		X801_Group15_142dpi_RV_bottom_241_G_G9_P140.mzXML	X751_Group3E_142dpi_RV_bottom_226_G_F6_P140.mzXML	Group15	Group3E	infected_VS_BNZ	0.356214874
X801_Group15_142dpi_RV_top_241_G_G9_P136.mzXML	X752_Group3E_142dpi_RV_top_227_G_F7_P136.mzXML	Group15	Group3E	infected_VS_BNZ	0.233415855		X801_Group15_142dpi_RV_bottom_241_G_G9_P140.mzXML	X752_Group3E_142dpi_RV_bottom_227_G_F7_P140.mzXML	Group15	Group3E	infected_VS_BNZ	0.180581296
X801_Group15_142dpi_RV_top_241_G_G9_P136.mzXML	X753_Group3E_142dpi_RV_top_228_G_F8_P136.mzXML	Group15	Group3E	infected_VS_BNZ	0.32239847		X801_Group15_142dpi_RV_bottom_241_G_G9_P140.mzXML	X753_Group3E_142dpi_RV_bottom_228_G_F8_P140.mzXML	Group15	Group3E	infected_VS_BNZ	0.239316254
X801_Group15_142dpi_RV_top_241_G_G9_P136.mzXML	X754_Group3E_142dpi_RV_top_229_G_F9_P136.mzXML	Group15	Group3E	infected_VS_BNZ	0.273611616		X801_Group15_142dpi_RV_bottom_241_G_G9_P140.mzXML	X754_Group3E_142dpi_RV_bottom_229_G_F9_P140.mzXML	Group15	Group3E	infected_VS_BNZ	0.168522496
X801_Group15_142dpi_RV_top_241_G_G9_P136.mzXML	X755_Group3E_142dpi_RV_top_230_G_F10_P136.mzXML	Group15	Group3E	infected_VS_BNZ	0.351398207		X801_Group15_142dpi_RV_bottom_241_G_G9_P140.mzXML	X755_Group3E_142dpi_RV_bottom_230_G_F10_P140.mzXML	Group15	Group3E	infected_VS_BNZ	0.265986287
X802_Group15_142dpi_RV_top_242_G_G10_P136.mzXML	X581_Group3E_142dpi_RV_top_176_G_B4_P136.mzXML	Group15	Group3E	infected_VS_BNZ	0.340562657		X802_Group15_142dpi_RV_bottom_242_G_G10_P140.mzXML	X581_Group3E_142dpi_RV_bottom_176_G_B4_P140.mzXML	Group15	Group3E	infected_VS_BNZ	0.326678486
X802_Group15_142dpi_RV_top_242_G_G10_P136.mzXML	X582_Group3E_142dpi_RV_top_177_G_B5_P136.mzXML	Group15	Group3E	infected_VS_BNZ	0.28129654		X802_Group15_142dpi_RV_bottom_242_G_G10_P140.mzXML	X582_Group3E_142dpi_RV_bottom_177_G_B5_P140.mzXML	Group15	Group3E	infected_VS_BNZ	0.378932009
X802_Group15_142dpi_RV_top_242_G_G10_P136.mzXML	X583_Group3E_142dpi_RV_top_178_G_B6_P136.mzXML	Group15	Group3E	infected_VS_BNZ	0.350317037		X802_Group15_142dpi_RV_bottom_242_G_G10_P140.mzXML	X583_Group3E_142dpi_RV_bottom_178_G_B6_P140.mzXML	Group15	Group3E	infected_VS_BNZ	0.421204129
X802_Group15_142dpi_RV_top_242_G_G10_P136.mzXML	X584_Group3E_142dpi_RV_top_179_G_B7_P136.mzXML	Group15	Group3E	infected_VS_BNZ	0.347216663		X802_Group15_142dpi_RV_bottom_242_G_G10_P140.mzXML	X584_Group3E_142dpi_RV_bottom_179_G_B7_P140.mzXML	Group15	Group3E	infected_VS_BNZ	0.256908148
X802_Group15_142dpi_RV_top_242_G_G10_P136.mzXML	X585_Group3E_142dpi_RV_top_180_G_B8_P136.mzXML	Group15	Group3E	infected_VS_BNZ	0.314100586		X802_Group15_142dpi_RV_bottom_242_G_G10_P140.mzXML	X585_Group3E_142dpi_RV_bottom_180_G_B8_P140.mzXML	Group15	Group3E	infected_VS_BNZ	0.391115952
X802_Group15_142dpi_RV_top_242_G_G10_P136.mzXML	X666_Group3E_142dpi_RV_top_201_G_D5_P136.mzXML	Group15	Group3E	infected_VS_BNZ	0.4386756		X802_Group15_142dpi_RV_bottom_242_G_G10_P140.mzXML	X666_Group3E_142dpi_RV_bottom_201_G_D5_P140.mzXML	Group15	Group3E	infected_VS_BNZ	0.178179869
X802_Group15_142dpi_RV_top_242_G_G10_P136.mzXML	X667_Group3E_142dpi_RV_top_202_G_D6_P136.mzXML	Group15	Group3E	infected_VS_BNZ	0.373039777		X802_Group15_142dpi_RV_bottom_242_G_G10_P140.mzXML	X667_Group3E_142dpi_RV_bottom_202_G_D6_P140.mzXML	Group15	Group3E	infected_VS_BNZ	0.253030282
X802_Group15_142dpi_RV_top_242_G_G10_P136.mzXML	X668_Group3E_142dpi_RV_top_203_G_D7_P136.mzXML	Group15	Group3E	infected_VS_BNZ	0.317104991		X802_Group15_142dpi_RV_bottom_242_G_G10_P140.mzXML	X668_Group3E_142dpi_RV_bottom_203_G_D7_P140.mzXML	Group15	Group3E	infected_VS_BNZ	0.313198523
X802_Group15_142dpi_RV_top_242_G_G10_P136.mzXML	X669_Group3E_142dpi_RV_top_204_G_D8_P136.mzXML	Group15	Group3E	infected_VS_BNZ	0.335947643		X802_Group15_142dpi_RV_bottom_242_G_G10_P140.mzXML	X669_Group3E_142dpi_RV_bottom_204_G_D8_P140.mzXML	Group15	Group3E	infected_VS_BNZ	0.310264443
X802_Group15_142dpi_RV_top_242_G_G10_P136.mzXML	X670_Group3E_142dpi_RV_top_205_G_D9_P136.mzXML	Group15	Group3E	infected_VS_BNZ	0.362951657		X802_Group15_142dpi_RV_bottom_242_G_G10_P140.mzXML	X670_Group3E_142dpi_RV_bottom_205_G_D9_P140.mzXML	Group15	Group3E	infected_VS_BNZ	0.21290384
X802_Group15_142dpi_RV_top_242_G_G10_P136.mzXML	X751_Group3E_142dpi_RV_top_226_G_F6_P136.mzXML	Group15	Group3E	infected_VS_BNZ	0.420249116		X802_Group15_142dpi_RV_bottom_242_G_G10_P140.mzXML	X751_Group3E_142dpi_RV_bottom_226_G_F6_P140.mzXML	Group15	Group3E	infected_VS_BNZ	0.323054556
X802_Group15_142dpi_RV_top_242_G_G10_P136.mzXML	X752_Group3E_142dpi_RV_top_227_G_F7_P136.mzXML	Group15	Group3E	infected_VS_BNZ	0.356994708		X802_Group15_142dpi_RV_bottom_242_G_G10_P140.mzXML	X752_Group3E_142dpi_RV_bottom_227_G_F7_P140.mzXML	Group15	Group3E	infected_VS_BNZ	0.274523183
X802_Group15_142dpi_RV_top_242_G_G10_P136.mzXML	X753_Group3E_142dpi_RV_top_228_G_F8_P136.mzXML	Group15	Group3E	infected_VS_BNZ	0.317674122		X802_Group15_142dpi_RV_bottom_242_G_G10_P140.mzXML	X753_Group3E_142dpi_RV_bottom_228_G_F8_P140.mzXML	Group15	Group3E	infected_VS_BNZ	0.231245171
X802_Group15_142dpi_RV_top_242_G_G10_P136.mzXML	X754_Group3E_142dpi_RV_top_229_G_F9_P136.mzXML	Group15	Group3E	infected_VS_BNZ	0.255876861		X802_Group15_142dpi_RV_bottom_242_G_G10_P140.mzXML	X754_Group3E_142dpi_RV_bottom_229_G_F9_P140.mzXML	Group15	Group3E	infected_VS_BNZ	0.245745817
X802_Group15_142dpi_RV_top_242_G_G10_P136.mzXML	X755_Group3E_142dpi_RV_top_230_G_F10_P136.mzXML	Group15	Group3E	infected_VS_BNZ	0.27110757		X802_Group15_142dpi_RV_bottom_242_G_G10_P140.mzXML	X755_Group3E_142dpi_RV_bottom_230_G_F10_P140.mzXML	Group15	Group3E	infected_VS_BNZ	0.286835988
X803_Group15_142dpi_RV_top_243_G_G11_P136.mzXML	X581_Group3E_142dpi_RV_top_176_G_B4_P136.mzXML	Group15	Group3E	infected_VS_BNZ	0.342084811		X803_Group15_142dpi_RV_bottom_243_G_G11_P140.mzXML	X581_Group3E_142dpi_RV_bottom_176_G_B4_P140.mzXML	Group15	Group3E	infected_VS_BNZ	0.267134253
X803_Group15_142dpi_RV_top_243_G_G11_P136.mzXML	X582_Group3E_142dpi_RV_top_177_G_B5_P136.mzXML	Group15	Group3E	infected_VS_BNZ	0.332437853		X803_Group15_142dpi_RV_bottom_243_G_G11_P140.mzXML	X582_Group3E_142dpi_RV_bottom_177_G_B5_P140.mzXML	Group15	Group3E	infected_VS_BNZ	0.367957931
X803_Group15_142dpi_RV_top_243_G_G11_P136.mzXML	X583_Group3E_142dpi_RV_top_178_G_B6_P136.mzXML	Group15	Group3E	infected_VS_BNZ	0.389630212		X803_Group15_142dpi_RV_bottom_243_G_G11_P140.mzXML	X583_Group3E_142dpi_RV_bottom_178_G_B6_P140.mzXML	Group15	Group3E	infected_VS_BNZ	0.412146438
X803_Group15_142dpi_RV_top_243_G_G11_P136.mzXML	X584_Group3E_142dpi_RV_top_179_G_B7_P136.mzXML	Group15	Group3E	infected_VS_BNZ	0.379336665		X803_Group15_142dpi_RV_bottom_243_G_G11_P140.mzXML	X584_Group3E_142dpi_RV_bottom_179_G_B7_P140.mzXML	Group15	Group3E	infected_VS_BNZ	0.199988535
X803_Group15_142dpi_RV_top_243_G_G11_P136.mzXML	X585_Group3E_142dpi_RV_top_180_G_B8_P136.mzXML	Group15	Group3E	infected_VS_BNZ	0.389859452		X803_Group15_142dpi_RV_bottom_243_G_G11_P140.mzXML	X585_Group3E_142dpi_RV_bottom_180_G_B8_P140.mzXML	Group15	Group3E	infected_VS_BNZ	0.34512737
X803_Group15_142dpi_RV_top_243_G_G11_P136.mzXML	X666_Group3E_142dpi_RV_top_201_G_D5_P136.mzXML	Group15	Group3E	infected_VS_BNZ	0.403406687		X803_Group15_142dpi_RV_bottom_243_G_G11_P140.mzXML	X666_Group3E_142dpi_RV_bottom_201_G_D5_P140.mzXML	Group15	Group3E	infected_VS_BNZ	0.247406486
X803_Group15_142dpi_RV_top_243_G_G11_P136.mzXML	X667_Group3E_142dpi_RV_top_202_G_D6_P136.mzXML	Group15	Group3E	infected_VS_BNZ	0.308984449		X803_Group15_142dpi_RV_bottom_243_G_G11_P140.mzXML	X667_Group3E_142dpi_RV_bottom_202_G_D6_P140.mzXML	Group15	Group3E	infected_VS_BNZ	0.249703019
X803_Group15_142dpi_RV_top_243_G_G11_P136.mzXML	X668_Group3E_142dpi_RV_top_203_G_D7_P136.mzXML	Group15	Group3E	infected_VS_BNZ	0.285137829		X803_Group15_142dpi_RV_bottom_243_G_G11_P140.mzXML	X668_Group3E_142dpi_RV_bottom_203_G_D7_P140.mzXML	Group15	Group3E	infected_VS_BNZ	0.352637011
X803_Group15_142dpi_RV_top_243_G_G11_P136.mzXML	X669_Group3E_142dpi_RV_top_204_G_D8_P136.mzXML	Group15	Group3E	infected_VS_BNZ	0.287489593		X803_Group15_142dpi_RV_bottom_243_G_G11_P140.mzXML	X669_Group3E_142dpi_RV_bottom_204_G_D8_P140.mzXML	Group15	Group3E	infected_VS_BNZ	0.292622145
X803_Group15_142dpi_RV_top_243_G_G11_P136.mzXML	X670_Group3E_142dpi_RV_top_205_G_D9_P136.mzXML	Group15	Group3E	infected_VS_BNZ	0.327616433		X803_Group15_142dpi_RV_bottom_243_G_G11_P140.mzXML	X670_Group3E_142dpi_RV_bottom_205_G_D9_P140.mzXML	Group15	Group3E	infected_VS_BNZ	0.205589815
X803_Group15_142dpi_RV_top_243_G_G11_P136.mzXML	X751_Group3E_142dpi_RV_top_226_G_F6_P136.mzXML	Group15	Group3E	infected_VS_BNZ	0.361638797		X803_Group15_142dpi_RV_bottom_243_G_G11_P140.mzXML	X751_Group3E_142dpi_RV_bottom_226_G_F6_P140.mzXML	Group15	Group3E	infected_VS_BNZ	0.36290925
X803_Group15_142dpi_RV_top_243_G_G11_P136.mzXML	X752_Group3E_142dpi_RV_top_227_G_F7_P136.mzXML	Group15	Group3E	infected_VS_BNZ	0.383302415		X803_Group15_142dpi_RV_bottom_243_G_G11_P140.mzXML	X752_Group3E_142dpi_RV_bottom_227_G_F7_P140.mzXML	Group15	Group3E	infected_VS_BNZ	0.2327215
X803_Group15_142dpi_RV_top_243_G_G11_P136.mzXML	X753_Group3E_142dpi_RV_top_228_G_F8_P136.mzXML	Group15	Group3E	infected_VS_BNZ	0.282951934		X803_Group15_142dpi_RV_bottom_243_G_G11_P140.mzXML	X753_Group3E_142dpi_RV_bottom_228_G_F8_P140.mzXML	Group15	Group3E	infected_VS_BNZ	0.282793257
X803_Group15_142dpi_RV_top_243_G_G11_P136.mzXML	X754_Group3E_142dpi_RV_top_229_G_F9_P136.mzXML	Group15	Group3E	infected_VS_BNZ	0.220280378		X803_Group15_142dpi_RV_bottom_243_G_G11_P140.mzXML	X754_Group3E_142dpi_RV_bottom_229_G_F9_P140.mzXML	Group15	Group3E	infected_VS_BNZ	0.241433559
X803_Group15_142dpi_RV_top_243_G_G11_P136.mzXML	X755_Group3E_142dpi_RV_top_230_G_F10_P136.mzXML	Group15	Group3E	infected_VS_BNZ	0.22354668		X803_Group15_142dpi_RV_bottom_243_G_G11_P140.mzXML	X755_Group3E_142dpi_RV_bottom_230_G_F10_P140.mzXML	Group15	Group3E	infected_VS_BNZ	0.246349771
X804_Group15_142dpi_RV_top_244_G_G12_P136.mzXML	X581_Group3E_142dpi_RV_top_176_G_B4_P136.mzXML	Group15	Group3E	infected_VS_BNZ	0.31563852		X804_Group15_142dpi_RV_bottom_244_G_G12_P140.mzXML	X581_Group3E_142dpi_RV_bottom_176_G_B4_P140.mzXML	Group15	Group3E	infected_VS_BNZ	0.3064471
X804_Group15_142dpi_RV_top_244_G_G12_P136.mzXML	X582_Group3E_142dpi_RV_top_177_G_B5_P136.mzXML	Group15	Group3E	infected_VS_BNZ	0.326597902		X804_Group15_142dpi_RV_bottom_244_G_G12_P140.mzXML	X582_Group3E_142dpi_RV_bottom_177_G_B5_P140.mzXML	Group15	Group3E	infected_VS_BNZ	0.381194908
X804_Group15_142dpi_RV_top_244_G_G12_P136.mzXML	X583_Group3E_142dpi_RV_top_178_G_B6_P136.mzXML	Group15	Group3E	infected_VS_BNZ	0.444037133		X804_Group15_142dpi_RV_bottom_244_G_G12_P140.mzXML	X583_Group3E_142dpi_RV_bottom_178_G_B6_P140.mzXML	Group15	Group3E	infected_VS_BNZ	0.438000516
X804_Group15_142dpi_RV_top_244_G_G12_P136.mzXML	X584_Group3E_142dpi_RV_top_179_G_B7_P136.mzXML	Group15	Group3E	infected_VS_BNZ	0.37426409		X804_Group15_142dpi_RV_bottom_244_G_G12_P140.mzXML	X584_Group3E_142dpi_RV_bottom_179_G_B7_P140.mzXML	Group15	Group3E	infected_VS_BNZ	0.240626211
X804_Group15_142dpi_RV_top_244_G_G12_P136.mzXML	X585_Group3E_142dpi_RV_top_180_G_B8_P136.mzXML	Group15	Group3E	infected_VS_BNZ	0.416486014		X804_Group15_142dpi_RV_bottom_244_G_G12_P140.mzXML	X585_Group3E_142dpi_RV_bottom_180_G_B8_P140.mzXML	Group15	Group3E	infected_VS_BNZ	0.354871051
X804_Group15_142dpi_RV_top_244_G_G12_P136.mzXML	X666_Group3E_142dpi_RV_top_201_G_D5_P136.mzXML	Group15	Group3E	infected_VS_BNZ	0.375652747		X804_Group15_142dpi_RV_bottom_244_G_G12_P140.mzXML	X666_Group3E_142dpi_RV_bottom_201_G_D5_P140.mzXML	Group15	Group3E	infected_VS_BNZ	0.333270413
X804_Group15_142dpi_RV_top_244_G_G12_P136.mzXML	X667_Group3E_142dpi_RV_top_202_G_D6_P136.mzXML	Group15	Group3E	infected_VS_BNZ	0.36865224		X804_Group15_142dpi_RV_bottom_244_G_G12_P140.mzXML	X667_Group3E_142dpi_RV_bottom_202_G_D6_P140.mzXML	Group15	Group3E	infected_VS_BNZ	0.31789051
X804_Group15_142dpi_RV_top_244_G_G12_P136.mzXML	X668_Group3E_142dpi_RV_top_203_G_D7_P136.mzXML	Group15	Group3E	infected_VS_BNZ	0.305368783		X804_Group15_142dpi_RV_bottom_244_G_G12_P140.mzXML	X668_Group3E_142dpi_RV_bottom_203_G_D7_P140.mzXML	Group15	Group3E	infected_VS_BNZ	0.382687801
X804_Group15_142dpi_RV_top_244_G_G12_P136.mzXML	X669_Group3E_142dpi_RV_top_204_G_D8_P136.mzXML	Group15	Group3E	infected_VS_BNZ	0.280859196		X804_Group15_142dpi_RV_bottom_244_G_G12_P140.mzXML	X669_Group3E_142dpi_RV_bottom_204_G_D8_P140.mzXML	Group15	Group3E	infected_VS_BNZ	0.339687752
X804_Group15_142dpi_RV_top_244_G_G12_P136.mzXML	X670_Group3E_142dpi_RV_top_205_G_D9_P136.mzXML	Group15	Group3E	infected_VS_BNZ	0.316715293		X804_Group15_142dpi_RV_bottom_244_G_G12_P140.mzXML	X670_Group3E_142dpi_RV_bottom_205_G_D9_P140.mzXML	Group15	Group3E	infected_VS_BNZ	0.242131596
X804_Group15_142dpi_RV_top_244_G_G12_P136.mzXML	X751_Group3E_142dpi_RV_top_226_G_F6_P136.mzXML	Group15	Group3E	infected_VS_BNZ	0.347904595		X804_Group15_142dpi_RV_bottom_244_G_G12_P140.mzXML	X751_Group3E_142dpi_RV_bottom_226_G_F6_P140.mzXML	Group15	Group3E	infected_VS_BNZ	0.411068714
X804_Group15_142dpi_RV_top_244_G_G12_P136.mzXML	X752_Group3E_142dpi_RV_top_227_G_F7_P136.mzXML	Group15	Group3E	infected_VS_BNZ	0.462224334		X804_Group15_142dpi_RV_bottom_244_G_G12_P140.mzXML	X752_Group3E_142dpi_RV_bottom_227_G_F7_P140.mzXML	Group15	Group3E	infected_VS_BNZ	0.315150972
X804_Group15_142dpi_RV_top_244_G_G12_P136.mzXML	X753_Group3E_142dpi_RV_top_228_G_F8_P136.mzXML	Group15	Group3E	infected_VS_BNZ	0.272856951		X804_Group15_142dpi_RV_bottom_244_G_G12_P140.mzXML	X753_Group3E_142dpi_RV_bottom_228_G_F8_P140.mzXML	Group15	Group3E	infected_VS_BNZ	0.293284856
X804_Group15_142dpi_RV_top_244_G_G12_P136.mzXML	X754_Group3E_142dpi_RV_top_229_G_F9_P136.mzXML	Group15	Group3E	infected_VS_BNZ	0.28251411		X804_Group15_142dpi_RV_bottom_244_G_G12_P140.mzXML	X754_Group3E_142dpi_RV_bottom_229_G_F9_P140.mzXML	Group15	Group3E	infected_VS_BNZ	0.288706897
X804_Group15_142dpi_RV_top_244_G_G12_P136.mzXML	X755_Group3E_142dpi_RV_top_230_G_F10_P136.mzXML	Group15	Group3E	infected_VS_BNZ	0.328413849		X804_Group15_142dpi_RV_bottom_244_G_G12_P140.mzXML	X755_Group3E_142dpi_RV_bottom_230_G_F10_P140.mzXML	Group15	Group3E	infected_VS_BNZ	0.302505129
X805_Group15_142dpi_RV_top_245_G_H1_P136.mzXML	X581_Group3E_142dpi_RV_top_176_G_B4_P136.mzXML	Group15	Group3E	infected_VS_BNZ	0.373354433		X805_Group15_142dpi_RV_bottom_245_G_H1_P140.mzXML	X581_Group3E_142dpi_RV_bottom_176_G_B4_P140.mzXML	Group15	Group3E	infected_VS_BNZ	0.351988098
X805_Group15_142dpi_RV_top_245_G_H1_P136.mzXML	X582_Group3E_142dpi_RV_top_177_G_B5_P136.mzXML	Group15	Group3E	infected_VS_BNZ	0.406529664		X805_Group15_142dpi_RV_bottom_245_G_H1_P140.mzXML	X582_Group3E_142dpi_RV_bottom_177_G_B5_P140.mzXML	Group15	Group3E	infected_VS_BNZ	0.418067378
X805_Group15_142dpi_RV_top_245_G_H1_P136.mzXML	X583_Group3E_142dpi_RV_top_178_G_B6_P136.mzXML	Group15	Group3E	infected_VS_BNZ	0.521628453		X805_Group15_142dpi_RV_bottom_245_G_H1_P140.mzXML	X583_Group3E_142dpi_RV_bottom_178_G_B6_P140.mzXML	Group15	Group3E	infected_VS_BNZ	0.444283428
X805_Group15_142dpi_RV_top_245_G_H1_P136.mzXML	X584_Group3E_142dpi_RV_top_179_G_B7_P136.mzXML	Group15	Group3E	infected_VS_BNZ	0.437014374		X805_Group15_142dpi_RV_bottom_245_G_H1_P140.mzXML	X584_Group3E_142dpi_RV_bottom_179_G_B7_P140.mzXML	Group15	Group3E	infected_VS_BNZ	0.268880031
X805_Group15_142dpi_RV_top_245_G_H1_P136.mzXML	X585_Group3E_142dpi_RV_top_180_G_B8_P136.mzXML	Group15	Group3E	infected_VS_BNZ	0.494050607		X805_Group15_142dpi_RV_bottom_245_G_H1_P140.mzXML	X585_Group3E_142dpi_RV_bottom_180_G_B8_P140.mzXML	Group15	Group3E	infected_VS_BNZ	0.344385025
X805_Group15_142dpi_RV_top_245_G_H1_P136.mzXML	X666_Group3E_142dpi_RV_top_201_G_D5_P136.mzXML	Group15	Group3E	infected_VS_BNZ	0.439333125		X805_Group15_142dpi_RV_bottom_245_G_H1_P140.mzXML	X666_Group3E_142dpi_RV_bottom_201_G_D5_P140.mzXML	Group15	Group3E	infected_VS_BNZ	0.371270566
X805_Group15_142dpi_RV_top_245_G_H1_P136.mzXML	X667_Group3E_142dpi_RV_top_202_G_D6_P136.mzXML	Group15	Group3E	infected_VS_BNZ	0.446815239		X805_Group15_142dpi_RV_bottom_245_G_H1_P140.mzXML	X667_Group3E_142dpi_RV_bottom_202_G_D6_P140.mzXML	Group15	Group3E	infected_VS_BNZ	0.35925591
X805_Group15_142dpi_RV_top_245_G_H1_P136.mzXML	X668_Group3E_142dpi_RV_top_203_G_D7_P136.mzXML	Group15	Group3E	infected_VS_BNZ	0.377767932		X805_Group15_142dpi_RV_bottom_245_G_H1_P140.mzXML	X668_Group3E_142dpi_RV_bottom_203_G_D7_P140.mzXML	Group15	Group3E	infected_VS_BNZ	0.4125839
X805_Group15_142dpi_RV_top_245_G_H1_P136.mzXML	X669_Group3E_142dpi_RV_top_204_G_D8_P136.mzXML	Group15	Group3E	infected_VS_BNZ	0.364423006		X805_Group15_142dpi_RV_bottom_245_G_H1_P140.mzXML	X669_Group3E_142dpi_RV_bottom_204_G_D8_P140.mzXML	Group15	Group3E	infected_VS_BNZ	0.386954532
X805_Group15_142dpi_RV_top_245_G_H1_P136.mzXML	X670_Group3E_142dpi_RV_top_205_G_D9_P136.mzXML	Group15	Group3E	infected_VS_BNZ	0.403930928		X805_Group15_142dpi_RV_bottom_245_G_H1_P140.mzXML	X670_Group3E_142dpi_RV_bottom_205_G_D9_P140.mzXML	Group15	Group3E	infected_VS_BNZ	0.346822681
X805_Group15_142dpi_RV_top_245_G_H1_P136.mzXML	X751_Group3E_142dpi_RV_top_226_G_F6_P136.mzXML	Group15	Group3E	infected_VS_BNZ	0.392465886		X805_Group15_142dpi_RV_bottom_245_G_H1_P140.mzXML	X751_Group3E_142dpi_RV_bottom_226_G_F6_P140.mzXML	Group15	Group3E	infected_VS_BNZ	0.437951728
X805_Group15_142dpi_RV_top_245_G_H1_P136.mzXML	X752_Group3E_142dpi_RV_top_227_G_F7_P136.mzXML	Group15	Group3E	infected_VS_BNZ	0.487686155		X805_Group15_142dpi_RV_bottom_245_G_H1_P140.mzXML	X752_Group3E_142dpi_RV_bottom_227_G_F7_P140.mzXML	Group15	Group3E	infected_VS_BNZ	0.335496113
X805_Group15_142dpi_RV_top_245_G_H1_P136.mzXML	X753_Group3E_142dpi_RV_top_228_G_F8_P136.mzXML	Group15	Group3E	infected_VS_BNZ	0.281317547		X805_Group15_142dpi_RV_bottom_245_G_H1_P140.mzXML	X753_Group3E_142dpi_RV_bottom_228_G_F8_P140.mzXML	Group15	Group3E	infected_VS_BNZ	0.36335834
X805_Group15_142dpi_RV_top_245_G_H1_P136.mzXML	X754_Group3E_142dpi_RV_top_229_G_F9_P136.mzXML	Group15	Group3E	infected_VS_BNZ	0.369774941		X805_Group15_142dpi_RV_bottom_245_G_H1_P140.mzXML	X754_Group3E_142dpi_RV_bottom_229_G_F9_P140.mzXML	Group15	Group3E	infected_VS_BNZ	0.300166314
X805_Group15_142dpi_RV_top_245_G_H1_P136.mzXML	X755_Group3E_142dpi_RV_top_230_G_F10_P136.mzXML	Group15	Group3E	infected_VS_BNZ	0.414939488		X805_Group15_142dpi_RV_bottom_245_G_H1_P140.mzXML	X755_Group3E_142dpi_RV_bottom_230_G_F10_P140.mzXML	Group15	Group3E	infected_VS_BNZ	0.351835769
