# Supplementary material for: Localized cardiac small molecule trajectories and persistent chemical sequelae in experimental Chagas disease
Source: Nat Commun. 2023 Oct 25;14:6769. doi: 10.1038/s41467-023-42247-w (PMC10600178; doi:10.1038/s41467-023-42247-w)
Supplement: Supplementary file 8 — Source data [file 41467_2023_42247_MOESM8_ESM.zip › source-data/Figure_4/panel_f.csv]

group	burden	position
BNZ	0.45663244	LVT
BNZ	0.025155573	LVT
BNZ	0	LVT
BNZ	0.0035597	LVT
BNZ	8.541528437	LVT
BNZ	0	LVT
BNZ	0.071621237	LVT
BNZ	0.30514629	LVT
BNZ	0.005955148	LVT
BNZ	0	LVT
BNZ	0.198735508	LVT
BNZ	0.120849713	LVT
BNZ	0.608614955	LVT
BNZ	0.240732869	LVB
BNZ	1.62E-05	LVB
BNZ	0	LVB
BNZ	0.903746032	LVB
BNZ	0.353150111	LVB
BNZ	0.327869835	LVB
BNZ	0	LVB
BNZ	0.144788611	LVB
BNZ	0.006743645	LVB
BNZ	0.021928913	LVB
BNZ	2.22E-08	LVB
BNZ	1.82E-08	LVB
BNZ	0.003602461	LVB
BNZ	4.08E-06	LVB
BNZ	4.32E-06	LVB
BNZ	0.183972821	RVT
BNZ	0.001404988	RVT
BNZ	2.300672752	RVT
BNZ	0.080893281	RVT
BNZ	0	RVT
BNZ	1.619223568	RVT
BNZ	0	RVT
BNZ	0.020963446	RVT
BNZ	0.013488648	RVT
BNZ	0	RVT
BNZ	0.048974899	RVT
BNZ	0	RVT
BNZ	0.15948951	RVT
BNZ	0.045194757	RVT
BNZ	9237.220521	RVT
BNZ	0	RVB
BNZ	0	RVB
BNZ	0.355439581	RVB
BNZ	0	RVB
BNZ	0.582376224	RVB
BNZ	0.738741647	RVB
BNZ	0	RVB
BNZ	0.006252732	RVB
BNZ	0.668123983	RVB
BNZ	0.308459167	RVB
BNZ	6.673204456	RVB
BNZ	0.295423991	RVB
BNZ	0	RVB
BNZ	13.92112183	RVB
BNZ	0.805883004	RVB
combo	71.96341065	LVT
combo	17.25667406	LVT
combo	2.84957486	LVT
combo	35.77276909	LVT
combo	0.11677423	LVT
combo	32.13619122	LVT
combo	317.304785	LVT
combo	2176.01111	LVT
combo	11888.91724	LVT
combo	6.689335754	LVT
combo	6.893174592	LVT
combo	6.408549339	LVT
combo	1077.05927	LVT
combo	2.435549537	LVB
combo	0.046976705	LVB
combo	0	LVB
combo	1.103177824	LVB
combo	0	LVB
combo	2366.132589	LVB
combo	1200.223383	LVB
combo	72.70608039	LVB
combo	381.2153079	LVB
combo	25668.01249	LVB
combo	2.234211611	LVB
combo	29179.92358	LVB
combo	1.74573277	LVB
combo	221.9937008	LVB
combo	51.63551116	LVB
combo	41.58557299	RVT
combo	0.006434323	RVT
combo	4.504776778	RVT
combo	15.89505262	RVT
combo	0.526709182	RVT
combo	1976.941749	RVT
combo	7.365602182	RVT
combo	665.8613933	RVT
combo	28.56445354	RVT
combo	58.66228435	RVT
combo	145.0347957	RVT
combo	454.8946208	RVT
combo	14.80573584	RVT
combo	2.796442283	RVT
combo	1180.626771	RVT
combo	79.35438756	RVB
combo	0	RVB
combo	249.8623607	RVB
combo	305.3931613	RVB
combo	0	RVB
combo	116.8069412	RVB
combo	251.1686984	RVB
combo	176.0093309	RVB
combo	140.1631383	RVB
combo	19138.81372	RVB
combo	0.040537542	RVB
combo	119.3885643	RVB
combo	6340.732444	RVB
combo	70.50812926	RVB
combo	34.04612375	RVB
infected	4728.70433	LVT
infected	3187.191399	LVT
infected	1188.702311	LVT
infected	94.68923728	LVT
infected	888.0448944	LVT
infected	2213.65743	LVT
infected	238.0678569	LVT
infected	1188.702311	LVT
infected	0	LVT
infected	8400.282231	LVT
infected	33.68836949	LVT
infected	24.42336629	LVT
infected	113.4278859	LVB
infected	0.90996953	LVB
infected	0.104937295	LVB
infected	5.817450277	LVB
infected	638.5103793	LVB
infected	2887.126678	LVB
infected	42688.78602	LVB
infected	15838.83836	LVB
infected	1360.426697	LVB
infected	5260.847094	LVB
infected	305.7406846	LVB
infected	680.5886309	LVB
infected	990.5239005	LVB
infected	40.40971234	LVB
infected	9.362256968	LVB
infected	0.03560073	RVT
infected	0.176435173	RVT
infected	15.83235033	RVT
infected	77.86220886	RVT
infected	32165.70579	RVT
infected	1.459835414	RVT
infected	36.2787852	RVT
infected	30.94692385	RVT
infected	36.51004231	RVT
infected	566.1459536	RVT
infected	3314.577774	RVT
infected	2065.698457	RVT
infected	317.1994614	RVT
infected	5.543410753	RVT
infected	76.71508781	RVT
infected	9265.668976	RVB
infected	990.8111838	RVB
infected	169.0815772	RVB
infected	2.141700201	RVB
infected	111479.9463	RVB
infected	48708.06982	RVB
infected	89823.32819	RVB
infected	3326.177747	RVB
infected	7.573637292	RVB
infected	513.3351175	RVB
infected	72.91528192	RVB
infected	0	RVB
infected	108.2058128	RVB
infected	185.452341	RVB
infected	0	RVB
naive	0.033099627	LVT
naive	0.083935927	LVT
naive	2.516359052	LVT
naive	0.105806783	LVT
naive	0	LVT
naive	0	LVT
naive	0	LVT
naive	0.270621912	LVT
naive	0.004335912	LVT
naive	0.101365519	LVT
naive	0.074439382	LVT
naive	0.006714872	LVT
naive	0.064340386	LVT
naive	0	LVB
naive	3.34E-06	LVB
naive	1.07E-05	LVB
naive	0.217107385	LVB
naive	0.482975369	LVB
naive	3.944899964	LVB
naive	0	LVB
naive	0	LVB
naive	0.000509031	LVB
naive	0.000836475	LVB
naive	0.02377459	LVB
naive	0	LVB
naive	0	LVB
naive	0.009027108	LVB
naive	0.092280284	LVB
naive	0.000119417	RVT
naive	0	RVT
naive	0.361822764	RVT
naive	0	RVT
naive	0.304064985	RVT
naive	0	RVT
naive	0.000541329	RVT
naive	7.26E-05	RVT
naive	0.009630258	RVT
naive	0	RVT
naive	0.080878874	RVT
naive	0.055177283	RVT
naive	0.016593749	RVT
naive	0	RVT
naive	0	RVT
naive	0	RVB
naive	0	RVB
naive	0	RVB
naive	0.617300092	RVB
naive	0	RVB
naive	0	RVB
naive	0	RVB
naive	0	RVB
naive	0	RVB
naive	0.007550509	RVB
naive	0	RVB
naive	0.290365486	RVB
naive	0.114756871	RVB
naive	0.655233101	RVB
naive	0.038781373	RVB
