# Supplementary material for: Localized cardiac small molecule trajectories and persistent chemical sequelae in experimental Chagas disease
Source: Nat Commun. 2023 Oct 25;14:6769. doi: 10.1038/s41467-023-42247-w (PMC10600178; doi:10.1038/s41467-023-42247-w)
Supplement: Supplementary file 8 — Source data [file 41467_2023_42247_MOESM8_ESM.zip › source-data/Figure_5/panel_a_b_c_d_e_f.csv]

LA_mass_list	LA	RA_mass_list	RA	LVT_mass_list	LVT	LVB_mass_list	LVB	RVT_mass_list	RVT	RVB_mass_list	RVB
X385.165_2.771	group9_group15	X111.044_2.768	group9_group15	X249.112_2.768	group9	X105.07_2.767	group9	X792.329_2.764	group9_group15	X348.288_3.044	group9_group15
X114.092_1.761	group9_group15	X249.112_2.768	group9_group15	X608.227_2.768	group9_group15	X119.049_2.765	group15	X489.228_2.768	group9_group15	X278.186_2.23	group9_group15
X102.092_0.611	group9_group15	X263.2_2.895	group9_group15	X720.445_3.09	group9	X128.018_0.344	not_restored	X111.044_2.768	group9_group15	X300.199_2.264	group9
X430.223_2.769	group9_group15	X296.258_2.976	group9_group15	X737.391_2.399	group9	X136.062_0.301	not_restored	X216.16_2.471	group9_group15	X256.227_2.847	group9_group15
X280.263_3.169	group9_group15	X141.959_6.859	group9_group15	X690.434_3.14	group9	X136.097_0.551	not_restored	X333.063_2.524	group9_group15	X214.181_2.634	group9
X387.192_2.843	group9_group15	X369.17_2.767	group9_group15	X776.042_2.398	group9_group15	X137.046_0.35	not_restored	X249.112_2.768	group9_group15	X236.163_2.635	group9
X679.068_2.179	group9_group15	X285.133_2.768	group9_group15	X776.095_2.398	group9	X137.046_0.42	not_restored	X602.344_2.984	group9_group15	X281.102_2.768	group9
X377.146_2.225	group9	X650.978_2.339	group9_group15	X776.148_2.398	group9	X203.007_0.309	not_restored	X200.165_3.207	group9_group15	X298.2_2.676	group9_group15
X258.111_0.302	group15	X105.07_2.767	group9_group15	X776.359_2.398	group9	X249.112_2.768	group9	X369.17_2.767	group9_group15	X242.212_2.78	group9
X616.308_2.766	group15	X276.02_2.431	group9_group15	X819.433_2.399	group9	X251.037_0.323	group15	X122.082_0.534	group9_group15	X226.181_2.61	group9_group15
X608.393_3.098	group15	X281.102_2.768	group9_group15	X296.258_2.976	group9_group15	X256.264_3.225	not_restored	X506.255_3.172	group9	X132.102_0.307	group9_group15
X604.442_3.001	not_restored	X409.162_2.768	group9_group15	X692.414_2.985	group9	X258.207_2.775	group9	X599.241_2.765	group9_group15	X324.29_3.082	group9
X664.463_2.992	not_restored	X425.136_2.773	group9_group15	X708.445_3.006	group9_group15	X267.123_2.767	group9	X232.191_2.63	group9_group15	X801.313_2.768	group9
X620.437_2.993	not_restored	X489.228_2.768	group9_group15	X867.281_2.399	group9	X285.133_2.768	not_restored	X303.305_3.529	group9_group15	X409.162_2.768	group9
X708.489_2.982	not_restored	X538.315_2.977	group9_group15	X546.029_2.319	group9	X291.146_2.39	group15	X198.15_2.471	group9_group15	X242.586_2.766	group9
X516.39_3.018	not_restored	X263.091_2.771	group9_group15	X141.091_1.54	group9_group15	X296.258_2.976	not_restored	X303.648_2.884	group9_group15	X502.294_2.879	group9_group15
X488.359_3.01	not_restored	X748.439_2.944	group9_group15	X607.227_2.771	group9	X301.115_0.328	not_restored	X334.311_3.335	group9_group15	X795.335_2.768	group9
X560.416_3.006	not_restored	X664.419_3.086	group9_group15	X709.936_2.18	group9_group15	X301.115_0.413	not_restored	X142.035_0.315	group9_group15	X506.255_3.172	group9
X137.046_0.35	not_restored	X596.357_2.948	group9_group15	X366.373_3.699	group9_group15	X324.327_3.455	not_restored	X327.232_3.01	group9_group15	X801.815_2.767	group9
X648.468_2.995	not_restored	X142.027_0.328	group9_group15	X345.243_3.095	group9	X351.217_2.741	not_restored	X776.148_2.398	group9	X142.035_0.315	group9
X532.385_3.004	not_restored	X448.342_2.867	group9_group15	X272.222_2.957	group9	X352.306_2.997	group9	X175.148_2.71	group9	X308.295_3.045	group9
X576.411_2.999	not_restored	X696.443_3.1	group9_group15	X311.221_2.932	group15	X369.17_2.767	group9	X604.362_2.948	group9_group15	X295.227_3.017	group15
X666.433_3.092	not_restored	X305.248_3.26	group9_group15	X203.007_0.309	group15	X380.993_2.164	not_restored	X568.341_2.887	group9_group15	X327.232_3.01	group15
X752.515_2.977	not_restored	X192.125_4.643	group9_group15	X240.116_2.324	not_restored	X386.717_2.856	group15	X324.327_3.455	group9_group15	X277.216_3.018	group15
X472.363_3.023	not_restored	X668.414_2.975	group9_group15	X293.211_2.933	group15	X387.193_2.842	group9_group15	X130.087_0.452	group9	X522.357_2.957	group15
X650.403_3.014	not_restored	X295.227_3.017	group9_group15	X442.353_2.823	not_restored	X396.332_2.991	group9	X819.211_2.398	group9	X604.362_2.948	group15
X898.581_3.224	not_restored	X400.342_2.89	group15	X440.337_2.765	group15	X397.22_2.071	not_restored	X819.378_2.399	group9	X544.34_2.89	group15
X428.205_2.248	not_restored	X696.445_3.083	group15			X400.97_2.127	not_restored	X570.357_2.934	group9_group15	X568.341_2.887	group15
X444.332_3.016	not_restored	X137.046_0.35	group15			X416.337_2.79	not_restored	X280.189_2.775	group9	X590.322_2.887	group15
X166.053_0.305	not_restored	X440.337_2.765	group9_group15			X420.899_2.103	not_restored	X637.306_3.32	group9	X790.38_2.768	not_restored
X368.389_3.90	group9_group15					X426.484_2.164	not_restored	X368.317_3.315	group15	X489.228_2.768	not_restored
						X430.223_2.769	group9	X242.212_2.78	not_restored	X608.227_2.768	not_restored
						X440.337_2.765	not_restored	X256.227_2.847	not_restored	X637.306_3.32	not_restored
						X440.359_2.985	group9	X137.046_0.35	not_restored	X137.046_0.35	not_restored
						X442.353_2.823	not_restored	X811.31_2.767	not_restored	X792.329_2.764	not_restored
						X458.23_2.165	not_restored	X258.207_2.775	not_restored	X105.07_2.767	not_restored
						X466.25_2.226	not_restored	X399.394_3.159	not_restored	X387.181_2.767	not_restored
						X475.989_2.164	not_restored	X296.259_2.971	not_restored	X249.112_2.768	not_restored
						X476.24_2.164	not_restored	X228.196_2.71	not_restored	X267.123_2.767	not_restored
						X484.385_2.982	group9	X278.248_3.1	not_restored	X303.648_2.884	not_restored
						X489.228_2.768	group9	X399.395_3.152	not_restored	X369.17_2.767	not_restored
						X494.325_2.865	group15	X308.295_3.285	not_restored	X570.357_2.934	not_restored
						X570.357_2.934	not_restored	X811.309_2.773	not_restored	X111.044_2.768	not_restored
						X580.362_2.984	not_restored	X280.264_3.159	not_restored	X528.311_2.928	not_restored
						X599.241_2.765	group9	X308.295_3.045	not_restored	X404.207_2.768	not_restored
						X604.362_2.948	group9	X306.279_2.989	not_restored	X285.133_2.768	not_restored
						X620.356_2.913	group15	X530.289_2.929	not_restored	X511.21_3.171	not_restored
						X682.363_3.329	not_restored	X368.316_2.962	not_restored	X599.241_2.765	not_restored
						X682.364_3.313	not_restored	X172.134_2.343	not_restored	X415.14_2.768	not_restored
						X764.524_3.729	group9_group15	X230.176_2.586	not_restored	X280.264_3.159	not_restored
						X790.38_2.768	group9	X306.279_3.212	not_restored	X306.279_2.989	not_restored
						X792.329_2.764	group9_group15	X272.222_2.957	not_restored	X430.223_2.768	not_restored
						X795.335_2.768	group9	X819.322_2.398	not_restored	X150.059_0.3	not_restored
						X811.309_2.773	group9_group15	X705.141_2.339	not_restored	X486.098_2.765	not_restored
								X776.411_2.398	not_restored	X406.154_2.765	not_restored
								X282.28_3.246	not_restored	X654.332_3.32	not_restored
								X214.181_2.634	not_restored	X476.24_2.164	not_restored
								X352.321_3.187	not_restored	X278.248_3.1	not_restored
								X666.434_3.024	not_restored	X306.279_3.212	not_restored
								X776.253_2.398	not_restored	X446.218_2.884	not_restored
								X256.227_3.318	not_restored	X475.989_2.164	not_restored
								X268.105_0.35	not_restored	X200.165_3.207	not_restored
								X269.088_0.35	not_restored	X268.105_0.35	not_restored
										X269.088_0.35	not_restored
