# Supplementary material for: Localized cardiac small molecule trajectories and persistent chemical sequelae in experimental Chagas disease
Source: Nat Commun. 2023 Oct 25;14:6769. doi: 10.1038/s41467-023-42247-w (PMC10600178; doi:10.1038/s41467-023-42247-w)
Supplement: Supplementary file 8 — Source data [file 41467_2023_42247_MOESM8_ESM.zip › source-data/Figure_5/panel_g.csv]

filename	mouseID	treatmentgroup	DPI	organ	X137.046_0.35	X720.445_3.09	X396.332_2.991	X494.325_2.865
X511_Group1C_142dpi_LA_161_G_A1_P120	511	Group1C	142dpi	LA	0.004878157	0.000282606	2.21E-05	0.000253154
X511_Group1C_142dpi_LV_bottom_161_G_A1_P132	511	Group1C	142dpi	LVB	0.016982498	0.000171438	0	0
X511_Group1C_142dpi_LV_top_161_G_A1_P128	511	Group1C	142dpi	LVT	0.013960125	0	0	0
X511_Group1C_142dpi_RA_161_G_A1_P124	511	Group1C	142dpi	RA	0.01024582	0	0	0
X511_Group1C_142dpi_RV_bottom_161_G_A1_P140	511	Group1C	142dpi	RVB	0.011240313	0	0	0
X511_Group1C_142dpi_RV_top_161_G_A1_P136	511	Group1C	142dpi	RVT	0.015624642	0	0.000182483	7.00E-05
X512_Group1C_142dpi_LA_162_G_A2_P120	512	Group1C	142dpi	LA	0.008621861	0.000222631	0	0.000279179
X512_Group1C_142dpi_LV_bottom_162_G_A2_P132	512	Group1C	142dpi	LVB	0.005836288	2.22E-05	0	0
X512_Group1C_142dpi_LV_top_162_G_A2_P128	512	Group1C	142dpi	LVT	0.02273517	0	0	0
X512_Group1C_142dpi_RA_162_G_A2_P124	512	Group1C	142dpi	RA	0.006245212	0.000227854	7.42E-05	0
X512_Group1C_142dpi_RV_bottom_162_G_A2_P140	512	Group1C	142dpi	RVB	0.018174011	0	6.78E-05	0
X512_Group1C_142dpi_RV_top_162_G_A2_P136	512	Group1C	142dpi	RVT	0.016608226	0	5.00E-05	0.000126859
X513_Group1C_142dpi_LA_163_G_A3_P120	513	Group1C	142dpi	LA	0.008830974	0.000341489	8.95E-05	0
X513_Group1C_142dpi_LV_bottom_163_G_A3_P132	513	Group1C	142dpi	LVB	0.011181699	0.000244444	3.26E-05	0
X513_Group1C_142dpi_LV_top_163_G_A3_P128	513	Group1C	142dpi	LVT	0.012905794	2.72E-05	0	0
X513_Group1C_142dpi_RA_163_G_A3_P124	513	Group1C	142dpi	RA	0.002806235	0.000265854	2.12E-05	0
X513_Group1C_142dpi_RV_bottom_163_G_A3_P140	513	Group1C	142dpi	RVB	0.008031874	0	0	0
X513_Group1C_142dpi_RV_top_163_G_A3_P136	513	Group1C	142dpi	RVT	0.013465196	0.000102656	5.16E-05	0.000124703
X514_Group1C_142dpi_LA_164_G_A4_P120	514	Group1C	142dpi	LA	0.007171838	0.000488246	0	0.000329391
X514_Group1C_142dpi_LV_bottom_164_G_A4_P132	514	Group1C	142dpi	LVB	0.013286807	0.0001695	0	0
X514_Group1C_142dpi_LV_top_164_G_A4_P128	514	Group1C	142dpi	LVT	0.039308236	0.00015684	0	0
X514_Group1C_142dpi_RA_164_G_A4_P124	514	Group1C	142dpi	RA	0.005531725	0.000203192	5.20E-05	0
X514_Group1C_142dpi_RV_bottom_164_G_A4_P140	514	Group1C	142dpi	RVB	0.015332507	0	0	0
X514_Group1C_142dpi_RV_top_164_G_A4_P136	514	Group1C	142dpi	RVT	0.01447185	0	4.90E-05	0
X515_Group1C_142dpi_LA_165_G_A5_P120	515	Group1C	142dpi	LA	0.010521259	0.000271039	0	0.000327711
X515_Group1C_142dpi_LV_bottom_165_G_A5_P132	515	Group1C	142dpi	LVB	0.01540492	2.77E-05	3.48E-05	0.000486837
X515_Group1C_142dpi_LV_top_165_G_A5_P128	515	Group1C	142dpi	LVT	0.01758826	0	0	0
X515_Group1C_142dpi_RA_165_G_A5_P124	515	Group1C	142dpi	RA	0.009564851	0.00029991	0	0
X515_Group1C_142dpi_RV_bottom_165_G_A5_P140	515	Group1C	142dpi	RVB	0.016499965	0	0	0
X515_Group1C_142dpi_RV_top_165_G_A5_P136	515	Group1C	142dpi	RVT	0.009126352	4.39E-05	0	0.000287932
X531_Group1C_142dpi_LA_166_G_A6_P120	531	Group1C	142dpi	LA	0.01037658	0.00038241	0	0.0001356
X531_Group1C_142dpi_LV_bottom_166_G_A6_P132	531	Group1C	142dpi	LVB	0.012398305	0.00023304	0	0
X531_Group1C_142dpi_LV_top_166_G_A6_P128	531	Group1C	142dpi	LVT	0.00954607	0	2.67E-05	0
X531_Group1C_142dpi_RA_166_G_A6_P124	531	Group1C	142dpi	RA	0.004912894	0.000329967	4.42E-05	0
X531_Group1C_142dpi_RV_bottom_166_G_A6_P140	531	Group1C	142dpi	RVB	0.015646437	0	0	0
X531_Group1C_142dpi_RV_top_166_G_A6_P136	531	Group1C	142dpi	RVT	0.013633406	0	0.000154062	0
X532_Group1C_142dpi_LA_167_G_A7_P120	532	Group1C	142dpi	LA	0.013776572	0.00050208	0	0
X532_Group1C_142dpi_LV_bottom_167_G_A7_P132	532	Group1C	142dpi	LVB	0.014920666	0.000208002	3.07E-05	0
X532_Group1C_142dpi_LV_top_167_G_A7_P128	532	Group1C	142dpi	LVT	0.009902037	0.000326379	3.92E-05	0
X532_Group1C_142dpi_RA_167_G_A7_P124	532	Group1C	142dpi	RA	0.005718276	0	0	0
X532_Group1C_142dpi_RV_bottom_167_G_A7_P140	532	Group1C	142dpi	RVB	0.009003442	0	0	0
X532_Group1C_142dpi_RV_top_167_G_A7_P136	532	Group1C	142dpi	RVT	0.008745586	0	0	0
X533_Group1C_142dpi_LA_168_G_A8_P120	533	Group1C	142dpi	LA	0.012250533	0.000417224	0	0
X533_Group1C_142dpi_LV_bottom_168_G_A8_P132	533	Group1C	142dpi	LVB	0.015017254	0.000215338	7.51E-05	0.000737747
X533_Group1C_142dpi_LV_top_168_G_A8_P128	533	Group1C	142dpi	LVT	0.011413762	0	0	0
X533_Group1C_142dpi_RA_168_G_A8_P124	533	Group1C	142dpi	RA	0.007430354	0.000202221	0	0
X533_Group1C_142dpi_RV_bottom_168_G_A8_P140	533	Group1C	142dpi	RVB	0.015199388	0	0	0
X533_Group1C_142dpi_RV_top_168_G_A8_P136	533	Group1C	142dpi	RVT	0.014240582	0	6.53E-05	0
X534_Group1C_142dpi_LA_169_G_A9_P120	534	Group1C	142dpi	LA	0.009568532	0.000591408	0	0.00022142
X534_Group1C_142dpi_LV_bottom_169_G_A9_P132	534	Group1C	142dpi	LVB	0.020190782	0.000101645	0	0
X534_Group1C_142dpi_LV_top_169_G_A9_P128	534	Group1C	142dpi	LVT	0.016173451	0.000242589	5.76E-05	0
X534_Group1C_142dpi_RA_169_G_A9_P124	534	Group1C	142dpi	RA	0.008788415	0	0	0
X534_Group1C_142dpi_RV_bottom_169_G_A9_P140	534	Group1C	142dpi	RVB	0.015865902	0	0	6.94E-05
X534_Group1C_142dpi_RV_top_169_G_A9_P136	534	Group1C	142dpi	RVT	0.01578252	0	0	6.47E-05
X535_Group1C_142dpi_LA_170_G_A10_P120	535	Group1C	142dpi	LA	0.008981518	0.000459878	0	0
X535_Group1C_142dpi_LV_bottom_170_G_A10_P132	535	Group1C	142dpi	LVB	0.017786343	0.000114398	6.71E-05	0.000164125
X535_Group1C_142dpi_LV_top_170_G_A10_P128	535	Group1C	142dpi	LVT	0.019635641	0	0	0
X535_Group1C_142dpi_RA_170_G_A10_P124	535	Group1C	142dpi	RA	0.009371485	6.54E-05	0	0
X535_Group1C_142dpi_RV_bottom_170_G_A10_P140	535	Group1C	142dpi	RVB	0.016400047	0	0	0
X535_Group1C_142dpi_RV_top_170_G_A10_P136	535	Group1C	142dpi	RVT	0.025044344	0	0	0
X551_Group1C_142dpi_LA_171_G_A11_P120	551	Group1C	142dpi	LA	0.007347903	0.000457301	0	0.000366285
X551_Group1C_142dpi_LV_bottom_171_G_A11_P132	551	Group1C	142dpi	LVB	0.01911314	0.000154537	0	0
X551_Group1C_142dpi_LV_top_171_G_A11_P128	551	Group1C	142dpi	LVT	0.011729976	0	2.69E-05	0
X551_Group1C_142dpi_RA_171_G_A11_P124	551	Group1C	142dpi	RA	0.008072673	4.63E-05	0	0.000103617
X551_Group1C_142dpi_RV_bottom_171_G_A11_P140	551	Group1C	142dpi	RVB	0.013810091	0	0	0
X551_Group1C_142dpi_RV_top_171_G_A11_P136	551	Group1C	142dpi	RVT	0.010405447	0	9.15E-05	0
X552_Group1C_142dpi_LA_172_G_A12_P120	552	Group1C	142dpi	LA	0.014925103	0.000375871	0	0.000235016
X552_Group1C_142dpi_LV_bottom_172_G_A12_P132	552	Group1C	142dpi	LVB	0.017704314	0.000290052	5.84E-05	0.00054693
X552_Group1C_142dpi_LV_top_172_G_A12_P128	552	Group1C	142dpi	LVT	0.013975471	0	8.43E-05	0
X552_Group1C_142dpi_RA_172_G_A12_P124	552	Group1C	142dpi	RA	0.009756461	0.000207512	5.69E-05	0
X552_Group1C_142dpi_RV_bottom_172_G_A12_P140	552	Group1C	142dpi	RVB	0.016418476	0	0	0
X552_Group1C_142dpi_RV_top_172_G_A12_P136	552	Group1C	142dpi	RVT	0.022310175	0	0.000132649	0.000234634
X553_Group1C_142dpi_LA_173_G_B1_P120	553	Group1C	142dpi	LA	0.013098798	0.000290602	0	0.000383856
X553_Group1C_142dpi_LV_bottom_173_G_B1_P132	553	Group1C	142dpi	LVB	0.021558078	0.000220877	0	0
X553_Group1C_142dpi_LV_top_173_G_B1_P128	553	Group1C	142dpi	LVT	0.003019805	0	1.02E-05	0
X553_Group1C_142dpi_RA_173_G_B1_P124	553	Group1C	142dpi	RA	0.007646292	4.58E-05	0	0
X553_Group1C_142dpi_RV_bottom_173_G_B1_P140	553	Group1C	142dpi	RVB	0.013285435	0	0	0
X553_Group1C_142dpi_RV_top_173_G_B1_P136	553	Group1C	142dpi	RVT	0.013852898	0	0	5.77E-05
X554_Group1C_142dpi_LA_174_G_B2_P120	554	Group1C	142dpi	LA	0.00757913	0.000367188	0	0.000116041
X554_Group1C_142dpi_LV_bottom_174_G_B2_P132	554	Group1C	142dpi	LVB	0.014000589	7.37E-05	0	0.000278835
X554_Group1C_142dpi_LV_top_174_G_B2_P128	554	Group1C	142dpi	LVT	0.022180155	0	0	0
X554_Group1C_142dpi_RA_174_G_B2_P124	554	Group1C	142dpi	RA	0.004094625	3.09E-05	0	0
X554_Group1C_142dpi_RV_bottom_174_G_B2_P140	554	Group1C	142dpi	RVB	0.018490993	0	0	0
X554_Group1C_142dpi_RV_top_174_G_B2_P136	554	Group1C	142dpi	RVT	0.017610239	5.99E-05	4.95E-05	0.000197978
X555_Group1C_142dpi_LA_175_G_B3_P120	555	Group1C	142dpi	LA	0.006553363	0.000305841	0	0.000411926
X555_Group1C_142dpi_LV_bottom_175_G_B3_P132	555	Group1C	142dpi	LVB	0.014013916	0.000162889	3.12E-05	0
X555_Group1C_142dpi_LV_top_175_G_B3_P128	555	Group1C	142dpi	LVT	0.021569583	0	0	0
X555_Group1C_142dpi_RA_175_G_B3_P124	555	Group1C	142dpi	RA	0.007578917	0.0003004	0.000104349	0
X555_Group1C_142dpi_RV_bottom_175_G_B3_P140	555	Group1C	142dpi	RVB	0.020337675	0	0	0
X555_Group1C_142dpi_RV_top_175_G_B3_P136	555	Group1C	142dpi	RVT	0.013820074	0.000102281	0	0.000112679
X581_Group3E_142dpi_LA_176_G_B4_P120	581	Group3E	142dpi	LA	0.004808834	6.81E-05	0	0.000350688
X581_Group3E_142dpi_LV_bottom_176_G_B4_P132	581	Group3E	142dpi	LVB	0.008895191	0.00012709	0	0.000618931
X581_Group3E_142dpi_LV_top_176_G_B4_P128	581	Group3E	142dpi	LVT	0.010672368	0	0	0
X581_Group3E_142dpi_RA_176_G_B4_P124	581	Group3E	142dpi	RA	0.004011453	6.40E-05	6.54E-05	0
X581_Group3E_142dpi_RV_bottom_176_G_B4_P140	581	Group3E	142dpi	RVB	0.006139467	0	0	0
X581_Group3E_142dpi_RV_top_176_G_B4_P136	581	Group3E	142dpi	RVT	0.003522976	0	0	0.000215666
X582_Group3E_142dpi_LA_177_G_B5_P120	582	Group3E	142dpi	LA	0.001472622	0.000136899	0	0.000253712
X582_Group3E_142dpi_LV_bottom_177_G_B5_P132	582	Group3E	142dpi	LVB	0.007203662	2.37E-05	1.99E-05	0.000420586
X582_Group3E_142dpi_LV_top_177_G_B5_P128	582	Group3E	142dpi	LVT	0.009415393	0.000180561	0	0
X582_Group3E_142dpi_RA_177_G_B5_P124	582	Group3E	142dpi	RA	0.003501403	2.31E-05	4.36E-05	0
X582_Group3E_142dpi_RV_bottom_177_G_B5_P140	582	Group3E	142dpi	RVB	0.005529848	0	0	0
X582_Group3E_142dpi_RV_top_177_G_B5_P136	582	Group3E	142dpi	RVT	0.005114871	0	0	0.000139297
X583_Group3E_142dpi_LA_178_G_B6_P120	583	Group3E	142dpi	LA	0.004616651	0.000310064	0	0
X583_Group3E_142dpi_LV_bottom_178_G_B6_P132	583	Group3E	142dpi	LVB	0.006556007	0.00018975	7.53E-05	0.00037621
X583_Group3E_142dpi_LV_top_178_G_B6_P128	583	Group3E	142dpi	LVT	0.009649185	0	0	0
X583_Group3E_142dpi_RA_178_G_B6_P124	583	Group3E	142dpi	RA	0.002391714	0	0.0001204	0
X583_Group3E_142dpi_RV_bottom_178_G_B6_P140	583	Group3E	142dpi	RVB	0.004207342	0	0	0
X583_Group3E_142dpi_RV_top_178_G_B6_P136	583	Group3E	142dpi	RVT	0.006032218	0	6.41E-05	6.11E-05
X584_Group3E_142dpi_LA_179_G_B7_P120	584	Group3E	142dpi	LA	0.004713202	0.000416832	0	0.000217509
X584_Group3E_142dpi_LV_bottom_179_G_B7_P132	584	Group3E	142dpi	LVB	0.00917571	0.000153157	8.52E-05	0.000331345
X584_Group3E_142dpi_LV_top_179_G_B7_P128	584	Group3E	142dpi	LVT	0.005731788	0.000234553	3.45E-05	0
X584_Group3E_142dpi_RA_179_G_B7_P124	584	Group3E	142dpi	RA	0.002975903	7.49E-05	6.95E-05	0
X584_Group3E_142dpi_RV_bottom_179_G_B7_P140	584	Group3E	142dpi	RVB	0.006357579	0	0	0
X584_Group3E_142dpi_RV_top_179_G_B7_P136	584	Group3E	142dpi	RVT	0.007929656	0	5.65E-05	0
X585_Group3E_142dpi_LA_180_G_B8_P120	585	Group3E	142dpi	LA	0.005738762	0.000247649	0	0.000114661
X585_Group3E_142dpi_LV_bottom_180_G_B8_P132	585	Group3E	142dpi	LVB	0.006437517	9.36E-05	0.000110284	0.000341897
X585_Group3E_142dpi_LV_top_180_G_B8_P128	585	Group3E	142dpi	LVT	0.006137905	0.000152366	1.92E-05	0
X585_Group3E_142dpi_RA_180_G_B8_P124	585	Group3E	142dpi	RA	0.00340124	3.28E-05	4.35E-05	0
X585_Group3E_142dpi_RV_bottom_180_G_B8_P140	585	Group3E	142dpi	RVB	0.004182593	0	0	0
X585_Group3E_142dpi_RV_top_180_G_B8_P136	585	Group3E	142dpi	RVT	0.003034769	0	6.44E-05	0
X611_Group9_142dpi_LA_181_G_B9_P120	611	Group9	142dpi	LA	0.003003667	0.000353703	6.96E-05	0.000131829
X611_Group9_142dpi_LV_bottom_181_G_B9_P132	611	Group9	142dpi	LVB	0.00838398	0.00020374	6.57E-05	0.00029897
X611_Group9_142dpi_LV_top_181_G_B9_P128	611	Group9	142dpi	LVT	0.013108197	9.72E-05	2.19E-05	0
X611_Group9_142dpi_RA_181_G_B9_P124	611	Group9	142dpi	RA	0.002516323	0	0	0
X611_Group9_142dpi_RV_bottom_181_G_B9_P140	611	Group9	142dpi	RVB	0.007821318	0	0	0
X611_Group9_142dpi_RV_top_181_G_B9_P136	611	Group9	142dpi	RVT	0.00330152	0	5.80E-05	0
X612_Group9_142dpi_LA_182_G_B10_P120	612	Group9	142dpi	LA	0.006052454	0.000198114	3.58E-05	9.99E-05
X612_Group9_142dpi_LV_bottom_182_G_B10_P132	612	Group9	142dpi	LVB	0.013286151	0	4.33E-05	0.0001591
X612_Group9_142dpi_LV_top_182_G_B10_P128	612	Group9	142dpi	LVT	0.022174189	0	0	0
X612_Group9_142dpi_RA_182_G_B10_P124	612	Group9	142dpi	RA	0.002953575	3.99E-05	5.81E-05	0
X612_Group9_142dpi_RV_bottom_182_G_B10_P140	612	Group9	142dpi	RVB	0.005051053	0	0	0
X612_Group9_142dpi_RV_top_182_G_B10_P136	612	Group9	142dpi	RVT	0.005181907	0	5.41E-05	0
X613_Group9_142dpi_LA_183_G_B11_P120	613	Group9	142dpi	LA	0.00380827	0.000188939	0	3.07E-05
X613_Group9_142dpi_LV_bottom_183_G_B11_P132	613	Group9	142dpi	LVB	0.009675311	0.000151326	0	0.000450171
X613_Group9_142dpi_LV_top_183_G_B11_P128	613	Group9	142dpi	LVT	0.011673082	0	0	0
X613_Group9_142dpi_RA_183_G_B11_P124	613	Group9	142dpi	RA	0.003349214	0	0	0
X613_Group9_142dpi_RV_bottom_183_G_B11_P140	613	Group9	142dpi	RVB	0.004057089	0	0	0
X613_Group9_142dpi_RV_top_183_G_B11_P136	613	Group9	142dpi	RVT	0.008109856	0	0	5.10E-05
X614_Group9_142dpi_LA_184_G_B12_P120	614	Group9	142dpi	LA	0.003020319	0.00023353	2.42E-05	3.16E-05
X614_Group9_142dpi_LV_bottom_184_G_B12_P132	614	Group9	142dpi	LVB	0.013204058	0.0002097	0	0.000712521
X614_Group9_142dpi_LV_top_184_G_B12_P128	614	Group9	142dpi	LVT	0	0	5.11E-05	0
X614_Group9_142dpi_RA_184_G_B12_P124	614	Group9	142dpi	RA	0.00355458	0	5.08E-05	0
X614_Group9_142dpi_RV_bottom_184_G_B12_P140	614	Group9	142dpi	RVB	0.003283172	0	0	0
X614_Group9_142dpi_RV_top_184_G_B12_P136	614	Group9	142dpi	RVT	0.006731196	0	0	9.20E-05
X615_Group9_142dpi_LA_185_G_C1_P120	615	Group9	142dpi	LA	0.004896341	0.000444908	0	0.000270711
X615_Group9_142dpi_LV_bottom_185_G_C1_P132	615	Group9	142dpi	LVB	0.011418453	0.000242167	0	0.000323097
X615_Group9_142dpi_LV_top_185_G_C1_P128	615	Group9	142dpi	LVT	0	0	0	0
X615_Group9_142dpi_RA_185_G_C1_P124	615	Group9	142dpi	RA	0.003511448	6.36E-05	3.17E-05	0
X615_Group9_142dpi_RV_bottom_185_G_C1_P140	615	Group9	142dpi	RVB	0.012879607	0	0	0
X615_Group9_142dpi_RV_top_185_G_C1_P136	615	Group9	142dpi	RVT	0.010376287	6.64E-05	0	0
X631_Group15_142dpi_LA_191_G_C7_P120	631	Group15	142dpi	LA	0.004774179	0.000288133	0	0.000389085
X631_Group15_142dpi_LV_bottom_191_G_C7_P132	631	Group15	142dpi	LVB	0.013996443	0.000400903	0.000126836	0.000310167
X631_Group15_142dpi_LV_top_191_G_C7_P128	631	Group15	142dpi	LVT	0.011423875	0.000373889	0.000125661	0
X631_Group15_142dpi_RA_191_G_C7_P124	631	Group15	142dpi	RA	0.002771438	0.000376689	7.58E-05	0
X631_Group15_142dpi_RV_bottom_191_G_C7_P140	631	Group15	142dpi	RVB	0.003831626	0	0	0
X631_Group15_142dpi_RV_top_191_G_C7_P136	631	Group15	142dpi	RVT	0.005804324	0	2.98E-05	2.57E-05
X632_Group15_142dpi_LA_192_G_C8_P120	632	Group15	142dpi	LA	0.004976681	0.000396785	8.01E-05	0
X632_Group15_142dpi_LV_bottom_192_G_C8_P132	632	Group15	142dpi	LVB	0.010129979	0.000209025	6.31E-05	0.00037276
X632_Group15_142dpi_LV_top_192_G_C8_P128	632	Group15	142dpi	LVT	0.013477749	0.000311334	4.17E-05	0
X632_Group15_142dpi_RA_192_G_C8_P124	632	Group15	142dpi	RA	0.002096016	0.000316348	0.000101122	0
X632_Group15_142dpi_RV_bottom_192_G_C8_P140	632	Group15	142dpi	RVB	0.005739716	0	0	0
X632_Group15_142dpi_RV_top_192_G_C8_P136	632	Group15	142dpi	RVT	0.002451522	0	5.36E-05	0
X633_Group15_142dpi_LA_193_G_C9_P120	633	Group15	142dpi	LA	0.003139239	0.000252395	3.77E-05	0
X633_Group15_142dpi_LV_bottom_193_G_C9_P132	633	Group15	142dpi	LVB	0.009868887	0.00038254	5.38E-05	0
X633_Group15_142dpi_LV_top_193_G_C9_P128	633	Group15	142dpi	LVT	0.015537781	0.000234169	0	0
X633_Group15_142dpi_RA_193_G_C9_P124	633	Group15	142dpi	RA	0.004197311	0.000203429	4.21E-05	0
X633_Group15_142dpi_RV_bottom_193_G_C9_P140	633	Group15	142dpi	RVB	0.012277353	0	0	0
X633_Group15_142dpi_RV_top_193_G_C9_P136	633	Group15	142dpi	RVT	0.00741704	0	9.74E-05	0
X634_Group15_142dpi_LA_194_G_C10_P120	634	Group15	142dpi	LA	0.004088688	0.0001767	2.41E-05	0.000241604
X634_Group15_142dpi_LV_bottom_194_G_C10_P132	634	Group15	142dpi	LVB	0.013049817	0.000125145	6.48E-05	0.00039461
X634_Group15_142dpi_LV_top_194_G_C10_P128	634	Group15	142dpi	LVT	0.017421432	0.000101264	0	0
X634_Group15_142dpi_RA_194_G_C10_P124	634	Group15	142dpi	RA	0.003642939	0.000200481	0	0
X634_Group15_142dpi_RV_bottom_194_G_C10_P140	634	Group15	142dpi	RVB	0.008692689	0	4.84E-05	0
X634_Group15_142dpi_RV_top_194_G_C10_P136	634	Group15	142dpi	RVT	0.00862208	0	4.98E-05	0
X635_Group15_142dpi_LA_195_G_C11_P120	635	Group15	142dpi	LA	0.013201019	0.000284977	3.46E-05	4.92E-05
X635_Group15_142dpi_LV_bottom_195_G_C11_P132	635	Group15	142dpi	LVB	0.012449184	3.95E-05	3.67E-05	0.000253255
X635_Group15_142dpi_LV_top_195_G_C11_P128	635	Group15	142dpi	LVT	0.02049003	0	0	0
X635_Group15_142dpi_RA_195_G_C11_P124	635	Group15	142dpi	RA	0.004303393	0.000162345	4.10E-05	0
X635_Group15_142dpi_RV_bottom_195_G_C11_P140	635	Group15	142dpi	RVB	0.004525107	0	0	0
X635_Group15_142dpi_RV_top_195_G_C11_P136	635	Group15	142dpi	RVT	0.011264946	0	6.17E-05	0
X666_Group3E_142dpi_LA_201_G_D5_P120	666	Group3E	142dpi	LA	0.00374012	0.000190666	2.06E-05	0.000264925
X666_Group3E_142dpi_LV_bottom_201_G_D5_P132	666	Group3E	142dpi	LVB	0.007369463	0.000182685	8.81E-05	0.000428769
X666_Group3E_142dpi_LV_top_201_G_D5_P128	666	Group3E	142dpi	LVT	0.004628679	6.54E-05	3.16E-05	0
X666_Group3E_142dpi_RA_201_G_D5_P124	666	Group3E	142dpi	RA	0.003488299	9.92E-05	0	0
X666_Group3E_142dpi_RV_bottom_201_G_D5_P140	666	Group3E	142dpi	RVB	0.008105787	0	5.52E-05	0
X666_Group3E_142dpi_RV_top_201_G_D5_P136	666	Group3E	142dpi	RVT	0.007488937	0	0.000166884	6.69E-05
X667_Group3E_142dpi_LA_202_G_D6_P120	667	Group3E	142dpi	LA	0.003881204	0.000292157	3.07E-05	0.000139811
X667_Group3E_142dpi_LV_bottom_202_G_D6_P132	667	Group3E	142dpi	LVB	0.008119101	0	0.000220149	0.000313867
X667_Group3E_142dpi_LV_top_202_G_D6_P128	667	Group3E	142dpi	LVT	0.007765154	3.28E-05	7.02E-05	0
X667_Group3E_142dpi_RA_202_G_D6_P124	667	Group3E	142dpi	RA	0.002549479	0	5.73E-05	0
X667_Group3E_142dpi_RV_bottom_202_G_D6_P140	667	Group3E	142dpi	RVB	0.005069747	0	0	0
X667_Group3E_142dpi_RV_top_202_G_D6_P136	667	Group3E	142dpi	RVT	0.003756643	0	7.18E-05	4.94E-05
X668_Group3E_142dpi_LA_203_G_D7_P120	668	Group3E	142dpi	LA	0.004028042	0.000323464	0	0.000313292
X668_Group3E_142dpi_LV_bottom_203_G_D7_P132	668	Group3E	142dpi	LVB	0.009246323	8.33E-05	0.000124624	0.000294362
X668_Group3E_142dpi_LV_top_203_G_D7_P128	668	Group3E	142dpi	LVT	0.011063836	0.000197714	8.93E-05	0
X668_Group3E_142dpi_RA_203_G_D7_P124	668	Group3E	142dpi	RA	0.002657933	0	4.35E-05	9.32E-05
X668_Group3E_142dpi_RV_bottom_203_G_D7_P140	668	Group3E	142dpi	RVB	0.004023756	0	4.79E-05	0
X668_Group3E_142dpi_RV_top_203_G_D7_P136	668	Group3E	142dpi	RVT	0.003007234	0	0.000110581	0
X669_Group3E_142dpi_LA_204_G_D8_P120	669	Group3E	142dpi	LA	0.005974861	0.000298743	1.78E-05	0.000213388
X669_Group3E_142dpi_LV_bottom_204_G_D8_P132	669	Group3E	142dpi	LVB	0.010572542	0.000124392	0.000202796	0.000303091
X669_Group3E_142dpi_LV_top_204_G_D8_P128	669	Group3E	142dpi	LVT	0	0.000224164	4.27E-05	0
X669_Group3E_142dpi_RA_204_G_D8_P124	669	Group3E	142dpi	RA	0.005864	0.000154281	0	0
X669_Group3E_142dpi_RV_bottom_204_G_D8_P140	669	Group3E	142dpi	RVB	0.007877774	0	0	0
X669_Group3E_142dpi_RV_top_204_G_D8_P136	669	Group3E	142dpi	RVT	0.006139145	0	7.28E-05	0.000122383
X670_Group3E_142dpi_LA_205_G_D9_P120	670	Group3E	142dpi	LA	0.004992384	0.00031871	2.61E-05	0.00014837
X670_Group3E_142dpi_LV_bottom_205_G_D9_P132	670	Group3E	142dpi	LVB	0.009078675	8.28E-05	9.31E-05	0.000357045
X670_Group3E_142dpi_LV_top_205_G_D9_P128	670	Group3E	142dpi	LVT	0.013967384	0	9.47E-05	0
X670_Group3E_142dpi_RA_205_G_D9_P124	670	Group3E	142dpi	RA	0.003963391	0	5.34E-05	0
X670_Group3E_142dpi_RV_bottom_205_G_D9_P140	670	Group3E	142dpi	RVB	0.007028564	0	0	0
X670_Group3E_142dpi_RV_top_205_G_D9_P136	670	Group3E	142dpi	RVT	0.008432595	0	5.91E-05	0
X696_Group9_142dpi_LA_206_G_D10_P120	696	Group9	142dpi	LA	0.005633146	0	0	3.54E-05
X696_Group9_142dpi_LV_bottom_206_G_D10_P132	696	Group9	142dpi	LVB	0.012041684	0	9.98E-05	0.000246121
X696_Group9_142dpi_LV_top_206_G_D10_P128	696	Group9	142dpi	LVT	0.011987778	3.53E-05	3.97E-05	0
X696_Group9_142dpi_RA_206_G_D10_P124	696	Group9	142dpi	RA	0.002697638	2.97E-05	4.04E-05	0
X696_Group9_142dpi_RV_bottom_206_G_D10_P140	696	Group9	142dpi	RVB	0.004265262	0	0	0
X696_Group9_142dpi_RV_top_206_G_D10_P136	696	Group9	142dpi	RVT	0.00911152	0	6.87E-05	0
X697_Group9_142dpi_LA_207_G_D11_P120	697	Group9	142dpi	LA	0.004756658	6.88E-05	0	0
X697_Group9_142dpi_LV_bottom_207_G_D11_P132	697	Group9	142dpi	LVB	0.00958124	0	4.58E-05	0.000349745
X697_Group9_142dpi_LV_top_207_G_D11_P128	697	Group9	142dpi	LVT	0.004429123	5.17E-05	2.36E-05	0
X697_Group9_142dpi_RA_207_G_D11_P124	697	Group9	142dpi	RA	0.003521867	5.35E-05	0	0
X697_Group9_142dpi_RV_bottom_207_G_D11_P140	697	Group9	142dpi	RVB	0.010252321	0	0	0
X697_Group9_142dpi_RV_top_207_G_D11_P136	697	Group9	142dpi	RVT	0.00763989	0	0	0
X698_Group9_142dpi_LA_208_G_D12_P120	698	Group9	142dpi	LA	0.005595133	0.000133028	0	0.000241889
X698_Group9_142dpi_LV_bottom_208_G_D12_P132	698	Group9	142dpi	LVB	0.013155838	0	0	0.000431812
X698_Group9_142dpi_LV_top_208_G_D12_P128	698	Group9	142dpi	LVT	0.015133253	0	3.55E-05	0
X698_Group9_142dpi_RA_208_G_D12_P124	698	Group9	142dpi	RA	0.002099175	0	0	0
X698_Group9_142dpi_RV_bottom_208_G_D12_P140	698	Group9	142dpi	RVB	0.005943516	0	0	0
X698_Group9_142dpi_RV_top_208_G_D12_P136	698	Group9	142dpi	RVT	0.00346037	0	0	0
X699_Group9_142dpi_LA_209_G_E1_P120	699	Group9	142dpi	LA	0.002585339	0.000113703	0	0.000424584
X699_Group9_142dpi_LV_bottom_209_G_E1_P132	699	Group9	142dpi	LVB	0.009803809	0.000130791	0	0.000453952
X699_Group9_142dpi_LV_top_209_G_E1_P128	699	Group9	142dpi	LVT	0.002346402	0	0	0
X699_Group9_142dpi_RA_209_G_E1_P124	699	Group9	142dpi	RA	0.002369565	3.05E-05	3.48E-05	0
X699_Group9_142dpi_RV_bottom_209_G_E1_P140	699	Group9	142dpi	RVB	0.005484253	0	0	0
X699_Group9_142dpi_RV_top_209_G_E1_P136	699	Group9	142dpi	RVT	0.008689645	0	0	0
X700_Group9_142dpi_LA_210_G_E2_P120	700	Group9	142dpi	LA	0.003236591	0.000117389	0	0.000271117
X700_Group9_142dpi_LV_bottom_210_G_E2_P132	700	Group9	142dpi	LVB	0.013009434	4.31E-05	0	0.00033334
X700_Group9_142dpi_LV_top_210_G_E2_P128	700	Group9	142dpi	LVT	0.004023907	0	0	0
X700_Group9_142dpi_RA_210_G_E2_P124	700	Group9	142dpi	RA	0.002475944	0	4.31E-05	0
X700_Group9_142dpi_RV_bottom_210_G_E2_P140	700	Group9	142dpi	RVB	0.009261546	0	0	0
X700_Group9_142dpi_RV_top_210_G_E2_P136	700	Group9	142dpi	RVT	0.004393192	0	0	0
X716_Group15_142dpi_LA_216_G_E8_P120	716	Group15	142dpi	LA	0.005506913	0.000351664	0	8.05E-05
X716_Group15_142dpi_LV_bottom_216_G_E8_P132	716	Group15	142dpi	LVB	0.01402929	0.000103898	0.000178207	0.000220585
X716_Group15_142dpi_LV_top_216_G_E8_P128	716	Group15	142dpi	LVT	0.002507028	7.05E-05	2.48E-05	0
X716_Group15_142dpi_RA_216_G_E8_P124	716	Group15	142dpi	RA	0.002868491	0.000215469	3.71E-05	0
X716_Group15_142dpi_RV_bottom_216_G_E8_P140	716	Group15	142dpi	RVB	0.009595423	0	0	0
X716_Group15_142dpi_RV_top_216_G_E8_P136	716	Group15	142dpi	RVT	0.008435946	0	0.000122596	5.67E-05
X717_Group15_142dpi_LA_217_G_E9_P120	717	Group15	142dpi	LA	0.005705833	0.000274725	2.31E-05	6.87E-05
X717_Group15_142dpi_LV_bottom_217_G_E9_P132	717	Group15	142dpi	LVB	0.016096454	0	0.000182189	0.000162131
X717_Group15_142dpi_LV_top_217_G_E9_P128	717	Group15	142dpi	LVT	0.018417068	5.20E-05	4.33E-05	0
X717_Group15_142dpi_RA_217_G_E9_P124	717	Group15	142dpi	RA	0.005330239	0.00010532	0	0
X717_Group15_142dpi_RV_bottom_217_G_E9_P140	717	Group15	142dpi	RVB	0.0149148	0	0	0
X717_Group15_142dpi_RV_top_217_G_E9_P136	717	Group15	142dpi	RVT	0.008433001	0	6.56E-05	0
X718_Group15_142dpi_LA_218_G_E10_P120	718	Group15	142dpi	LA	0.009063959	0.000583664	3.07E-05	0
X718_Group15_142dpi_LV_bottom_218_G_E10_P132	718	Group15	142dpi	LVB	0.011637008	8.47E-05	0.000191252	0.000340631
X718_Group15_142dpi_LV_top_218_G_E10_P128	718	Group15	142dpi	LVT	0.021885412	0	0	0
X718_Group15_142dpi_RA_218_G_E10_P124	718	Group15	142dpi	RA	0.00414399	0.000121044	4.56E-05	0
X718_Group15_142dpi_RV_bottom_218_G_E10_P140	718	Group15	142dpi	RVB	0.010215297	0	0	0
X718_Group15_142dpi_RV_top_218_G_E10_P136	718	Group15	142dpi	RVT	0.007759698	0	8.11E-05	0
X719_Group15_142dpi_LA_219_G_E11_P120	719	Group15	142dpi	LA	0.003719455	0.000397162	0	0
X719_Group15_142dpi_LV_bottom_219_G_E11_P132	719	Group15	142dpi	LVB	0.013880497	0	9.56E-05	0
X719_Group15_142dpi_LV_top_219_G_E11_P128	719	Group15	142dpi	LVT	0	0.000153071	0	0
X719_Group15_142dpi_RA_219_G_E11_P124	719	Group15	142dpi	RA	0.001674338	0.000104397	6.60E-05	0
X719_Group15_142dpi_RV_bottom_219_G_E11_P140	719	Group15	142dpi	RVB	0.007366341	0	0	0
X719_Group15_142dpi_RV_top_219_G_E11_P136	719	Group15	142dpi	RVT	0.010361925	0	4.43E-05	0
X720_Group15_142dpi_LA_220_G_E12_P120	720	Group15	142dpi	LA	0.020294396	0.000211327	0	5.75E-05
X720_Group15_142dpi_LV_bottom_220_G_E12_P132	720	Group15	142dpi	LVB	0.012742854	0.000189387	0	0.000235584
X720_Group15_142dpi_LV_top_220_G_E12_P128	720	Group15	142dpi	LVT	0.013861022	0.000160873	0	0
X720_Group15_142dpi_RA_220_G_E12_P124	720	Group15	142dpi	RA	0.00581431	0	0	0
X720_Group15_142dpi_RV_bottom_220_G_E12_P140	720	Group15	142dpi	RVB	0.00982381	0	0	0
X720_Group15_142dpi_RV_top_220_G_E12_P136	720	Group15	142dpi	RVT	0.014184836	0	0	0.00022874
X751_Group3E_142dpi_LA_226_G_F6_P120	751	Group3E	142dpi	LA	0.004569991	0.000307474	0	0.000229014
X751_Group3E_142dpi_LV_bottom_226_G_F6_P132	751	Group3E	142dpi	LVB	0.008091728	4.32E-05	0.000155707	0.000436319
X751_Group3E_142dpi_LV_top_226_G_F6_P128	751	Group3E	142dpi	LVT	0.014163578	5.38E-05	0.000204899	0
X751_Group3E_142dpi_RA_226_G_F6_P124	751	Group3E	142dpi	RA	0.004358366	0	5.65E-05	0
X751_Group3E_142dpi_RV_bottom_226_G_F6_P140	751	Group3E	142dpi	RVB	0.010788264	0	0	0
X751_Group3E_142dpi_RV_top_226_G_F6_P136	751	Group3E	142dpi	RVT	0.00671224	3.98E-05	0	0.000342932
X752_Group3E_142dpi_LA_227_G_F7_P120	752	Group3E	142dpi	LA	0.011810724	0.000444193	3.26E-05	0.000216776
X752_Group3E_142dpi_LV_bottom_227_G_F7_P132	752	Group3E	142dpi	LVB	0.010522712	3.92E-05	0.000160102	0.000123199
X752_Group3E_142dpi_LV_top_227_G_F7_P128	752	Group3E	142dpi	LVT	0.010376596	9.48E-05	4.29E-05	0
X752_Group3E_142dpi_RA_227_G_F7_P124	752	Group3E	142dpi	RA	0.006921918	0.000193578	0	0
X752_Group3E_142dpi_RV_bottom_227_G_F7_P140	752	Group3E	142dpi	RVB	0.008006443	0	0	0
X752_Group3E_142dpi_RV_top_227_G_F7_P136	752	Group3E	142dpi	RVT	0.008204379	5.69E-05	5.43E-05	6.59E-05
X753_Group3E_142dpi_LA_228_G_F8_P120	753	Group3E	142dpi	LA	0.007028683	0	0	4.01E-05
X753_Group3E_142dpi_LV_bottom_228_G_F8_P132	753	Group3E	142dpi	LVB	0.008511482	0.000125808	0.000149778	0.000288168
X753_Group3E_142dpi_LV_top_228_G_F8_P128	753	Group3E	142dpi	LVT	0.018024507	8.23E-05	0	0
X753_Group3E_142dpi_RA_228_G_F8_P124	753	Group3E	142dpi	RA	0.003317658	0	0	0
X753_Group3E_142dpi_RV_bottom_228_G_F8_P140	753	Group3E	142dpi	RVB	0.008073657	0	0	0
X753_Group3E_142dpi_RV_top_228_G_F8_P136	753	Group3E	142dpi	RVT	0.006692209	0	0.000100644	0.000123132
X754_Group3E_142dpi_LA_229_G_F9_P120	754	Group3E	142dpi	LA	0.007095436	0.000241128	0	8.80E-05
X754_Group3E_142dpi_LV_bottom_229_G_F9_P132	754	Group3E	142dpi	LVB	0.009754918	3.49E-05	0.000146224	0.000178041
X754_Group3E_142dpi_LV_top_229_G_F9_P128	754	Group3E	142dpi	LVT	0.0093516	0.000312376	7.29E-05	0
X754_Group3E_142dpi_RA_229_G_F9_P124	754	Group3E	142dpi	RA	0.005544179	3.85E-05	0	0
X754_Group3E_142dpi_RV_bottom_229_G_F9_P140	754	Group3E	142dpi	RVB	0.008654164	0	0	0
X754_Group3E_142dpi_RV_top_229_G_F9_P136	754	Group3E	142dpi	RVT	0.006771088	0	9.77E-05	0
X755_Group3E_142dpi_LA_230_G_F10_P120	755	Group3E	142dpi	LA	0.005459466	0.000282007	0	7.23E-05
X755_Group3E_142dpi_LV_bottom_230_G_F10_P132	755	Group3E	142dpi	LVB	0.009443837	0.000129933	8.86E-05	0.00018213
X755_Group3E_142dpi_LV_top_230_G_F10_P128	755	Group3E	142dpi	LVT	0	0.000223377	2.10E-05	0
X755_Group3E_142dpi_RA_230_G_F10_P124	755	Group3E	142dpi	RA	0.003156146	0.000140862	0	0
X755_Group3E_142dpi_RV_bottom_230_G_F10_P140	755	Group3E	142dpi	RVB	0.004995542	0	0	0
X755_Group3E_142dpi_RV_top_230_G_F10_P136	755	Group3E	142dpi	RVT	0.007434354	5.50E-05	8.14E-05	5.13E-05
X781_Group9_142dpi_LA_231_G_F11_P120	781	Group9	142dpi	LA	0.007540992	0.000398851	3.89E-05	0.000196512
X781_Group9_142dpi_LV_bottom_231_G_F11_P132	781	Group9	142dpi	LVB	0.012971501	6.76E-05	0	0.000151977
X781_Group9_142dpi_LV_top_231_G_F11_P128	781	Group9	142dpi	LVT	0.008446496	8.23E-05	3.47E-05	0
X781_Group9_142dpi_RA_231_G_F11_P124	781	Group9	142dpi	RA	0.00330247	0.000228284	0	0
X781_Group9_142dpi_RV_bottom_231_G_F11_P140	781	Group9	142dpi	RVB	0.0178105	0	0	0
X781_Group9_142dpi_RV_top_231_G_F11_P136	781	Group9	142dpi	RVT	0.003708376	0	5.43E-05	0
X782_Group9_142dpi_LA_232_G_F12_P120	782	Group9	142dpi	LA	0.005785842	4.22E-05	0	0
X782_Group9_142dpi_LV_bottom_232_G_F12_P132	782	Group9	142dpi	LVB	0.011825442	0.000100756	0	0.000303199
X782_Group9_142dpi_LV_top_232_G_F12_P128	782	Group9	142dpi	LVT	0.00264144	3.29E-05	3.72E-05	0
X782_Group9_142dpi_RA_232_G_F12_P124	782	Group9	142dpi	RA	0.001666568	0	0	0
X782_Group9_142dpi_RV_bottom_232_G_F12_P140	782	Group9	142dpi	RVB	0.006581964	0	0	0
X782_Group9_142dpi_RV_top_232_G_F12_P136	782	Group9	142dpi	RVT	0.007739151	0	0	0
X783_Group9_142dpi_LA_233_G_G1_P120	783	Group9	142dpi	LA	0.002627196	0	0	0.000209569
X783_Group9_142dpi_LV_bottom_233_G_G1_P132	783	Group9	142dpi	LVB	0.007758963	0	0	0.000518795
X783_Group9_142dpi_LV_top_233_G_G1_P128	783	Group9	142dpi	LVT	0	0	0	0
X783_Group9_142dpi_RA_233_G_G1_P124	783	Group9	142dpi	RA	0.001968541	0	6.52E-05	0
X783_Group9_142dpi_RV_bottom_233_G_G1_P140	783	Group9	142dpi	RVB	0.007520508	0	0	0
X783_Group9_142dpi_RV_top_233_G_G1_P136	783	Group9	142dpi	RVT	0.011247137	0	5.19E-05	6.60E-05
X784_Group9_142dpi_LA_234_G_G2_P120	784	Group9	142dpi	LA	0.003800024	0.000117887	0	0.000115104
X784_Group9_142dpi_LV_bottom_234_G_G2_P132	784	Group9	142dpi	LVB	0.010074325	0.00013379	3.45E-05	0
X784_Group9_142dpi_LV_top_234_G_G2_P128	784	Group9	142dpi	LVT	0.00912744	0	0	0
X784_Group9_142dpi_RA_234_G_G2_P124	784	Group9	142dpi	RA	0.003003491	0	0	0
X784_Group9_142dpi_RV_bottom_234_G_G2_P140	784	Group9	142dpi	RVB	0.006810293	0	0	0
X784_Group9_142dpi_RV_top_234_G_G2_P136	784	Group9	142dpi	RVT	0.003185427	0	0	6.34E-05
X785_Group9_142dpi_LA_235_G_G3_P120	785	Group9	142dpi	LA	0.003254324	0.000236137	0	0.000244074
X785_Group9_142dpi_LV_bottom_235_G_G3_P132	785	Group9	142dpi	LVB	0.009024862	0.000131624	0	0.000364941
X785_Group9_142dpi_LV_top_235_G_G3_P128	785	Group9	142dpi	LVT	0.007262849	0	0	0
X785_Group9_142dpi_RA_235_G_G3_P124	785	Group9	142dpi	RA	0.003042999	4.49E-05	4.27E-05	0
X785_Group9_142dpi_RV_bottom_235_G_G3_P140	785	Group9	142dpi	RVB	0.006959783	0	0	0
X785_Group9_142dpi_RV_top_235_G_G3_P136	785	Group9	142dpi	RVT	0.007915413	0	5.49E-05	0.000126872
X801_Group15_142dpi_LA_241_G_G9_P120	801	Group15	142dpi	LA	0.007122261	0.000377505	0	0.000119559
X801_Group15_142dpi_LV_bottom_241_G_G9_P132	801	Group15	142dpi	LVB	0.013712926	6.83E-05	8.57E-05	0.000253138
X801_Group15_142dpi_LV_top_241_G_G9_P128	801	Group15	142dpi	LVT	0.019482397	5.03E-05	4.44E-05	0
X801_Group15_142dpi_RA_241_G_G9_P124	801	Group15	142dpi	RA	0.004951983	5.42E-05	0	0
X801_Group15_142dpi_RV_bottom_241_G_G9_P140	801	Group15	142dpi	RVB	0.01020494	0	0	0
X801_Group15_142dpi_RV_top_241_G_G9_P136	801	Group15	142dpi	RVT	0.01025325	0	7.68E-05	3.64E-05
X802_Group15_142dpi_LA_242_G_G10_P120	802	Group15	142dpi	LA	0.007362799	0.000345274	0	0.000172982
X802_Group15_142dpi_LV_bottom_242_G_G10_P132	802	Group15	142dpi	LVB	0.001026278	9.73E-05	3.75E-05	0
X802_Group15_142dpi_LV_top_242_G_G10_P128	802	Group15	142dpi	LVT	0.010324726	0.000229024	3.01E-05	0
X802_Group15_142dpi_RA_242_G_G10_P124	802	Group15	142dpi	RA	0.006837328	0.000253005	0	0
X802_Group15_142dpi_RV_bottom_242_G_G10_P140	802	Group15	142dpi	RVB	0.011182364	0	0	0
X802_Group15_142dpi_RV_top_242_G_G10_P136	802	Group15	142dpi	RVT	0.006947334	3.42E-05	4.53E-05	6.86E-05
X803_Group15_142dpi_LA_243_G_G11_P120	803	Group15	142dpi	LA	0.003656814	0.000293697	0	0
X803_Group15_142dpi_LV_bottom_243_G_G11_P132	803	Group15	142dpi	LVB	0	3.67E-05	0	8.31E-05
X803_Group15_142dpi_LV_top_243_G_G11_P128	803	Group15	142dpi	LVT	0.015384367	0.000156701	4.78E-05	0
X803_Group15_142dpi_RA_243_G_G11_P124	803	Group15	142dpi	RA	0.004426168	0	0	0
X803_Group15_142dpi_RV_bottom_243_G_G11_P140	803	Group15	142dpi	RVB	0.009814762	0	0	0
X803_Group15_142dpi_RV_top_243_G_G11_P136	803	Group15	142dpi	RVT	0.014913939	0	0	5.50E-05
X804_Group15_142dpi_LA_244_G_G12_P120	804	Group15	142dpi	LA	0.004656692	6.97E-05	0	0
X804_Group15_142dpi_LV_bottom_244_G_G12_P132	804	Group15	142dpi	LVB	0.018282009	0	0	0.000113119
X804_Group15_142dpi_LV_top_244_G_G12_P128	804	Group15	142dpi	LVT	0.012713689	0.000201465	0	0
X804_Group15_142dpi_RA_244_G_G12_P124	804	Group15	142dpi	RA	0.006418528	0.000184825	0	0
X804_Group15_142dpi_RV_bottom_244_G_G12_P140	804	Group15	142dpi	RVB	0.010485239	0	0	0
X804_Group15_142dpi_RV_top_244_G_G12_P136	804	Group15	142dpi	RVT	0.009114154	0	0	9.43E-05
X805_Group15_142dpi_LA_245_G_H1_P120	805	Group15	142dpi	LA	0.004622136	0.000494937	0	0.000139571
X805_Group15_142dpi_LV_bottom_245_G_H1_P132	805	Group15	142dpi	LVB	0.015398164	0.000104056	0.000109181	0.000286672
X805_Group15_142dpi_LV_top_245_G_H1_P128	805	Group15	142dpi	LVT	0.005124886	0	1.74E-05	0
X805_Group15_142dpi_RA_245_G_H1_P124	805	Group15	142dpi	RA	0.011116364	0	0	0
X805_Group15_142dpi_RV_bottom_245_G_H1_P140	805	Group15	142dpi	RVB	0.012750158	0	0	0
X805_Group15_142dpi_RV_top_245_G_H1_P136	805	Group15	142dpi	RVT	0.016192237	7.67E-05	0	6.92E-05
