# Supplementary material for: Localized cardiac small molecule trajectories and persistent chemical sequelae in experimental Chagas disease
Source: Nat Commun. 2023 Oct 25;14:6769. doi: 10.1038/s41467-023-42247-w (PMC10600178; doi:10.1038/s41467-023-42247-w)
Supplement: Supplementary file 8 — Source data [file 41467_2023_42247_MOESM8_ESM.zip › source-data/Figure_6/Figure_6.csv]

LA_Disease_severity_metadata	annotation_fix	Correlation	FDR_pval	Effect_of_treatment
Liver_weight/Body_weight	Riboflavin	-0.49759	0.036014	Restored only by BNZ + Tc24 vaccine treatment
Liver_weight/Body_weight	m/z 616.308 RT 2.766 min	0.539232	0.036836	Restored only by BNZ treatment
CD3.CD8.IFNg.	PC 22:1;O	0.516079	0.036836	Restored only by BNZ treatment
Liver_weight/Body_weight	PC 22:1;O	-0.48604	0.045273	Restored only by BNZ treatment
QTc (s)	m/z 679.068 RT 2.179 min	0.622574	0.013379	Restored by both treatments
Liver_weight/Body_weight	m/z 385.165 RT 2.771 min	0.598082	0.013493	Restored by both treatments
Liver_weight/Body_weight	m/z 679.068 RT 2.179 min	0.57173	0.013743	Restored by both treatments
PR Interval (s)	m/z 679.068 RT 2.179 min	0.571054	0.013743	Restored by both treatments
Liver_weight/Body_weight	m/z 387.192 RT 2.843 min	-0.54941	0.018628	Restored by both treatments
CD3.CD8.IFNg.	3-Aminocaproic acid	0.533942	0.022157	Restored by both treatments
PR Interval (s)	3-Aminocaproic acid	-0.5247	0.023305	Restored by both treatments
Liver_weight/Body_weight	Hypoxanthine	-0.6022	0.021252	Not restored by any treatment
Liver_weight/Body_weight	m/z 648.468 RT 2.995 min	0.606568	0.021252	Not restored by any treatment
PR Interval (s)	Hypoxanthine	-0.58783	0.021252	Not restored by any treatment
P Amplitude (V)	m/z 532.385 RT 3.004 min	-0.58763	0.021252	Not restored by any treatment
Liver_weight/Body_weight	PC 24:2;O2	0.571511	0.025812	Not restored by any treatment
Liver_weight/Body_weight	m/z 532.385 RT 3.004 min	0.563337	0.026369	Not restored by any treatment
Liver_weight/Body_weight	m/z 516.39 RT 3.018 min	0.543746	0.029755	Not restored by any treatment
Liver_weight/Body_weight	m/z 604.442 RT 3.001 min	0.550523	0.029755	Not restored by any treatment
P Amplitude (V)	m/z 620.437 RT 2.993 min	-0.54119	0.029755	Not restored by any treatment
Liver_weight/Body_weight	m/z 560.416 RT 3.006 min	0.521915	0.031665	Not restored by any treatment
Liver_weight/Body_weight	m/z 620.437 RT 2.993 min	0.52907	0.031665	Not restored by any treatment
P Amplitude (V)	m/z 444.332 RT 3.016 min	-0.52447	0.031665	Not restored by any treatment
P Amplitude (V)	m/z 664.463 RT 2.992 min	-0.5233	0.031665	Not restored by any treatment
Liver_weight/Body_weight	m/z 576.411 RT 2.999 min	0.514435	0.033494	Not restored by any treatment
Liver_weight/Body_weight	m/z 664.463 RT 2.992 min	0.509506	0.033494	Not restored by any treatment
P Amplitude (V)	m/z 576.411 RT 2.999 min	-0.5111	0.033494	Not restored by any treatment
QTc (s)	Hypoxanthine	-0.50211	0.036721	Not restored by any treatment
Liver_weight/Body_weight	m/z 472.363 RT 3.023 min	0.496124	0.037089	Not restored by any treatment
P Amplitude (V)	m/z 708.489 RT 2.982 min	-0.49861	0.037089	Not restored by any treatment
P Amplitude (V)	PC 25:1;O2	0.481719	0.046755	Not restored by any treatment
RA_Disease_severity_metadata	annotation_fix	Correlation	FDR_pval	Effect_of_treatment
Liver_weight/Body_weight	Hypoxanthine	-0.56771	0.022417	Restored only by BNZ treatment
Ejection_Fraction	Hypoxanthine	-0.51591	0.024648	Restored only by BNZ treatment
P Amplitude (V)	m/z 696.445 RT 3.083 min	0.520571	0.024648	Restored only by BNZ treatment
Liver_weight/Body_weight	m/z 263.091 RT 2.771 min	0.635334	0.015296	Restored by both treatments
Liver_weight/Body_weight	m/z 296.258 RT 2.976 min	-0.647	0.015296	Restored by both treatments
Liver_weight/Body_weight	m/z 295.227 RT 3.017 min	-0.60308	0.019888	Restored by both treatments
Liver_weight/Body_weight	m/z 538.315 RT 2.977 min	-0.60296	0.019888	Restored by both treatments
Liver_weight/Body_weight	m/z 696.443 RT 3.1 min	0.573466	0.034909	Restored by both treatments
Liver_weight/Body_weight	Eicosatetraenoic acid	0.554974	0.045906	Restored by both treatments
LVT_Disease_severity_metadata	annotation_fix	Correlation	FDR_pval	Effect_of_treatment
P Amplitude (V)	N-Lauroylsarcosine	0.679644	0.003546	Restored only by BNZ + Tc24 vaccine treatment
Ejection_Fraction	CAR 18:2;O	0.672242	0.001324	Restored only by BNZ treatment
Liver_weight/Body_weight	CAR 18:2;O	0.64704	0.001561	Restored only by BNZ treatment
Liver_weight/Body_weight	m/z 203.007 RT 0.309 min	-0.52487	0.027088	Restored only by BNZ treatment
P Amplitude (V)	trans-EKODE-(E)-Ib	0.485651	0.045613	Restored only by BNZ treatment
Liver_weight/Body_weight	m/z 296.258 RT 2.976 min	-0.55854	0.032768	Restored by both treatments
Liver_weight/Body_weight	Oleamide	0.572637	0.032768	Restored by both treatments
Liver_weight/Body_weight	CAR 18:1;O	0.672949	0.000646	Not restored by any treatment
Ejection_Fraction	CAR 18:1;O	0.588102	0.004419	Not restored by any treatment
Liver_weight/Body_weight	m/z 240.116 RT 2.324 min	0.562088	0.005724	Not restored by any treatment
LVB_Disease_severity_metadata	annotation_fix	Correlation	FDR_pval	Effect_of_treatment
Liver_weight/Body_weight	m/z 249.112 RT 2.768 min	0.625096	0.023259	Restored only by BNZ + Tc24 vaccine treatment
P Amplitude (V)	Didanosine	0.574694	0.037595	Restored only by BNZ treatment
Liver_weight/Body_weight	m/z 119.049 RT 2.765 min	0.523439	0.041921	Restored only by BNZ treatment
Liver_weight/Body_weight	LPC 16:1 or LPC O-16:2;O	0.527634	0.041921	Restored only by BNZ treatment
Liver_weight/Body_weight	m/z 792.329 RT 2.764 min	0.584014	0.019692	Restored by both treatments
Liver_weight/Body_weight	m/z 387.193 RT 2.842 min	-0.55604	0.019886	Restored by both treatments
Liver_weight/Body_weight	m/z 811.309 RT 2.773 min	0.519417	0.030487	Restored by both treatments
Ejection_Fraction	m/z 811.309 RT 2.773 min	0.469188	0.049883	Restored by both treatments
P Amplitude (V)	m/z 792.329 RT 2.764 min	-0.47378	0.049883	Restored by both treatments
Liver_weight/Body_weight	m/z 682.363 RT 3.329 min	-0.71238	0.002112	Not restored by any treatment
Liver_weight/Body_weight	Palmitamide	-0.67113	0.003588	Not restored by any treatment
Ejection_Fraction	CAR 16:0;O	0.669968	0.003588	Not restored by any treatment
Liver_weight/Body_weight	m/z 128.018 RT 0.344 min	0.645294	0.00469	Not restored by any treatment
Liver_weight/Body_weight	m/z 476.24 RT 2.164 min	-0.64133	0.00469	Not restored by any treatment
Liver_weight/Body_weight	m/z 682.364 RT 3.313 min	0.642567	0.00469	Not restored by any treatment
Liver_weight/Body_weight	m/z 475.989 RT 2.164 min	-0.62451	0.005959	Not restored by any treatment
Liver_weight/Body_weight	m/z 296.258 RT 2.976 min	-0.60151	0.00744	Not restored by any treatment
Liver_weight/Body_weight	m/z 380.993 RT 2.164 min	-0.60843	0.00744	Not restored by any treatment
Liver_weight/Body_weight	CAR 18:2;O	0.600116	0.00744	Not restored by any treatment
Liver_weight/Body_weight	CAR 18:1;O	0.602918	0.00744	Not restored by any treatment
Liver_weight/Body_weight	m/z 466.25 RT 2.226 min	-0.59972	0.00744	Not restored by any treatment
P Amplitude (V)	m/z 351.217 RT 2.741 min	0.57269	0.014128	Not restored by any treatment
Liver_weight/Body_weight	Hypoxanthine	-0.55591	0.018379	Not restored by any treatment
Liver_weight/Body_weight	CAR 16:0;O	0.547621	0.018379	Not restored by any treatment
Ejection_Fraction	CAR 18:2;O	0.547234	0.018379	Not restored by any treatment
Ejection_Fraction	CAR 18:1;O	0.556979	0.018379	Not restored by any treatment
PR Interval (s)	CAR 18:2;O	0.548586	0.018379	Not restored by any treatment
CD3.CD8.IFNg.	Palmitamide	0.552468	0.018379	Not restored by any treatment
Liver_weight/Body_weight	m/z 458.23 RT 2.165 min	-0.54307	0.019281	Not restored by any treatment
Liver_weight/Body_weight	m/z 136.062 RT 0.301 min	-0.53316	0.02306	Not restored by any treatment
Liver_weight/Body_weight	PC 20:1;O	0.52401	0.027002	Not restored by any treatment
CD3.CD8.IFNg.	m/z 136.097 RT 0.551 min	-0.52034	0.028021	Not restored by any treatment
Ejection_Fraction	Palmitamide	-0.50894	0.034249	Not restored by any treatment
Liver_weight/Body_weight	m/z 136.097 RT 0.551 min	0.506943	0.034326	Not restored by any treatment
P Amplitude (V)	PC 20:1;O	-0.50096	0.037375	Not restored by any treatment
Liver_weight/Body_weight	m/z 203.007 RT 0.309 min	-0.4885	0.043147	Not restored by any treatment
P Amplitude (V)	m/z 420.899 RT 2.103 min	0.489322	0.043147	Not restored by any treatment
CD3.CD8.IFNg.	m/z 476.24 RT 2.164 min	0.489205	0.043147	Not restored by any treatment
Liver_weight/Body_weight	m/z 351.217 RT 2.741 min	-0.48664	0.0433	Not restored by any treatment
Liver_weight/Body_weight	m/z 137.046 RT 0.42 min	-0.48403	0.044126	Not restored by any treatment
RVT_Disease_severity_metadata	annotation_fix	Correlation	FDR_pval	Effect_of_treatment
Liver_weight/Body_weight	Daunosamine	-0.5844	0.02643	Restored only by BNZ + Tc24 vaccine treatment
Liver_weight/Body_weight	m/z 175.148 RT 2.71 min	-0.5726	0.02643	Restored only by BNZ + Tc24 vaccine treatment
Liver_weight/Body_weight	m/z 249.112 RT 2.768 min	0.709902	0.001717	Restored by both treatments
Liver_weight/Body_weight	m/z 489.228 RT 2.768 min	0.646489	0.002913	Restored by both treatments
Liver_weight/Body_weight	m/z 599.241 RT 2.765 min	0.652943	0.002913	Restored by both treatments
Ejection_Fraction	m/z 249.112 RT 2.768 min	0.668012	0.002913	Restored by both treatments
Ejection_Fraction	m/z 489.228 RT 2.768 min	0.647608	0.002913	Restored by both treatments
Ejection_Fraction	m/z 792.329 RT 2.764 min	0.650838	0.002913	Restored by both treatments
Liver_weight/Body_weight	m/z 200.165 RT 3.207 min	-0.63854	0.00322	Restored by both treatments
Ejection_Fraction	m/z 369.17 RT 2.767 min	0.628921	0.003797	Restored by both treatments
Liver_weight/Body_weight	m/z 111.044 RT 2.768 min	0.623457	0.003981	Restored by both treatments
Liver_weight/Body_weight	m/z 792.329 RT 2.764 min	0.612692	0.004558	Restored by both treatments
Ejection_Fraction	m/z 599.241 RT 2.765 min	0.612013	0.004558	Restored by both treatments
Ejection_Fraction	m/z 111.044 RT 2.768 min	0.591684	0.00736	Restored by both treatments
QTc (s)	m/z 198.15 RT 2.471 min	-0.56396	0.013877	Restored by both treatments
Liver_weight/Body_weight	m/z 198.15 RT 2.471 min	-0.5479	0.018955	Restored by both treatments
Liver_weight/Body_weight	m/z 333.063 RT 2.524 min	-0.53477	0.023921	Restored by both treatments
Liver_weight/Body_weight	m/z 216.16 RT 2.471 min	-0.50313	0.044246	Restored by both treatments
Liver_weight/Body_weight	PC 22:3;O	-0.49922	0.045094	Restored by both treatments
Liver_weight/Body_weight	Hypoxanthine	-0.73039	0.000617	Not restored by any treatment
Liver_weight/Body_weight	m/z 278.248 RT 3.1 min	-0.72638	0.000617	Not restored by any treatment
Liver_weight/Body_weight	m/z 280.264 RT 3.159 min	-0.69456	0.001539	Not restored by any treatment
Liver_weight/Body_weight	Adenosine	-0.6551	0.004786	Not restored by any treatment
Liver_weight/Body_weight	m/z 228.196 RT 2.71 min	-0.6298	0.008604	Not restored by any treatment
Liver_weight/Body_weight	m/z 256.227 RT 2.847 min	-0.6229	0.008833	Not restored by any treatment
Liver_weight/Body_weight	m/z 242.212 RT 2.78 min	-0.59375	0.013134	Not restored by any treatment
Liver_weight/Body_weight	m/z 296.259 RT 2.971 min	-0.6002	0.013134	Not restored by any treatment
Liver_weight/Body_weight	m/z 306.279 RT 2.989 min	-0.58729	0.013134	Not restored by any treatment
Ejection_Fraction	Inosine	-0.58843	0.013134	Not restored by any treatment
P Amplitude (V)	N-Lauroylsarcosine	0.593771	0.013134	Not restored by any treatment
Liver_weight/Body_weight	m/z 306.279 RT 3.212 min	-0.57016	0.018742	Not restored by any treatment
Liver_weight/Body_weight	m/z 308.295 RT 3.045 min	-0.56059	0.021925	Not restored by any treatment
Liver_weight/Body_weight	m/z 258.207 RT 2.775 min	-0.54813	0.027175	Not restored by any treatment
Liver_weight/Body_weight	Oleamide	-0.54278	0.027175	Not restored by any treatment
Liver_weight/Body_weight	m/z 308.295 RT 3.285 min	-0.54323	0.027175	Not restored by any treatment
Liver_weight/Body_weight	m/z 399.395 RT 3.152 min	0.539657	0.027463	Not restored by any treatment
Liver_weight/Body_weight	m/z 811.31 RT 2.767 min	0.537175	0.027463	Not restored by any treatment
Ejection_Fraction	m/z 399.395 RT 3.152 min	0.533812	0.028069	Not restored by any treatment
Liver_weight/Body_weight	m/z 399.394 RT 3.159 min	-0.52046	0.035771	Not restored by any treatment
P Amplitude (V)	m/z 811.309 RT 2.773 min	0.513207	0.039769	Not restored by any treatment
Ejection_Fraction	Hypoxanthine	-0.50078	0.049107	Not restored by any treatment
RVB_Disease_severity_metadata	annotation_fix	Correlation	FDR_pval	Effect_of_treatment
Ejection_Fraction	m/z 142.035 RT 0.315 min	-0.59822	0.02143	Restored only by BNZ + Tc24 vaccine treatment
Ejection_Fraction	m/z 214.181 RT 2.634 min	-0.58665	0.02143	Restored only by BNZ + Tc24 vaccine treatment
Ejection_Fraction	m/z 300.199 RT 2.264 min	-0.58855	0.02143	Restored only by BNZ + Tc24 vaccine treatment
Liver_weight/Body_weight	m/z 795.335 RT 2.768 min	0.553911	0.036624	Restored only by BNZ + Tc24 vaccine treatment
Liver_weight/Body_weight	m/z 300.199 RT 2.264 min	-0.54172	0.038991	Restored only by BNZ + Tc24 vaccine treatment
Liver_weight/Body_weight	m/z 308.295 RT 3.045 min	-0.52454	0.047753	Restored only by BNZ + Tc24 vaccine treatment
Liver_weight/Body_weight	m/z 528.311 RT 2.928 min	-0.72462	0.001459	Not restored by any treatment
Liver_weight/Body_weight	m/z 790.38 RT 2.768 min	0.678091	0.004692	Not restored by any treatment
Liver_weight/Body_weight	m/z 111.044 RT 2.768 min	0.655559	0.005823	Not restored by any treatment
Liver_weight/Body_weight	Hypoxanthine	-0.64404	0.005823	Not restored by any treatment
Liver_weight/Body_weight	m/z 249.112 RT 2.768 min	0.640246	0.005823	Not restored by any treatment
Liver_weight/Body_weight	m/z 489.228 RT 2.768 min	0.639368	0.005823	Not restored by any treatment
Liver_weight/Body_weight	m/z 105.07 RT 2.767 min	0.609102	0.006842	Not restored by any treatment
Liver_weight/Body_weight	m/z 267.123 RT 2.767 min	0.614221	0.006842	Not restored by any treatment
Liver_weight/Body_weight	Adenosine	-0.62056	0.006842	Not restored by any treatment
Liver_weight/Body_weight	m/z 285.133 RT 2.768 min	0.613108	0.006842	Not restored by any treatment
Liver_weight/Body_weight	m/z 369.17 RT 2.767 min	0.613775	0.006842	Not restored by any treatment
Liver_weight/Body_weight	m/z 404.207 RT 2.768 min	0.628686	0.006842	Not restored by any treatment
Liver_weight/Body_weight	m/z 406.154 RT 2.765 min	0.608212	0.006842	Not restored by any treatment
Liver_weight/Body_weight	m/z 387.181 RT 2.767 min	0.604429	0.00707	Not restored by any treatment
Liver_weight/Body_weight	m/z 486.098 RT 2.765 min	0.595812	0.008376	Not restored by any treatment
Liver_weight/Body_weight	m/z 511.21 RT 3.171 min	-0.59039	0.008558	Not restored by any treatment
Liver_weight/Body_weight	m/z 599.241 RT 2.765 min	0.591364	0.008558	Not restored by any treatment
Liver_weight/Body_weight	Inosine	-0.58818	0.008573	Not restored by any treatment
Liver_weight/Body_weight	m/z 306.279 RT 3.212 min	-0.58418	0.00903	Not restored by any treatment
Liver_weight/Body_weight	m/z 303.648 RT 2.884 min	-0.57563	0.010706	Not restored by any treatment
Liver_weight/Body_weight	m/z 608.227 RT 2.768 min	0.568927	0.012081	Not restored by any treatment
Liver_weight/Body_weight	m/z 430.223 RT 2.768 min	0.566704	0.012189	Not restored by any treatment
Liver_weight/Body_weight	m/z 475.989 RT 2.164 min	-0.56371	0.012555	Not restored by any treatment
Liver_weight/Body_weight	m/z 415.14 RT 2.768 min	0.561478	0.01271	Not restored by any treatment
Liver_weight/Body_weight	m/z 446.218 RT 2.884 min	0.553466	0.013709	Not restored by any treatment
Liver_weight/Body_weight	m/z 637.306 RT 3.32 min	-0.55525	0.013709	Not restored by any treatment
Liver_weight/Body_weight	m/z 792.329 RT 2.764 min	0.553678	0.013709	Not restored by any treatment
Liver_weight/Body_weight	m/z 278.248 RT 3.1 min	-0.54946	0.014536	Not restored by any treatment
Ejection_Fraction	m/z 278.248 RT 3.1 min	-0.54216	0.016637	Not restored by any treatment
Ejection_Fraction	Inosine	-0.5208	0.025788	Not restored by any treatment
Ejection_Fraction	m/z 280.264 RT 3.159 min	-0.51947	0.025788	Not restored by any treatment
Liver_weight/Body_weight	m/z 280.264 RT 3.159 min	-0.51541	0.027244	Not restored by any treatment
Liver_weight/Body_weight	m/z 476.24 RT 2.164 min	-0.50751	0.030266	Not restored by any treatment
Liver_weight/Body_weight	LPC 22:5 or LPC 22:5 or LPC O-22:6;O or PC O-22:5	-0.50868	0.030266	Not restored by any treatment
Ejection_Fraction	m/z 654.332 RT 3.32 min	-0.50389	0.03168	Not restored by any treatment
Ejection_Fraction	m/z 637.306 RT 3.32 min	-0.49588	0.035253	Not restored by any treatment
QTc (s)	m/z 303.648 RT 2.884 min	-0.49604	0.035253	Not restored by any treatment
P Amplitude (V)	m/z 476.24 RT 2.164 min	0.491619	0.037369	Not restored by any treatment
Liver_weight/Body_weight	m/z 654.332 RT 3.32 min	-0.48804	0.039071	Not restored by any treatment
Ejection_Fraction	m/z 511.21 RT 3.171 min	-0.48183	0.042973	Not restored by any treatment
QTc (s)	m/z 111.044 RT 2.768 min	0.473831	0.04881	Not restored by any treatment
