# Supplementary material for: Localized cardiac small molecule trajectories and persistent chemical sequelae in experimental Chagas disease
Source: Nat Commun. 2023 Oct 25;14:6769. doi: 10.1038/s41467-023-42247-w (PMC10600178; doi:10.1038/s41467-023-42247-w)
Supplement: Supplementary file 8 — Source data [file 41467_2023_42247_MOESM8_ESM.zip › source-data/Supplementary_data_2/Supplementary_data_2.txt]

GeneID	m10A	m12A	m14A	m15A	m09A	m21A	m22A	m23A	m24A	m25A	m16A	m17A	m18A	m19A	m20A
Treatment	benznidazole	benznidazole	benznidazole	benznidazole	benznidazole	uninfected	uninfected	uninfected	uninfected	uninfected	vehicle	vehicle	vehicle	vehicle	vehicle
ENSMUSG00000000001.4	743	864	1596	1145	895	824	803	620	652	841	1047	457	936	929	1379
ENSMUSG00000000028.15	64	63	229	57	50	73	81	52	49	68	133	42	106	126	86
ENSMUSG00000000037.16	16	14	11	27	19	27	14	12	21	41	10	4	4	6	16
ENSMUSG00000000049.11	6	4	2	3	9	4	9	2	1	2	1	4	3	5	5
ENSMUSG00000000056.7	2148	1940	1587	2779	1255	2059	2181	1718	2009	2296	1450	1243	1617	1600	1432
ENSMUSG00000000058.6	964	1389	1165	1254	888	1111	1142	891	1116	1188	718	527	817	654	1296
ENSMUSG00000000078.7	1465	1957	2418	2475	1369	1240	1576	1376	1404	1533	2604	920	2225	3763	2996
ENSMUSG00000000085.16	1072	980	974	1116	567	1056	1032	839	988	961	992	621	786	701	782
ENSMUSG00000000088.7	13759	14607	12557	15335	8079	14672	17297	13957	14497	17082	17497	9242	13619	16297	17029
ENSMUSG00000000093.6	379	401	452	392	273	454	379	305	278	327	691	236	400	311	317
ENSMUSG00000000094.12	13	9	39	6	5	20	5	7	4	10	56	7	11	3	8
ENSMUSG00000000120.6	91	32	173	63	57	125	130	33	56	140	232	78	170	49	110
ENSMUSG00000000126.11	200	192	242	216	202	220	226	185	184	209	241	140	190	110	179
ENSMUSG00000000127.15	357	332	400	420	327	356	358	314	333	344	339	212	362	308	361
ENSMUSG00000000131.15	680	561	1247	702	531	612	592	541	534	534	944	450	776	637	711
ENSMUSG00000000134.17	515	516	985	603	514	473	573	354	462	478	1049	372	716	721	834
ENSMUSG00000000142.15	155	133	296	257	237	184	206	141	136	257	234	165	216	101	170
ENSMUSG00000000148.17	265	266	407	313	210	256	275	202	227	261	332	153	316	209	318
ENSMUSG00000000149.10	5674	4908	3923	5646	3431	4822	5002	4332	4104	4075	3676	2911	3836	3425	3984
ENSMUSG00000000154.16	16	19	64	22	32	18	41	12	15	26	90	11	36	47	67
ENSMUSG00000000159.16	0	0	4	2	0	2	4	1	0	5	29	1	2	0	3
ENSMUSG00000000167.14	13	8	29	7	10	4	5	3	4	11	32	4	11	27	11
ENSMUSG00000000168.9	10080	9773	7040	9980	5434	10359	9780	9118	9846	10012	5181	4953	5988	5474	6311
ENSMUSG00000000171.5	8520	8858	7518	9521	4835	9300	9734	8574	9138	9877	7707	4768	6925	7683	8137
ENSMUSG00000000182.9	3	0	4	0	0	1	1	0	3	2	11	0	6	19	2
ENSMUSG00000000183.6	24	13	6	13	9	27	22	14	47	27	22	17	25	166	12
ENSMUSG00000000184.12	3018	2728	4583	4314	2660	2893	2806	2237	2396	2428	4727	2353	4428	3998	4410
ENSMUSG00000000194.13	1212	1186	1695	1425	962	1244	1247	956	1103	1119	1527	799	1307	1273	1325
ENSMUSG00000000197.8	42	33	129	68	65	86	58	37	52	46	76	24	92	15	81
ENSMUSG00000000202.9	0	0	6	0	1	1	0	0	0	1	8	1	1	1	2
ENSMUSG00000000204.16	4	24	19	8	31	12	21	2	0	9	10	3	9	26	12
ENSMUSG00000000214.11	6	0	5	3	2	4	3	0	3	11	16	3	8	0	8
ENSMUSG00000000216.8	7	0	24	0	0	7	0	0	0	6	55	1	5	0	0
ENSMUSG00000000223.13	62	23	98	65	75	36	25	22	30	33	89	33	76	22	61
ENSMUSG00000000244.17	59	49	486	75	110	21	24	14	19	43	376	81	201	209	283
ENSMUSG00000000247.11	0	5	12	2	3	0	3	1	3	0	0	0	4	11	0
ENSMUSG00000000248.16	0	5	21	1	6	1	1	0	2	0	1	2	7	10	2
ENSMUSG00000000253.13	1899	1940	1742	2410	988	2031	2325	2010	2142	2538	2036	1111	1826	1953	1804
ENSMUSG00000000266.11	555	566	502	616	415	449	474	395	449	418	410	196	432	375	540
ENSMUSG00000000275.16	718	715	941	837	605	668	780	510	614	663	869	495	765	804	915
ENSMUSG00000000276.11	390	496	384	412	231	477	378	314	405	289	348	249	348	200	323
ENSMUSG00000000278.10	683	740	1707	985	984	610	676	423	508	711	1625	486	1342	1208	1440
ENSMUSG00000000282.12	484	557	963	685	417	541	516	450	489	569	807	332	574	388	572
ENSMUSG00000000290.13	577	713	2014	758	753	212	360	117	201	319	2039	415	2055	1787	2510
ENSMUSG00000000295.13	66	68	161	84	48	50	78	50	41	65	178	31	101	74	126
ENSMUSG00000000296.8	75	67	44	40	56	122	81	70	122	85	49	38	29	33	41
ENSMUSG00000000301.16	25	22	75	31	25	25	25	18	24	36	47	30	65	46	35
ENSMUSG00000000303.12	41	4	307	35	21	35	10	3	2	50	311	4	78	67	72
ENSMUSG00000000305.12	96	45	72	57	84	111	128	104	102	76	42	49	46	47	39
ENSMUSG00000000308.14	43	39	258	81	100	63	68	45	37	91	221	38	98	136	174
ENSMUSG00000000317.11	726	728	426	583	303	552	806	555	683	513	877	299	517	707	546
ENSMUSG00000000318.16	414	333	942	468	503	241	296	113	221	470	2380	328	1001	923	1978
ENSMUSG00000000320.10	78	102	142	104	96	86	106	45	60	100	111	31	132	77	127
ENSMUSG00000000325.16	547	373	507	492	320	471	539	448	475	430	670	282	486	417	436
ENSMUSG00000000326.13	3801	3270	3628	3661	2423	3880	4254	2933	3135	3590	3153	1977	3323	3161	3546
ENSMUSG00000000339.14	423	476	575	543	311	493	528	408	416	497	530	255	514	550	613
ENSMUSG00000000340.10	1451	1280	1190	1381	861	1470	1564	1282	1484	1370	733	662	751	629	665
ENSMUSG00000000346.9	4476	4786	5098	5350	3290	4977	4550	4027	4241	5157	4165	2608	4315	4566	5185
ENSMUSG00000000355.13	265	261	434	341	225	326	314	252	268	362	443	179	340	397	561
ENSMUSG00000000359.3	298	285	485	384	305	331	371	206	337	335	674	211	538	360	472
ENSMUSG00000000365.9	0	2	2	3	0	3	4	0	2	1	5	1	3	1	4
ENSMUSG00000000374.8	1552	1506	1306	1664	1024	1544	1343	1274	1304	1288	1020	840	1046	909	1014
ENSMUSG00000000378.15	585	539	1218	652	466	496	602	498	501	664	894	373	740	737	834
ENSMUSG00000000384.15	1685	1614	1440	1851	864	1718	1809	1538	1690	1701	1361	931	1333	1364	1186
ENSMUSG00000000385.8	8	1	76	2	3	9	2	1	0	11	99	2	11	2	3
ENSMUSG00000000386.15	24	53	129	51	48	29	53	10	15	34	114	33	114	104	140
ENSMUSG00000000392.17	73	79	103	88	60	94	83	56	68	88	106	36	54	89	79
ENSMUSG00000000399.10	9739	10469	8497	10950	5417	10675	11738	9706	9992	10987	10301	6553	8638	9588	8787
ENSMUSG00000000402.2	3	1	21	1	1	15	4	0	1	9	9	2	0	0	0
ENSMUSG00000000409.14	97	76	1139	214	182	21	18	13	21	52	702	89	687	578	782
ENSMUSG00000000416.16	28	22	40	36	27	41	20	22	25	32	12	14	22	14	18
ENSMUSG00000000420.15	2882	2527	3361	3248	1913	2854	2729	2476	2585	2511	2758	1569	2661	2448	2706
ENSMUSG00000000439.9	1187	1070	1148	1209	777	1263	1200	1049	1177	1134	1101	700	1060	1033	1073
ENSMUSG00000000440.12	168	220	751	352	377	339	318	165	204	415	312	205	297	258	209
ENSMUSG00000000441.17	3259	2833	2768	3332	1891	3079	3117	2904	3179	2872	2731	1634	2325	2325	2238
ENSMUSG00000000486.13	143	122	1451	256	195	78	132	74	83	167	998	124	730	601	900
ENSMUSG00000000489.7	1098	1214	1126	1198	897	934	1043	792	912	969	1734	864	1344	2151	1467
ENSMUSG00000000530.16	984	1074	1579	1320	1072	1068	1224	682	880	1069	1958	689	1426	1322	1598
ENSMUSG00000000531.5	311	295	463	350	279	306	286	298	287	306	511	181	358	416	427
ENSMUSG00000000532.11	554	543	975	697	415	640	568	470	529	560	831	390	646	596	603
ENSMUSG00000000538.18	3804	3618	2878	4145	2150	3864	3764	3301	3581	3514	2966	2373	2902	2858	2620
ENSMUSG00000000544.14	0	1	1	1	0	0	9	9	0	2	3	0	1	0	1
ENSMUSG00000000552.10	500	440	901	649	670	522	589	406	496	547	1167	464	818	719	906
ENSMUSG00000000555.8	1329	1309	1695	1930	1000	1435	1379	1167	1288	1250	1921	926	1875	2608	1538
ENSMUSG00000000560.9	7	4	33	11	3	7	12	2	4	6	16	2	15	13	16
ENSMUSG00000000561.14	826	814	1039	921	569	910	961	728	854	825	1017	510	881	922	1011
ENSMUSG00000000562.5	1	2	19	19	5	2	2	2	2	7	38	5	8	18	31
ENSMUSG00000000563.17	18113	19638	13853	19909	11013	18870	21472	17851	17610	20965	14678	10083	13289	14674	17819
ENSMUSG00000000567.5	197	277	483	340	287	227	216	135	192	209	415	201	408	344	391
ENSMUSG00000000568.15	1840	2028	3800	2347	1427	2081	2073	1689	1848	1905	2953	1248	2550	2344	2699
ENSMUSG00000000579.14	95	70	222	116	146	126	104	88	103	150	360	140	176	172	235
ENSMUSG00000000581.8	552	661	565	607	520	546	690	476	464	571	581	341	565	598	1173
ENSMUSG00000000594.7	741	654	2205	1058	886	681	659	514	570	747	2396	533	1752	1961	2105
ENSMUSG00000000600.15	1547	1485	2049	1853	1347	1597	1606	1265	1422	1450	2107	917	1623	1430	1882
ENSMUSG00000000605.9	1808	1559	1581	1938	1149	1974	1531	1625	1694	1576	1640	939	1341	1222	1177
ENSMUSG00000000606.18	0	1	0	1	0	0	2	0	3	4	7	2	0	0	0
ENSMUSG00000000617.14	2	0	32	0	0	0	0	0	0	4	3	1	0	4	0
ENSMUSG00000000627.15	28	16	56	31	25	36	29	20	28	22	91	15	75	45	71
ENSMUSG00000000628.10	7551	6826	4809	7761	3903	7059	6395	6548	6219	6982	6151	4927	5829	7066	5320
ENSMUSG00000000631.20	4979	4124	3604	4841	3029	5054	4744	4418	4880	4326	3768	3389	3651	3610	3207
ENSMUSG00000000632.13	13	9	6	7	3	9	6	12	13	5	11	2	13	6	8
ENSMUSG00000000673.9	22	3	197	14	11	2	5	5	3	24	81	16	29	37	31
ENSMUSG00000000682.7	169	168	2509	321	281	53	105	24	80	197	2263	207	1400	1661	1876
ENSMUSG00000000686.11	33	41	163	73	91	49	45	34	24	74	48	45	58	46	43
ENSMUSG00000000690.5	1	2	11	4	11	2	7	1	5	3	9	7	7	3	4
ENSMUSG00000000693.10	300	270	1024	364	490	256	305	164	233	259	876	239	709	733	863
ENSMUSG00000000708.14	2497	2200	1947	2619	1595	2516	2210	2143	2316	1860	1591	1053	1847	1889	2031
ENSMUSG00000000711.3	2413	2369	2517	2870	1631	2554	2386	2181	2324	2371	2054	1336	2049	1688	1963
ENSMUSG00000000724.10	0	0	3	2	0	2	0	0	0	0	1	0	1	0	1
ENSMUSG00000000730.13	4	17	15	16	7	12	11	4	12	5	25	9	23	43	17
ENSMUSG00000000731.15	14	0	24	17	1	0	30	1	2	8	15	1	4	2	0
ENSMUSG00000000732.9	309	335	1041	576	330	290	297	279	281	313	703	219	553	360	534
ENSMUSG00000000738.18	2526	2834	2455	3058	1368	2740	2714	2438	2542	2713	2497	1557	2254	2206	2117
ENSMUSG00000000739.14	49	40	169	97	85	54	75	42	59	52	214	49	91	53	126
ENSMUSG00000000740.12	7253	7826	16260	9956	7086	6986	9345	6126	7328	9191	16693	5301	11296	14006	15313
ENSMUSG00000000743.9	1753	1540	2312	2015	1181	1694	1661	1400	1547	1722	2439	987	1900	2096	2343
ENSMUSG00000000751.13	1290	1325	2288	1809	925	1494	1538	1225	1364	1485	1837	801	1629	1252	1472
ENSMUSG00000000753.15	1742	1433	4500	2355	2075	1625	1723	1037	1473	1755	4560	881	2682	3231	2676
ENSMUSG00000000759.14	526	504	582	548	405	541	533	448	485	466	435	278	405	364	448
ENSMUSG00000000776.13	400	365	442	457	358	466	511	397	418	424	575	252	474	496	470
ENSMUSG00000000782.15	57	31	628	129	137	45	31	21	44	67	161	28	133	104	163
ENSMUSG00000000787.12	4646	5063	4751	4821	3764	5090	4334	3892	3986	3806	2994	2387	3493	3214	5524
ENSMUSG00000000791.9	17	16	67	27	35	7	5	6	11	8	100	19	120	110	184
ENSMUSG00000000792.2	5	2	4	3	2	4	3	1	5	7	0	2	3	1	1
ENSMUSG00000000794.9	68	53	20	45	53	66	59	52	44	28	20	29	30	34	23
ENSMUSG00000000804.14	838	711	748	867	620	766	701	673	621	659	476	412	587	453	543
ENSMUSG00000000805.18	233	243	249	316	186	349	377	295	210	327	400	168	243	258	250
ENSMUSG00000000811.13	469	486	489	495	283	512	534	490	499	558	386	257	371	311	415
ENSMUSG00000000817.10	12	4	21	16	8	1	1	0	2	4	38	5	65	41	60
ENSMUSG00000000823.16	575	487	694	575	388	563	453	415	442	408	580	319	421	255	414
ENSMUSG00000000826.16	2142	2023	2707	2424	1618	2204	2141	1833	1991	2012	2344	1408	2157	2142	2031
ENSMUSG00000000827.18	1165	1074	1421	1517	1011	1234	1337	1003	1114	1268	1102	650	1090	1132	1451
ENSMUSG00000000838.17	409	417	645	488	413	447	415	320	373	445	387	279	395	360	636
ENSMUSG00000000861.15	80	73	441	54	61	109	68	96	89	96	184	56	76	82	62
ENSMUSG00000000869.12	4	1	2	3	0	0	7	6	0	3	8	0	3	6	7
ENSMUSG00000000876.11	789	777	1045	966	511	976	994	843	414	861	838	527	803	620	797
ENSMUSG00000000881.12	134	143	324	218	168	170	191	138	120	160	286	99	198	133	206
ENSMUSG00000000884.17	87	107	106	98	78	79	91	61	59	99	78	36	76	61	77
ENSMUSG00000000889.8	141	169	113	210	66	245	215	197	208	210	132	129	78	132	113
ENSMUSG00000000901.17	183	244	218	240	189	220	146	173	215	157	245	120	241	131	207
ENSMUSG00000000902.13	553	572	1115	783	517	625	677	496	562	609	1169	439	874	802	896
ENSMUSG00000000903.3	10	3	149	1	3	4	0	2	5	8	84	3	10	15	0
ENSMUSG00000000915.15	613	654	1464	841	464	624	593	471	588	658	1032	455	860	943	728
ENSMUSG00000000916.15	227	229	378	295	214	219	295	228	226	273	341	156	283	266	340
ENSMUSG00000000934.9	136	144	236	148	141	231	174	173	134	169	180	136	156	130	145
ENSMUSG00000000942.10	17	8	102	25	41	18	19	9	12	27	59	19	22	15	15
ENSMUSG00000000948.16	35	30	12	15	21	45	39	15	25	14	12	23	12	8	9
ENSMUSG00000000957.11	784	811	1245	571	938	761	684	460	482	418	1522	525	1363	1761	1322
ENSMUSG00000000958.10	352	214	884	528	256	448	489	316	374	416	591	244	572	268	533
ENSMUSG00000000959.7	2231	2229	2350	2524	1320	2288	2586	2062	2276	2529	2262	1292	1901	1916	1915
ENSMUSG00000000976.13	330	281	492	384	299	332	302	220	267	279	398	223	328	297	386
ENSMUSG00000000982.5	5	12	12	8	10	2	5	2	2	2	46	5	23	25	50
ENSMUSG00000000983.13	1	3	5	3	2	0	0	0	2	5	11	0	2	3	2
ENSMUSG00000001014.6	17	35	27	42	22	35	15	34	23	40	45	21	36	33	46
ENSMUSG00000001016.12	798	695	1320	1038	707	906	907	729	760	838	1510	554	1004	1077	1084
ENSMUSG00000001017.15	1999	2169	2992	2538	1560	2236	2370	1901	2098	2337	2606	1307	2354	2268	2458
ENSMUSG00000001018.15	1476	1494	1480	1650	853	1455	1638	1291	1480	1472	1517	793	1390	1254	1323
ENSMUSG00000001020.8	111	182	434	178	150	112	149	65	77	203	724	82	422	588	741
ENSMUSG00000001021.12	1	0	9	7	11	3	5	0	5	3	16	5	9	1	7
ENSMUSG00000001025.8	1090	1185	3974	1621	1656	1161	1412	838	1039	1720	4464	833	2650	3137	3745
ENSMUSG00000001027.7	1079	767	279	799	362	1021	761	905	886	695	334	512	405	193	221
ENSMUSG00000001029.15	696	756	789	757	589	726	733	504	646	643	1151	427	750	1240	1087
ENSMUSG00000001034.17	276	248	475	290	302	269	285	187	254	248	467	192	373	332	395
ENSMUSG00000001036.17	1051	956	1368	1139	814	1231	1068	950	1031	959	1016	587	903	692	843
ENSMUSG00000001039.12	111	71	133	70	61	111	134	66	67	129	197	57	119	109	179
ENSMUSG00000001052.15	770	725	1101	922	744	787	775	552	678	740	854	516	881	675	812
ENSMUSG00000001053.15	288	324	399	365	187	275	337	215	272	287	480	170	360	466	368
ENSMUSG00000001054.9	374	389	556	418	259	372	354	278	329	400	504	230	381	448	492
ENSMUSG00000001056.3	304	378	740	341	254	368	383	241	338	365	885	253	561	723	668
ENSMUSG00000001062.18	847	703	787	793	503	759	751	671	717	697	863	460	736	706	727
ENSMUSG00000001065.15	391	318	493	479	360	358	408	318	385	402	341	233	352	305	334
ENSMUSG00000001082.12	206	222	590	370	249	246	257	182	209	252	590	170	393	382	510
ENSMUSG00000001089.14	1587	1343	1428	1649	1226	1593	1477	1211	1335	1378	1394	946	1247	1322	1083
ENSMUSG00000001095.5	2	0	18	0	0	0	6	7	0	3	27	0	0	3	1
ENSMUSG00000001098.15	1468	1549	2617	1935	1353	1747	1567	1181	1425	1656	2624	1081	1887	2053	2024
ENSMUSG00000001100.10	3146	2946	2913	3278	1789	3245	3423	2817	2960	3240	2445	1703	2429	2189	2244
ENSMUSG00000001105.15	650	623	942	784	571	690	776	586	536	657	1048	383	724	687	851
ENSMUSG00000001119.7	3468	3378	6780	3653	3237	3477	3455	2230	3007	2733	4931	2025	4888	4699	3832
ENSMUSG00000001120.15	80	76	143	82	84	98	112	86	74	110	139	67	137	101	109
ENSMUSG00000001123.15	622	800	1218	728	820	638	850	412	558	645	1220	438	1034	1481	1374
ENSMUSG00000001127.12	1579	1449	1901	1738	1169	1581	1885	1333	1467	1454	1880	868	1534	1448	1726
ENSMUSG00000001128.7	379	328	1587	440	859	203	291	135	193	509	2077	402	1060	768	1597
ENSMUSG00000001131.11	118	642	518	192	417	120	124	44	75	116	587	163	678	2291	1782
ENSMUSG00000001134.9	284	273	294	295	165	283	295	285	255	291	338	193	298	338	317
ENSMUSG00000001138.13	396	419	556	525	380	407	389	311	386	391	455	234	429	303	320
ENSMUSG00000001143.13	567	548	701	590	510	633	618	543	476	525	656	371	571	502	494
ENSMUSG00000001150.7	689	581	835	833	548	641	586	475	626	599	601	419	622	490	518
ENSMUSG00000001151.10	1919	1652	1398	1935	1260	1944	1796	1649	1963	1518	1392	1338	1179	1070	1075
ENSMUSG00000001155.13	7	6	4	1	7	2	5	5	6	10	3	4	8	6	2
ENSMUSG00000001156.9	147	139	367	271	149	168	176	133	163	183	282	89	246	279	268
ENSMUSG00000001157.13	196	176	374	275	185	226	208	165	228	236	229	121	248	203	256
ENSMUSG00000001158.13	593	594	801	791	481	647	737	507	595	730	1014	406	803	992	1031
ENSMUSG00000001166.17	17	29	62	37	22	13	30	8	14	18	52	29	54	68	61
ENSMUSG00000001168.16	0	0	1	1	4	0	1	0	0	0	1	3	4	1	1
ENSMUSG00000001173.15	497	368	514	496	336	435	387	344	377	368	491	232	408	308	385
ENSMUSG00000001175.14	5759	5613	10014	6797	4746	5888	5911	4460	5060	6140	8954	3303	7124	8131	8788
ENSMUSG00000001211.15	5388	5065	4824	4878	3429	5907	5444	4905	5094	4997	4100	3366	4013	2943	3603
ENSMUSG00000001225.12	31	28	95	61	104	52	45	30	57	68	27	30	31	10	133
ENSMUSG00000001227.12	310	340	337	372	246	248	282	255	275	278	302	175	286	453	384
ENSMUSG00000001228.14	61	83	561	97	77	49	51	30	60	72	211	37	137	220	170
ENSMUSG00000001229.9	1444	1195	1231	1464	1051	1253	1278	1105	1222	1130	968	788	1134	925	1043
ENSMUSG00000001240.13	926	1095	1714	1399	968	1032	1166	830	895	1081	1798	654	1304	1615	1927
ENSMUSG00000001247.16	69	91	275	113	195	118	108	51	75	113	358	82	151	142	290
ENSMUSG00000001248.15	833	700	1720	1060	787	712	775	558	687	812	1503	581	1300	1263	1309
ENSMUSG00000001249.14	92	113	81	119	57	98	110	66	83	75	113	54	119	84	87
ENSMUSG00000001270.9	2831	1917	3796	2716	1996	2642	2886	1807	2346	2543	5426	1622	2913	3010	2825
ENSMUSG00000001280.13	971	921	1536	1160	982	985	864	767	844	784	1209	686	1090	821	1020
ENSMUSG00000001281.10	200	157	1117	388	371	37	60	31	67	141	1657	180	1213	1007	1505
ENSMUSG00000001285.12	290	331	564	394	237	313	363	249	281	381	609	228	419	384	435
ENSMUSG00000001288.15	754	684	1408	1003	936	702	919	621	768	804	1604	523	1052	956	1211
ENSMUSG00000001289.12	1823	1894	2994	2371	1629	1785	2483	1679	1782	2343	3865	1265	2699	3287	3825
ENSMUSG00000001300.16	584	648	636	755	592	690	543	556	652	551	532	356	505	399	614
ENSMUSG00000001305.5	215	191	368	239	188	227	257	154	213	254	368	142	325	344	343
ENSMUSG00000001313.12	114	106	216	164	120	163	163	114	141	147	253	106	168	157	173
ENSMUSG00000001323.17	631	580	592	670	434	717	601	469	508	582	424	284	493	395	445
ENSMUSG00000001333.9	545	478	295	521	364	494	506	454	526	408	194	310	307	173	202
ENSMUSG00000001334.9	8786	8260	6390	8837	5348	8614	9290	8785	8386	7860	6078	5545	5546	5028	5921
ENSMUSG00000001348.15	123	116	1476	296	499	134	186	42	110	299	659	196	550	647	579
ENSMUSG00000001349.5	392	101	1859	680	216	624	521	444	328	701	1777	342	776	68	167
ENSMUSG00000001366.14	1064	1191	1239	1247	630	1252	1221	1024	1205	1322	844	501	904	735	766
ENSMUSG00000001376.17	415	465	444	459	401	462	421	425	400	407	310	220	354	301	473
ENSMUSG00000001380.7	871	921	1254	1075	638	906	931	743	818	1012	1200	616	938	1126	1031
ENSMUSG00000001383.9	854	871	1478	1070	645	973	1093	784	854	1016	1782	628	1306	1455	1309
ENSMUSG00000001403.13	39	39	254	37	45	43	37	27	42	56	154	24	100	169	130
ENSMUSG00000001415.10	2078	1689	1913	2082	1511	1948	2023	1564	1766	1967	1743	1076	1571	1464	1502
ENSMUSG00000001416.13	2631	2519	3314	3054	1967	2705	2819	2052	2365	2605	3312	1729	3204	3217	3220
ENSMUSG00000001418.13	910	817	1837	1130	874	886	1040	703	832	1061	1836	636	1303	1455	1391
ENSMUSG00000001419.17	4427	4259	4031	4621	2596	4685	4248	3637	4023	3725	4267	2879	3611	3263	3289
ENSMUSG00000001420.13	18	20	198	27	54	72	39	13	21	33	33	25	23	11	21
ENSMUSG00000001424.14	1936	1868	2683	2311	1448	1869	1760	1487	1847	1791	3041	1311	2349	2597	2392
ENSMUSG00000001435.15	723	567	1996	1344	865	1230	1028	653	763	831	2130	694	1217	747	844
ENSMUSG00000001436.15	100	97	276	123	91	136	120	103	106	129	144	87	148	77	115
ENSMUSG00000001440.5	3485	3289	4680	4065	2584	3688	3508	2798	3161	3263	3481	2191	3593	3379	3306
ENSMUSG00000001441.13	2480	2568	2827	3046	1804	2591	2479	1966	2332	2408	3485	1842	2839	3060	2682
ENSMUSG00000001444.2	37	25	208	68	55	2	7	1	4	7	236	41	229	130	230
ENSMUSG00000001445.10	1434	1387	1764	1584	761	1542	1635	1281	1304	1415	1465	772	1347	1360	1290
ENSMUSG00000001467.5	347	392	635	353	266	339	379	286	360	358	504	232	352	325	451
ENSMUSG00000001472.17	4102	3863	5884	4635	3241	4256	4428	3415	3837	4266	5472	2693	4729	4510	4602
ENSMUSG00000001473.7	715	783	981	859	656	695	789	520	643	729	1086	507	1152	1329	1337
ENSMUSG00000001482.15	1606	1401	1274	1443	898	1550	1547	1378	1380	1448	1057	828	1240	992	1417
ENSMUSG00000001493.9	619	534	681	443	648	708	581	433	515	448	775	340	706	1410	975
ENSMUSG00000001494.6	115	36	1117	450	144	456	503	224	179	256	1003	150	463	23	521
ENSMUSG00000001496.15	19	5	116	16	4	43	8	8	13	18	146	4	20	9	10
ENSMUSG00000001497.18	1	7	50	5	11	5	1	6	6	12	42	1	14	3	10
ENSMUSG00000001504.10	91	176	84	185	67	69	128	157	73	150	120	96	105	57	112
ENSMUSG00000001506.10	7208	11619	18946	6936	8282	6769	5709	3977	5635	5333	13352	4486	11530	15581	9336
ENSMUSG00000001507.16	394	280	859	546	390	489	501	369	356	459	692	215	424	236	392
ENSMUSG00000001508.15	2679	2913	1633	3551	1182	3091	3359	2680	2660	3259	2695	1762	2439	2457	2144
ENSMUSG00000001510.8	3	1	4	4	1	2	0	1	1	0	5	0	5	6	0
ENSMUSG00000001517.14	61	57	192	72	33	53	65	42	54	44	142	44	79	104	97
ENSMUSG00000001518.12	387	305	414	441	223	348	470	295	316	446	480	204	424	184	274
ENSMUSG00000001520.12	77	92	114	103	49	118	120	74	66	104	117	58	90	63	50
ENSMUSG00000001521.12	299	249	528	403	271	307	304	211	229	314	494	207	428	391	376
ENSMUSG00000001524.14	240	215	332	274	248	316	275	207	228	247	385	179	287	274	331
ENSMUSG00000001525.10	2848	3253	8244	4296	3144	2842	3207	2074	2698	3313	7157	2397	5553	6367	6695
ENSMUSG00000001542.7	317	292	525	350	325	332	308	273	260	277	215	205	265	265	288
ENSMUSG00000001552.14	6081	5828	4298	6109	3190	6767	6139	5789	6500	5659	5028	3273	4319	5763	4335
ENSMUSG00000001555.10	418	549	1099	633	419	580	541	457	444	572	1067	370	739	751	751
ENSMUSG00000001558.5	7	5	5	6	3	9	3	5	8	7	5	5	3	8	9
ENSMUSG00000001569.10	705	659	1031	854	610	814	696	577	677	703	955	506	793	746	726
ENSMUSG00000001576.15	1173	1102	1909	1355	935	1236	1268	869	1015	1223	1692	771	1378	1239	1322
ENSMUSG00000001583.13	4	1	40	15	17	8	4	2	6	7	38	2	7	5	9
ENSMUSG00000001588.12	104	72	1079	159	146	42	42	21	57	101	703	101	463	380	532
ENSMUSG00000001604.14	1507	1463	959	1740	630	1685	1865	1682	1767	1836	1330	823	986	1086	1062
ENSMUSG00000001622.15	0	0	2	1	1	0	0	0	1	0	0	0	3	3	3
ENSMUSG00000001627.12	819	900	1070	997	653	803	956	604	620	847	1178	632	933	1367	1217
ENSMUSG00000001630.13	597	619	664	661	574	725	637	494	562	568	712	394	611	626	560
ENSMUSG00000001632.16	557	567	878	654	463	597	560	398	501	532	659	395	568	555	573
ENSMUSG00000001642.18	5253	5248	4195	5941	3418	4877	5060	4083	4319	5159	7655	3489	6408	6673	7761
ENSMUSG00000001661.5	1	0	3	0	1	1	2	3	0	9	5	1	2	0	0
ENSMUSG00000001663.10	247	383	668	865	502	559	151	429	466	448	937	222	544	226	772
ENSMUSG00000001665.11	136	154	388	240	156	173	148	131	149	169	338	76	240	150	266
ENSMUSG00000001666.8	588	647	990	750	606	621	665	573	626	850	1025	450	759	708	761
ENSMUSG00000001670.13	5	0	8	28	25	6	11	6	7	11	5	0	5	2	4
ENSMUSG00000001672.14	1	1	29	2	6	4	0	0	1	5	17	0	4	1	7
ENSMUSG00000001674.11	532	500	912	633	431	550	553	469	495	512	791	370	706	588	741
ENSMUSG00000001687.15	2178	2009	1873	2293	1451	2133	2120	1836	1958	2087	1437	1034	1662	1360	2055
ENSMUSG00000001700.10	509	468	883	552	328	461	542	392	320	466	699	327	626	543	581
ENSMUSG00000001707.8	256	240	369	256	186	210	246	179	253	278	305	146	236	342	415
ENSMUSG00000001729.14	4141	4170	4790	4531	2891	3668	4135	3161	3380	4050	4525	2504	3846	3571	4455
ENSMUSG00000001739.14	91	107	363	218	401	192	199	111	180	333	338	149	197	134	399
ENSMUSG00000001741.12	293	218	1016	385	332	214	261	175	258	282	632	183	484	353	583
ENSMUSG00000001750.16	436	452	1056	706	552	343	410	242	261	413	1449	338	1033	1079	1249
ENSMUSG00000001751.9	284	349	720	419	218	276	340	222	278	359	642	164	406	497	451
ENSMUSG00000001755.12	340	349	1078	455	438	393	334	247	283	418	762	272	512	402	429
ENSMUSG00000001761.7	620	590	828	797	658	645	623	443	593	560	625	358	530	321	513
ENSMUSG00000001763.14	70	35	152	76	49	78	59	57	55	63	187	33	115	118	123
ENSMUSG00000001767.5	637	597	852	781	434	698	629	577	647	665	633	374	682	647	689
ENSMUSG00000001768.16	1036	942	1409	1257	1074	1182	1027	773	969	880	1172	617	1181	603	1065
ENSMUSG00000001773.14	14	7	25	16	54	10	7	6	5	19	15	8	21	0	18
ENSMUSG00000001774.8	914	861	1157	1194	816	863	962	732	845	1004	1120	714	984	976	1199
ENSMUSG00000001783.3	1570	1631	2666	2091	1230	1791	2001	1524	1673	1692	2755	1026	2103	2215	2378
ENSMUSG00000001785.13	364	363	507	452	234	392	366	304	361	358	294	221	337	285	312
ENSMUSG00000001786.14	337	307	517	450	268	356	333	252	285	350	527	227	478	380	449
ENSMUSG00000001794.13	5739	6547	9004	7817	4522	6023	6856	5266	6292	6973	9706	4133	7388	8739	8229
ENSMUSG00000001802.16	544	428	595	592	362	510	581	510	414	525	397	321	372	282	410
ENSMUSG00000001827.12	5	6	45	13	12	5	5	5	11	16	7	7	16	10	9
ENSMUSG00000001829.17	1811	1751	1763	2046	1043	2001	2054	1737	1776	1836	1487	1010	1444	1251	1335
ENSMUSG00000001833.17	3079	3397	3951	3669	2476	3570	3578	2628	3103	3150	3060	1758	3170	3060	4288
ENSMUSG00000001844.10	333	345	605	378	207	341	392	297	353	400	509	235	421	449	405
ENSMUSG00000001847.14	4500	4903	5894	5674	3524	4645	4780	3990	4503	4605	4849	2646	4652	4709	5896
ENSMUSG00000001855.15	579	562	703	696	426	533	514	410	501	490	626	405	525	418	535
ENSMUSG00000001864.13	80	57	164	82	67	145	178	112	118	209	87	44	110	38	93
ENSMUSG00000001865.2	37	37	75	30	37	21	16	16	9	109	32	14	23	20	13
ENSMUSG00000001870.16	1751	1800	2615	2357	1815	2137	1779	1695	1830	1756	1786	1247	1838	1194	2002
ENSMUSG00000001891.16	5371	5004	3897	5217	3203	4346	5822	3856	4284	5275	4812	2922	5229	6539	6863
ENSMUSG00000001901.15	4	3	11	6	0	5	11	9	6	4	3	9	7	2	2
ENSMUSG00000001909.16	610	584	915	706	421	567	610	445	560	593	864	381	685	645	731
ENSMUSG00000001910.4	1257	1226	1665	1491	1021	1361	1267	1137	1163	1182	1271	774	1318	1165	1260
ENSMUSG00000001911.16	5111	4843	5586	5952	3940	4916	4593	4147	4721	4136	7085	3560	5041	5305	4958
ENSMUSG00000001918.17	891	725	5435	2280	2061	928	1109	569	633	2261	2849	1092	2462	935	1678
ENSMUSG00000001924.15	5193	5008	6407	6273	3750	5418	5308	4302	4887	5058	6309	3379	5696	5714	5448
ENSMUSG00000001930.17	3706	3131	14240	4193	8219	3947	3260	2625	3713	3412	8099	2475	4348	3027	13806
ENSMUSG00000001942.8	336	360	427	363	330	406	351	333	347	355	270	177	291	192	292
ENSMUSG00000001943.8	69	50	57	67	70	58	63	50	65	58	74	51	63	103	79
ENSMUSG00000001946.14	1203	1269	1500	1549	980	1246	1297	967	1184	1266	1727	779	1338	2169	1605
ENSMUSG00000001948.10	28	36	62	41	20	45	71	21	30	57	90	22	45	57	55
ENSMUSG00000001962.8	412	487	835	656	412	491	543	422	480	574	708	324	571	655	653
ENSMUSG00000001964.14	688	807	1110	938	596	801	964	631	707	755	1186	505	980	983	1090
ENSMUSG00000001983.7	984	810	625	945	429	901	859	828	876	889	453	465	568	472	482
ENSMUSG00000001985.9	28	31	35	40	29	35	42	23	30	43	27	22	19	8	16
ENSMUSG00000001986.16	89	61	207	87	88	121	77	80	67	100	114	43	72	59	88
ENSMUSG00000001988.9	9	2	3	7	10	10	6	3	5	5	7	7	3	2	4
ENSMUSG00000001995.9	1972	1703	1310	1917	1205	1736	1699	1526	1623	1610	1233	1316	1203	1238	963
ENSMUSG00000001998.15	172	177	212	182	193	201	157	132	159	170	145	105	155	92	130
ENSMUSG00000001999.15	260	263	496	396	242	299	357	218	282	280	520	210	478	391	457
ENSMUSG00000002006.12	84	68	142	119	81	76	94	69	90	86	136	73	93	73	106
ENSMUSG00000002007.5	588	485	718	680	303	658	664	639	757	627	655	307	546	673	454
ENSMUSG00000002010.17	11652	12508	10816	12914	7089	12755	13503	11451	11662	12960	8600	6701	8375	7250	7390
ENSMUSG00000002012.13	213	192	210	262	91	263	331	261	241	212	273	128	187	137	163
ENSMUSG00000002014.12	1060	1114	1903	1245	957	1022	1308	932	942	1162	1568	616	1336	1445	1911
ENSMUSG00000002015.5	1301	1373	3024	1964	1300	1573	1676	1075	1250	1823	3089	1075	2098	2167	2216
ENSMUSG00000002017.10	998	973	1129	1185	700	1126	1195	848	943	1073	978	688	1005	873	872
ENSMUSG00000002020.15	547	508	2201	1011	1064	819	732	506	439	623	1668	339	1035	1531	854
ENSMUSG00000002028.13	1313	1125	2098	1662	1608	1270	1306	1049	1168	1124	1606	1162	1350	1434	1268
ENSMUSG00000002031.12	350	285	690	406	294	355	342	273	325	345	570	207	429	404	464
ENSMUSG00000002032.17	350	252	186	315	138	320	370	322	316	321	213	126	179	139	182
ENSMUSG00000002033.14	44	39	382	136	90	18	12	5	12	30	427	46	419	376	459
ENSMUSG00000002043.17	244	653	474	285	226	257	291	184	347	499	500	400	296	433	378
ENSMUSG00000002052.6	1434	1338	2078	1731	1287	1506	1523	1161	1297	1359	1777	1034	1562	1346	1392
ENSMUSG00000002055.9	33	20	156	30	17	23	30	15	19	34	80	15	55	81	67
ENSMUSG00000002058.13	180	155	405	194	151	216	163	182	120	186	424	104	213	165	286
ENSMUSG00000002059.18	361	359	829	515	397	385	445	308	302	417	597	207	479	294	513
ENSMUSG00000002064.10	778	791	1069	929	651	835	934	657	743	920	1166	547	977	1063	1077
ENSMUSG00000002068.16	24	47	129	38	18	42	29	20	27	43	83	30	79	63	70
ENSMUSG00000002076.12	13	20	21	31	11	17	25	12	16	29	14	23	31	38	30
ENSMUSG00000002083.13	151	141	296	160	144	127	207	97	120	126	334	91	245	209	197
ENSMUSG00000002100.15	50977	55787	34662	71278	30066	67370	58798	66659	71071	57121	47871	37390	57434	78567	51198
ENSMUSG00000002102.15	3545	3933	4423	4719	2421	3742	4366	3373	3539	4180	5158	2309	4353	5185	4755
ENSMUSG00000002103.15	823	793	1354	997	662	817	798	571	723	863	1282	439	1043	936	1154
ENSMUSG00000002104.11	407	361	268	431	214	366	367	356	389	416	450	250	343	379	352
ENSMUSG00000002105.15	818	724	1358	1088	758	838	986	641	697	891	1277	564	1127	975	947
ENSMUSG00000002107.18	1462	1385	3079	2096	1483	1794	1500	1342	1348	1554	2885	991	2365	2154	2621
ENSMUSG00000002108.10	434	352	813	485	564	478	563	331	398	490	578	287	517	333	547
ENSMUSG00000002109.14	94	79	262	134	72	114	99	86	76	112	174	59	127	87	149
ENSMUSG00000002111.8	257	312	1083	329	385	177	275	73	125	216	1490	324	943	1144	1372
ENSMUSG00000002129.11	1055	972	1511	1363	873	1093	1147	944	1091	1019	1139	697	1055	1039	1121
ENSMUSG00000002147.18	1494	1371	2213	1779	1397	1350	1404	1042	1330	1383	1618	913	1676	1438	1725
ENSMUSG00000002190.13	3	1	6	2	0	1	3	1	3	3	7	1	4	2	1
ENSMUSG00000002204.9	50	25	782	62	64	47	41	12	20	88	528	79	268	265	280
ENSMUSG00000002205.16	497	500	740	636	385	499	492	445	490	506	796	375	672	641	666
ENSMUSG00000002210.11	205	140	437	302	204	243	258	204	169	249	509	107	305	327	362
ENSMUSG00000002221.11	443	466	574	584	378	542	459	433	409	443	427	284	404	341	361
ENSMUSG00000002222.14	2801	2493	2297	3221	1642	2951	2708	2654	2673	2513	1493	1499	1614	1319	1551
ENSMUSG00000002227.15	260	290	423	341	252	212	287	195	229	265	515	188	430	419	463
ENSMUSG00000002228.7	490	505	392	513	216	520	596	523	505	485	579	312	466	535	513
ENSMUSG00000002233.13	1902	1994	2581	1989	1509	1918	2099	1432	1592	1667	4509	1342	3163	4748	3591
ENSMUSG00000002249.21	351	310	381	421	233	381	343	311	293	307	436	165	304	220	240
ENSMUSG00000002250.16	907	862	942	988	681	852	838	757	792	803	1120	618	858	908	738
ENSMUSG00000002257.8	112	112	506	137	121	116	91	64	82	111	433	80	266	309	291
ENSMUSG00000002265.16	539	399	562	576	599	726	562	518	671	656	446	473	396	543	391
ENSMUSG00000002266.17	43	23	11	29	26	58	62	44	50	32	24	16	20	6	7
ENSMUSG00000002274.13	496	457	548	568	297	439	586	435	472	479	701	345	547	572	627
ENSMUSG00000002279.19	606	471	633	674	482	667	583	530	556	638	776	317	561	565	542
ENSMUSG00000002280.11	943	857	882	1024	590	975	1024	810	952	978	936	538	849	766	869
ENSMUSG00000002289.16	212	222	841	250	148	430	200	101	275	406	531	483	436	377	345
ENSMUSG00000002297.16	46	45	174	28	34	54	30	14	34	41	94	39	59	89	85
ENSMUSG00000002307.16	400	347	744	481	331	406	417	268	308	382	577	256	497	487	548
ENSMUSG00000002308.16	422	315	413	445	269	447	405	348	369	393	388	272	352	376	334
ENSMUSG00000002319.16	978	926	1338	1063	712	910	956	726	883	951	1339	681	1245	1165	1152
ENSMUSG00000002320.15	1282	1169	1900	1483	918	1288	1217	1011	1094	1265	1918	808	1489	1487	1539
ENSMUSG00000002324.8	3	3	4	7	7	1	1	2	2	3	8	2	4	9	11
ENSMUSG00000002325.15	823	837	1132	905	772	405	723	300	468	545	1434	529	1164	1084	1340
ENSMUSG00000002326.6	248	217	427	357	163	261	311	187	190	297	375	150	311	288	296
ENSMUSG00000002329.7	1373	1472	1467	1428	807	1599	1659	1310	1371	1595	1713	774	1242	1693	1420
ENSMUSG00000002332.16	884	782	1374	959	549	907	923	700	777	878	1322	599	870	1082	942
ENSMUSG00000002341.8	7	3	104	26	49	32	7	3	0	9	53	8	23	3	4
ENSMUSG00000002342.17	1712	1590	1484	1874	995	1752	1622	1513	1423	1693	1704	944	1409	1441	1493
ENSMUSG00000002343.11	246	240	357	333	259	250	266	229	243	312	367	199	344	294	384
ENSMUSG00000002345.18	241	250	549	328	262	233	272	163	221	291	477	155	350	344	396
ENSMUSG00000002346.16	2113	2331	1881	2169	1191	2209	2187	1712	1880	1835	1471	1150	1462	712	1246
ENSMUSG00000002365.10	1029	1065	1372	1217	925	1082	1096	797	906	971	1001	599	1047	933	1306
ENSMUSG00000002372.9	1100	1036	1590	1284	821	1140	1165	902	1040	1169	1482	674	1219	1230	1259
ENSMUSG00000002379.7	4887	4941	4422	5164	2872	5026	6180	4603	4823	5813	6834	3439	4841	6641	5833
ENSMUSG00000002384.2	3	0	2	1	2	1	0	2	0	0	1	0	2	2	3
ENSMUSG00000002393.14	1766	1521	1698	1763	1296	1592	1707	1460	1506	1450	1710	1061	1482	1506	1637
ENSMUSG00000002395.14	1439	1604	1823	1766	1122	1503	1784	1270	1574	1749	1770	798	1501	1696	1886
ENSMUSG00000002396.8	556	508	713	644	478	533	642	474	535	606	849	370	667	718	714
ENSMUSG00000002409.18	459	471	619	612	307	467	412	468	430	449	514	303	412	456	340
ENSMUSG00000002413.15	524	458	735	594	430	542	556	452	452	474	505	339	463	371	449
ENSMUSG00000002416.13	3218	3482	2262	3168	2279	3054	3844	2819	3154	3657	3064	1732	2475	2820	4613
ENSMUSG00000002428.12	379	376	616	488	400	390	381	305	402	408	464	185	415	368	468
ENSMUSG00000002455.14	1053	1010	1537	1377	820	1142	1216	984	1079	1073	1502	701	1209	1298	1201
ENSMUSG00000002458.13	181	172	529	241	173	148	176	115	130	172	348	111	288	243	411
ENSMUSG00000002459.17	1	0	4	0	1	2	3	2	1	5	2	4	6	6	2
ENSMUSG00000002475.16	97	98	123	113	78	106	124	72	73	122	86	53	91	59	91
ENSMUSG00000002477.5	219	268	476	270	179	248	337	189	194	273	579	160	425	471	472
ENSMUSG00000002486.15	203	171	320	221	166	198	203	158	180	210	316	125	214	201	190
ENSMUSG00000002489.16	240	209	550	240	285	240	202	164	183	200	391	153	253	224	259
ENSMUSG00000002496.10	2513	2233	2031	2653	1564	2441	2193	1944	2275	2039	1829	1476	1816	1702	1790
ENSMUSG00000002500.15	4586	6504	2557	5566	2830	5493	5156	4951	5091	4873	3936	3118	3671	3318	2804
ENSMUSG00000002504.15	1959	2346	2052	2815	1616	2238	2432	1946	2084	2276	2369	1522	2102	2286	2219
ENSMUSG00000002524.17	1809	1823	2806	2275	1382	1802	2045	1546	1717	1973	2918	1175	2400	2206	2305
ENSMUSG00000002546.16	2495	2376	2844	2958	1665	2643	2541	2157	2567	2418	2617	1789	2332	2115	2011
ENSMUSG00000002550.16	561	513	1988	782	832	759	694	466	512	829	958	420	781	499	633
ENSMUSG00000002565.16	74	92	136	148	88	126	122	98	117	112	79	53	96	38	110
ENSMUSG00000002578.17	42	16	75	30	31	41	35	23	26	24	90	38	48	38	61
ENSMUSG00000002580.7	718	655	1021	823	608	838	854	608	629	776	1296	495	828	1193	1040
ENSMUSG00000002588.13	33	12	276	144	264	98	87	17	17	117	194	50	87	0	9
ENSMUSG00000002602.16	3085	3087	5428	4614	4461	2884	2983	2127	2699	2741	4501	2331	5689	4401	6508
ENSMUSG00000002603.15	813	920	1897	992	785	693	882	645	739	767	2062	667	1488	1935	1849
ENSMUSG00000002608.8	1054	1191	1403	1355	855	1282	1226	1029	1209	1137	1513	813	1231	1224	1204
ENSMUSG00000002617.14	72	78	98	77	48	94	80	47	77	60	84	39	69	55	114
ENSMUSG00000002625.10	909	846	1357	1047	805	874	968	751	906	890	1368	695	956	950	987
ENSMUSG00000002633.4	0	0	1	0	1	3	0	0	0	1	7	0	0	0	0
ENSMUSG00000002635.11	257	280	308	311	198	272	325	263	282	327	291	179	248	254	320
ENSMUSG00000002658.9	610	668	1188	714	488	675	752	535	605	690	1238	440	913	1039	981
ENSMUSG00000002660.8	1186	1180	1242	1314	864	1258	1399	1027	1223	1470	1405	710	1117	1113	1304
ENSMUSG00000002661.14	990	1079	851	1040	582	959	1230	919	1061	1174	1213	631	877	1090	912
ENSMUSG00000002664.2	1	2	1	2	3	2	1	1	0	2	5	2	1	5	3
ENSMUSG00000002668.8	112	85	609	146	126	43	60	25	57	90	563	99	398	313	404
ENSMUSG00000002679.14	227	219	265	195	210	157	212	174	186	210	316	114	235	236	378
ENSMUSG00000002688.8	144	142	187	152	101	186	167	131	150	191	110	88	91	70	73
ENSMUSG00000002699.13	160	204	707	258	285	99	112	27	78	125	650	146	647	503	904
ENSMUSG00000002718.14	1169	1144	1036	1266	723	1267	1065	1012	1132	1015	671	586	731	659	834
ENSMUSG00000002728.14	1188	1170	1203	1236	920	1132	1348	1047	1100	1200	1313	746	1320	1124	1856
ENSMUSG00000002731.6	325	331	403	334	259	379	339	286	296	350	397	188	288	324	410
ENSMUSG00000002732.14	313	317	504	428	316	365	465	269	280	413	671	235	464	458	590
ENSMUSG00000002733.8	604	630	808	731	562	589	621	466	516	524	462	325	576	508	670
ENSMUSG00000002741.9	1652	1654	2380	2085	1128	1865	1777	1481	1643	1751	2331	1108	1917	2007	2009
ENSMUSG00000002748.7	1978	1809	3092	2654	1871	2118	2208	1559	1840	2078	2363	1532	2044	1883	1942
ENSMUSG00000002763.16	1093	1028	1648	1338	959	1148	1205	833	965	1117	1602	775	1073	881	1076
ENSMUSG00000002767.13	1911	1815	1899	2227	1194	1933	2189	1677	1842	2015	2421	1168	1788	1992	2084
ENSMUSG00000002768.8	435	425	746	554	444	462	542	400	453	554	784	258	625	703	717
ENSMUSG00000002769.9	33	23	22	21	15	19	50	21	27	51	24	19	13	23	20
ENSMUSG00000002771.12	70	77	92	80	56	71	88	94	78	99	107	51	73	42	82
ENSMUSG00000002778.14	1944	2010	2884	2578	1559	2160	2213	1708	1910	2234	3128	1406	2566	2523	2639
ENSMUSG00000002781.19	2326	2262	1996	2464	1223	2446	2664	2216	2421	2343	1833	1456	1526	1411	1524
ENSMUSG00000002791.17	0	2	0	3	0	1	0	1	1	1	1	0	0	0	1
ENSMUSG00000002797.9	294	290	410	365	172	344	408	316	379	390	451	180	346	372	426
ENSMUSG00000002799.6	1162	1168	891	1408	802	1141	1332	1046	1059	1063	980	755	872	1019	775
ENSMUSG00000002803.14	428	422	434	515	307	462	506	372	422	471	378	262	374	282	332
ENSMUSG00000002804.4	146	125	274	163	107	173	198	132	154	161	269	93	223	217	228
ENSMUSG00000002808.7	744	552	506	521	357	510	511	428	559	650	536	326	405	285	468
ENSMUSG00000002812.4	3128	2778	3360	3552	2334	3117	3131	2577	3110	2820	3166	1806	2720	2875	2708
ENSMUSG00000002814.15	171	140	237	151	105	150	115	104	116	127	226	99	143	118	169
ENSMUSG00000002820.6	1740	1536	1403	1755	1049	1551	1586	1410	1454	1565	1672	997	1449	1230	1407
ENSMUSG00000002825.8	163	152	249	202	134	146	177	128	137	148	270	115	178	171	195
ENSMUSG00000002831.13	4533	4510	5757	6648	3662	5437	5534	4012	4967	5649	3395	4324	4130	2133	2173
ENSMUSG00000002833.11	960	901	1495	1154	683	996	972	767	898	913	1713	672	1148	1236	1309
ENSMUSG00000002835.9	90	108	267	118	79	101	80	55	94	99	212	68	121	153	143
ENSMUSG00000002844.9	1008	1050	1655	1281	868	1105	1174	941	977	1118	1555	648	1327	1321	1513
ENSMUSG00000002845.14	285	279	474	378	309	232	316	206	267	285	437	241	409	405	426
ENSMUSG00000002846.9	915	833	860	973	575	967	1020	847	934	979	863	525	834	812	781
ENSMUSG00000002847.7	522	613	742	783	743	405	576	349	442	537	827	287	979	1654	1336
ENSMUSG00000002870.8	204	195	663	231	174	253	219	135	129	153	313	110	280	258	277
ENSMUSG00000002871.14	525	484	804	716	492	575	614	434	480	481	1100	372	804	777	833
ENSMUSG00000002881.14	920	968	1199	1121	922	888	915	705	769	837	930	581	966	889	998
ENSMUSG00000002885.14	2081	2084	2985	2626	2271	1917	1633	1524	1610	1652	2438	1251	2551	1888	2819
ENSMUSG00000002897.5	214	210	972	312	280	175	133	114	146	181	608	190	510	376	476
ENSMUSG00000002900.16	2547	2566	2301	2710	1522	2805	2674	2196	2610	2437	1813	1373	1978	2252	1941
ENSMUSG00000002908.17	329	235	218	293	189	265	311	250	279	222	199	174	190	152	202
ENSMUSG00000002910.11	126	138	322	199	102	113	97	67	118	88	324	80	190	126	204
ENSMUSG00000002944.15	30523	30266	16749	27284	15033	34172	30556	28596	26461	27321	13674	13230	19463	14800	19513
ENSMUSG00000002948.19	1835	1836	2021	2066	1151	1934	1940	1551	1971	1800	2016	1127	1628	1681	1590
ENSMUSG00000002949.15	2384	2129	1941	2409	1252	2331	2357	2071	2157	2348	1772	1221	1581	1608	1537
ENSMUSG00000002957.11	1824	1863	2371	2185	1568	1971	1841	1425	1696	1912	2227	1256	2032	1852	1808
ENSMUSG00000002963.17	492	497	720	535	376	536	531	377	452	497	646	265	527	472	567
ENSMUSG00000002968.9	1918	1838	2051	2249	1355	1872	1993	1635	1902	1917	2056	1233	1722	1716	1714
ENSMUSG00000002980.14	6119	5115	6386	7542	3641	6877	6757	5789	5600	6305	7584	3109	6064	5985	6156
ENSMUSG00000002981.10	2479	2503	2694	3093	1907	2608	2682	2234	2274	2545	2547	1482	2302	2194	2387
ENSMUSG00000002983.17	433	425	969	411	357	312	318	273	282	315	917	271	688	597	736
ENSMUSG00000002984.17	1915	1872	2224	2210	1236	1891	2345	1780	1936	2063	2463	1201	1911	2344	1937
ENSMUSG00000002985.16	17319	18852	62753	33132	31879	16329	24735	12868	19651	25533	58430	15747	43601	36499	65035
ENSMUSG00000002992.17	8	3	4	8	8	1	20	30	0	5	32	0	12	26	22
ENSMUSG00000002996.17	1706	1753	1797	2032	947	1825	1778	1604	1826	1786	1087	775	1406	1065	1109
ENSMUSG00000002997.15	123	64	2971	640	970	698	516	91	98	885	526	348	645	71	150
ENSMUSG00000003031.14	1198	1221	1552	1536	1155	1204	1254	974	1198	1214	1195	658	1228	943	1418
ENSMUSG00000003032.8	1238	1372	1164	1462	1407	1078	1502	1274	1148	1277	1255	811	1079	1729	1254
ENSMUSG00000003033.15	999	954	1408	1111	785	1124	1121	810	940	973	1262	619	1122	955	1164
ENSMUSG00000003037.16	733	738	1531	898	772	777	850	590	695	769	1283	443	1132	1187	1323
ENSMUSG00000003038.15	1320	1392	2474	1802	912	1413	1610	1323	1470	1548	1996	792	1669	1976	2279
ENSMUSG00000003039.9	906	840	1646	1151	857	866	1052	705	756	990	1501	577	1202	1107	1426
ENSMUSG00000003051.13	11	0	124	0	3	14	0	1	0	25	183	0	9	0	3
ENSMUSG00000003053.17	6	0	0	0	12	0	6	0	0	0	0	0	1	0	0
ENSMUSG00000003062.13	321	336	622	424	314	308	327	229	306	331	593	237	503	406	538
ENSMUSG00000003068.16	3327	3083	4057	4047	2487	2982	3221	2884	3092	3150	4143	2249	3326	3431	3224
ENSMUSG00000003070.6	46	41	85	77	64	52	63	45	60	57	85	37	56	34	70
ENSMUSG00000003072.15	12315	11597	11799	13446	7514	12551	14242	11398	12198	14537	15220	7978	11210	13494	11782
ENSMUSG00000003099.11	2002	2106	2311	2416	1500	2266	2437	2003	1959	2152	2108	1201	1856	1809	1903
ENSMUSG00000003119.14	448	386	554	535	465	420	433	326	387	368	376	355	388	345	306
ENSMUSG00000003123.15	1247	1398	6593	2304	2039	2023	1620	852	985	2468	3385	1697	2635	1127	1289
ENSMUSG00000003131.7	1039	1028	1589	1266	800	1166	1127	868	929	998	1111	630	1171	1023	1133
ENSMUSG00000003134.10	227	201	353	249	181	250	200	173	198	207	276	148	278	242	302
ENSMUSG00000003135.15	497	490	594	556	373	557	516	451	493	519	618	317	501	488	588
ENSMUSG00000003153.10	89	68	320	133	83	89	88	41	43	85	221	74	246	128	222
ENSMUSG00000003154.15	1203	994	1068	1089	759	1225	1091	1105	1017	897	1134	741	977	951	895
ENSMUSG00000003161.15	931	1100	2089	1377	1127	1012	1156	840	924	1102	1809	666	1514	1496	1875
ENSMUSG00000003166.20	1429	1488	1621	1729	1190	1538	1470	1285	1322	1354	1375	862	1187	1005	1181
ENSMUSG00000003184.15	624	554	1400	806	552	630	687	464	577	668	1417	409	948	896	1023
ENSMUSG00000003190.12	159	151	246	169	127	160	202	149	138	190	329	108	224	235	259
ENSMUSG00000003198.10	67	69	102	73	48	84	85	60	85	87	49	41	54	53	98
ENSMUSG00000003199.16	1307	1261	1749	1545	885	1210	1567	1122	1326	1329	1768	833	1353	1315	1297
ENSMUSG00000003200.10	541	564	1050	675	480	515	594	326	413	582	968	344	786	778	834
ENSMUSG00000003206.7	31	33	97	39	41	8	24	7	14	12	127	25	77	62	127
ENSMUSG00000003208.9	173	168	295	208	119	158	188	126	162	161	307	111	218	203	231
ENSMUSG00000003226.7	1809	1756	1872	2008	1545	1939	1783	1469	1535	1586	1156	1026	1372	1223	1449
ENSMUSG00000003227.4	16	21	36	13	17	16	14	11	15	16	35	11	36	42	40
ENSMUSG00000003228.9	1205	990	1200	1146	1325	1174	823	715	714	756	1162	563	1172	1030	1072
ENSMUSG00000003233.12	1327	1189	1130	1301	895	1248	1240	1044	1131	1098	1064	880	970	893	859
ENSMUSG00000003234.16	1256	1086	1518	1377	915	1265	1422	1058	1206	1230	1531	874	1349	1396	1366
ENSMUSG00000003235.13	1231	1237	1411	1407	794	1296	1314	1133	1240	1206	1283	739	1099	1247	1227
ENSMUSG00000003269.17	792	664	1178	1029	630	888	943	688	777	879	1381	550	1087	1282	1089
ENSMUSG00000003271.17	3	1	8	0	1	4	5	3	3	2	20	3	2	3	5
ENSMUSG00000003273.14	96	75	193	184	80	135	140	115	125	197	172	74	114	103	127
ENSMUSG00000003279.17	94	120	102	110	77	94	75	58	72	61	130	92	95	51	72
ENSMUSG00000003282.9	49	35	8	40	31	47	44	40	35	31	12	19	31	6	6
ENSMUSG00000003283.14	94	130	404	114	159	31	89	23	47	90	431	95	364	366	524
ENSMUSG00000003299.10	2091	2024	2122	2432	1408	2171	2373	1947	2012	2344	2453	1262	1929	1957	2016
ENSMUSG00000003308.15	1846	1838	2226	2101	1237	1735	1782	1479	1688	1648	2296	1087	1889	1626	1966
ENSMUSG00000003309.14	2	0	46	0	4	6	3	0	0	7	47	0	7	2	0
ENSMUSG00000003316.14	4152	4332	4582	5286	2918	4142	3786	3441	4127	3713	5015	2705	4022	4351	3703
ENSMUSG00000003344.14	1125	1027	1209	1333	835	1133	1237	950	1107	1052	1148	569	1000	791	991
ENSMUSG00000003345.16	2673	2578	3464	3176	1896	2522	2812	2262	2592	2628	3725	1744	2768	2990	3030
ENSMUSG00000003346.14	1067	1072	1931	1247	843	1050	1201	908	1013	1159	1728	731	1245	1434	1529
ENSMUSG00000003348.10	279	242	996	471	330	202	269	169	206	289	808	210	630	602	821
ENSMUSG00000003352.14	185	167	535	236	246	164	232	145	184	245	442	133	331	241	323
ENSMUSG00000003354.6	30	15	33	31	16	18	15	13	16	14	48	20	34	28	28
ENSMUSG00000003355.7	64	76	146	108	69	82	99	64	79	72	195	87	157	105	154
ENSMUSG00000003360.15	1707	1581	1995	2016	1281	1793	1695	1510	1631	1563	1813	1071	1587	1449	1596
ENSMUSG00000003363.15	851	813	1882	1069	794	758	943	588	739	932	1961	563	1329	1604	1572
ENSMUSG00000003378.9	244	248	437	325	218	264	298	195	221	286	453	186	285	179	318
ENSMUSG00000003379.7	166	29	3828	93	142	56	57	36	92	320	1160	173	263	247	107
ENSMUSG00000003380.11	3882	3196	5864	5078	3683	4191	5254	3812	3605	4423	7255	2078	5399	6277	6838
ENSMUSG00000003382.18	723	830	1036	835	644	754	686	642	666	734	802	561	796	674	809
ENSMUSG00000003402.14	1216	1181	2134	1579	1115	1275	1241	907	1131	1316	2518	927	1818	1818	1737
ENSMUSG00000003410.8	15	5	17	14	10	15	13	9	8	33	23	14	17	12	9
ENSMUSG00000003411.10	25	1	26	10	6	48	39	27	24	48	37	10	14	9	13
ENSMUSG00000003418.11	183	144	239	158	114	169	165	117	138	123	121	75	103	147	93
ENSMUSG00000003420.8	2380	2352	4942	3154	2498	2485	2629	2076	2194	3189	5352	1785	3651	3662	4154
ENSMUSG00000003421.13	683	723	988	899	544	737	824	654	727	785	1083	436	827	910	1072
ENSMUSG00000003423.15	679	641	938	688	495	633	809	617	639	788	1164	397	819	957	937
ENSMUSG00000003429.11	4959	5321	11589	6751	4832	5333	6580	4263	4900	6498	11196	3422	8370	10556	11868
ENSMUSG00000003435.9	2185	2165	3070	2636	1611	2260	2230	1848	2084	2006	2868	1495	2250	2180	2107
ENSMUSG00000003436.11	0	0	0	0	0	1	1	2	0	1	2	0	2	4	0
ENSMUSG00000003437.14	1094	1124	1946	1514	929	1234	1333	1002	1156	1344	2247	936	1644	1798	1628
ENSMUSG00000003438.17	1225	1145	1331	1253	844	1187	1331	976	1076	1259	1344	787	1005	1185	1180
ENSMUSG00000003444.8	368	335	455	430	314	374	449	348	354	400	583	213	446	536	417
ENSMUSG00000003452.15	159	128	239	188	208	206	170	136	160	135	207	137	175	138	190
ENSMUSG00000003458.12	1250	1237	1854	1479	966	1311	1229	963	1117	1258	1753	732	1364	1441	1448
ENSMUSG00000003464.13	2826	2913	2219	3456	1590	3355	3147	2737	2718	3422	2753	1721	2484	2148	2515
ENSMUSG00000003469.9	485	509	317	543	378	601	632	543	555	560	341	270	382	296	552
ENSMUSG00000003476.16	710	633	393	678	292	795	711	697	693	739	343	275	371	248	350
ENSMUSG00000003477.5	532	524	2000	1260	889	1046	680	709	526	907	2186	176	729	29	1334
ENSMUSG00000003484.4	13	11	188	8	8	7	6	2	7	21	85	14	16	22	15
ENSMUSG00000003500.13	644	725	1008	734	533	681	763	533	564	706	973	490	773	763	721
ENSMUSG00000003518.13	3770	3365	3107	3591	2382	3844	3098	2957	2992	3517	3295	2078	2917	3461	2648
ENSMUSG00000003526.12	470	368	591	590	394	535	609	412	466	593	365	314	316	260	281
ENSMUSG00000003527.9	326	324	517	384	259	338	353	284	280	312	435	203	325	324	369
ENSMUSG00000003528.15	318	297	4209	839	1049	714	517	235	327	801	1946	510	893	500	633
ENSMUSG00000003531.15	701	701	920	820	559	721	825	673	595	847	972	402	638	812	744
ENSMUSG00000003534.17	1462	1491	1947	1716	1161	1432	1366	1045	1332	1809	1837	799	1369	1286	1733
ENSMUSG00000003541.6	453	498	751	983	439	581	835	466	562	1113	874	344	649	1088	767
ENSMUSG00000003545.3	22	42	93	16	15	22	30	10	23	21	39	14	30	44	32
ENSMUSG00000003546.10	863	763	867	946	524	798	812	735	772	823	1044	513	744	944	805
ENSMUSG00000003549.9	356	396	472	485	297	379	443	295	357	484	656	304	478	626	533
ENSMUSG00000003559.8	722	688	692	880	484	684	805	651	697	795	577	422	563	416	612
ENSMUSG00000003573.15	251	295	447	396	282	330	341	225	271	332	472	206	343	376	325
ENSMUSG00000003575.13	469	415	497	516	310	458	433	358	424	386	416	232	372	298	343
ENSMUSG00000003581.14	369	352	599	433	310	328	406	302	366	392	611	230	425	418	465
ENSMUSG00000003585.13	32	27	64	29	20	51	37	26	22	29	61	27	28	25	38
ENSMUSG00000003604.14	330	335	462	425	259	364	455	352	355	405	465	267	346	377	365
ENSMUSG00000003617.16	991	2104	3518	3071	3344	1916	2205	1559	1896	1715	3074	1258	3241	2243	3314
ENSMUSG00000003623.4	802	808	853	929	633	816	834	636	794	762	509	405	645	449	733
ENSMUSG00000003644.17	321	386	975	397	374	337	281	241	246	301	952	283	704	751	810
ENSMUSG00000003657.9	0	3	0	2	0	1	0	1	1	4	2	0	0	0	1
ENSMUSG00000003660.10	2047	1940	2304	2282	1533	2065	1920	1585	1971	1735	1533	1178	1643	1326	1387
ENSMUSG00000003662.10	828	737	1034	838	552	814	889	668	732	874	957	501	733	897	898
ENSMUSG00000003665.7	9	74	45	21	96	14	14	3	14	12	78	37	43	66	67
ENSMUSG00000003680.16	173	157	300	261	119	187	228	179	228	215	272	98	242	254	257
ENSMUSG00000003721.14	1216	1192	1167	1425	927	1302	1414	1156	1193	1302	952	700	980	1063	1265
ENSMUSG00000003731.13	2188	2048	1683	2391	1302	2339	2023	1858	1999	1821	1428	1170	1519	1306	1406
ENSMUSG00000003746.16	1482	1346	1933	1534	1785	1306	1391	1049	1227	1283	1101	804	1292	927	1402
ENSMUSG00000003752.9	149	110	230	154	97	114	130	90	124	135	161	121	126	146	141
ENSMUSG00000003762.13	275	260	623	359	270	191	276	208	169	327	658	202	380	317	473
ENSMUSG00000003778.14	606	660	954	753	453	680	654	544	603	639	817	404	669	598	697
ENSMUSG00000003779.16	41	71	194	62	33	62	59	23	55	46	100	33	77	111	91
ENSMUSG00000003808.18	593	573	992	688	423	589	647	483	560	584	1089	375	820	892	853
ENSMUSG00000003809.14	1298	1319	1067	1390	737	1380	1666	1321	1346	1415	1074	804	894	807	940
ENSMUSG00000003810.12	3603	2804	2530	3875	2248	3428	3338	3018	3260	2934	2652	1911	2643	2759	2375
ENSMUSG00000003812.13	357	456	652	411	358	517	423	376	349	417	683	277	444	547	602
ENSMUSG00000003813.15	1477	1663	1735	1719	1006	1642	1737	1489	1474	1679	1802	938	1641	1676	1752
ENSMUSG00000003814.8	7277	7399	13960	9163	9140	6514	8486	4544	6219	7493	19203	6241	15471	14048	16976
ENSMUSG00000003824.12	18	9	62	31	20	26	16	10	15	12	25	11	20	32	27
ENSMUSG00000003847.16	1357	1186	1495	1303	1360	1410	1323	1015	1039	1059	1378	947	1082	866	996
ENSMUSG00000003848.14	551	490	593	629	376	535	604	433	491	550	630	326	536	583	621
ENSMUSG00000003849.8	856	994	452	1043	385	1005	1059	835	755	915	771	357	995	1282	1060
ENSMUSG00000003863.18	11	4	20	7	7	13	9	13	9	15	13	12	13	7	9
ENSMUSG00000003865.16	2814	2493	2252	2943	1775	3053	2838	2836	2655	2875	2018	1801	2001	1874	1644
ENSMUSG00000003868.14	533	559	1091	687	432	569	624	495	520	632	902	387	679	637	714
ENSMUSG00000003872.9	21	19	20	18	10	15	28	8	15	28	19	21	16	19	16
ENSMUSG00000003873.11	518	559	1113	663	476	486	625	346	436	612	1252	382	804	1082	1127
ENSMUSG00000003882.5	33	27	231	125	119	18	20	18	26	28	84	26	111	109	125
ENSMUSG00000003923.14	927	930	965	1018	589	1046	1057	897	968	971	721	500	767	639	842
ENSMUSG00000003929.11	159	155	180	178	108	176	156	160	134	125	148	88	105	108	157
ENSMUSG00000003934.5	2053	2930	933	2434	1432	3425	1866	2948	2422	2017	1023	1175	789	551	579
ENSMUSG00000003948.17	932	1209	2184	1356	1075	1380	1269	861	969	1626	1378	841	1557	634	1071
ENSMUSG00000003949.16	519	816	1092	1353	306	661	752	687	827	1243	356	235	409	140	517
ENSMUSG00000003955.8	1817	2213	1686	2077	1535	1670	2154	1581	1792	2169	2143	1048	1776	3124	2352
ENSMUSG00000003970.9	7028	7677	15355	9458	6538	7012	9284	6027	7399	9190	14328	5022	10048	11691	13168
ENSMUSG00000003974.6	4	3	2	5	1	2	3	2	5	4	1	1	2	1	0
ENSMUSG00000003992.15	909	840	840	1063	655	866	888	738	750	855	697	488	793	687	774
ENSMUSG00000004018.9	143	156	247	208	110	186	173	135	144	185	200	97	196	151	186
ENSMUSG00000004031.13	5	8	59	10	1	6	12	2	7	3	14	0	2	0	1
ENSMUSG00000004032.10	795	666	876	773	523	998	1074	851	779	830	777	508	679	607	773
ENSMUSG00000004035.12	811	784	575	825	529	887	1004	729	787	811	755	549	538	544	404
ENSMUSG00000004038.9	0	1	5	2	0	1	2	4	0	1	4	1	2	5	2
ENSMUSG00000004040.16	4653	4637	5316	5151	3564	4245	4191	3293	3809	3942	5859	3647	5469	6111	5414
ENSMUSG00000004043.14	715	717	811	711	492	811	642	609	674	671	561	447	572	365	563
ENSMUSG00000004044.9	6657	6490	9781	9019	5466	7809	7209	5922	7136	7161	11089	5453	8604	7454	8060
ENSMUSG00000004054.9	1105	981	1256	1092	883	928	1035	818	969	1004	1101	627	934	951	1057
ENSMUSG00000004056.15	5024	5388	5784	5801	4172	4813	4972	4216	4228	4777	4749	3242	4182	3316	4049
ENSMUSG00000004069.17	3255	3194	2757	3612	1912	3454	3528	3054	3221	3342	2301	1996	2487	2285	2375
ENSMUSG00000004070.15	1240	1226	1587	1429	905	1418	1568	1095	1244	1316	1568	759	1376	1643	1438
ENSMUSG00000004071.13	1767	1959	1826	2026	1209	1984	2025	1848	1816	2120	1600	1101	1432	1281	1349
ENSMUSG00000004085.14	6816	5061	3340	6012	3867	6325	4653	4610	5029	4397	3830	3305	3955	3885	3368
ENSMUSG00000004096.9	1023	1083	1712	1351	798	1136	1294	1007	1029	1323	1697	703	1383	1554	1584
ENSMUSG00000004098.7	653	694	422	281	450	912	766	494	747	403	797	492	653	1162	443
ENSMUSG00000004099.16	574	550	1408	669	510	572	544	416	517	533	823	318	743	659	673
ENSMUSG00000004100.12	205	208	554	262	204	179	216	168	173	224	528	185	339	326	387
ENSMUSG00000004105.8	2626	2911	3236	3660	2236	2608	2606	2225	2349	2706	2043	1344	2455	1927	2174
ENSMUSG00000004110.16	13	17	53	25	24	25	24	7	20	21	22	22	23	20	14
ENSMUSG00000004113.18	4	1	84	3	3	7	4	2	3	10	14	7	8	7	5
ENSMUSG00000004127.12	71	60	124	92	57	71	99	34	73	70	111	30	85	95	80
ENSMUSG00000004151.17	559	501	554	781	370	564	490	426	621	515	469	349	527	337	589
ENSMUSG00000004187.11	163	135	192	186	116	158	197	142	147	148	225	84	130	74	145
ENSMUSG00000004207.14	37638	35568	50866	44147	26309	37164	37444	29319	31214	37307	65429	23713	49669	54538	58300
ENSMUSG00000004221.16	975	868	1030	928	641	964	930	808	858	872	786	495	736	635	795
ENSMUSG00000004233.14	176	149	205	178	119	249	166	193	175	178	158	135	178	143	143
ENSMUSG00000004263.15	1682	1624	2118	1893	1462	1694	1674	1411	1560	1565	1775	1079	1712	1429	1561
ENSMUSG00000004264.17	4509	4437	5047	4867	2794	4692	5172	4189	4479	5265	5234	2881	4593	5086	5232
ENSMUSG00000004266.15	341	373	2642	428	531	181	251	75	197	305	1807	299	1187	1222	1623
ENSMUSG00000004267.16	157	139	395	207	224	195	196	143	148	253	422	159	330	489	241
ENSMUSG00000004268.11	825	843	1227	1010	646	883	1057	732	740	951	1488	697	1086	1174	1081
ENSMUSG00000004270.13	740	777	958	769	540	929	863	704	788	824	795	500	684	505	736
ENSMUSG00000004285.12	1026	1095	1864	1276	876	1136	1405	926	984	1314	2136	827	1564	1766	1708
ENSMUSG00000004296.14	1	0	11	0	3	0	2	0	1	0	8	3	11	7	14
ENSMUSG00000004317.14	148	111	207	146	134	144	105	108	103	120	126	85	153	131	151
ENSMUSG00000004319.15	1090	846	1097	1051	691	1200	1001	1080	1053	1012	781	628	742	698	734
ENSMUSG00000004328.15	23	36	68	46	9	27	22	14	25	20	47	16	33	18	25
ENSMUSG00000004347.16	1406	1376	745	1486	688	1343	1525	1316	1635	924	646	707	850	945	913
ENSMUSG00000004356.8	458	463	602	543	391	440	438	359	427	454	505	325	432	411	453
ENSMUSG00000004359.16	19	12	104	28	12	5	21	12	18	26	60	19	37	32	46
ENSMUSG00000004360.9	42	45	109	99	68	53	41	39	34	71	50	49	54	42	65
ENSMUSG00000004364.14	2908	2857	2531	3286	1856	3086	2948	2791	2816	2741	1803	1659	2102	1775	2292
ENSMUSG00000004371.15	2	3	14	4	5	2	6	1	1	1	17	4	8	12	11
ENSMUSG00000004383.18	1307	1251	840	1410	894	1255	1242	1159	1208	1087	725	628	826	706	893
ENSMUSG00000004393.10	418	448	609	465	326	504	473	384	416	483	601	321	568	501	558
ENSMUSG00000004394.12	2241	2019	2194	2488	1594	2008	2345	1745	2065	2144	2413	1073	2045	2172	2083
ENSMUSG00000004415.15	16	6	9	2	5	9	6	11	19	13	10	10	9	11	8
ENSMUSG00000004446.12	68	77	403	111	74	47	69	15	41	64	212	75	194	165	260
ENSMUSG00000004451.14	739	752	1052	890	670	659	737	582	659	714	1095	475	958	1128	1149
ENSMUSG00000004455.16	3215	3205	3782	3927	2456	3218	3401	3099	3062	3250	2910	1795	2923	2878	3406
ENSMUSG00000004460.17	1269	1283	2133	1560	1255	1297	1507	980	1171	1318	2498	975	1997	1978	2069
ENSMUSG00000004462.7	182	235	323	308	200	317	313	200	269	253	236	108	272	192	255
ENSMUSG00000004473.10	124	100	350	138	162	114	94	78	102	109	422	87	253	212	163
ENSMUSG00000004500.9	126	133	199	161	132	145	137	103	120	127	129	74	154	66	127
ENSMUSG00000004508.6	753	808	887	979	898	801	710	572	720	633	955	541	913	957	944
ENSMUSG00000004530.12	1022	1016	1752	1280	924	1112	1054	763	869	942	1868	805	1433	1783	1553
ENSMUSG00000004535.12	2733	2670	3199	3315	2035	2961	2777	2617	2566	2776	2297	1478	2594	2217	2397
ENSMUSG00000004552.16	43	36	529	91	113	37	14	18	27	62	243	51	157	205	203
ENSMUSG00000004558.15	29748	30092	22106	34293	15550	33315	34334	30664	32744	32470	28312	18114	24175	28998	23950
ENSMUSG00000004561.14	349	338	565	457	258	385	398	316	356	439	736	272	424	404	427
ENSMUSG00000004562.16	1120	934	1499	1315	1205	1245	1158	843	1057	961	1480	783	1333	1117	1218
ENSMUSG00000004565.15	278	229	455	369	296	283	265	187	225	277	438	172	291	300	277
ENSMUSG00000004567.16	706	621	927	743	484	631	647	541	595	703	934	429	690	667	688
ENSMUSG00000004568.12	632	500	1067	731	552	570	546	445	510	570	703	408	566	389	501
ENSMUSG00000004591.16	1178	1101	1053	1288	995	1103	1097	901	922	953	612	535	912	662	1094
ENSMUSG00000004609.11	207	202	327	177	158	172	217	122	151	198	205	63	213	202	162
ENSMUSG00000004610.4	10497	11756	10362	11875	5640	10742	13672	10031	10516	12394	12976	7001	9093	9015	9037
ENSMUSG00000004612.9	53	53	294	158	87	2	12	5	7	24	663	53	605	543	771
ENSMUSG00000004626.14	151	141	942	233	249	156	148	78	114	226	721	166	453	352	505
ENSMUSG00000004630.18	3	4	0	4	0	3	0	1	3	0	1	0	4	5	0
ENSMUSG00000004631.15	513	484	995	745	603	586	714	507	576	620	808	329	725	478	748
ENSMUSG00000004633.17	108	107	207	159	105	94	114	66	93	112	222	58	182	130	181
ENSMUSG00000004637.15	129	100	224	138	118	158	189	158	147	188	157	81	116	100	124
ENSMUSG00000004642.13	337	318	904	398	326	316	398	290	321	407	560	228	408	522	585
ENSMUSG00000004651.6	28	26	71	43	35	37	26	13	23	25	78	31	67	48	51
ENSMUSG00000004655.5	4061	4752	6284	7319	3478	5881	6074	6528	5839	6579	3845	3025	2878	2273	3465
ENSMUSG00000004661.15	94	78	318	94	89	98	83	63	78	98	137	65	100	86	84
ENSMUSG00000004665.10	1400	1366	4174	1832	1379	1410	1470	916	1223	1413	3606	1066	2778	2636	2981
ENSMUSG00000004667.18	1371	1589	1778	1814	990	1463	1799	1335	1440	1680	2196	864	1682	2029	1851
ENSMUSG00000004668.14	1	0	14	4	2	0	0	1	0	3	12	0	2	1	0
ENSMUSG00000004677.17	922	812	1701	1217	885	862	776	600	739	825	1599	683	1197	1242	1281
ENSMUSG00000004698.10	639	658	489	555	422	581	622	556	655	638	392	229	391	368	589
ENSMUSG00000004707.14	96	92	698	156	231	19	42	11	27	71	499	95	380	346	463
ENSMUSG00000004709.14	18	16	38	23	11	2	9	2	5	6	51	12	52	53	93
ENSMUSG00000004730.15	606	666	1118	745	889	385	432	185	328	353	1122	322	1209	1211	1612
ENSMUSG00000004748.5	2811	2801	1919	3079	1375	3100	3448	2895	3326	3431	2791	1942	2146	2344	2089
ENSMUSG00000004768.14	356	285	421	370	315	347	290	263	293	292	405	191	346	335	340
ENSMUSG00000004771.12	1586	1650	1768	1851	1211	1700	1813	1437	1473	1686	1721	847	1654	1865	2545
ENSMUSG00000004788.11	579	581	864	657	402	626	680	466	554	617	886	380	696	773	690
ENSMUSG00000004789.10	13796	13249	11475	14763	7028	14883	14728	13063	14063	14034	10561	8028	9840	9433	8780
ENSMUSG00000004791.7	110	172	253	228	141	143	178	102	115	174	200	127	168	390	174
ENSMUSG00000004798.14	2131	1785	1601	2101	1210	1981	1797	1709	1830	1724	1124	963	1217	1096	1484
ENSMUSG00000004814.10	63	57	96	67	36	59	73	58	90	124	173	52	42	100	187
ENSMUSG00000004815.12	170	127	203	189	178	159	155	141	144	177	108	92	138	98	107
ENSMUSG00000004837.2	244	260	1027	313	224	223	257	168	208	303	626	166	431	498	595
ENSMUSG00000004842.18	19	8	81	40	21	24	21	12	19	16	99	27	108	154	38
ENSMUSG00000004843.7	971	1034	1077	1149	720	1101	1046	857	979	989	930	548	918	957	1434
ENSMUSG00000004846.10	1150	1082	2020	1426	1262	1018	1148	686	949	1225	2421	958	1738	1917	1971
ENSMUSG00000004849.14	747	813	1464	944	640	754	853	612	628	793	1785	499	1186	1570	1553
ENSMUSG00000004864.13	15	16	111	31	29	15	27	8	9	21	96	8	41	45	45
ENSMUSG00000004865.16	743	721	1180	886	553	771	732	608	688	673	1007	567	860	774	884
ENSMUSG00000004872.15	5	0	1	2	0	2	3	1	1	3	0	2	1	1	2
ENSMUSG00000004880.11	504	562	1012	682	454	525	458	408	478	469	621	275	548	489	779
ENSMUSG00000004885.5	3	23	7	0	2	0	1	1	1	1	10	2	7	67	13
ENSMUSG00000004891.16	1520	1664	1306	1714	930	1566	1649	1204	1486	1203	2150	1249	1755	2831	1666
ENSMUSG00000004892.13	17	9	22	37	15	28	22	11	12	18	23	14	8	4	4
ENSMUSG00000004895.9	976	932	1226	1224	657	1008	1071	957	1030	997	1352	704	1036	1096	1026
ENSMUSG00000004896.16	251	175	456	311	223	191	258	185	229	251	413	157	281	312	309
ENSMUSG00000004897.16	2739	2679	4140	3439	2117	2864	3060	2279	2613	3277	4360	1769	3160	3700	3439
ENSMUSG00000004902.7	5	2	9	2	6	2	3	6	4	3	13	0	3	4	4
ENSMUSG00000004929.12	371	321	528	421	237	363	417	264	344	369	544	233	462	448	456
ENSMUSG00000004931.11	1470	1357	1372	1739	911	1333	1710	1303	1353	1547	1542	1026	1375	1302	1424
ENSMUSG00000004933.17	32	19	144	34	31	20	21	8	22	31	108	15	57	67	80
ENSMUSG00000004934.14	541	458	775	689	372	561	540	460	518	586	868	371	606	663	577
ENSMUSG00000004936.8	1303	1401	1740	1554	1057	1338	1371	1080	1197	1337	1194	766	1453	1398	1739
ENSMUSG00000004937.6	1968	1859	2418	2241	1499	2057	2223	1741	1876	2128	2383	1215	1964	1927	1902
ENSMUSG00000004939.7	227	348	265	199	141	146	174	114	174	233	1508	367	1315	2062	1339
ENSMUSG00000004945.15	1756	1746	1701	1824	1145	1725	1985	1628	1563	2006	1675	986	1529	1592	1798
ENSMUSG00000004947.15	217	266	590	344	328	278	278	224	247	369	446	225	357	320	347
ENSMUSG00000004951.10	4741	3723	5159	7545	3696	4525	5643	4369	4521	5548	10971	6116	8624	9761	12835
ENSMUSG00000004952.13	295	280	711	360	297	238	286	184	240	291	795	162	568	492	587
ENSMUSG00000004961.7	21	17	40	10	11	28	19	13	15	27	61	10	21	18	29
ENSMUSG00000004980.16	10189	10771	15614	13016	7461	11359	12804	10178	10828	13029	14058	7044	11271	11820	12828
ENSMUSG00000004988.9	6	1	2	2	4	0	0	2	0	0	6	5	1	4	3
ENSMUSG00000004994.12	137	133	203	159	110	145	182	106	130	150	223	93	176	140	206
ENSMUSG00000004996.9	151	198	271	216	106	197	233	172	175	205	295	105	204	224	268
ENSMUSG00000005034.15	1828	1827	2036	2153	1127	1974	1882	1554	1624	1745	1371	927	1640	1333	1557
ENSMUSG00000005043.13	276	291	572	395	312	395	267	258	239	334	453	177	413	329	463
ENSMUSG00000005045.16	57	21	60	31	38	38	51	32	34	43	47	34	32	15	24
ENSMUSG00000005054.7	294	352	965	552	361	312	426	218	242	372	1061	235	856	899	991
ENSMUSG00000005057.13	46	51	723	119	218	110	88	27	34	163	133	93	112	66	54
ENSMUSG00000005069.12	690	667	1079	843	616	782	747	614	663	800	832	447	681	575	646
ENSMUSG00000005078.16	483	535	624	550	357	519	470	423	487	528	639	312	528	556	673
ENSMUSG00000005087.17	484	534	1791	810	619	426	289	207	325	322	1850	443	1475	1374	1946
ENSMUSG00000005089.15	29	18	70	24	31	22	21	11	18	27	34	12	41	45	38
ENSMUSG00000005102.13	243	211	328	292	177	217	218	185	185	169	258	138	259	226	206
ENSMUSG00000005103.12	2819	2972	3669	3218	2005	2837	2727	2216	2536	2597	3848	1813	3489	3624	3470
ENSMUSG00000005107.13	42	57	86	71	48	56	48	48	49	41	77	35	91	58	102
ENSMUSG00000005124.10	89	108	142	67	79	114	107	95	70	116	69	55	75	36	44
ENSMUSG00000005125.13	1078	968	1945	1818	1181	1267	1404	929	1042	1230	1666	601	1273	1565	1510
ENSMUSG00000005131.4	4	2	7	4	3	1	7	4	3	1	11	2	5	9	9
ENSMUSG00000005142.10	1213	1256	3275	1745	1292	1091	1076	717	996	1324	2623	732	1985	2218	2080
ENSMUSG00000005148.8	23	20	207	35	27	35	21	18	17	43	165	22	37	25	40
ENSMUSG00000005150.16	530	500	624	580	316	522	576	458	448	566	851	319	533	665	585
ENSMUSG00000005161.15	7934	8013	7765	9404	4801	8583	9654	7907	8130	9843	9767	5346	8124	9619	8294
ENSMUSG00000005198.15	1691	1538	2982	1901	1325	1823	1383	1352	1647	1505	2182	1164	1844	1584	1856
ENSMUSG00000005204.12	819	824	1215	1019	714	839	845	670	739	850	1072	552	946	883	1006
ENSMUSG00000005220.10	6071	5193	2482	6234	3101	5829	5352	4967	6009	4657	1635	2792	3025	1513	3233
ENSMUSG00000005225.15	280	295	297	286	258	261	300	234	233	237	211	148	208	210	232
ENSMUSG00000005233.16	26	18	72	17	11	23	13	15	26	6	59	12	39	61	63
ENSMUSG00000005237.14	16	14	50	16	7	11	17	19	19	15	57	9	22	12	14
ENSMUSG00000005251.15	25	29	71	39	18	22	24	24	10	37	68	18	15	6	12
ENSMUSG00000005262.13	945	984	1376	1147	618	1026	1144	876	973	1066	1345	607	1064	1183	1116
ENSMUSG00000005267.13	70	68	94	103	75	78	63	52	73	69	100	62	106	69	106
ENSMUSG00000005268.20	261	165	119	183	196	270	236	253	135	243	122	148	90	73	79
ENSMUSG00000005299.6	2497	2374	2893	2966	1919	2770	2555	2446	2505	2617	2301	1621	1962	1952	1820
ENSMUSG00000005312.15	1695	1724	2630	2137	1342	1765	1769	1517	1586	1777	1838	1125	1832	1609	1698
ENSMUSG00000005320.9	7	9	9	11	8	25	7	12	12	13	32	8	4	2	2
ENSMUSG00000005338.13	221	167	372	230	349	185	228	108	161	258	251	132	250	212	323
ENSMUSG00000005339.10	0	9	9	3	4	0	2	0	0	6	1	1	0	0	3
ENSMUSG00000005354.16	4277	4307	4546	4826	2751	4426	5159	3889	4042	4684	5544	2816	4285	4688	4685
ENSMUSG00000005357.9	2	2	24	1	5	2	3	0	1	1	7	0	6	1	6
ENSMUSG00000005360.14	107	104	571	294	424	147	153	79	67	217	357	121	344	123	275
ENSMUSG00000005362.14	790	774	663	870	558	752	793	717	761	767	393	330	520	361	828
ENSMUSG00000005364.11	9	1	31	6	2	6	1	3	3	9	22	7	8	5	3
ENSMUSG00000005370.4	283	295	704	302	270	301	249	202	294	250	355	190	320	263	313
ENSMUSG00000005371.15	1063	1030	1117	1198	854	1253	1087	910	1041	960	705	542	854	701	940
ENSMUSG00000005373.13	452	410	920	593	653	523	476	402	359	514	543	416	370	236	293
ENSMUSG00000005374.13	376	361	628	447	353	390	421	320	402	408	479	282	439	337	406
ENSMUSG00000005378.17	332	364	607	405	267	303	367	307	277	362	581	227	472	411	533
ENSMUSG00000005397.8	3837	4023	4909	5011	3562	4214	4068	3247	3698	3805	2953	2082	3570	3236	3569
ENSMUSG00000005410.6	142	134	758	157	114	124	130	93	100	138	383	83	255	337	291
ENSMUSG00000005413.8	331	462	975	423	359	356	348	188	224	404	896	335	783	2232	998
ENSMUSG00000005417.17	5203	4752	5363	5602	4527	5190	4772	3993	4093	4172	5258	3213	4777	3946	4356
ENSMUSG00000005442.13	1656	1508	2295	1875	1578	1534	1485	1156	1328	1362	2066	1137	1603	1480	1526
ENSMUSG00000005447.12	66	82	416	86	59	68	83	46	67	81	221	70	147	208	149
ENSMUSG00000005465.9	102	101	454	139	137	92	89	54	80	112	265	76	265	196	324
ENSMUSG00000005469.10	6400	6149	5921	7457	3437	6930	6808	5972	6311	6574	6079	3573	5480	5751	5424
ENSMUSG00000005470.8	42	36	274	43	46	59	61	20	46	49	106	22	68	108	107
ENSMUSG00000005481.18	466	511	1014	589	382	487	480	404	382	463	926	350	710	679	775
ENSMUSG00000005483.10	462	396	1007	812	516	479	639	494	418	648	512	222	434	791	543
ENSMUSG00000005493.15	37	20	49	46	48	36	21	13	27	22	48	37	43	38	27
ENSMUSG00000005501.14	419	343	477	399	352	460	387	335	348	279	355	262	329	290	280
ENSMUSG00000005505.12	449	426	514	536	359	504	502	420	447	438	351	291	405	298	348
ENSMUSG00000005506.16	2888	2762	3025	3268	1820	2947	2548	2376	2556	2697	2803	1669	2562	2501	2602
ENSMUSG00000005510.9	7027	6763	5936	7544	3921	7396	8646	6626	6780	7910	7749	4477	5904	6839	6443
ENSMUSG00000005514.14	2240	2105	4617	3307	2037	2594	2665	1925	1812	2580	3675	1552	2911	1931	2511
ENSMUSG00000005533.10	891	1027	1530	1349	1062	919	795	722	840	857	1575	1043	1155	1272	1139
ENSMUSG00000005534.10	2805	2674	1750	3106	1831	3050	2600	2692	2748	2444	1636	1959	1708	1745	1538
ENSMUSG00000005540.10	46	17	860	17	27	31	18	18	24	58	304	34	48	17	30
ENSMUSG00000005547.14	333	1	4587	0	72	98	2	0	0	735	3388	0	462	4	0
ENSMUSG00000005553.14	0	1	2	0	2	0	0	0	0	0	0	1	1	1	2
ENSMUSG00000005566.14	1771	1759	3224	2112	1362	1836	1898	1447	1572	1753	2815	1351	2109	2249	2092
ENSMUSG00000005575.16	3265	3071	3510	3444	2283	3254	3505	3109	3155	3659	4786	2006	3432	4465	3712
ENSMUSG00000005580.11	484	477	180	378	371	345	324	345	388	277	88	231	160	77	79
ENSMUSG00000005583.16	1631	1497	2018	1733	954	1576	1442	1235	1656	1644	1421	767	1211	1175	1547
ENSMUSG00000005609.16	529	637	931	733	497	742	650	602	617	647	771	404	665	681	552
ENSMUSG00000005610.17	23215	22722	17074	23971	15618	23714	21283	20737	21237	20422	11927	10533	14363	12977	18175
ENSMUSG00000005611.15	639	393	775	936	509	1115	995	848	752	987	681	510	514	219	376
ENSMUSG00000005615.15	2783	2210	1880	2983	1691	2648	2611	2351	2460	2673	1642	1424	1629	1638	1631
ENSMUSG00000005621.11	693	671	989	985	682	647	710	608	647	727	655	476	678	620	616
ENSMUSG00000005625.15	1795	1795	2776	2271	1341	1999	2086	1699	1840	2112	3015	1202	2434	2739	2588
ENSMUSG00000005628.12	395	339	207	399	164	292	454	396	418	485	371	193	328	231	426
ENSMUSG00000005640.11	1	0	21	1	0	4	0	1	0	1	2	0	1	2	0
ENSMUSG00000005656.9	661	697	1138	842	647	674	728	517	606	732	987	394	914	1000	1081
ENSMUSG00000005667.8	92	110	497	159	149	102	221	69	82	88	392	61	371	363	319
ENSMUSG00000005672.12	137	157	239	182	96	129	132	116	115	122	207	76	218	185	204
ENSMUSG00000005674.9	1914	2031	1737	2234	1227	2005	2331	1733	1944	2028	1837	1056	1660	1600	1953
ENSMUSG00000005677.14	15	15	27	25	16	18	30	16	21	23	40	10	21	17	21
ENSMUSG00000005681.12	15	4	0	0	22	2	13	3	2	3	0	0	4	6	0
ENSMUSG00000005682.9	439	329	708	480	315	377	411	315	395	355	599	271	426	337	477
ENSMUSG00000005683.8	30312	30999	25290	34878	14737	32107	31791	28912	30235	31300	24512	18500	22892	20987	20890
ENSMUSG00000005686.17	1233	1214	719	1064	662	804	803	641	840	717	590	513	787	399	819
ENSMUSG00000005687.14	851	924	1206	1039	615	930	1080	771	794	938	1136	551	933	998	1172
ENSMUSG00000005696.11	3	5	67	14	7	4	3	0	1	4	62	6	29	33	53
ENSMUSG00000005698.15	1037	1063	1455	1328	890	1263	1142	920	1085	1036	934	581	1005	792	931
ENSMUSG00000005699.16	125	107	188	144	96	129	131	93	101	123	200	61	169	134	144
ENSMUSG00000005705.10	3	0	7	0	0	2	4	1	1	3	7	1	0	0	2
ENSMUSG00000005716.16	0	8	6	5	4	8	31	3	5	267	49	6	3	23	7
ENSMUSG00000005718.8	62	61	193	95	60	56	75	57	52	71	139	61	116	64	139
ENSMUSG00000005732.14	728	768	1338	827	537	684	772	538	594	688	1163	442	1026	1102	1267
ENSMUSG00000005763.15	45	58	282	102	53	44	43	25	49	51	158	38	160	138	203
ENSMUSG00000005774.12	264	232	594	283	240	226	210	157	193	162	410	159	404	239	405
ENSMUSG00000005779.12	3000	3149	4397	3738	2229	3044	3631	2657	2982	3481	5151	1951	4026	4965	5080
ENSMUSG00000005800.3	0	1	2	2	3	2	0	0	1	0	0	1	0	17	2
ENSMUSG00000005802.12	452	438	425	459	380	470	384	305	353	331	414	234	377	408	532
ENSMUSG00000005803.14	1274	1238	1413	1503	1011	1364	1466	1079	1238	1364	1221	698	1170	953	1273
ENSMUSG00000005804.14	902	869	905	976	635	822	990	690	748	788	969	428	980	1042	1241
ENSMUSG00000005813.12	1029	972	1015	1100	546	1031	1101	863	966	1044	1004	567	863	947	836
ENSMUSG00000005823.9	806	835	1295	1000	711	851	881	678	758	847	1412	494	1029	903	1061
ENSMUSG00000005824.7	11	6	58	27	12	1	4	2	2	6	74	12	65	53	90
ENSMUSG00000005836.10	1706	1725	1328	2287	1151	1916	1864	1974	1933	1978	845	788	1124	915	1223
ENSMUSG00000005846.12	965	982	1148	1155	710	1043	1194	940	970	1064	1052	610	962	942	1081
ENSMUSG00000005864.7	1	2	8	1	3	1	0	2	0	1	5	1	2	1	0
ENSMUSG00000005871.15	1430	1185	1351	1462	1256	1325	1169	1022	1125	1056	1034	952	1115	1036	1074
ENSMUSG00000005873.6	8514	9358	7287	9517	5669	9083	9379	7799	8424	8752	7878	4737	6667	6142	7146
ENSMUSG00000005881.13	1241	1313	2674	1755	1292	1455	1556	1085	1216	1471	2866	913	1961	2124	2258
ENSMUSG00000005882.18	2976	3065	2489	3341	1513	3180	3622	2817	3150	3356	2625	1874	2236	2089	2250
ENSMUSG00000005883.15	1	5	20	7	7	1	0	0	2	2	37	8	26	5	14
ENSMUSG00000005886.14	1305	1259	937	1294	942	1227	1224	1134	1153	1047	655	728	761	602	860
ENSMUSG00000005893.14	515	488	334	497	438	519	391	381	449	309	200	254	242	154	183
ENSMUSG00000005897.14	169	203	250	258	145	205	204	159	186	200	216	105	209	163	199
ENSMUSG00000005899.14	557	496	627	611	388	572	582	442	448	502	529	290	452	383	437
ENSMUSG00000005907.14	259	218	281	310	209	266	251	239	248	220	292	161	206	170	215
ENSMUSG00000005917.15	6	0	47	3	3	0	0	0	0	7	37	0	6	1	0
ENSMUSG00000005936.19	1099	1161	1644	1363	881	1100	1129	944	1068	1059	1526	779	1237	1188	1200
ENSMUSG00000005947.11	27	8	81	56	26	4	11	5	9	14	131	21	177	137	210
ENSMUSG00000005949.9	260	205	348	347	190	259	260	204	233	256	365	157	280	277	295
ENSMUSG00000005950.14	372	274	511	490	246	463	463	306	402	419	428	275	444	490	381
ENSMUSG00000005951.13	54	50	168	93	92	78	68	47	65	61	102	41	89	40	79
ENSMUSG00000005952.15	3	3	16	11	6	8	5	9	4	18	6	5	5	1	1
ENSMUSG00000005958.15	308	289	438	362	203	406	405	327	356	360	389	193	259	161	243
ENSMUSG00000005968.14	43	37	148	42	81	40	40	37	33	87	175	41	51	32	145
ENSMUSG00000005973.6	1155	1235	2232	1667	1399	1143	1296	875	1046	1215	2261	932	2191	1575	2728
ENSMUSG00000005980.15	57	67	55	62	36	57	50	37	59	47	55	42	50	38	56
ENSMUSG00000005981.11	3627	3730	3791	3908	2183	3741	4049	3061	3521	3677	3530	2092	3260	3113	3152
ENSMUSG00000005982.13	1157	1035	1446	1500	886	1082	1200	863	912	1330	1010	566	1006	841	1035
ENSMUSG00000005983.15	51	54	80	43	52	39	67	54	41	63	99	26	57	60	54
ENSMUSG00000005986.16	35	24	117	54	56	25	31	21	32	31	113	34	59	41	54
ENSMUSG00000006005.18	3195	2857	3370	3658	2171	3261	3002	2608	2973	2749	2450	2195	2559	2628	2313
ENSMUSG00000006007.14	1	0	2	2	1	2	5	4	4	3	3	0	3	4	5
ENSMUSG00000006010.14	584	619	774	823	501	735	746	584	673	687	590	309	603	415	559
ENSMUSG00000006014.16	798	1052	886	1369	1512	1373	851	755	848	1579	892	476	787	1158	1196
ENSMUSG00000006019.15	253	245	547	360	240	272	286	222	247	232	459	222	418	301	374
ENSMUSG00000006021.5	337	375	418	432	234	416	396	370	414	398	503	226	367	357	346
ENSMUSG00000006024.13	2072	2082	2696	2652	1488	2196	2458	1832	1977	2132	2750	1275	2141	2157	2393
ENSMUSG00000006050.12	897	805	1153	967	690	834	919	624	770	909	1076	566	939	967	1148
ENSMUSG00000006057.15	24588	23925	14907	26739	12965	25186	30603	24328	22724	27967	23851	14964	20895	22909	22559
ENSMUSG00000006058.10	581	638	1088	815	541	637	711	476	513	661	1311	421	854	928	975
ENSMUSG00000006095.12	723	730	1130	906	536	746	995	636	695	963	1645	529	1005	1445	1382
ENSMUSG00000006127.9	814	874	1125	1080	576	840	907	713	763	852	1007	460	791	699	859
ENSMUSG00000006134.4	951	753	922	1011	736	885	881	790	839	843	845	529	799	705	708
ENSMUSG00000006154.13	16	6	53	8	8	23	13	6	16	29	49	6	8	5	9
ENSMUSG00000006169.19	1535	1500	1737	1713	1127	1565	1523	1330	1500	1312	994	923	1439	1084	1313
ENSMUSG00000006179.9	4	0	22	1	5	1	3	2	4	1	2	2	9	7	10
ENSMUSG00000006191.17	319	243	260	324	214	305	289	270	268	269	184	186	206	150	192
ENSMUSG00000006204.6	69	19	36	64	19	76	94	56	97	80	16	41	30	21	25
ENSMUSG00000006205.13	2486	2282	4038	3458	1890	2884	2823	2307	2283	2896	3427	1645	2398	1838	2604
ENSMUSG00000006215.12	649	544	618	673	359	579	594	563	548	543	679	377	530	589	548
ENSMUSG00000006216.10	9	6	13	7	3	7	6	4	4	10	10	7	6	7	13
ENSMUSG00000006218.4	116	53	67	96	81	118	97	97	108	102	79	78	70	104	79
ENSMUSG00000006219.12	5098	5317	4058	5834	2554	5660	5646	4450	5281	4389	4446	2806	3743	3299	3475
ENSMUSG00000006221.7	41140	45408	26726	54057	23148	56088	49049	44859	50073	49507	30308	22465	37982	56634	39285
ENSMUSG00000006235.6	40	38	61	63	17	53	46	37	51	49	37	23	37	14	36
ENSMUSG00000006241.16	76	62	70	88	66	66	90	54	69	69	83	36	75	68	79
ENSMUSG00000006262.15	867	865	907	962	534	988	756	775	840	765	697	442	749	759	831
ENSMUSG00000006269.7	3	0	35	0	0	6	0	0	0	2	36	0	8	1	0
ENSMUSG00000006273.14	1868	1752	2494	2189	1363	1705	1701	1362	1533	1864	3178	1320	2231	2761	2475
ENSMUSG00000006276.10	893	882	1070	1126	625	936	940	822	908	891	950	592	932	788	905
ENSMUSG00000006281.8	553	542	882	642	597	426	486	305	413	455	835	348	706	636	817
ENSMUSG00000006288.8	389	348	661	414	331	310	390	304	301	330	558	234	440	452	487
ENSMUSG00000006289.14	878	889	1099	1069	575	943	1027	902	870	958	1212	560	928	866	1058
ENSMUSG00000006299.13	2323	2223	3358	2814	1581	2415	2754	2073	2259	2665	4094	1529	2728	3057	3081
ENSMUSG00000006301.17	1607	1708	2415	2150	1506	1743	1781	1369	1463	1885	2805	1143	2385	2731	2759
ENSMUSG00000006304.14	3503	3720	7026	4384	2686	3545	3726	2838	3161	3744	7099	2409	5545	6738	6426
ENSMUSG00000006307.16	723	765	1164	967	803	760	755	634	710	651	997	587	800	708	737
ENSMUSG00000006310.10	18	4	63	12	11	12	4	12	5	28	52	7	19	20	15
ENSMUSG00000006313.5	6	4	5	8	5	15	9	6	6	1	17	10	9	18	19
ENSMUSG00000006315.9	1584	1545	1649	1748	1104	1767	1982	1524	1592	1996	1879	1097	1469	1694	1734
ENSMUSG00000006333.14	7341	6712	15845	8971	6498	7279	8913	5994	6992	8134	19130	4705	11950	15809	15368
ENSMUSG00000006335.16	215	263	369	261	167	227	325	209	262	271	471	186	347	309	374
ENSMUSG00000006342.15	97	68	401	140	81	144	112	100	124	141	315	67	171	103	107
ENSMUSG00000006344.17	282	341	481	526	344	248	348	259	256	275	554	183	512	389	632
ENSMUSG00000006345.10	3	2	14	3	0	1	21	8	3	7	13	0	0	1	8
ENSMUSG00000006356.10	25123	26914	18616	28257	13304	27085	26109	20862	23902	27990	31297	16554	24286	26606	25805
ENSMUSG00000006360.11	1467	1664	4442	2083	2132	1450	2002	1067	1349	2092	6999	1524	3351	4478	4281
ENSMUSG00000006362.16	774	718	1285	910	784	799	702	652	680	685	1133	617	839	734	1060
ENSMUSG00000006369.14	5124	4597	13939	9933	12026	4994	5438	3178	4608	4986	14199	3705	10636	5380	12746
ENSMUSG00000006373.10	736	771	1554	1039	1071	815	873	596	639	895	988	415	803	519	1170
ENSMUSG00000006378.15	275	250	341	316	215	285	392	281	296	340	302	160	189	162	187
ENSMUSG00000006386.15	1615	1409	1372	1588	1451	1641	1488	1311	1550	1330	1113	856	1172	1029	1410
ENSMUSG00000006389.13	0	0	5	0	4	0	0	0	0	1	0	0	2	0	4
ENSMUSG00000006390.15	455	466	999	640	557	542	531	338	399	516	1173	328	746	823	809
ENSMUSG00000006392.16	370	337	556	418	298	370	414	293	316	398	512	252	404	439	556
ENSMUSG00000006395.16	92	94	217	142	104	102	72	58	82	79	362	83	163	262	304
ENSMUSG00000006398.15	70	88	352	66	45	64	43	47	53	60	206	38	122	197	152
ENSMUSG00000006403.13	33	40	29	18	40	60	38	14	16	13	46	44	35	140	56
ENSMUSG00000006411.12	23	39	96	28	17	22	20	6	7	23	141	17	66	90	87
ENSMUSG00000006412.10	766	880	1138	1123	551	899	1079	771	993	1025	1408	612	1087	1243	1211
ENSMUSG00000006418.17	1664	1688	2019	2065	1158	1556	1846	1518	1557	1583	2151	1122	1884	2061	2513
ENSMUSG00000006423.15	524	495	716	622	511	555	520	423	466	510	397	293	462	310	498
ENSMUSG00000006435.16	131	104	138	103	82	211	116	156	111	224	169	139	129	118	97
ENSMUSG00000006442.10	299	345	716	409	299	290	369	256	303	364	662	279	464	588	578
ENSMUSG00000006445.3	228	207	333	220	194	171	212	232	215	184	330	135	203	341	239
ENSMUSG00000006456.10	428	313	790	509	390	359	430	314	390	462	606	360	505	461	551
ENSMUSG00000006457.4	3	3	92	57	21	21	46	20	14	192	73	3	40	0	47
ENSMUSG00000006463.13	162	174	346	143	150	120	115	78	133	201	274	126	168	220	241
ENSMUSG00000006464.9	110	97	129	120	106	131	109	88	119	86	99	74	101	48	90
ENSMUSG00000006471.18	240	211	389	284	204	208	186	172	239	230	224	142	268	149	238
ENSMUSG00000006476.19	517	475	686	540	410	463	486	402	447	472	693	275	555	417	575
ENSMUSG00000006494.11	5636	4323	3011	4939	2397	4825	4296	3926	4022	4002	2302	2096	2623	2824	2547
ENSMUSG00000006498.16	1376	1482	3796	1832	1564	1391	1458	958	1191	1442	2993	1064	2316	2222	2797
ENSMUSG00000006517.5	101	115	246	119	106	120	137	92	95	136	189	89	141	176	135
ENSMUSG00000006519.11	849	993	2774	1055	975	636	948	572	626	902	4058	663	2118	3313	3596
ENSMUSG00000006522.17	11	29	41	11	32	19	15	12	19	25	27	8	15	16	23
ENSMUSG00000006526.13	317	358	718	424	349	390	387	332	351	367	577	243	420	347	477
ENSMUSG00000006527.16	399	406	464	380	328	394	355	284	341	309	377	247	332	352	333
ENSMUSG00000006538.12	3	1	2	3	3	7	4	2	2	3	9	2	7	8	7
ENSMUSG00000006542.13	69	34	42	69	51	55	55	71	56	53	54	29	55	69	36
ENSMUSG00000006567.11	5	2	73	0	2	18	2	1	2	8	37	0	8	1	4
ENSMUSG00000006574.15	10	4	10	1	3	10	7	2	6	12	0	8	3	48	4
ENSMUSG00000006575.14	30	15	37	30	29	39	43	17	24	52	51	31	28	38	45
ENSMUSG00000006576.16	7717	7376	3873	8443	3857	7106	7375	6605	7647	6274	5450	4603	5091	5616	5119
ENSMUSG00000006585.3	74	68	301	83	63	37	54	38	42	60	181	35	111	160	168
ENSMUSG00000006586.15	138	124	162	175	81	144	130	109	114	114	204	92	145	100	134
ENSMUSG00000006587.6	37	54	35	36	6	42	62	52	44	52	56	23	31	18	47
ENSMUSG00000006589.8	365	400	801	482	430	400	471	292	342	386	1058	322	636	812	904
ENSMUSG00000006599.13	461	477	748	626	405	470	552	395	523	545	567	334	567	460	537
ENSMUSG00000006611.15	670	666	829	742	577	442	528	391	457	531	867	423	819	892	877
ENSMUSG00000006641.12	309	250	515	435	259	316	337	288	313	457	360	182	297	173	227
ENSMUSG00000006642.3	36	36	23	60	42	38	33	25	23	32	46	18	33	27	28
ENSMUSG00000006649.17	44	29	147	46	45	44	69	31	40	58	80	25	79	86	82
ENSMUSG00000006651.8	147	151	341	222	248	194	162	93	126	265	310	113	200	160	239
ENSMUSG00000006673.14	1170	1053	1249	1240	887	1224	1085	929	1028	974	947	624	1001	785	887
ENSMUSG00000006675.10	358	367	518	435	339	403	534	323	377	392	555	265	456	435	445
ENSMUSG00000006676.16	3580	3215	3499	3927	2237	3571	3286	2978	3266	3197	3616	2263	3142	2855	2903
ENSMUSG00000006678.6	124	168	252	181	142	147	139	121	116	121	120	77	132	115	122
ENSMUSG00000006699.17	4699	5014	8168	5624	4149	4973	4957	3896	4147	5052	6955	2867	6466	6355	7795
ENSMUSG00000006705.13	299	265	435	387	259	272	296	210	252	229	323	158	318	300	315
ENSMUSG00000006711.15	5	2	3	6	2	2	5	1	1	1	7	3	0	0	0
ENSMUSG00000006715.11	660	724	570	613	340	695	805	673	588	765	678	334	557	577	583
ENSMUSG00000006717.7	3326	3354	2278	3493	2061	3484	4128	3173	3080	3919	2730	1922	2627	2843	3173
ENSMUSG00000006720.16	6	8	11	5	13	9	7	11	6	8	10	6	11	6	7
ENSMUSG00000006724.12	3	1	5	5	0	0	2	0	2	0	2	1	4	2	4
ENSMUSG00000006728.12	1113	1263	2401	1483	1049	1199	1399	931	1048	1315	2272	822	1743	1933	2059
ENSMUSG00000006731.10	208	158	1354	325	240	131	102	83	109	165	848	172	724	667	723
ENSMUSG00000006732.14	313	307	510	322	201	313	347	213	299	319	742	264	518	430	496
ENSMUSG00000006736.9	1005	973	1344	1268	812	1114	1044	822	930	1083	1445	644	1201	1161	1319
ENSMUSG00000006740.14	4678	4552	4324	5148	3764	4582	4129	3963	4138	4023	4337	2520	4207	6207	5232
ENSMUSG00000006763.14	114	133	244	183	131	139	113	100	123	147	212	93	161	144	177
ENSMUSG00000006764.8	0	0	0	1	0	0	0	0	0	5	0	0	1	2	2
ENSMUSG00000006777.7	2	0	25	0	4	4	0	0	1	11	44	0	4	0	0
ENSMUSG00000006782.16	400	384	1554	470	365	397	474	245	425	465	1054	291	675	607	720
ENSMUSG00000006784.14	26	20	125	29	68	42	22	24	25	26	84	24	44	38	31
ENSMUSG00000006800.14	2409	2632	3180	3514	3519	3169	2337	2516	2069	2283	2636	1679	2710	1638	2319
ENSMUSG00000006818.5	16682	16548	11824	17921	8314	18331	17307	15977	17585	17116	12161	9655	11206	10727	11878
ENSMUSG00000006850.8	124	101	247	125	130	106	108	92	101	119	282	93	163	139	201
ENSMUSG00000006906.10	352	341	453	429	249	421	374	280	324	395	471	241	364	320	426
ENSMUSG00000006920.14	1019	934	1368	1474	822	972	1042	795	925	999	1165	630	1124	892	1047
ENSMUSG00000006930.15	81	50	329	76	75	90	67	46	65	74	207	46	109	116	147
ENSMUSG00000006931.15	798	895	1099	921	666	1116	996	762	714	899	1034	523	810	447	864
ENSMUSG00000006932.17	8955	9052	10036	10681	6398	9840	9956	7994	9116	8567	7952	5119	7867	7764	8164
ENSMUSG00000006941.5	1142	1115	1500	1386	887	1345	1479	1131	1098	1417	1658	674	1198	1496	1449
ENSMUSG00000006958.14	77	101	188	180	155	108	128	103	123	133	148	80	91	57	93
ENSMUSG00000006998.16	4695	5015	5785	6268	3029	5114	4903	4361	4681	4961	6055	3182	5402	5770	5357
ENSMUSG00000007021.5	20	3	35	8	9	20	23	2	7	30	25	12	22	5	20
ENSMUSG00000007029.16	993	977	2608	957	749	922	913	758	903	934	1478	744	1144	1228	1296
ENSMUSG00000007030.8	398	419	211	559	211	433	407	438	441	325	313	227	299	395	262
ENSMUSG00000007033.4	220	127	233	194	115	186	142	171	270	292	210	76	220	395	234
ENSMUSG00000007034.15	9	0	64	0	1	6	0	0	0	15	71	0	4	0	0
ENSMUSG00000007035.15	58	39	317	53	8	14	52	9	38	64	219	12	81	89	189
ENSMUSG00000007036.15	1523	1460	1846	1752	1260	1485	1399	1273	1345	1368	1824	916	1832	1488	2197
ENSMUSG00000007038.5	518	474	975	630	316	371	572	335	456	539	1007	251	609	671	738
ENSMUSG00000007039.12	685	699	1288	929	748	791	871	611	704	855	1382	446	1111	1544	1303
ENSMUSG00000007041.9	1330	1592	3684	1738	1561	1136	1399	794	1070	1535	4022	956	2787	3682	3878
ENSMUSG00000007050.17	217	208	360	236	167	194	241	151	210	238	325	149	263	355	349
ENSMUSG00000007080.14	80	42	180	56	46	52	44	53	54	53	134	35	79	91	92
ENSMUSG00000007097.14	11673	10265	9088	14124	6582	12153	10954	10600	11610	11736	11662	7387	10387	8005	9461
ENSMUSG00000007107.6	3	32	17	61	6	28	12	16	3	34	47	19	12	4	11
ENSMUSG00000007122.11	1470	213	453	374	247	1110	966	1108	2416	1222	333	142	601	2716	691
ENSMUSG00000007207.10	82	45	121	98	53	62	84	49	62	95	153	43	84	106	66
ENSMUSG00000007216.6	363	297	322	436	246	329	366	289	332	337	328	214	262	299	314
ENSMUSG00000007279.14	208	199	93	257	50	163	143	145	227	165	179	115	148	219	129
ENSMUSG00000007338.10	864	815	1017	969	573	873	990	748	867	910	899	441	754	783	775
ENSMUSG00000007379.15	67	68	50	55	59	117	67	78	72	86	43	31	56	43	48
ENSMUSG00000007411.16	1283	1212	1438	1442	1053	1311	1329	1089	1108	1238	1230	757	1209	1094	1180
ENSMUSG00000007415.15	2015	2057	1924	2336	1488	2007	2144	1733	1938	2065	1510	1085	1536	1536	1879
ENSMUSG00000007440.10	0	2	0	0	4	11	0	1	0	0	0	0	0	0	0
ENSMUSG00000007458.14	1510	1510	2730	1825	1395	1622	1609	1214	1391	1552	2029	923	2104	1865	2688
ENSMUSG00000007476.18	1167	1074	1117	1550	816	969	969	931	883	837	872	636	842	1302	901
ENSMUSG00000007480.4	1	0	29	4	13	2	0	0	2	5	1	3	10	0	0
ENSMUSG00000007564.15	3963	4235	4798	4920	2649	4460	4246	3427	4054	4371	4969	2520	4324	3963	4210
ENSMUSG00000007570.16	258	251	355	318	231	241	259	197	224	206	353	169	281	215	301
ENSMUSG00000007589.9	321	320	533	370	217	360	369	261	280	358	558	194	366	358	432
ENSMUSG00000007591.15	9	5	10	5	6	5	3	0	1	8	15	4	11	11	16
ENSMUSG00000007594.10	8	6	37	15	18	30	10	10	8	25	10	14	12	4	1
ENSMUSG00000007603.9	595	537	873	655	425	628	605	443	532	596	881	388	693	595	617
ENSMUSG00000007610.15	490	423	495	524	367	431	474	322	358	454	485	269	436	404	475
ENSMUSG00000007613.15	634	604	907	811	690	624	609	495	552	511	530	304	701	717	948
ENSMUSG00000007617.18	1392	1131	917	1466	953	1491	1399	1191	1275	1182	723	744	844	703	1034
ENSMUSG00000007646.13	32	32	85	59	46	68	54	44	31	49	73	19	67	52	51
ENSMUSG00000007653.12	3	0	1	1	1	2	2	2	0	1	0	0	2	3	0
ENSMUSG00000007655.16	5869	6368	8200	8689	4740	7720	7750	5373	6370	8283	4869	3360	5743	4415	5582
ENSMUSG00000007656.13	1617	1529	1693	1714	1018	1752	1931	1557	1443	1771	1750	772	1536	1622	1638
ENSMUSG00000007659.18	704	778	1418	1200	597	757	811	590	665	769	1423	583	1144	1891	1264
ENSMUSG00000007670.10	978	991	1979	1469	894	1078	1200	938	970	968	1385	836	1187	1185	1072
ENSMUSG00000007682.6	232	105	312	165	290	228	144	66	139	158	276	103	180	396	117
ENSMUSG00000007721.6	928	1035	1281	1145	766	954	1210	871	935	1184	1769	682	1159	1503	1395
ENSMUSG00000007739.10	2149	2168	2757	2863	1481	2293	2372	1900	2100	2411	2339	1471	2296	2149	2648
ENSMUSG00000007777.9	341	335	311	325	267	332	449	301	302	343	310	208	268	314	407
ENSMUSG00000007783.10	145	113	227	161	139	132	130	86	101	129	259	82	201	158	205
ENSMUSG00000007805.4	58	35	177	69	90	51	60	30	50	80	145	38	99	61	85
ENSMUSG00000007812.16	716	688	670	759	426	659	747	693	709	706	452	317	477	521	571
ENSMUSG00000007815.13	6092	6253	9485	7685	5354	6417	6742	5343	5964	6675	9366	3985	8263	9292	10114
ENSMUSG00000007817.15	2076	1777	2106	2147	1979	2007	1806	1634	1788	1763	1575	1329	1738	1606	1563
ENSMUSG00000007827.10	108	129	226	170	138	132	135	102	106	104	127	96	119	109	128
ENSMUSG00000007833.15	551	424	986	609	345	525	647	410	533	619	773	335	571	511	674
ENSMUSG00000007836.6	3554	3980	6314	4135	2886	3606	3842	3301	3549	3581	5248	2503	3948	4924	4999
ENSMUSG00000007837.11	169	121	254	191	128	190	180	113	138	175	310	113	217	237	238
ENSMUSG00000007850.16	2664	2599	4588	3356	2320	2660	3033	2157	2473	3006	3794	1752	3283	2827	3881
ENSMUSG00000007867.9	430	431	599	513	271	407	473	347	420	494	712	246	576	460	511
ENSMUSG00000007872.3	1873	1755	4162	2676	2374	1779	2417	1310	1592	2024	4683	1226	2967	2882	3971
ENSMUSG00000007877.2	22377	34302	27124	41843	10103	22560	29128	28037	28422	42052	34448	13319	31780	45665	36614
ENSMUSG00000007880.16	1831	1561	2706	2302	1790	1785	1731	1508	1655	1566	1998	1444	1912	1656	1675
ENSMUSG00000007888.15	79	79	312	114	170	102	57	55	81	140	279	73	289	729	273
ENSMUSG00000007891.16	24274	24241	28950	27857	19953	24815	23589	19543	21145	25482	31288	14148	26708	33198	31438
ENSMUSG00000007892.8	6424	6834	15042	8754	6909	6495	8932	5515	6323	8557	15987	4627	10817	13469	14819
ENSMUSG00000007908.14	7	3	19	9	2	6	3	3	3	2	23	3	3	1	9
ENSMUSG00000007944.8	1	1	2	2	3	7	6	0	1	5	10	3	3	1	9
ENSMUSG00000007946.11	23	22	28	25	17	17	32	8	12	29	42	28	32	30	30
ENSMUSG00000007950.9	922	937	1172	1072	799	1006	1062	896	945	951	1049	627	788	787	1003
ENSMUSG00000007987.12	212	212	371	283	222	250	268	185	214	228	377	117	259	294	302
ENSMUSG00000007989.7	78	54	106	59	93	101	84	98	85	84	78	57	45	36	61
ENSMUSG00000008028.15	10	9	7	5	9	12	8	2	8	11	15	9	8	20	21
ENSMUSG00000008035.12	2885	2999	3258	3965	1516	2502	3161	1978	2483	3907	2823	1143	2242	1383	2577
ENSMUSG00000008036.11	859	877	1538	998	681	867	1010	684	726	962	2001	675	1277	1773	1611
ENSMUSG00000008090.14	586	531	969	671	495	645	580	543	486	723	700	398	515	383	503
ENSMUSG00000008129.14	10	17	20	12	6	12	17	7	10	4	13	8	15	8	8
ENSMUSG00000008136.14	25465	27497	12830	25967	12412	21145	28274	18479	19586	20483	21630	11868	18122	31342	27145
ENSMUSG00000008140.17	2132	1980	2825	2470	1650	2188	2262	1778	1854	2296	3226	1461	2237	2524	2412
ENSMUSG00000008153.11	10	11	710	114	304	114	91	16	14	122	225	76	136	2	11
ENSMUSG00000008167.14	133	165	268	166	103	144	157	138	132	159	289	84	173	206	196
ENSMUSG00000008193.13	57	10	1902	33	47	20	27	15	37	123	346	50	101	57	46
ENSMUSG00000008200.14	534	447	936	581	459	482	465	411	413	446	701	325	643	478	682
ENSMUSG00000008206.16	1163	1265	1343	1299	791	1330	1228	1024	940	1030	1410	582	1035	1108	1149
ENSMUSG00000008226.14	694	641	505	681	428	720	739	649	638	612	408	326	488	405	478
ENSMUSG00000008301.11	393	404	656	551	318	450	518	366	413	469	687	295	581	536	525
ENSMUSG00000008305.18	322	307	530	472	354	323	359	231	324	305	296	169	317	316	377
ENSMUSG00000008307.11	4	3	4	10	4	6	4	2	4	9	6	7	4	6	4
ENSMUSG00000008318.10	129	93	240	104	76	125	80	64	67	61	254	83	176	202	205
ENSMUSG00000008333.12	305	359	627	373	235	327	351	249	282	352	725	206	469	494	696
ENSMUSG00000008348.9	22573	20942	17072	19820	15937	24426	15854	19345	23150	20541	28602	15567	17453	16373	22801
ENSMUSG00000008373.16	479	562	823	676	388	515	536	408	483	547	801	339	588	626	715
ENSMUSG00000008384.8	217	246	422	274	202	238	253	167	172	231	431	119	298	376	414
ENSMUSG00000008393.9	1031	1013	2276	1405	1404	1204	1205	801	924	1295	1800	817	1449	1715	1370
ENSMUSG00000008398.15	1187	1307	1803	1278	979	1448	1294	974	1198	1051	2021	763	1499	2026	1994
ENSMUSG00000008429.8	998	961	1142	1219	779	1019	1038	914	970	1035	877	564	1038	868	1094
ENSMUSG00000008435.15	768	588	664	782	510	790	899	592	675	837	615	478	545	485	532
ENSMUSG00000008438.3	0	1	0	3	0	0	1	1	1	0	1	2	0	0	1
ENSMUSG00000008450.8	205	130	123	159	142	120	236	64	156	148	81	41	111	144	60
ENSMUSG00000008461.6	1	0	12	5	5	1	1	0	2	0	8	5	5	5	0
ENSMUSG00000008475.13	1278	1278	3214	1583	1287	1178	1176	795	1020	1314	2798	808	2255	2357	2981
ENSMUSG00000008482.9	3	0	4	5	5	0	5	1	1	3	4	4	0	5	5
ENSMUSG00000008489.18	16	1	18	17	11	22	15	5	6	18	18	10	8	4	25
ENSMUSG00000008496.19	132	169	1819	170	143	75	106	45	90	132	1064	169	432	544	525
ENSMUSG00000008540.11	589	725	3026	1210	1745	731	1332	412	446	1400	1745	823	1405	543	1440
ENSMUSG00000008575.17	5268	5185	6622	6848	3591	6138	5296	4801	5204	5023	7927	3656	6010	7740	7753
ENSMUSG00000008590.4	0	0	5	0	0	0	2	0	1	7	3	0	1	0	6
ENSMUSG00000008601.12	3	0	47	1	1	4	3	1	0	4	47	2	9	1	1
ENSMUSG00000008604.11	2122	1981	1856	2286	1318	2077	2185	1722	2036	2039	2041	1276	1803	1714	1754
ENSMUSG00000008658.16	923	1045	507	1034	355	955	825	957	1043	948	483	474	428	389	391
ENSMUSG00000008668.15	220	190	515	267	177	193	230	143	156	201	428	133	281	322	359
ENSMUSG00000008682.13	1713	1910	3737	2367	2104	1579	2339	1391	1943	2115	2787	1248	2472	2634	2999
ENSMUSG00000008683.16	2353	2761	5277	2775	2737	2238	3034	1848	2182	2915	5745	1605	3507	4700	7827
ENSMUSG00000008690.15	1621	1616	2437	1986	1254	1623	1724	1224	1451	1781	2190	1018	1936	1819	2001
ENSMUSG00000008730.17	2369	2115	2964	2711	2225	2252	1958	1758	2047	1857	1835	1634	1993	1722	1874
ENSMUSG00000008734.9	868	898	2133	1449	1069	1086	1040	780	983	1101	1251	638	1435	774	1204
ENSMUSG00000008763.16	949	794	1056	1002	824	880	899	688	871	880	790	452	759	654	713
ENSMUSG00000008822.15	208	200	244	252	165	208	221	151	180	238	204	105	195	173	276
ENSMUSG00000008843.4	0	0	17	0	0	0	0	0	0	0	3	0	0	0	0
ENSMUSG00000008845.9	317	281	664	272	196	557	526	305	485	577	298	250	175	132	184
ENSMUSG00000008855.17	2528	2480	2125	2961	1743	2571	2478	2415	2502	2055	1904	1294	1807	1394	1591
ENSMUSG00000008859.8	1219	1120	1617	1311	811	1161	1367	992	942	1281	1322	754	1272	1256	1685
ENSMUSG00000008874.3	35	13	12	33	3	30	30	19	28	24	3	13	4	0	2
ENSMUSG00000008892.12	6831	7101	6338	8024	4042	7881	8701	6867	7327	8607	6293	4154	6260	6110	6542
ENSMUSG00000008932.9	26	23	50	47	9	34	58	21	50	55	10	17	18	5	18
ENSMUSG00000008958.14	630	614	859	736	566	642	746	553	594	638	989	436	699	729	780
ENSMUSG00000008976.16	1258	1233	1151	1367	812	1364	1242	1039	1154	1098	663	631	871	664	921
ENSMUSG00000008999.7	30	38	50	55	29	48	28	30	30	31	48	48	25	13	33
ENSMUSG00000009013.5	909	956	2478	1445	1225	1008	1432	781	920	1409	2054	718	1626	2134	2147
ENSMUSG00000009030.14	401	420	494	432	363	496	455	328	426	382	294	180	287	266	472
ENSMUSG00000009035.15	1316	1259	1929	1530	1353	1343	1305	968	1076	1288	1602	966	1464	1616	1434
ENSMUSG00000009070.14	2	0	6	0	1	1	0	0	0	1	15	2	3	0	0
ENSMUSG00000009073.16	2750	2418	2540	3056	1759	2789	2636	2271	2561	2353	2252	1655	1979	1941	1793
ENSMUSG00000009075.2	1	0	9	1	1	2	0	1	3	2	9	0	3	3	3
ENSMUSG00000009076.10	215	185	301	235	149	214	257	171	168	240	397	131	255	349	332
ENSMUSG00000009079.16	2212	2274	3879	2645	1676	2424	2370	1997	2265	2282	3654	1401	2841	2723	2976
ENSMUSG00000009090.17	2182	2006	2639	2297	1388	2025	2106	1533	2005	1758	2462	1435	2245	2273	2088
ENSMUSG00000009092.5	10	7	162	19	33	2	4	7	8	25	122	26	49	65	21
ENSMUSG00000009097.10	34	27	136	25	51	29	39	26	27	62	153	25	34	31	55
ENSMUSG00000009108.15	2	2	5	3	3	3	1	5	0	3	11	1	4	2	4
ENSMUSG00000009112.4	2204	2217	1751	2232	1301	2140	2106	1834	1967	1869	1400	1218	1561	1298	1376
ENSMUSG00000009114.17	57	4	55	51	24	50	50	29	50	31	63	53	30	6	15
ENSMUSG00000009145.6	27	22	99	49	44	15	26	19	27	30	99	20	68	41	53
ENSMUSG00000009185.2	260	437	805	421	585	70	109	24	39	69	3103	321	2487	4675	5103
ENSMUSG00000009207.15	269	294	281	355	187	295	269	252	242	261	236	171	274	241	355
ENSMUSG00000009210.10	35	28	38	29	24	38	32	19	35	25	61	14	25	6	22
ENSMUSG00000009214.9	0	0	5	0	0	0	0	0	1	0	6	0	0	2	0
ENSMUSG00000009216.7	44	41	25	34	33	59	23	38	34	20	32	25	24	25	17
ENSMUSG00000009246.14	4	0	46	2	4	3	5	4	0	3	23	0	2	2	3
ENSMUSG00000009248.6	1	1	10	1	0	1	0	1	0	3	3	1	2	1	8
ENSMUSG00000009281.6	1068	1157	4398	2294	3787	2240	2218	1529	1134	4136	3752	1409	3533	2086	7033
ENSMUSG00000009291.13	2813	3208	3837	3578	2402	3299	3298	2727	2865	3219	3786	1924	3027	3089	3982
ENSMUSG00000009292.18	34	26	241	70	42	12	9	8	9	40	187	56	175	116	170
ENSMUSG00000009293.17	1993	2027	2017	2215	1343	2012	2149	1699	1811	2031	1896	1099	1853	2102	2128
ENSMUSG00000009350.13	3	2	7	0	0	2	1	1	0	0	4	2	5	24	3
ENSMUSG00000009376.15	49	51	226	99	120	81	70	51	60	76	162	88	131	60	115
ENSMUSG00000009378.4	35	48	54	84	27	37	56	41	34	58	47	16	61	24	84
ENSMUSG00000009394.13	294	83	401	263	120	248	268	216	276	289	263	190	289	81	176
ENSMUSG00000009406.13	343	280	379	402	270	398	281	267	359	334	366	213	343	275	358
ENSMUSG00000009418.15	1115	1082	1657	1353	1496	1192	1130	861	1065	944	1945	893	1432	1414	1337
ENSMUSG00000009470.17	2009	1743	2165	2194	1452	1978	1711	1577	1712	1718	1542	1100	1790	1597	2036
ENSMUSG00000009471.4	0	0	0	2	1	0	1	1	1	8	5	1	0	0	1
ENSMUSG00000009535.13	292	293	460	341	219	305	283	236	268	281	400	189	365	300	372
ENSMUSG00000009545.14	1062	1083	745	1218	582	1293	1171	1104	1113	1172	565	535	595	625	645
ENSMUSG00000009549.14	1396	1553	2035	1827	1184	1606	1884	1378	1418	1838	2346	963	1764	2028	2159
ENSMUSG00000009551.2	13	8	15	17	5	2	3	3	10	3	16	11	12	13	8
ENSMUSG00000009555.16	692	693	1558	870	677	720	785	512	579	775	1493	535	1060	1095	1180
ENSMUSG00000009563.16	262	278	551	298	294	250	322	222	247	247	527	211	330	368	485
ENSMUSG00000009566.12	190	168	388	237	199	222	219	166	187	213	343	119	240	238	296
ENSMUSG00000009569.14	785	764	750	885	607	730	655	628	718	618	534	541	681	498	637
ENSMUSG00000009575.14	1802	1576	2154	2105	1473	1987	1799	1500	1639	1651	1702	1087	1602	1474	1399
ENSMUSG00000009585.18	634	1510	3669	1295	668	565	7119	200	864	775	1972	389	2322	11046	1739
ENSMUSG00000009588.9	6	1	8	0	2	0	0	0	0	0	10	1	5	2	6
ENSMUSG00000009614.16	301	350	564	387	219	418	344	321	310	326	524	257	343	326	394
ENSMUSG00000009621.18	454	431	1007	579	482	444	522	343	405	449	604	317	497	439	464
ENSMUSG00000009628.14	3	0	6	4	4	0	2	3	1	0	5	0	6	3	3
ENSMUSG00000009630.10	952	1048	1311	1242	775	944	1135	806	836	1025	1080	648	963	948	1064
ENSMUSG00000009633.3	757	907	1758	1223	930	1010	1427	682	750	1445	985	505	1035	526	1198
ENSMUSG00000009640.11	361	327	495	452	230	399	412	292	357	374	641	253	452	501	487
ENSMUSG00000009646.13	1	1	1	0	3	0	2	1	1	1	0	1	3	0	2
ENSMUSG00000009647.13	535	498	641	563	346	645	622	519	584	575	555	357	455	488	480
ENSMUSG00000009654.4	2	4	12	2	1	0	2	1	1	2	3	0	2	3	7
ENSMUSG00000009670.11	7	16	10	6	9	10	7	4	10	17	9	4	11	9	21
ENSMUSG00000009681.10	472	472	990	707	714	540	479	354	498	448	843	501	622	659	709
ENSMUSG00000009687.14	496	645	1214	679	742	428	495	260	343	498	2164	536	1487	2217	1973
ENSMUSG00000009731.4	27	30	44	35	18	24	11	14	17	28	74	21	37	32	37
ENSMUSG00000009733.9	435	401	550	525	338	456	438	365	432	429	490	326	447	345	407
ENSMUSG00000009734.18	8	0	14	1	4	2	10	7	3	6	2	1	3	4	5
ENSMUSG00000009739.17	432	410	756	453	388	475	425	407	380	361	573	299	474	377	413
ENSMUSG00000009741.15	960	802	1470	1202	813	960	994	847	888	948	1254	631	1074	891	1008
ENSMUSG00000009772.15	96	110	312	95	88	87	82	63	71	82	263	66	173	250	242
ENSMUSG00000009828.15	406	466	554	534	384	452	446	347	409	443	467	300	448	393	469
ENSMUSG00000009863.14	15848	15764	11866	16638	8232	16145	17263	15365	15314	17349	13770	9210	11868	12058	11956
ENSMUSG00000009876.13	171	223	246	263	146	217	230	145	206	177	455	114	249	365	317
ENSMUSG00000009894.15	727	668	768	821	589	795	750	684	672	672	515	455	728	778	874
ENSMUSG00000009905.5	224	261	523	333	238	231	240	180	247	308	348	165	337	270	371
ENSMUSG00000009907.17	821	824	1298	974	656	847	817	660	696	904	806	475	872	775	998
ENSMUSG00000009927.9	4397	4693	9252	5848	4019	4731	6358	4109	4483	6137	8460	2976	6497	7476	7639
ENSMUSG00000009941.10	1	2	1	2	0	2	0	0	1	2	4	0	2	1	2
ENSMUSG00000009995.17	1101	1040	1375	1416	724	1200	1331	1022	1052	1168	1411	668	1124	990	1184
ENSMUSG00000010021.13	23	19	115	21	33	16	11	10	15	21	133	28	47	34	72
ENSMUSG00000010025.19	867	820	1014	985	735	825	944	679	788	848	705	488	729	583	796
ENSMUSG00000010044.12	9	3	43	5	3	4	5	0	1	10	62	1	6	11	8
ENSMUSG00000010045.2	634	577	776	777	435	619	614	480	560	633	731	392	669	613	675
ENSMUSG00000010047.12	677	694	819	701	591	672	757	563	652	675	845	390	677	937	841
ENSMUSG00000010048.10	1114	1168	1195	1415	707	1238	1300	1134	1138	1329	1312	672	1182	1045	1165
ENSMUSG00000010051.15	372	303	649	546	246	406	308	288	274	373	560	146	390	380	315
ENSMUSG00000010054.4	808	793	1158	1009	619	933	992	790	795	953	1126	552	893	871	1019
ENSMUSG00000010057.8	438	389	495	543	298	473	533	390	410	532	638	280	463	471	516
ENSMUSG00000010064.15	1383	1420	640	1570	945	1301	1395	1063	1076	1159	1110	1069	964	753	865
ENSMUSG00000010066.15	788	231	801	825	455	1185	868	835	993	871	472	436	473	41	280
ENSMUSG00000010067.13	522	528	842	666	449	490	586	391	405	555	950	341	734	1008	803
ENSMUSG00000010080.15	1014	855	266	962	695	1079	680	1067	658	824	829	653	755	902	838
ENSMUSG00000010086.17	12	1	13	13	13	14	12	6	13	25	33	7	14	0	10
ENSMUSG00000010095.13	1255	1202	2485	1573	1302	1319	1398	1052	1137	1396	2600	958	1745	2272	2050
ENSMUSG00000010097.15	1077	965	1969	1461	870	1055	1105	773	911	1062	2040	778	1434	1318	1343
ENSMUSG00000010110.17	616	611	1238	862	658	731	684	541	719	759	1127	457	890	746	931
ENSMUSG00000010122.14	1133	972	907	1326	647	1397	1335	1062	1355	1138	639	592	895	771	752
ENSMUSG00000010136.14	6	0	36	2	0	2	0	0	0	10	55	0	3	0	0
ENSMUSG00000010142.12	65	64	651	60	72	48	34	29	37	82	265	64	150	120	157
ENSMUSG00000010154.7	13	8	38	9	8	9	8	2	9	12	48	9	13	9	18
ENSMUSG00000010175.13	1962	1835	907	1455	991	1997	1879	1700	1900	1453	854	1083	1152	858	1233
ENSMUSG00000010205.11	929	992	1563	1087	764	989	898	724	858	878	1323	650	1112	928	1081
ENSMUSG00000010277.7	10731	10207	8294	11211	6518	10786	9758	8650	9758	9820	8642	6377	7895	8028	7761
ENSMUSG00000010290.7	599	609	637	878	451	763	756	586	698	633	494	356	520	466	499
ENSMUSG00000010307.7	854	983	1098	824	514	929	856	763	837	891	1040	495	730	807	895
ENSMUSG00000010311.15	5	6	26	28	8	20	23	7	6	23	27	3	15	0	6
ENSMUSG00000010342.16	2	3	10	6	6	3	5	2	4	5	15	4	13	10	13
ENSMUSG00000010358.13	611	605	931	803	545	400	603	330	445	490	1470	434	1370	1441	1588
ENSMUSG00000010362.9	669	677	738	797	528	722	837	698	645	747	933	412	647	637	759
ENSMUSG00000010376.15	1237	1224	1845	1482	944	1352	1645	1180	1125	1589	2392	881	1625	2278	1744
ENSMUSG00000010392.8	667	673	967	813	524	726	681	585	685	706	803	460	720	652	830
ENSMUSG00000010406.12	412	392	659	476	322	420	539	308	378	535	810	328	584	715	628
ENSMUSG00000010453.12	1840	1674	2033	2211	1353	2013	2084	1527	1895	1752	1816	1058	1702	1467	1490
ENSMUSG00000010461.15	30	26	66	43	34	25	52	19	43	28	48	25	37	21	39
ENSMUSG00000010476.14	260	261	391	339	303	300	325	226	255	293	232	192	268	244	216
ENSMUSG00000010505.16	0	0	3	1	0	1	1	0	0	1	1	1	2	1	3
ENSMUSG00000010517.7	1263	1314	1235	1554	878	1415	1340	1211	1208	1247	1160	859	1240	1100	1067
ENSMUSG00000010529.6	16	22	57	41	38	13	24	10	17	20	50	11	43	31	60
ENSMUSG00000010538.14	31	21	29	45	23	23	42	28	38	33	45	27	34	42	37
ENSMUSG00000010554.14	504	504	706	564	405	584	532	443	500	497	602	395	576	643	555
ENSMUSG00000010592.9	1	53	1	3	1	6	2	2	1	5	0	0	1	0	1
ENSMUSG00000010601.14	1	3	10	4	27	5	1	3	4	7	26	11	13	7	34
ENSMUSG00000010607.8	518	514	565	604	413	538	656	469	475	549	709	308	440	459	713
ENSMUSG00000010608.15	1843	1799	3173	2424	1345	1894	1662	1478	1722	1650	3741	1298	2424	2976	2786
ENSMUSG00000010609.15	401	364	787	480	317	418	453	354	356	399	847	287	528	647	633
ENSMUSG00000010651.4	49	3	263	72	78	37	98	11	50	64	59	17	70	3	5
ENSMUSG00000010660.3	396	465	684	562	336	515	505	400	494	549	796	294	537	458	569
ENSMUSG00000010663.5	876	738	1600	1037	970	904	945	635	724	829	1565	503	1159	969	1122
ENSMUSG00000010721.15	423	409	391	456	263	467	390	422	410	399	289	201	321	240	263
ENSMUSG00000010751.15	107	82	165	100	107	119	103	94	103	112	104	77	117	106	123
ENSMUSG00000010755.17	426	363	674	494	377	441	517	384	414	471	679	338	569	597	498
ENSMUSG00000010797.6	29	42	38	15	60	42	31	20	36	25	48	24	18	18	39
ENSMUSG00000010803.13	3	10	6	2	2	3	3	5	3	11	2	1	2	3	3
ENSMUSG00000010830.8	235	235	437	264	273	282	236	147	197	208	401	189	423	357	433
ENSMUSG00000010911.12	756	670	729	843	507	816	944	720	704	859	827	504	823	755	911
ENSMUSG00000010914.10	3464	2959	2560	3311	1809	3361	3295	2945	3059	3343	2236	1819	2364	2236	2601
ENSMUSG00000010936.11	577	525	775	673	407	678	672	513	523	571	747	343	669	714	693
ENSMUSG00000011008.13	14	15	145	24	16	6	9	3	3	19	43	17	42	52	55
ENSMUSG00000011034.6	26	8	18	18	7	19	44	42	15	14	16	12	6	3	9
ENSMUSG00000011096.17	1595	1484	1936	1909	1139	1558	1801	1393	1570	1789	2434	1099	1719	2123	1962
ENSMUSG00000011114.18	814	866	1606	1066	817	823	911	673	782	771	1579	710	1323	1266	1594
ENSMUSG00000011148.14	4522	4308	3627	5035	2510	5105	5363	4607	4808	3918	3814	2470	3986	4638	3704
ENSMUSG00000011154.17	4	0	16	0	1	3	0	0	2	5	22	0	7	1	0
ENSMUSG00000011158.8	591	512	937	650	483	583	588	443	466	555	804	404	678	627	648
ENSMUSG00000011171.11	26	40	53	27	15	57	41	22	31	15	36	16	28	20	23
ENSMUSG00000011179.8	1360	1513	2615	1693	940	1392	1662	1195	1454	1387	2292	980	2015	2172	2239
ENSMUSG00000011254.16	149	147	193	156	117	153	159	126	120	142	255	92	139	134	179
ENSMUSG00000011256.16	1318	756	1015	1059	872	1468	1263	838	1045	813	1072	935	1132	1275	866
ENSMUSG00000011257.19	10256	9364	8412	11292	5833	8841	8792	7593	8654	8014	8425	6439	9005	9180	7531
ENSMUSG00000011263.16	63	60	114	65	75	56	51	40	69	44	91	52	48	35	112
ENSMUSG00000011267.8	9	14	83	13	24	7	15	6	5	19	46	11	25	24	38
ENSMUSG00000011305.11	2511	2195	1669	2175	1449	2521	2567	2011	2504	2033	1485	1191	1545	1104	1545
ENSMUSG00000011306.7	548	611	817	693	381	623	662	516	589	655	818	362	692	662	720
ENSMUSG00000011382.8	869	788	1366	1108	771	1198	1153	878	885	1031	753	613	719	540	610
ENSMUSG00000011427.16	235	213	273	264	164	236	268	181	201	215	145	106	192	132	162
ENSMUSG00000011589.9	8	6	7	5	2	4	3	1	7	12	5	2	4	4	2
ENSMUSG00000011658.16	437	411	642	555	397	453	482	307	415	427	734	238	517	348	480
ENSMUSG00000011751.16	19	11	29	19	6	11	21	11	17	18	25	10	12	16	14
ENSMUSG00000011752.7	3004	2725	5436	3444	3567	3358	3713	2226	2350	3523	4173	2201	3608	4161	3768
ENSMUSG00000011831.16	477	513	659	564	461	506	496	370	524	502	558	297	431	437	507
ENSMUSG00000011832.15	644	563	747	793	491	671	704	599	602	638	686	456	573	522	530
ENSMUSG00000011837.4	359	359	459	467	248	396	428	338	341	423	600	260	397	449	467
ENSMUSG00000011877.13	2102	1933	1892	2125	1505	1867	1836	1639	1652	1646	2161	1304	1795	1831	1915
ENSMUSG00000011884.13	803	529	1511	890	641	844	790	541	678	822	1293	489	1020	963	1145
ENSMUSG00000011958.17	2776	2771	3320	3319	1926	2918	2859	2390	2578	2893	3213	1595	2813	2957	2725
ENSMUSG00000011960.12	758	723	1175	921	614	770	736	703	736	699	954	515	859	901	721
ENSMUSG00000012017.4	457	368	1029	569	496	481	409	344	405	402	1238	281	621	589	815
ENSMUSG00000012076.8	417	393	460	468	292	445	439	408	398	444	376	264	349	357	338
ENSMUSG00000012114.17	764	684	1132	957	586	786	730	567	636	632	1027	538	858	799	874
ENSMUSG00000012117.13	725	630	936	868	574	844	809	613	736	807	980	425	695	887	743
ENSMUSG00000012123.17	23	8	77	30	34	8	5	6	2	11	103	13	87	40	72
ENSMUSG00000012126.16	42	37	237	60	36	19	22	22	18	30	226	37	181	120	176
ENSMUSG00000012187.13	5	2	42	11	23	15	4	4	5	22	20	6	13	1	3
ENSMUSG00000012211.13	0	0	3	0	1	0	0	0	0	0	4	0	0	1	1
ENSMUSG00000012296.16	626	508	660	654	412	555	597	504	559	549	746	411	605	695	541
ENSMUSG00000012350.15	9	2	191	4	3	8	5	0	1	12	150	0	19	6	4
ENSMUSG00000012396.12	0	0	0	2	2	0	2	1	0	4	4	2	3	13	0
ENSMUSG00000012405.16	3175	3914	5954	4169	3231	3303	4345	2889	3342	3817	5120	1988	4599	5059	6629
ENSMUSG00000012422.14	471	503	844	583	505	499	557	391	426	500	770	321	647	661	1013
ENSMUSG00000012428.9	958	1119	1862	1329	1206	1284	1419	977	1168	1282	1291	693	1403	711	876
ENSMUSG00000012429.9	145	147	220	163	145	154	170	97	159	128	189	111	167	162	260
ENSMUSG00000012443.4	50	58	235	52	34	52	35	26	62	41	85	32	71	107	92
ENSMUSG00000012483.4	192	225	358	238	206	228	280	165	222	268	331	146	236	254	527
ENSMUSG00000012519.14	106	179	194	135	148	89	107	47	69	68	265	86	238	295	339
ENSMUSG00000012520.10	3	0	10	6	2	7	5	0	2	14	10	4	7	1	7
ENSMUSG00000012535.14	1559	1557	1601	1660	987	1562	1381	1218	1407	1380	1429	853	1388	1320	1117
ENSMUSG00000012609.19	268	241	270	308	238	273	267	236	241	235	244	158	241	226	238
ENSMUSG00000012640.16	394	368	330	423	311	362	398	355	381	357	202	177	293	179	353
ENSMUSG00000012705.16	25	5	377	125	380	47	75	23	28	179	297	90	180	8	17
ENSMUSG00000012819.15	158	109	116	125	53	141	123	156	133	148	68	70	60	44	46
ENSMUSG00000012848.15	4450	4669	10476	6269	4605	4339	5959	3690	4311	5678	10263	3264	7159	8712	8837
ENSMUSG00000012889.8	38	30	205	91	96	15	5	7	14	13	239	37	137	155	410
ENSMUSG00000013033.16	1291	958	1220	1484	870	1644	1256	1360	1274	1316	1065	976	868	658	744
ENSMUSG00000013076.17	2462	2154	2062	2413	2150	2397	2260	1994	2041	1975	2472	1727	1750	1899	1689
ENSMUSG00000013083.8	7	6	0	1	1	6	7	1	2	4	0	5	4	5	2
ENSMUSG00000013089.15	383	343	779	517	315	347	324	241	317	286	845	301	711	738	753
ENSMUSG00000013091.5	1	2	0	0	2	2	0	2	2	1	2	0	2	0	1
ENSMUSG00000013150.15	142	147	180	151	121	131	141	83	138	136	206	109	152	159	110
ENSMUSG00000013155.10	45	50	144	71	60	58	52	46	46	56	154	40	80	82	76
ENSMUSG00000013160.7	991	996	1827	1268	874	1037	1086	801	908	1176	1936	826	1374	1502	1530
ENSMUSG00000013236.17	2023	1604	1972	2009	1495	2330	1796	1754	1813	1632	1795	1357	1432	1207	1070
ENSMUSG00000013275.9	1847	1744	1693	2075	1074	2117	1705	1782	1922	1719	1179	1075	1358	906	1283
ENSMUSG00000013353.10	0	0	6	2	1	0	1	0	2	0	6	0	3	5	0
ENSMUSG00000013367.5	10	11	26	27	16	15	11	20	18	25	25	9	16	3	10
ENSMUSG00000013415.9	1	0	3	3	8	2	0	0	1	4	4	3	1	6	4
ENSMUSG00000013418.8	2	4	11	9	4	11	5	8	1	1	4	1	6	1	5
ENSMUSG00000013419.7	3651	2912	2378	3579	2297	3399	3129	2940	3054	2836	2576	2015	2427	2693	2031
ENSMUSG00000013465.19	960	948	1421	1150	771	960	1021	778	922	1030	1422	616	1123	1062	1203
ENSMUSG00000013483.14	9	9	15	17	9	5	17	12	17	14	14	12	10	4	7
ENSMUSG00000013495.15	379	341	614	463	281	370	433	271	316	350	512	209	424	326	476
ENSMUSG00000013523.13	12	8	56	12	13	7	11	5	6	20	44	6	21	25	23
ENSMUSG00000013539.14	3447	3100	2244	3470	2001	3034	3502	2733	2812	2965	2371	1730	2365	2244	2527
ENSMUSG00000013584.5	193	229	469	374	348	147	186	76	189	276	493	170	449	536	1010
ENSMUSG00000013593.12	24407	24999	19925	27034	13936	24964	26921	22509	23393	25831	24748	15017	19176	20834	19246
ENSMUSG00000013611.14	1	0	3	0	1	0	1	1	2	2	0	0	1	0	3
ENSMUSG00000013622.15	922	846	1542	1165	676	929	1096	789	879	1140	1603	622	1097	1261	1210
ENSMUSG00000013629.16	617	532	786	650	511	640	551	507	575	527	587	430	607	324	478
ENSMUSG00000013643.13	0	7	6	15	10	4	7	2	1	6	9	0	6	4	5
ENSMUSG00000013646.17	844	661	971	904	552	810	847	692	746	890	1014	587	790	831	798
ENSMUSG00000013662.6	2052	2087	1689	2208	1250	2145	2135	1994	1919	1968	1125	1001	1465	1248	1873
ENSMUSG00000013663.7	2756	2531	3668	3393	2290	2575	2395	1948	2177	2393	2315	1610	2580	2286	2861
ENSMUSG00000013698.12	3390	2665	6051	3599	2796	3131	3607	2475	3711	3199	5619	1897	4851	4574	4809
ENSMUSG00000013701.13	4767	4819	4253	5058	3021	5020	5338	4371	4499	5292	4173	2892	4168	4607	5065
ENSMUSG00000013707.3	87	76	340	121	134	47	75	46	55	94	334	58	261	273	371
ENSMUSG00000013736.16	615	603	695	633	433	658	684	574	521	618	483	285	514	449	725
ENSMUSG00000013766.11	2	2	6	1	5	1	1	2	2	1	18	1	5	7	16
ENSMUSG00000013787.15	1600	1489	2832	1989	1582	1472	1602	1163	1411	1529	2536	1085	2043	1908	2183
ENSMUSG00000013822.7	530	499	916	637	448	537	610	453	444	570	879	332	550	700	673
ENSMUSG00000013833.15	1176	1132	1148	1262	609	1149	1097	1034	1182	1074	1120	655	970	976	952
ENSMUSG00000013846.10	989	1039	1726	1298	1215	1087	1012	767	773	1004	1501	785	1372	1390	1407
ENSMUSG00000013858.14	3271	3036	3623	3690	2189	3133	3270	2712	3037	3026	3699	2052	2946	3106	3307
ENSMUSG00000013878.18	487	443	484	497	289	540	532	433	479	445	391	215	372	310	394
ENSMUSG00000013921.15	265	239	571	393	311	242	299	176	265	297	450	178	365	291	328
ENSMUSG00000013928.13	0	1	6	1	0	0	1	0	0	1	7	1	4	2	1
ENSMUSG00000013936.12	81091	108191	50858	114076	41643	98539	126233	103409	112072	109499	111319	58046	87339	135564	104268
ENSMUSG00000013973.12	526	433	595	539	350	426	520	329	422	453	675	303	497	475	480
ENSMUSG00000013974.3	2	9	64	12	6	5	2	0	4	12	81	6	24	32	17
ENSMUSG00000013997.10	620	584	805	737	480	717	779	611	612	689	799	349	696	664	640
ENSMUSG00000014030.15	46	8	1333	27	38	36	31	14	37	114	326	66	60	40	28
ENSMUSG00000014039.18	127	118	183	153	141	107	133	111	111	130	116	77	120	102	108
ENSMUSG00000014074.17	510	522	590	562	371	565	543	417	487	456	539	312	489	440	475
ENSMUSG00000014075.15	154	189	238	222	131	205	215	153	142	187	317	108	230	231	320
ENSMUSG00000014077.13	1919	1824	3437	2578	1701	2297	2102	1666	1722	2169	2230	1305	2223	1806	2096
ENSMUSG00000014158.12	149	117	244	199	139	148	121	129	110	141	220	103	143	209	232
ENSMUSG00000014164.15	193	188	163	154	106	238	177	145	196	162	163	107	139	118	131
ENSMUSG00000014177.10	609	706	762	548	454	618	679	302	473	605	700	366	692	546	902
ENSMUSG00000014195.15	1733	1825	2838	2142	1099	1858	1933	1689	1777	2585	2835	1270	1995	2290	1931
ENSMUSG00000014198.15	12	9	33	12	13	19	10	9	17	14	30	14	14	17	16
ENSMUSG00000014226.10	1118	1121	1194	1383	986	1114	1374	981	1029	1281	1132	737	1186	1356	1999
ENSMUSG00000014232.14	247	244	367	298	199	250	290	209	249	255	378	152	311	297	322
ENSMUSG00000014243.5	185	204	169	172	114	208	211	208	193	211	183	94	176	186	166
ENSMUSG00000014245.8	77	63	134	90	66	70	58	65	54	85	120	53	88	64	64
ENSMUSG00000014294.4	2311	2389	2323	2444	1555	2179	3027	2047	2030	2822	3850	1590	2476	3314	3366
ENSMUSG00000014301.13	335	387	455	442	280	345	409	301	348	452	401	247	446	452	324
ENSMUSG00000014303.13	463	397	864	600	628	516	471	309	418	439	815	352	520	448	576
ENSMUSG00000014313.15	10409	12117	8899	10432	8571	9786	12330	8646	10301	13257	14865	6837	9669	12638	22522
ENSMUSG00000014329.14	1340	1496	2596	1898	1810	1481	1323	1063	1303	1434	2825	909	1817	1410	2191
ENSMUSG00000014349.7	1616	1696	2256	1800	1330	1526	1530	1140	1395	1580	1853	1032	1735	1925	1965
ENSMUSG00000014353.14	663	631	900	765	450	689	668	529	585	696	660	389	641	534	597
ENSMUSG00000014355.10	1567	1290	1737	1609	1128	1607	1350	1147	1019	1207	1193	817	1178	961	1043
ENSMUSG00000014361.5	186	237	461	331	236	219	179	149	195	193	336	136	332	262	312
ENSMUSG00000014402.15	1261	1252	1614	1619	892	1405	1485	1116	1163	1331	1338	768	1332	1456	1391
ENSMUSG00000014418.16	315	254	628	391	294	283	274	207	238	296	458	201	393	342	424
ENSMUSG00000014426.9	1407	1281	1108	1568	871	1433	1351	1182	1286	1185	1078	865	1105	1152	968
ENSMUSG00000014444.17	1351	1216	1734	1158	1356	1257	922	978	962	1046	1342	852	1179	1049	1181
ENSMUSG00000014453.4	38	23	519	48	27	40	33	26	29	68	147	41	43	33	26
ENSMUSG00000014470.4	968	1041	1024	1118	627	985	1150	961	1056	1139	984	509	832	800	1034
ENSMUSG00000014496.8	1022	946	779	965	585	1146	916	995	1037	909	618	429	650	638	577
ENSMUSG00000014498.9	1035	1052	745	1035	749	979	886	793	850	901	529	712	628	599	468
ENSMUSG00000014503.15	339	347	281	391	168	310	410	185	347	230	171	191	215	173	217
ENSMUSG00000014504.16	646	585	798	702	489	650	830	586	529	701	837	381	717	788	891
ENSMUSG00000014542.3	21	14	84	14	79	61	24	10	17	81	101	12	31	8	82
ENSMUSG00000014543.14	0	1	12	6	1	0	8	1	2	1	1	2	8	18	34
ENSMUSG00000014547.10	411	356	737	501	389	337	387	252	309	381	595	277	518	408	458
ENSMUSG00000014550.14	452	444	523	512	402	506	487	409	386	403	507	272	425	355	394
ENSMUSG00000014551.8	1539	1341	1843	1706	877	1586	1834	1543	1541	1750	1908	976	1508	1465	1804
ENSMUSG00000014554.13	616	590	801	750	438	620	633	487	547	652	796	388	632	565	685
ENSMUSG00000014592.20	2577	2866	1738	2906	1375	2662	2669	2466	2618	2356	2060	1502	2235	3064	2785
ENSMUSG00000014599.10	1616	1457	2621	1670	1617	1154	1589	840	1163	1347	2487	966	2075	1511	2473
ENSMUSG00000014601.13	691	675	964	792	621	735	820	581	682	701	829	436	761	702	771
ENSMUSG00000014602.15	165	71	188	153	105	238	202	122	155	199	169	126	118	82	83
ENSMUSG00000014606.14	10862	11287	7712	12018	5326	10813	12459	10301	11843	11565	8695	6374	7882	8265	8162
ENSMUSG00000014609.16	0	0	0	1	0	0	0	1	0	0	3	1	4	1	5
ENSMUSG00000014633.15	711	660	742	793	450	838	891	706	854	938	773	463	747	951	657
ENSMUSG00000014668.15	366	333	675	470	281	395	354	290	344	380	482	234	414	477	523
ENSMUSG00000014686.8	5	9	22	1	1	1	0	0	6	4	12	9	2	7	2
ENSMUSG00000014704.10	14	7	49	23	15	25	11	3	8	20	38	10	16	7	6
ENSMUSG00000014725.16	24	6	58	12	9	16	9	10	8	21	85	15	32	17	21
ENSMUSG00000014747.6	6	1	2	2	8	1	2	0	0	0	0	1	1	3	2
ENSMUSG00000014748.13	1821	1723	1966	2082	1422	1893	1816	1497	1535	1895	2386	1095	1982	1876	2358
ENSMUSG00000014763.8	687	631	818	777	507	673	631	490	635	668	628	419	617	426	589
ENSMUSG00000014767.17	224	204	363	260	196	217	243	183	196	268	278	150	251	207	320
ENSMUSG00000014769.10	2712	2922	3741	3170	2096	2694	3289	2294	2613	3019	4145	1610	3496	3927	4710
ENSMUSG00000014771.13	207	228	333	282	160	236	280	176	247	222	346	176	251	278	296
ENSMUSG00000014773.13	121	139	175	134	128	136	169	142	135	161	128	71	94	107	162
ENSMUSG00000014776.7	1441	1543	1534	1717	916	1548	1766	1243	1729	1526	1962	922	1745	2033	1604
ENSMUSG00000014778.10	408	375	620	417	349	364	304	254	311	392	626	238	469	408	434
ENSMUSG00000014782.16	1	3	4	3	2	0	7	1	3	3	9	2	3	2	8
ENSMUSG00000014786.8	63	36	77	39	32	48	41	45	33	40	87	29	42	51	47
ENSMUSG00000014791.10	70	53	157	74	42	75	69	71	58	61	129	42	76	39	78
ENSMUSG00000014813.9	66	52	93	66	51	57	66	43	41	56	78	26	60	234	68
ENSMUSG00000014837.15	173	185	193	196	95	174	162	133	169	162	242	84	177	247	204
ENSMUSG00000014846.12	1353	795	2232	1395	1317	1472	1544	878	1371	1527	3465	1579	1954	1559	2110
ENSMUSG00000014850.15	210	244	351	254	147	244	238	217	232	272	244	149	207	170	192
ENSMUSG00000014852.16	7	4	23	3	1	4	0	1	5	11	16	7	7	10	7
ENSMUSG00000014856.12	357	344	617	411	291	319	423	238	335	432	685	254	488	534	539
ENSMUSG00000014859.9	642	596	1114	805	543	662	682	502	566	655	803	450	801	683	841
ENSMUSG00000014867.9	3400	3309	4391	3868	2739	3639	3629	2835	3113	3569	3913	2137	3794	3371	3892
ENSMUSG00000014873.15	298	267	420	308	241	307	356	265	334	386	303	169	286	263	316
ENSMUSG00000014905.4	911	1016	977	1231	795	1029	1218	999	1003	1211	771	452	718	767	996
ENSMUSG00000014907.10	253	286	301	330	204	282	265	236	247	242	222	153	248	173	308
ENSMUSG00000014932.15	420	466	326	367	291	402	348	334	423	345	238	197	268	324	397
ENSMUSG00000014956.15	7618	8088	5336	8098	5090	7714	7297	6909	6959	7037	3575	3326	4598	4048	7342
ENSMUSG00000014959.12	1784	1892	2536	2125	1358	1907	1898	1420	1740	1790	2296	1291	2193	1925	2011
ENSMUSG00000014980.14	332	307	359	367	255	309	359	269	271	273	426	196	347	343	397
ENSMUSG00000015002.18	1803	1823	1799	2017	1235	1859	1466	1466	1474	1501	1591	971	1537	1419	1427
ENSMUSG00000015013.9	552	557	706	620	403	680	678	602	497	679	927	360	656	861	759
ENSMUSG00000015016.8	684	575	957	760	420	853	669	607	645	697	769	419	570	475	481
ENSMUSG00000015023.7	662	670	886	750	519	688	750	587	607	689	594	350	601	520	571
ENSMUSG00000015027.11	168	138	303	163	153	147	143	104	155	153	235	102	200	228	228
ENSMUSG00000015053.14	420	431	550	594	454	464	470	341	371	412	491	234	410	457	625
ENSMUSG00000015083.11	44	21	55	55	20	42	59	37	41	52	40	22	31	20	26
ENSMUSG00000015085.8	734	608	1001	945	754	694	803	562	599	630	1472	335	1068	864	1091
ENSMUSG00000015087.14	2275	1746	2302	2464	1436	1980	2012	1705	1794	2063	2101	1193	1788	1792	1781
ENSMUSG00000015090.13	4346	5747	2265	4455	7374	5027	2832	4792	3136	5022	2839	1972	4963	7646	6195
ENSMUSG00000015092.9	2864	2758	3893	3316	2063	2695	3384	2512	2840	3513	4459	1831	3464	3975	3826
ENSMUSG00000015093.15	14	12	63	30	28	19	18	13	15	34	100	12	22	8	58
ENSMUSG00000015094.16	833	767	1602	1089	922	716	852	576	598	824	1855	582	1376	1356	1758
ENSMUSG00000015095.12	1956	1757	1662	2069	1086	1994	2007	1738	1842	1788	1640	1000	1650	1461	1547
ENSMUSG00000015112.15	3335	3824	1876	3608	1710	3060	3086	2904	3265	3150	1935	1614	1913	2091	1935
ENSMUSG00000015120.15	1353	1276	2505	1718	1219	1330	1557	1116	1258	1428	2223	920	1701	1893	2027
ENSMUSG00000015126.9	174	171	324	241	120	225	232	162	196	210	360	124	232	273	238
ENSMUSG00000015127.14	270	248	322	372	237	257	243	202	230	230	221	165	232	118	218
ENSMUSG00000015133.17	597	556	1177	792	893	589	504	411	444	534	1099	385	800	708	850
ENSMUSG00000015134.15	67	123	180	119	87	53	57	37	58	78	108	46	111	84	130
ENSMUSG00000015143.15	1137	1205	3415	1927	1125	1481	1385	927	1057	1224	3303	1079	1928	2044	2047
ENSMUSG00000015149.14	1753	1743	1896	1991	1172	1916	1915	1505	1529	1898	2222	1080	1776	1945	2031
ENSMUSG00000015165.16	3433	3540	5094	3933	2616	3634	3488	3056	3393	3363	4759	2307	3858	3831	3826
ENSMUSG00000015176.11	745	624	1294	848	632	740	791	613	657	701	939	534	931	804	905
ENSMUSG00000015189.12	714	702	692	769	465	802	718	587	635	682	491	379	579	423	562
ENSMUSG00000015202.13	808	734	517	817	372	556	654	649	694	667	461	379	453	641	449
ENSMUSG00000015214.14	564	514	627	561	379	585	499	511	516	435	349	268	423	340	443
ENSMUSG00000015217.11	1564	1547	1266	1767	803	1547	1722	1456	1524	1777	1381	946	1294	1474	1489
ENSMUSG00000015222.17	107	93	147	121	87	110	100	73	77	103	121	44	107	92	143
ENSMUSG00000015224.10	74	62	122	88	74	60	70	44	66	59	93	69	75	62	138
ENSMUSG00000015243.4	817	786	1232	913	1056	800	623	632	818	876	608	538	661	628	767
ENSMUSG00000015247.10	169	187	329	172	139	153	180	93	138	161	207	92	225	207	307
ENSMUSG00000015289.4	274	325	593	398	234	326	384	255	327	409	591	168	398	478	466
ENSMUSG00000015290.15	1927	1894	1734	2184	1150	2150	2107	1743	1956	2091	1476	1042	1587	1563	1707
ENSMUSG00000015291.10	1630	1584	2887	2150	1227	1810	1899	1456	1582	1886	3031	1075	2223	1809	1887
ENSMUSG00000015305.6	1134	1037	1034	1153	1216	1343	1046	869	982	820	1044	822	1121	1004	1086
ENSMUSG00000015312.9	151	202	710	350	182	204	203	146	199	204	595	159	388	444	492
ENSMUSG00000015314.10	13	6	312	30	24	10	13	6	14	38	134	32	78	97	82
ENSMUSG00000015316.11	26	16	176	38	44	16	18	20	16	34	97	31	92	67	89
ENSMUSG00000015335.16	74	69	199	92	75	80	77	44	66	96	222	50	117	150	128
ENSMUSG00000015337.5	1230	1176	1017	1305	718	1131	1364	1026	1155	1199	1546	802	1064	1159	1095
ENSMUSG00000015340.10	601	681	2126	851	778	297	421	188	313	442	2142	427	1721	1796	2214
ENSMUSG00000015341.17	988	945	1503	1081	922	1001	1094	821	953	949	1411	589	1158	1379	1497
ENSMUSG00000015342.6	237	198	158	220	131	240	201	177	209	153	92	74	111	99	75
ENSMUSG00000015354.8	1023	699	1533	1346	1097	823	1044	685	921	1144	1124	428	1038	971	1262
ENSMUSG00000015355.13	87	112	423	130	134	45	77	25	45	89	369	76	309	273	466
ENSMUSG00000015357.10	3451	3397	1900	2725	1622	3317	3355	2988	3017	2821	1634	1711	2006	1468	2000
ENSMUSG00000015363.13	1515	1641	1842	1644	1125	1704	1532	1288	1267	1584	1756	917	1444	1351	1498
ENSMUSG00000015365.15	2031	2479	1413	2075	1315	2288	2192	2207	1593	2203	1990	1195	1419	1584	1960
ENSMUSG00000015377.10	288	264	369	376	153	313	342	281	240	296	357	165	303	305	347
ENSMUSG00000015396.4	123	157	733	171	136	96	143	92	113	132	332	87	288	283	379
ENSMUSG00000015405.15	45	88	32	38	18	64	93	72	41	61	25	33	25	28	35
ENSMUSG00000015437.5	16	41	47	66	35	3	2	0	2	8	167	26	77	368	358
ENSMUSG00000015452.14	3	9	73	8	4	169	14	2	10	10	891	4	20	39	37
ENSMUSG00000015461.15	600	633	1186	747	654	626	667	467	517	692	981	381	879	846	942
ENSMUSG00000015467.14	52	61	114	37	41	67	68	39	72	49	116	54	92	34	62
ENSMUSG00000015468.14	690	678	665	1041	498	703	889	594	669	571	1064	491	641	965	638
ENSMUSG00000015474.16	922	997	1163	1038	677	988	1040	837	836	1097	1278	614	890	921	1041
ENSMUSG00000015476.6	74	75	160	93	84	77	115	46	87	72	259	66	155	105	140
ENSMUSG00000015478.13	779	738	1338	991	626	783	933	614	796	969	1376	505	961	1017	1080
ENSMUSG00000015484.3	8	0	9	2	6	7	12	1	3	8	3	6	6	0	6
ENSMUSG00000015488.14	1167	1111	1414	1435	804	1318	1206	1086	1151	1205	1503	809	1205	1209	1121
ENSMUSG00000015501.10	714	646	896	870	778	661	605	484	584	649	690	554	626	562	607
ENSMUSG00000015522.18	1157	884	1288	1249	801	1163	1080	892	1037	1003	978	679	1020	890	936
ENSMUSG00000015533.9	49	46	85	51	66	38	37	19	45	34	100	20	108	79	129
ENSMUSG00000015536.14	745	773	1032	873	703	787	916	744	646	770	995	480	859	712	722
ENSMUSG00000015542.17	366	451	556	468	334	415	416	375	390	448	668	262	414	529	477
ENSMUSG00000015568.16	90116	96166	48895	85354	46314	81242	84401	69846	73660	78352	60397	48650	51158	57302	63291
ENSMUSG00000015575.15	829	879	1708	1047	1148	815	953	654	812	963	1531	575	1135	1403	2357
ENSMUSG00000015579.5	2487	2144	1851	2573	1545	2251	2461	2235	2157	2162	2600	1327	2388	2489	2347
ENSMUSG00000015597.17	432	340	694	469	373	450	463	407	354	413	512	279	363	376	337
ENSMUSG00000015599.9	27	1	29	23	17	17	32	10	14	19	78	22	39	25	49
ENSMUSG00000015605.6	2546	2372	2222	2810	1761	2382	2588	2161	2315	2311	2172	1882	2237	2267	2274
ENSMUSG00000015619.10	29	35	107	80	32	32	29	24	46	48	155	34	102	75	138
ENSMUSG00000015627.5	30	32	82	49	87	52	31	14	39	74	102	33	30	15	69
ENSMUSG00000015647.9	2175	2451	1219	2376	1384	1881	1853	1606	1806	1370	1299	1390	1073	1255	1015
ENSMUSG00000015652.9	4	7	11	1	5	1	2	0	0	3	3	1	3	12	7
ENSMUSG00000015653.13	52	45	110	75	71	61	37	29	16	53	94	16	82	48	65
ENSMUSG00000015656.17	19142	16675	23757	28858	15635	18018	23852	18036	19124	22441	26437	13331	24015	32365	22903
ENSMUSG00000015659.12	188	140	129	194	131	188	208	149	214	228	102	118	86	67	87
ENSMUSG00000015668.13	366	364	564	427	277	439	402	325	343	394	533	227	447	401	418
ENSMUSG00000015671.11	1468	1589	2015	1893	1215	1578	1739	1367	1382	1781	2160	977	1908	2100	2490
ENSMUSG00000015672.4	578	627	664	650	435	664	676	535	568	655	570	332	565	572	838
ENSMUSG00000015697.14	408	362	677	505	382	387	431	337	384	446	506	273	454	394	460
ENSMUSG00000015702.13	18	13	79	43	51	21	14	11	18	41	57	27	51	24	63
ENSMUSG00000015709.9	36	42	140	70	80	43	37	25	24	27	150	39	105	74	149
ENSMUSG00000015711.8	701	664	677	779	462	797	745	646	742	657	724	409	684	696	689
ENSMUSG00000015714.11	1057	1186	2323	1430	1212	1253	1299	875	1061	1233	1679	788	1483	1280	1620
ENSMUSG00000015721.18	1	0	1	2	0	1	0	0	0	3	5	2	2	2	2
ENSMUSG00000015733.13	3186	3401	3468	3646	2114	3271	3402	2718	2813	3289	2824	1621	3162	2958	3997
ENSMUSG00000015745.9	1412	1518	2119	1799	1260	1152	1411	922	1232	1392	2527	965	2184	2716	2781
ENSMUSG00000015747.5	188	181	295	187	167	189	209	131	168	199	250	107	221	210	281
ENSMUSG00000015748.13	412	371	584	509	316	363	413	279	380	422	595	272	480	471	452
ENSMUSG00000015749.12	1957	1972	3032	2488	1365	2216	2335	1783	2048	2072	2410	1280	2161	2184	2173
ENSMUSG00000015750.15	2523	2592	3444	3056	1664	2659	2750	2132	2338	2855	3800	1489	2949	3299	3251
ENSMUSG00000015755.16	1981	1816	2156	2236	1487	1979	1849	1762	1640	1757	1656	1229	1747	1595	1957
ENSMUSG00000015757.10	612	523	797	681	460	619	603	534	492	582	569	360	549	456	586
ENSMUSG00000015759.11	1108	1010	1593	1335	839	1171	1205	956	1046	1206	1635	680	1262	1406	1765
ENSMUSG00000015766.14	371	431	571	512	416	431	405	320	369	373	361	243	462	342	574
ENSMUSG00000015776.12	499	560	864	623	470	564	636	423	499	645	801	334	607	585	700
ENSMUSG00000015790.16	715	709	1074	907	541	645	849	652	747	791	1120	421	756	875	945
ENSMUSG00000015804.14	717	717	1203	886	704	748	947	655	638	891	1403	504	973	1001	1250
ENSMUSG00000015806.12	1306	1291	1511	1408	888	1403	1532	1121	1280	1370	1376	793	1126	1105	1234
ENSMUSG00000015812.8	0	4	9	1	4	5	5	0	4	3	9	5	3	7	7
ENSMUSG00000015829.13	4	4	6	5	5	11	9	8	16	8	12	5	8	3	13
ENSMUSG00000015837.15	9457	9747	11258	12163	6780	9894	11737	8776	9933	10510	13931	6639	11598	14189	11577
ENSMUSG00000015839.6	1552	1625	2114	2074	1447	1355	1699	1304	1539	1915	1231	726	1405	1484	1901
ENSMUSG00000015843.10	1576	1562	954	1397	816	1358	1750	1261	1404	1314	1172	905	1301	1318	1281
ENSMUSG00000015846.14	1962	2064	2286	2455	1848	2074	2068	1661	1766	1943	2008	1316	1767	1463	1687
ENSMUSG00000015850.11	1520	1224	1738	1900	1135	1552	1378	1349	1433	1583	1235	937	1414	1091	1290
ENSMUSG00000015852.13	168	180	471	187	189	247	220	117	165	219	312	70	127	87	134
ENSMUSG00000015854.7	9	75	250	19	36	16	10	2	13	44	311	42	83	62	48
ENSMUSG00000015869.16	510	509	951	653	517	679	631	489	470	612	977	362	711	755	755
ENSMUSG00000015879.8	3	2	8	8	2	13	16	3	1	9	16	2	5	6	9
ENSMUSG00000015880.13	12	20	131	15	20	15	16	9	16	13	42	9	41	70	60
ENSMUSG00000015882.17	136	173	188	177	142	176	147	150	147	150	146	101	138	157	167
ENSMUSG00000015889.8	579	530	913	740	529	648	665	423	541	570	731	380	707	621	625
ENSMUSG00000015890.2	0	1	2	2	7	5	1	3	6	5	6	0	6	3	5
ENSMUSG00000015932.8	3720	3628	6994	5507	3272	5062	4495	3380	3321	4725	6700	2374	5355	3630	4898
ENSMUSG00000015937.15	901	945	1998	1148	858	903	874	691	733	996	2174	706	1443	1690	1705
ENSMUSG00000015942.9	195	156	289	219	138	186	178	148	138	197	277	123	215	229	228
ENSMUSG00000015943.11	315	307	395	365	230	282	399	231	306	344	500	166	336	418	447
ENSMUSG00000015944.9	1262	961	1468	1460	867	1373	1056	1055	1221	996	1606	877	1117	839	969
ENSMUSG00000015947.10	114	166	397	155	236	81	144	26	52	85	541	122	414	551	952
ENSMUSG00000015950.13	261	324	1075	325	352	145	153	81	137	206	901	217	674	723	773
ENSMUSG00000015957.12	122	175	412	161	158	137	145	133	142	173	320	118	225	116	261
ENSMUSG00000015961.8	311	330	782	380	282	276	305	211	246	281	501	174	352	294	475
ENSMUSG00000015966.17	6	7	17	9	11	12	4	5	3	7	9	5	5	8	5
ENSMUSG00000015968.17	104	84	223	135	88	158	116	96	79	126	100	89	114	70	77
ENSMUSG00000015970.19	30	3	371	77	207	92	86	32	13	114	85	73	67	1	2
ENSMUSG00000015971.5	731	645	855	879	556	831	859	624	763	712	750	456	683	688	577
ENSMUSG00000015980.14	68	64	86	62	59	70	66	48	45	60	89	37	55	50	54
ENSMUSG00000015981.12	72	94	133	105	77	66	63	33	60	73	245	49	186	227	196
ENSMUSG00000015994.10	1651	1643	2117	2039	1205	1711	1949	1565	1726	1906	1934	1028	1597	1676	1630
ENSMUSG00000016018.4	756	928	867	907	649	864	858	626	732	789	705	493	712	647	780
ENSMUSG00000016024.9	287	296	1023	294	461	291	268	180	951	347	959	188	389	1155	562
ENSMUSG00000016028.10	293	219	310	284	201	400	306	334	341	214	215	165	230	138	203
ENSMUSG00000016087.13	466	560	749	569	448	439	410	370	454	420	535	296	567	688	708
ENSMUSG00000016128.14	674	721	661	980	572	749	727	740	666	630	523	438	558	473	453
ENSMUSG00000016150.15	3	2	1	8	0	0	5	3	5	2	2	1	2	3	1
ENSMUSG00000016179.11	42	35	190	76	38	68	45	46	61	47	164	21	139	7	87
ENSMUSG00000016181.9	207	183	279	269	207	246	227	184	181	235	284	126	250	198	250
ENSMUSG00000016194.14	569	695	1354	906	903	602	809	469	502	720	912	390	755	559	1119
ENSMUSG00000016200.14	0	1	7	2	4	12	2	9	0	5	2	2	4	1	1
ENSMUSG00000016206.6	362	340	790	558	480	140	193	114	142	139	1094	265	797	791	1204
ENSMUSG00000016239.11	16	13	20	16	24	24	17	10	15	10	10	11	7	9	9
ENSMUSG00000016252.7	7508	7901	7160	8299	5283	7988	10238	7239	8252	9476	9176	5047	7058	8039	9571
ENSMUSG00000016253.12	819	777	1013	843	489	913	879	676	777	826	957	467	805	758	729
ENSMUSG00000016255.5	2	0	4	2	6	4	1	0	2	2	0	2	0	0	1
ENSMUSG00000016256.10	1076	1215	4628	1602	1861	1099	1309	663	962	1384	4881	966	3333	4663	4372
ENSMUSG00000016257.15	1344	1270	1693	1552	920	1435	1521	1150	1269	1484	1640	960	1404	1506	1442
ENSMUSG00000016262.14	329	303	603	384	311	441	397	284	296	364	402	171	376	202	358
ENSMUSG00000016283.13	98	26	81	82	71	4	14	4	5	12	247	64	198	55	297
ENSMUSG00000016308.12	984	995	872	1039	663	881	1023	783	846	996	889	515	884	912	1055
ENSMUSG00000016319.3	6770	7398	7347	7174	5177	6862	6880	5106	5931	7058	5972	3907	6514	6202	7082
ENSMUSG00000016327.9	2	0	0	1	0	3	2	2	0	2	1	2	4	0	0
ENSMUSG00000016344.14	524	525	921	625	506	615	632	510	525	602	792	354	573	610	711
ENSMUSG00000016346.17	6	0	19	7	2	9	13	6	3	14	7	4	12	0	3
ENSMUSG00000016349.10	32155	30589	21145	35738	14811	32411	35449	29425	34093	33512	30446	20200	27173	34639	26407
ENSMUSG00000016356.18	77	71	132	82	91	70	80	50	57	92	178	68	108	86	127
ENSMUSG00000016382.15	1436	1563	2128	2104	1212	1718	1675	1249	1183	1466	1777	858	1688	1557	1511
ENSMUSG00000016386.15	364	481	302	433	184	376	451	456	391	324	315	187	281	367	331
ENSMUSG00000016409.4	361	337	455	335	255	394	306	326	332	292	384	209	350	337	411
ENSMUSG00000016427.7	3308	3553	3112	3593	2426	3436	4209	3155	3155	4308	3901	2022	2823	3497	4682
ENSMUSG00000016458.14	167	197	321	263	287	194	242	125	187	232	355	179	220	409	304
ENSMUSG00000016477.18	361	265	358	346	205	368	319	260	321	305	316	233	327	274	292
ENSMUSG00000016481.15	1263	1358	1829	1665	1036	1406	1540	1097	1261	1427	1640	871	1433	1413	1582
ENSMUSG00000016487.15	2250	1722	2149	2359	1748	2303	2128	1568	1901	1688	1362	1235	1580	1457	1958
ENSMUSG00000016493.13	77	45	104	74	88	83	80	76	67	71	147	72	82	52	101
ENSMUSG00000016494.9	4009	4156	5108	5235	4627	3990	4031	2776	3547	4097	5294	2523	4810	5949	5964
ENSMUSG00000016495.12	462	396	745	542	396	393	443	295	365	454	788	282	638	708	886
ENSMUSG00000016496.7	690	1020	646	736	502	164	250	83	143	193	2212	502	2197	2104	3770
ENSMUSG00000016498.10	5	0	20	5	7	0	5	1	4	3	83	9	56	163	167
ENSMUSG00000016503.17	619	485	783	677	380	546	584	487	440	568	706	355	619	588	715
ENSMUSG00000016510.11	422	456	503	493	309	493	560	404	472	475	349	244	390	305	416
ENSMUSG00000016520.7	391	365	452	472	368	422	342	359	317	346	333	260	387	347	294
ENSMUSG00000016526.8	19	22	40	20	3	12	2	6	8	11	22	13	14	33	17
ENSMUSG00000016528.10	8691	9126	6896	9660	6064	8900	8588	8045	8447	8715	8220	6535	8386	9449	9667
ENSMUSG00000016529.5	3	2	11	4	8	0	1	0	1	2	31	11	30	22	42
ENSMUSG00000016534.15	4222	4904	4625	5024	4033	4596	4467	3830	4104	4101	3611	2148	4048	3917	7007
ENSMUSG00000016541.10	1515	1476	2146	1822	1170	1844	1868	1503	1428	1677	1978	1009	1814	1798	1839
ENSMUSG00000016552.13	27	32	92	55	25	33	24	28	40	46	48	14	37	43	42
ENSMUSG00000016554.9	1289	1337	1997	1620	1057	1299	1398	1036	1150	1322	1873	894	1651	1631	1645
ENSMUSG00000016559.14	2885	3368	6544	4004	2947	3409	3197	2219	2583	2821	6664	1815	5107	4801	7201
ENSMUSG00000016619.10	521	463	938	605	411	457	490	384	454	482	615	326	574	537	596
ENSMUSG00000016624.15	51	63	64	61	34	39	58	48	43	51	54	25	62	51	57
ENSMUSG00000016637.7	159	166	297	261	151	181	182	141	154	199	404	132	267	207	255
ENSMUSG00000016664.16	5278	4782	3409	4795	3117	5289	5200	4884	5143	3984	3559	2623	3357	3212	3008
ENSMUSG00000016756.17	290	189	868	268	356	243	190	111	168	245	506	283	304	208	253
ENSMUSG00000016757.11	282	280	479	308	244	278	292	197	294	303	491	214	438	458	453
ENSMUSG00000016758.4	137	112	89	95	88	114	131	78	94	76	249	63	131	91	148
ENSMUSG00000016763.15	48	35	68	74	22	79	26	73	36	76	53	25	39	22	44
ENSMUSG00000016831.12	967	947	1356	1270	826	1045	1015	815	925	925	1056	587	1081	950	1063
ENSMUSG00000016833.14	294	294	440	356	258	282	368	266	244	392	572	225	401	489	803
ENSMUSG00000016918.15	998	1049	2051	1710	2018	1103	1112	801	1082	1215	1163	615	1082	980	1555
ENSMUSG00000016921.14	2475	2409	3983	2686	1867	2411	2379	1887	2076	2166	3797	1859	3009	2789	3277
ENSMUSG00000016933.17	1710	1618	1945	1968	1140	1623	1517	1363	1579	1482	1487	869	1538	1383	1382
ENSMUSG00000016940.18	727	688	1178	786	534	712	789	622	685	712	1140	484	748	708	909
ENSMUSG00000016942.6	3	7	9	10	10	8	6	2	4	1	11	3	16	13	10
ENSMUSG00000016946.6	279	269	430	331	220	275	309	284	263	251	415	177	287	393	344
ENSMUSG00000016984.7	99	95	147	127	86	98	82	87	76	107	100	50	96	62	121
ENSMUSG00000016995.17	60	49	193	70	47	61	73	44	53	70	209	41	83	48	57
ENSMUSG00000017002.14	42	112	2978	96	242	14	42	12	36	200	805	327	427	3117	124
ENSMUSG00000017007.9	2	9	11	6	3	15	4	2	8	4	18	5	5	0	4
ENSMUSG00000017009.3	678	704	1696	915	773	639	723	525	545	720	2306	660	1271	1856	1821
ENSMUSG00000017057.9	1183	1380	933	1296	772	1015	1130	812	1107	980	875	427	908	1181	1267
ENSMUSG00000017119.19	2833	2534	2674	3335	1978	2899	2771	2347	2914	2470	2299	1671	2538	2145	2154
ENSMUSG00000017132.17	1388	1409	1731	1578	863	1449	1559	1181	1349	1398	1294	864	1106	1253	1135
ENSMUSG00000017144.8	457	531	646	786	397	602	648	455	576	577	501	331	560	544	546
ENSMUSG00000017146.12	18	26	125	25	17	15	13	13	21	16	35	15	24	37	30
ENSMUSG00000017167.6	98	119	273	135	186	150	128	97	103	140	151	101	78	65	104
ENSMUSG00000017176.17	503	490	602	577	399	504	551	441	513	499	496	254	429	424	569
ENSMUSG00000017188.3	1179	1212	1484	1369	876	1188	1446	1081	1191	1378	2105	756	1368	1821	1625
ENSMUSG00000017195.15	2	0	13	0	1	2	0	0	0	1	4	4	1	1	4
ENSMUSG00000017204.4	5	1	1	2	1	9	4	4	1	10	7	0	13	22	6
ENSMUSG00000017210.14	1199	995	1155	1283	789	1149	1058	1002	1079	994	1351	729	1095	1110	1055
ENSMUSG00000017221.14	2988	3017	3296	3406	1969	2937	3036	2597	2950	2992	3837	1799	3268	3564	3321
ENSMUSG00000017264.16	851	870	1202	1103	654	973	895	696	785	831	1091	522	944	935	1030
ENSMUSG00000017286.15	630	593	752	777	440	726	702	581	656	668	562	292	545	517	755
ENSMUSG00000017288.15	544	538	725	708	430	586	621	526	584	560	701	403	585	639	627
ENSMUSG00000017291.13	1964	1823	1816	2014	1732	2072	1909	1423	1627	1553	1369	1427	1641	1394	1694
ENSMUSG00000017299.13	516	471	747	650	390	614	625	493	548	593	822	348	657	801	669
ENSMUSG00000017300.9	0	0	5	0	0	1	53	2	0	1494	32	2	4	0	0
ENSMUSG00000017307.16	164	184	338	208	194	215	227	132	184	202	347	157	253	259	293
ENSMUSG00000017309.11	1840	1963	1248	1989	972	2024	1778	1572	1610	1864	1714	969	1686	1855	1682
ENSMUSG00000017314.12	149	153	230	238	144	264	173	192	196	222	161	135	133	131	150
ENSMUSG00000017344.4	447	593	644	638	338	527	447	356	490	474	898	282	507	610	535
ENSMUSG00000017376.15	559	454	580	440	365	541	515	436	452	417	508	317	428	395	482
ENSMUSG00000017386.10	146	171	576	188	234	176	188	145	140	176	307	133	184	173	204
ENSMUSG00000017390.15	5	7	67	9	14	21	10	5	10	34	65	8	31	44	43
ENSMUSG00000017400.10	15	35	131	22	35	28	17	29	24	33	79	22	46	81	42
ENSMUSG00000017404.12	5403	5657	10079	6610	4800	4713	6604	4038	4802	6455	9548	3408	7610	8186	9384
ENSMUSG00000017405.14	116	105	212	133	100	127	133	91	124	131	158	49	117	78	122
ENSMUSG00000017412.15	27	34	51	53	25	22	28	24	42	47	52	20	41	25	50
ENSMUSG00000017417.14	202	223	208	203	136	339	179	220	231	173	292	121	147	300	290
ENSMUSG00000017418.13	477	494	387	448	321	434	493	408	452	391	251	228	296	239	288
ENSMUSG00000017421.18	1481	1389	2269	1771	1264	1550	1587	1263	1392	1609	1510	838	1384	1464	1807
ENSMUSG00000017428.16	1758	1813	1996	2061	1174	1854	1827	1542	1689	1764	1925	1081	1826	2100	2048
ENSMUSG00000017446.14	530	441	643	630	559	432	396	364	429	414	629	243	579	442	659
ENSMUSG00000017453.4	33	20	47	19	14	30	23	32	29	25	22	11	15	19	20
ENSMUSG00000017466.9	6323	5838	13228	9140	8718	6385	6908	4756	5594	7395	11673	4192	8122	6248	9461
ENSMUSG00000017478.15	880	766	1184	1057	754	926	885	719	882	824	1053	715	916	880	876
ENSMUSG00000017485.11	1909	1911	2469	2079	1457	2075	1832	1650	1820	1716	1425	1046	1724	1414	1991
ENSMUSG00000017491.9	370	234	181	357	211	286	362	314	323	312	108	167	169	73	132
ENSMUSG00000017493.12	5071	5121	15686	9049	9954	5966	6560	4335	5996	6653	14287	4364	9985	6493	14396
ENSMUSG00000017499.15	19	37	163	23	26	29	21	16	14	26	79	10	47	64	68
ENSMUSG00000017548.15	800	758	1013	844	605	840	705	610	708	731	641	422	688	534	815
ENSMUSG00000017550.14	43	29	131	48	35	40	31	32	32	33	55	36	47	40	70
ENSMUSG00000017561.16	343	263	922	439	347	309	328	302	316	420	565	249	549	480	559
ENSMUSG00000017607.9	16	20	49	25	39	15	14	13	11	15	48	21	58	29	66
ENSMUSG00000017615.12	1708	1775	1881	1980	1224	1981	1911	1522	1682	1542	2263	1173	1985	2485	1880
ENSMUSG00000017631.18	1279	1156	1398	1303	1013	1291	1081	1034	1056	1037	1093	735	1149	886	1086
ENSMUSG00000017639.13	38	11	212	45	42	28	15	9	17	50	157	28	94	76	87
ENSMUSG00000017652.16	85	90	485	87	85	89	84	56	54	86	327	80	214	323	412
ENSMUSG00000017664.16	486	445	857	553	431	453	492	351	354	456	977	285	728	669	803
ENSMUSG00000017667.9	116	134	154	180	171	191	164	140	122	126	135	134	130	103	115
ENSMUSG00000017670.16	756	673	959	711	625	688	682	506	587	606	1036	448	904	738	888
ENSMUSG00000017677.11	497	461	807	456	455	503	512	383	420	385	873	291	692	630	826
ENSMUSG00000017679.16	377	351	779	480	286	338	371	267	312	371	455	220	408	350	391
ENSMUSG00000017686.17	1759	1661	1478	1831	1101	1909	1702	1492	1493	1573	1213	830	1246	1005	1266
ENSMUSG00000017692.8	415	279	391	514	304	494	498	484	381	415	297	312	380	247	398
ENSMUSG00000017697.3	38	43	224	53	77	21	49	51	39	27	148	29	142	115	191
ENSMUSG00000017707.9	9617	10614	14370	12825	7810	10294	9931	8242	8359	10278	9003	4922	9721	8303	10641
ENSMUSG00000017713.9	199	210	205	256	117	209	250	205	171	222	268	137	165	158	191
ENSMUSG00000017715.11	606	649	873	718	495	630	659	480	552	602	950	428	749	881	914
ENSMUSG00000017716.15	33	35	212	31	19	35	37	19	29	24	155	23	90	177	131
ENSMUSG00000017718.15	285	329	259	252	138	212	220	224	191	225	154	170	197	159	219
ENSMUSG00000017721.15	1210	1244	2131	1357	1024	1249	1241	942	1064	1236	2598	884	1584	1809	1992
ENSMUSG00000017723.11	128	5	1384	16	53	166	14	7	15	268	1892	3	153	2	43
ENSMUSG00000017724.14	25	18	41	27	17	28	19	5	14	15	46	9	25	77	36
ENSMUSG00000017734.15	340	421	641	398	241	387	427	216	286	422	746	333	413	545	564
ENSMUSG00000017737.2	217	99	478	188	348	93	81	54	88	91	716	66	247	342	335
ENSMUSG00000017740.17	58	67	66	60	57	89	65	79	65	49	82	53	74	30	55
ENSMUSG00000017747.13	330	300	421	410	278	318	351	284	324	339	590	189	431	381	381
ENSMUSG00000017754.13	1832	2120	3849	2531	2273	1703	1975	1397	1441	2141	5203	1220	2816	3671	3214
ENSMUSG00000017756.9	5612	4725	2953	5421	2906	5137	4829	4484	4945	4308	3893	3017	3869	3979	3730
ENSMUSG00000017760.16	3626	3531	5529	4291	3186	3478	4014	2642	3302	3814	6055	2290	4408	5713	4966
ENSMUSG00000017764.2	161	146	229	200	121	172	167	139	155	146	210	98	184	167	157
ENSMUSG00000017765.17	1531	1477	2075	1985	953	1529	1363	1186	1462	1584	2248	1005	1771	1729	1879
ENSMUSG00000017767.3	1	0	1	0	0	1	1	0	3	0	0	2	1	4	0
ENSMUSG00000017774.19	3523	3679	5032	4437	2932	3658	3475	2859	3244	3566	3789	2215	3547	3313	3489
ENSMUSG00000017776.15	2662	2680	2459	3076	2142	2709	2678	2370	2408	2498	1479	1296	1963	1642	2169
ENSMUSG00000017778.14	8767	9873	8487	10433	6290	9489	12088	8971	9342	11307	11799	5855	8801	10551	12911
ENSMUSG00000017781.17	2496	2507	3924	2922	2074	2503	2594	1993	2185	2658	4050	1677	3255	3715	3642
ENSMUSG00000017801.15	354	381	585	423	364	385	464	286	319	426	468	190	436	424	426
ENSMUSG00000017802.14	980	950	1719	1160	866	1062	1083	929	933	1071	1301	642	1123	1051	1183
ENSMUSG00000017817.11	14744	15499	9058	16211	8458	14283	14034	13334	14520	13061	13102	10902	11004	12823	10350
ENSMUSG00000017830.15	104	114	259	104	140	54	100	40	71	84	314	67	204	205	330
ENSMUSG00000017831.8	1504	1570	1524	1661	1128	1548	1520	1272	1401	1506	856	796	1106	1001	1614
ENSMUSG00000017832.2	1	1	1	1	1	1	2	2	0	1	4	1	1	3	2
ENSMUSG00000017837.12	1288	1094	1166	1202	730	1341	1343	1060	1114	1357	1046	701	940	872	1010
ENSMUSG00000017843.14	3153	3120	2876	3290	1974	3236	2789	2646	2949	2604	2148	1534	2268	2306	2413
ENSMUSG00000017858.12	526	539	750	600	377	565	523	405	476	488	592	295	501	441	560
ENSMUSG00000017861.11	20	25	200	26	15	15	16	12	13	22	61	14	34	49	46
ENSMUSG00000017868.16	0	0	5	0	3	0	2	1	0	0	1	0	2	0	1
ENSMUSG00000017897.18	69	56	319	154	128	91	88	36	66	120	234	55	170	112	173
ENSMUSG00000017929.13	519	597	811	635	617	454	514	355	416	502	627	422	782	833	873
ENSMUSG00000017943.15	1	1	5	2	3	2	9	1	2	5	10	4	0	0	3
ENSMUSG00000017950.16	0	1	0	1	2	0	5	4	0	0	0	0	0	1	0
ENSMUSG00000017969.13	843	1021	2360	1605	1095	938	898	667	728	1101	3147	763	1692	1488	2256
ENSMUSG00000017978.18	75	77	147	82	122	93	50	61	55	70	89	80	64	33	102
ENSMUSG00000017999.16	413	397	802	534	404	392	448	325	357	425	680	319	564	522	574
ENSMUSG00000018001.18	1278	1216	1557	1494	1008	1118	1172	898	1088	931	1220	619	1229	1093	1241
ENSMUSG00000018008.8	614	594	1653	685	723	306	463	180	288	406	1817	461	1539	1433	1865
ENSMUSG00000018012.11	30	41	111	50	33	45	40	16	22	41	92	27	47	36	58
ENSMUSG00000018040.9	785	833	1396	993	661	808	874	656	722	864	1531	550	1090	1245	1298
ENSMUSG00000018042.18	2293	2215	4890	3117	1946	2925	2887	1977	2305	2818	5132	1507	3389	4182	3417
ENSMUSG00000018068.13	176	168	243	191	176	194	172	136	150	141	210	108	202	156	198
ENSMUSG00000018076.12	826	740	1034	1016	807	816	711	650	652	652	852	691	730	631	637
ENSMUSG00000018102.5	1134	1078	1275	1303	1107	952	1255	798	1031	1115	1338	697	1206	1324	1534
ENSMUSG00000018126.15	18	5	48	15	9	22	20	15	7	35	44	19	15	9	18
ENSMUSG00000018143.10	1236	1147	1666	1583	891	1205	1262	1169	1221	1112	1413	747	1317	2184	1190
ENSMUSG00000018160.15	1241	959	1120	1070	836	1086	1009	875	904	988	908	728	1100	869	842
ENSMUSG00000018166.8	346	283	294	308	193	395	344	355	405	349	258	215	281	161	232
ENSMUSG00000018167.10	619	698	881	794	430	793	719	778	703	761	727	312	620	616	800
ENSMUSG00000018168.8	62	55	834	93	89	18	15	9	30	62	204	91	234	130	186
ENSMUSG00000018169.12	214	212	494	288	199	163	219	141	183	250	388	172	355	375	362
ENSMUSG00000018171.9	1358	1341	1661	1389	1062	1380	1266	1129	1055	1262	1554	796	1535	1546	2100
ENSMUSG00000018189.12	352	370	457	462	242	427	501	353	311	463	440	228	385	398	450
ENSMUSG00000018196.18	696	578	719	628	516	568	646	431	635	668	695	387	587	631	605
ENSMUSG00000018199.9	645	566	706	635	557	586	477	394	485	430	600	342	612	658	957
ENSMUSG00000018209.15	572	572	1488	778	535	638	524	434	519	499	972	436	810	733	771
ENSMUSG00000018217.12	1715	1479	3202	2397	2275	1841	1901	1192	1407	1938	2813	1056	2266	2461	2884
ENSMUSG00000018238.6	6	3	7	12	4	4	3	6	3	5	16	6	12	11	12
ENSMUSG00000018239.9	143	126	577	198	102	155	152	124	131	162	229	90	183	194	265
ENSMUSG00000018263.11	1562	1034	2221	1895	903	2397	1982	1617	1899	1860	1587	1227	1752	392	1185
ENSMUSG00000018286.6	2265	2371	2821	2496	1592	2353	2854	2225	2293	2787	3608	1539	2706	3200	3017
ENSMUSG00000018287.12	1435	1586	1634	1809	824	1665	1996	1514	1646	1863	2045	976	1679	1837	1719
ENSMUSG00000018293.4	4854	4968	12901	6157	4483	4455	5518	3580	4335	5457	12564	3328	9518	12004	12385
ENSMUSG00000018322.10	413	436	807	549	337	478	456	391	396	435	887	332	633	615	659
ENSMUSG00000018326.9	2844	3096	5830	4095	2856	3181	3311	2310	2523	3618	4346	2094	3869	3657	4174
ENSMUSG00000018334.18	307	303	827	474	532	321	370	250	338	320	497	215	482	314	443
ENSMUSG00000018339.11	20261	11938	48380	29130	26311	23702	21437	14636	19630	24187	37373	14639	35483	12845	27051
ENSMUSG00000018340.13	4321	4281	5998	5451	3394	4705	4877	3740	4320	5036	6182	2765	5293	4571	5003
ENSMUSG00000018341.12	7	6	5	8	8	3	1	2	5	2	7	4	36	4	9
ENSMUSG00000018347.16	130	103	209	146	96	107	101	96	104	132	221	66	164	160	194
ENSMUSG00000018362.14	56	29	54	541	311	36	32	54	33	34	491	39	585	709	495
ENSMUSG00000018363.16	1452	1218	1042	1588	1270	1366	1252	1130	1263	1186	834	656	935	910	942
ENSMUSG00000018372.13	135	118	219	185	132	117	154	126	158	158	174	70	163	120	216
ENSMUSG00000018377.10	1751	1699	1659	1992	1253	1926	1714	1560	1637	1614	1412	1067	1518	1319	1532
ENSMUSG00000018378.13	2509	2263	2681	2831	1655	2549	2603	2239	2363	2423	3669	1708	2605	3147	2578
ENSMUSG00000018379.17	2038	2036	3608	2532	1708	2063	2416	1805	1957	2149	2535	1254	2402	1910	2691
ENSMUSG00000018381.15	490	482	1047	552	505	537	432	357	370	464	997	373	651	768	891
ENSMUSG00000018387.12	24	25	35	31	23	35	24	24	22	18	44	16	26	22	30
ENSMUSG00000018395.19	189	200	296	274	157	272	218	162	213	262	272	152	259	234	200
ENSMUSG00000018398.18	1765	1511	2337	2213	1807	1764	1899	1258	1468	1642	2068	1104	1999	1477	1813
ENSMUSG00000018401.17	520	502	797	703	518	563	704	404	505	589	464	288	522	372	526
ENSMUSG00000018405.7	516	534	608	541	387	697	740	509	583	643	555	342	537	322	539
ENSMUSG00000018411.17	1736	1474	971	1929	893	1659	1541	1332	1370	1164	1854	1184	1454	2002	1427
ENSMUSG00000018412.16	938	904	1042	1186	778	912	872	747	906	797	577	524	742	509	583
ENSMUSG00000018415.14	1650	1779	1624	1999	1405	2007	1808	1564	1644	1650	1302	980	1143	729	1075
ENSMUSG00000018417.14	706	817	598	876	412	720	734	528	683	634	546	370	654	658	632
ENSMUSG00000018425.18	428	453	611	558	349	481	477	406	416	456	329	235	449	315	481
ENSMUSG00000018427.7	626	350	489	551	402	807	662	537	564	528	347	290	389	290	326
ENSMUSG00000018428.15	3839	3367	2868	3698	2133	3917	3630	3539	3736	3065	2589	2330	2808	2021	2555
ENSMUSG00000018433.14	586	533	630	616	352	606	610	471	524	535	519	334	588	436	474
ENSMUSG00000018442.13	804	748	1090	990	654	783	804	606	677	802	1037	506	910	1015	1094
ENSMUSG00000018446.8	2634	2602	2457	2802	1562	2639	3006	2292	2581	2969	2693	1553	2331	2367	2565
ENSMUSG00000018449.12	194	169	312	232	164	213	185	111	185	229	274	77	192	194	253
ENSMUSG00000018451.6	43	18	81	40	35	45	28	33	33	60	63	23	29	6	38
ENSMUSG00000018459.15	26	17	35	46	25	6	12	1	3	8	57	11	50	33	57
ENSMUSG00000018470.8	14	12	20	11	8	19	8	7	7	14	7	6	2	13	7
ENSMUSG00000018474.17	928	1095	2399	1314	1389	997	796	824	732	973	2002	859	1373	940	1353
ENSMUSG00000018476.7	1315	1122	1370	1310	964	1009	1080	953	977	1077	1304	848	910	890	867
ENSMUSG00000018481.9	938	874	1072	955	690	949	867	678	731	738	730	530	730	687	809
ENSMUSG00000018486.2	63	77	26	48	76	68	25	33	41	37	40	38	31	91	82
ENSMUSG00000018500.2	19	31	40	12	32	11	26	9	17	17	50	15	28	34	26
ENSMUSG00000018501.17	2807	2287	2768	2966	2173	2760	2716	2263	2597	2345	2913	1900	2366	2302	2139
ENSMUSG00000018507.16	126	157	552	229	191	105	159	72	98	157	563	123	408	485	441
ENSMUSG00000018509.8	206	200	230	257	168	203	224	212	192	235	295	144	243	159	229
ENSMUSG00000018537.16	177	160	348	240	181	198	194	179	156	203	396	140	252	265	310
ENSMUSG00000018541.10	266	317	472	393	253	311	321	238	290	311	469	199	364	388	381
ENSMUSG00000018543.8	4	0	2	3	0	2	5	0	1	4	1	1	3	3	1
ENSMUSG00000018547.8	906	774	1244	1049	746	853	912	731	821	880	1006	593	1041	871	863
ENSMUSG00000018548.15	338	349	546	427	277	377	357	290	300	299	344	232	357	271	318
ENSMUSG00000018554.13	306	374	273	351	278	318	370	349	288	287	260	216	200	131	154
ENSMUSG00000018559.16	1911	1879	2431	2330	1400	1868	2138	1712	1751	2085	2822	1276	2339	2528	2555
ENSMUSG00000018565.17	591	558	836	783	436	671	740	520	633	724	828	447	700	722	816
ENSMUSG00000018566.14	8267	8565	6390	9087	4287	8330	8850	7880	8402	9092	6298	4450	5128	5907	5138
ENSMUSG00000018567.14	3863	4139	5860	5099	3747	3953	4791	3396	3822	4642	6020	2587	5079	5782	7222
ENSMUSG00000018569.12	12	3	108	9	6	15	16	8	12	23	125	7	11	9	6
ENSMUSG00000018570.17	7	15	20	17	7	16	12	4	6	12	22	2	14	9	15
ENSMUSG00000018572.10	584	522	1112	685	469	582	681	423	582	719	1042	371	769	861	864
ENSMUSG00000018574.14	24960	24655	21822	25629	11897	26474	25758	23069	23356	25442	19852	13803	17022	15317	16907
ENSMUSG00000018581.15	5	2	25	3	3	6	0	0	0	4	30	0	9	1	2
ENSMUSG00000018583.5	2783	2932	3724	3324	1951	2857	2900	2196	2774	2799	3445	1851	2933	2819	3092
ENSMUSG00000018585.9	532	595	1057	640	574	591	690	397	516	644	1383	405	926	1228	1159
ENSMUSG00000018593.13	13520	16777	32460	15456	10643	14629	14159	9478	12984	15014	24633	8532	18326	28970	18872
ENSMUSG00000018599.5	822	816	784	861	374	896	980	716	866	954	843	532	655	586	701
ENSMUSG00000018604.18	475	485	391	626	436	730	595	414	378	425	483	396	382	388	427
ENSMUSG00000018648.15	15	20	87	43	29	29	22	28	20	31	99	12	28	22	31
ENSMUSG00000018651.14	190	187	276	213	130	233	220	154	190	207	280	161	211	171	254
ENSMUSG00000018654.17	187	146	1639	224	270	63	91	48	69	161	561	154	598	476	629
ENSMUSG00000018659.12	397	295	477	371	296	289	335	205	303	428	534	226	333	272	373
ENSMUSG00000018661.17	613	587	824	725	473	635	593	447	551	559	841	397	650	549	616
ENSMUSG00000018666.13	908	810	1251	1050	621	869	937	710	724	848	941	560	919	868	902
ENSMUSG00000018669.14	697	582	1358	932	423	843	846	624	763	684	1251	475	1046	856	816
ENSMUSG00000018672.15	652	697	1035	760	669	678	797	505	586	825	1422	467	887	981	1175
ENSMUSG00000018677.9	3081	3115	3891	3224	2275	3198	3233	2380	2628	3136	3584	1948	2827	2874	3028
ENSMUSG00000018678.13	304	400	478	442	326	378	299	268	341	275	392	209	409	341	430
ENSMUSG00000018697.14	229	266	406	321	211	240	230	210	221	253	427	204	328	322	310
ENSMUSG00000018707.13	7510	6258	6270	7943	6206	6635	6415	5211	6359	5680	6206	5543	6166	6615	5061
ENSMUSG00000018727.19	4	1	9	3	3	8	5	1	2	2	5	3	4	7	3
ENSMUSG00000018733.10	166	170	213	199	142	189	212	176	172	214	171	98	193	165	222
ENSMUSG00000018736.14	1384	1142	1335	1700	1041	1387	1535	1135	1201	1318	1082	789	1139	1079	1215
ENSMUSG00000018740.14	281	187	691	327	261	378	355	207	214	339	301	132	246	187	171
ENSMUSG00000018750.14	1856	1753	2610	2383	1816	2008	1904	1541	1686	1763	1942	1085	1660	1379	1884
ENSMUSG00000018752.19	223	237	385	287	259	156	251	137	196	223	474	98	325	255	454
ENSMUSG00000018761.14	284	301	937	375	309	282	284	200	276	325	807	259	528	489	626
ENSMUSG00000018765.5	2686	2714	2674	3466	1935	2490	2612	2617	2582	2474	2728	2020	2458	2542	2369
ENSMUSG00000018770.9	29418	31200	20969	31392	15007	30357	35355	29447	30273	34727	29084	17605	24720	29801	30896
ENSMUSG00000018774.13	325	404	934	404	509	273	323	155	222	411	1148	247	742	1093	1094
ENSMUSG00000018776.10	9	2	15	1	0	5	1	1	3	3	23	2	5	1	0
ENSMUSG00000018796.13	17804	16579	12654	17400	9483	20490	18289	17565	17757	18541	7138	8941	9688	6084	7426
ENSMUSG00000018800.14	445	328	204	283	120	260	274	188	337	340	145	126	207	205	152
ENSMUSG00000018809.2	201	163	283	194	132	162	240	181	183	218	250	112	212	143	190
ENSMUSG00000018819.10	1347	1266	3535	1636	1361	1198	1224	841	1077	1399	3357	967	2703	2696	3214
ENSMUSG00000018820.13	611	496	817	697	413	606	590	430	546	588	784	395	540	532	611
ENSMUSG00000018821.3	267	252	367	272	177	244	273	200	223	279	335	143	263	304	277
ENSMUSG00000018822.7	111	114	161	169	53	299	309	253	229	284	170	98	79	24	85
ENSMUSG00000018830.10	1865	1121	6053	4661	1230	3628	3110	2367	2067	2750	5213	1804	3012	702	757
ENSMUSG00000018841.17	267	230	386	319	234	302	304	227	275	365	344	209	247	214	295
ENSMUSG00000018844.6	1	2	3	5	4	3	1	2	0	4	4	3	0	0	1
ENSMUSG00000018845.14	4052	3983	3122	5664	2439	4585	4950	4347	4364	3592	3635	3063	3992	3322	3844
ENSMUSG00000018846.8	882	847	1394	1068	864	928	898	671	733	1034	696	467	894	463	777
ENSMUSG00000018848.4	801	862	1148	885	652	882	894	651	730	759	1087	493	1014	1143	1018
ENSMUSG00000018849.6	31	17	174	31	64	50	26	7	28	70	226	10	41	3	53
ENSMUSG00000018858.15	893	1014	1075	1032	587	963	1171	895	894	1071	1167	554	975	994	1031
ENSMUSG00000018861.8	222	183	402	229	169	234	253	190	209	192	415	151	313	273	314
ENSMUSG00000018865.9	30	2	48	19	8	24	37	4	13	58	68	20	38	5	27
ENSMUSG00000018882.12	1203	1116	1128	1322	590	1306	1350	1256	1218	1330	1345	711	987	1081	981
ENSMUSG00000018893.15	177010	188704	100163	178186	93689	178293	199899	163908	169472	189916	147903	98499	124098	187006	149840
ENSMUSG00000018899.16	1654	1489	2607	1617	1452	688	903	535	652	765	5725	1166	4077	3749	5729
ENSMUSG00000018900.7	697	816	658	862	535	792	684	657	715	767	583	390	557	297	613
ENSMUSG00000018906.14	1153	1089	1020	1410	837	1244	1338	1030	1121	1265	1330	782	999	1386	1110
ENSMUSG00000018907.10	34	5	156	5	8	17	2	0	8	27	280	7	28	6	28
ENSMUSG00000018909.15	956	812	1616	1123	1396	1090	918	726	860	770	1399	681	1200	907	1232
ENSMUSG00000018916.5	1	1	1	0	2	0	1	0	0	0	11	0	10	2	18
ENSMUSG00000018919.10	2	8	27	20	57	25	31	19	17	23	32	9	20	12	55
ENSMUSG00000018920.11	444	527	1255	724	776	346	504	255	308	347	1678	382	1526	2007	2220
ENSMUSG00000018921.11	551	524	832	682	448	559	592	426	514	563	943	416	667	679	677
ENSMUSG00000018923.13	133	113	357	151	146	131	158	89	118	132	285	76	183	221	345
ENSMUSG00000018924.6	76	32	428	81	47	23	24	5	1	117	386	25	80	40	22
ENSMUSG00000018925.3	0	2	1	0	2	0	0	0	0	0	6	1	7	6	10
ENSMUSG00000018927.3	443	704	1043	440	1163	381	377	123	212	506	2363	745	1166	1449	1995
ENSMUSG00000018930.3	15	15	35	15	14	6	7	4	2	4	128	14	72	77	105
ENSMUSG00000018931.3	393	517	643	490	269	403	398	298	391	477	450	278	407	258	408
ENSMUSG00000018932.9	1511	1483	1847	1772	945	1624	1705	1428	1542	1615	1889	1036	1506	1683	1687
ENSMUSG00000018965.11	2174	2155	3486	2966	2053	2262	2587	1798	1850	2526	3087	1432	2795	3223	3395
ENSMUSG00000018974.7	565	499	965	743	474	590	583	436	490	560	1013	418	646	657	652
ENSMUSG00000018983.9	47	32	354	40	63	39	33	9	21	53	221	32	94	152	113
ENSMUSG00000018986.10	73	65	68	68	67	65	74	44	40	38	72	51	68	50	39
ENSMUSG00000018995.12	341	306	269	365	199	364	372	313	336	278	172	154	187	168	225
ENSMUSG00000018999.14	340	362	681	468	371	407	379	272	369	399	479	242	516	334	420
ENSMUSG00000019027.8	8	0	31	0	1	8	3	3	2	7	38	5	9	1	6
ENSMUSG00000019039.14	587	555	1060	741	558	593	662	487	528	649	1206	438	805	643	823
ENSMUSG00000019054.13	1575	1610	2558	1956	1178	1642	2039	1473	1596	2084	3070	1100	2107	2521	2345
ENSMUSG00000019055.15	2370	2113	2463	2876	1572	2459	2151	1798	2259	2248	2770	1492	2373	2748	2231
ENSMUSG00000019066.13	620	660	1237	950	784	692	604	508	554	691	1017	405	851	393	863
ENSMUSG00000019080.8	148	105	185	136	96	147	147	124	141	151	186	69	125	141	129
ENSMUSG00000019082.18	1102	1375	1381	1033	868	1181	1023	756	1066	1068	1555	1101	1237	784	1195
ENSMUSG00000019087.13	3100	2945	3917	3638	2362	3324	3262	2554	2842	3236	4185	1882	3499	3606	3681
ENSMUSG00000019088.13	375	373	558	488	313	269	456	274	321	399	600	202	505	560	557
ENSMUSG00000019102.10	36	42	301	54	29	43	30	20	41	76	209	8	67	16	70
ENSMUSG00000019122.8	318	495	785	389	568	211	338	97	124	249	955	355	787	1181	1227
ENSMUSG00000019124.10	361	277	474	419	279	367	369	271	327	354	445	164	331	190	304
ENSMUSG00000019132.11	4784	4546	5441	5541	3195	4527	4489	3745	4072	4460	4397	2438	4374	4072	6126
ENSMUSG00000019139.10	848	910	1290	1094	900	860	953	715	796	932	1457	613	921	748	928
ENSMUSG00000019143.15	616	547	665	673	381	631	671	565	539	622	618	296	455	388	478
ENSMUSG00000019146.2	1	0	3	1	0	4	4	0	1	3	3	1	1	4	1
ENSMUSG00000019158.9	1083	1161	1441	1243	893	1077	1275	989	967	1241	1811	737	1321	1642	1529
ENSMUSG00000019173.11	1776	1823	3419	2170	1832	1639	1877	1218	1463	1799	3103	1216	2635	2780	3744
ENSMUSG00000019178.17	0	2	13	0	2	1	3	1	0	2	5	0	1	2	2
ENSMUSG00000019179.10	24517	24200	18641	26915	13539	25490	27429	23004	24943	27162	18247	14418	17908	17025	17335
ENSMUSG00000019188.16	1127	1134	2110	1431	1073	1033	1198	851	1019	1122	2680	863	1771	1967	1981
ENSMUSG00000019189.13	623	610	1730	883	762	595	639	428	573	822	1101	397	897	731	962
ENSMUSG00000019194.15	1234	877	1765	1329	1057	1009	1083	985	987	1375	2338	776	1716	1874	2136
ENSMUSG00000019210.10	2522	2603	3223	3088	1883	2774	3018	2408	2457	3016	3519	1685	2848	3497	3278
ENSMUSG00000019214.14	37	30	136	53	36	34	35	18	48	55	89	21	74	76	64
ENSMUSG00000019230.14	0	1	0	1	0	2	0	1	3	2	0	2	2	3	0
ENSMUSG00000019232.14	5	2	1	3	2	2	0	2	5	6	0	1	2	5	0
ENSMUSG00000019235.9	92	90	106	74	55	105	99	66	87	108	67	57	51	112	65
ENSMUSG00000019254.16	1862	1905	2537	2317	1575	1726	1760	1375	1594	1811	2970	1336	2299	2453	2244
ENSMUSG00000019256.17	205	209	277	223	194	186	189	137	160	191	209	107	193	153	276
ENSMUSG00000019261.3	487	427	831	543	404	420	469	314	379	410	882	321	603	580	630
ENSMUSG00000019278.5	1814	1709	4246	3266	3125	1702	2081	1571	1567	1510	3739	1162	3660	1912	4352
ENSMUSG00000019295.8	624	603	666	731	450	675	698	543	554	616	597	373	570	417	622
ENSMUSG00000019297.9	294	317	605	375	220	351	326	272	313	354	521	215	407	415	435
ENSMUSG00000019301.5	7	9	15	7	2	1	2	3	3	8	5	0	3	4	9
ENSMUSG00000019302.16	2267	2207	2273	2594	1440	2552	2235	1776	2152	2248	2771	1497	2208	2174	2161
ENSMUSG00000019303.14	60	52	125	65	57	49	72	36	54	64	93	28	50	39	71
ENSMUSG00000019312.10	4	2	46	6	11	9	6	3	3	15	64	6	10	0	17
ENSMUSG00000019320.14	23	22	47	34	18	26	30	16	19	22	79	28	37	37	33
ENSMUSG00000019326.14	503	451	2230	1127	1012	987	907	466	578	1302	1043	560	958	440	387
ENSMUSG00000019338.13	361	362	475	388	246	413	329	348	402	318	410	213	361	323	353
ENSMUSG00000019359.14	10	8	44	8	1	10	6	4	6	18	50	0	22	25	0
ENSMUSG00000019362.8	1346	1390	1950	1685	1061	1386	1996	1244	1345	2122	2534	984	2074	2391	2024
ENSMUSG00000019368.13	2	0	93	12	13	12	5	1	2	18	39	2	9	0	0
ENSMUSG00000019370.10	5391	5199	7271	6225	4105	5720	5643	4562	5131	5757	6479	2993	5311	5394	5762
ENSMUSG00000019373.11	1128	1108	1169	1158	836	1161	1266	1045	995	1156	995	634	1017	916	1074
ENSMUSG00000019428.16	2840	2681	4141	3322	2280	2800	3084	2338	2705	3005	4195	1734	3204	3419	3871
ENSMUSG00000019432.15	1849	1876	3882	2351	1420	2006	2140	1573	1880	1932	3810	1334	2836	2836	2902
ENSMUSG00000019433.9	750	680	1034	789	528	691	851	608	658	757	1034	388	830	803	908
ENSMUSG00000019437.17	198	152	446	311	258	292	297	153	189	326	284	126	234	160	195
ENSMUSG00000019461.12	731	866	1318	969	622	715	828	553	714	690	1813	543	1089	1426	1460
ENSMUSG00000019464.6	105	64	134	71	96	94	86	53	60	117	123	66	136	58	86
ENSMUSG00000019467.15	590	531	1110	832	631	757	736	532	620	693	1330	488	850	525	865
ENSMUSG00000019470.12	522	557	1002	668	474	492	554	387	455	515	969	359	671	583	741
ENSMUSG00000019471.10	3730	3869	4687	4678	2523	4084	4512	3540	3999	4434	5143	2526	4061	4483	4256
ENSMUSG00000019478.16	297	319	328	319	238	340	364	301	324	376	287	245	287	292	274
ENSMUSG00000019487.11	2160	2005	2411	2925	1582	2253	2379	1989	2300	2165	2954	1559	2211	2375	2441
ENSMUSG00000019489.7	0	0	8	0	1	0	0	0	0	0	0	0	0	0	2
ENSMUSG00000019494.14	2187	2335	2422	2506	1406	2329	2610	2073	2226	2589	2310	1304	2330	2379	2498
ENSMUSG00000019505.7	10489	11117	21535	20905	12613	13063	13291	11254	15384	14730	17809	7054	17293	19469	16746
ENSMUSG00000019518.11	264	224	464	294	207	229	234	169	215	242	408	171	321	232	289
ENSMUSG00000019528.18	2812	3160	2708	3555	2102	3041	3183	2735	2874	3354	2430	1633	2878	2951	2560
ENSMUSG00000019539.11	1185	1162	4126	2036	1860	1233	1368	827	1190	1383	4270	931	2706	2127	2894
ENSMUSG00000019558.14	4883	4838	2518	4352	3259	4381	4368	3867	4001	3584	2784	2571	2963	3171	3106
ENSMUSG00000019564.12	80	67	232	90	105	93	58	44	52	90	146	68	122	115	98
ENSMUSG00000019577.6	7814	7713	5226	4406	2029	8965	8626	4219	8143	4987	4864	11708	6129	3284	7854
ENSMUSG00000019578.11	1472	1612	1886	1834	1076	1439	1572	1306	1384	1545	2048	959	1641	1768	1791
ENSMUSG00000019579.13	503	569	928	681	583	546	696	454	483	601	1059	444	816	797	1046
ENSMUSG00000019590.16	351	478	750	626	384	398	366	273	325	409	689	299	479	513	603
ENSMUSG00000019647.16	452	435	306	418	255	414	375	359	383	343	318	283	323	301	292
ENSMUSG00000019659.8	685	684	976	806	444	699	794	577	649	800	1141	446	992	1009	1074
ENSMUSG00000019689.4	1105	1088	1038	1183	638	1173	1414	1058	1218	1365	1173	683	903	944	1174
ENSMUSG00000019699.16	613	546	683	811	655	630	497	450	483	500	517	338	478	422	463
ENSMUSG00000019710.13	1162	1115	1679	1403	867	1137	1445	1086	1147	1374	1689	652	1337	1603	1559
ENSMUSG00000019715.14	588	570	1040	806	578	714	737	630	775	883	839	399	849	633	632
ENSMUSG00000019718.8	319	402	418	431	291	276	352	180	342	469	269	210	289	149	492
ENSMUSG00000019726.12	321	251	741	441	442	292	274	212	246	285	444	263	406	353	299
ENSMUSG00000019731.13	2200	1907	1721	2413	1501	2297	2118	1864	2075	1990	1548	1450	1523	1566	1406
ENSMUSG00000019732.14	735	724	448	673	499	676	738	605	647	719	407	320	510	500	544
ENSMUSG00000019734.16	32	19	201	23	30	23	25	18	23	36	208	10	68	31	26
ENSMUSG00000019737.14	8	5	41	7	12	8	12	8	4	9	30	8	11	9	11
ENSMUSG00000019738.15	328	371	506	416	296	337	488	310	361	472	615	232	436	550	599
ENSMUSG00000019756.10	180	190	308	274	181	204	263	155	208	199	367	166	233	205	446
ENSMUSG00000019761.10	88	87	105	102	67	101	100	73	74	81	117	56	97	68	146
ENSMUSG00000019762.4	0	2	3	0	0	0	4	0	1	1	2	0	2	1	1
ENSMUSG00000019763.11	1006	370	708	705	515	779	1185	633	708	480	511	234	436	374	224
ENSMUSG00000019767.12	7	14	31	13	11	15	13	8	11	10	16	8	7	5	4
ENSMUSG00000019768.16	47	44	185	88	111	39	53	30	33	65	77	40	93	29	91
ENSMUSG00000019772.5	1	0	2	1	1	3	2	0	1	5	3	1	9	0	2
ENSMUSG00000019773.7	22	37	179	30	36	35	34	19	31	46	88	24	77	75	77
ENSMUSG00000019774.8	210	160	186	225	152	191	235	152	156	190	159	98	130	124	164
ENSMUSG00000019775.17	31	55	88	77	60	54	43	42	51	28	126	15	58	27	31
ENSMUSG00000019777.16	1153	1217	1446	1414	891	1378	1477	1174	1138	1351	1261	715	1154	949	1457
ENSMUSG00000019779.15	64	49	68	58	48	59	38	35	33	61	43	32	34	31	51
ENSMUSG00000019782.10	986	1168	1274	1323	805	1180	1255	1022	1041	1304	1433	665	1232	1384	1507
ENSMUSG00000019785.14	0	2	7	6	2	1	4	1	4	8	4	7	7	5	0
ENSMUSG00000019787.9	7031	6585	4004	6794	3295	7023	6386	6533	6330	6208	5361	3420	4593	6033	6149
ENSMUSG00000019789.9	97	138	156	180	88	148	153	106	134	130	128	71	103	44	134
ENSMUSG00000019790.17	453	394	545	542	437	396	479	346	380	393	399	283	391	331	386
ENSMUSG00000019791.12	427	519	375	570	312	455	643	430	488	538	355	253	370	349	573
ENSMUSG00000019792.8	118	137	131	108	73	131	111	105	106	93	127	63	126	110	168
ENSMUSG00000019794.13	366	346	626	435	301	377	320	286	299	332	602	226	500	459	559
ENSMUSG00000019795.17	2158	1998	1969	2465	1234	2245	2367	1942	2029	2311	1928	1083	1835	2051	1924
ENSMUSG00000019796.12	153	150	180	140	142	160	174	142	160	193	106	81	132	147	229
[truncated: 17,605 more rows]
