# Supplementary material for: Localized cardiac small molecule trajectories and persistent chemical sequelae in experimental Chagas disease
Source: Nat Commun. 2023 Oct 25;14:6769. doi: 10.1038/s41467-023-42247-w (PMC10600178; doi:10.1038/s41467-023-42247-w)
Supplement: Supplementary file 8 — Source data [file 41467_2023_42247_MOESM8_ESM.zip › source-data/Supplementary_Figure_12/Supplementary_Figure_12.csv]

LA_group_name	LA_Distance	RA_group_name	RA_Distance	LVT_group_name	LVT_Distance	LVB_group_name	LVB_Distance	RVT_group_name	RVT_Distance	RVB_group_name	RVB_Distance
infected_VS_BNZ	0.224997063	infected_VS_BNZ	0.531073811	infected_VS_BNZ	0.421538112	infected_VS_BNZ	0.344759746	infected_VS_BNZ	0.425010381	infected_VS_BNZ	0.249039889
infected_VS_BNZ	0.63205094	infected_VS_BNZ	0.55429913	infected_VS_BNZ	0.515485275	infected_VS_BNZ	0.213389473	infected_VS_BNZ	0.244388939	infected_VS_BNZ	0.261208152
infected_VS_BNZ	0.638387808	infected_VS_BNZ	0.309297629	infected_VS_BNZ	0.448344235	infected_VS_BNZ	0.302871219	infected_VS_BNZ	0.326095648	infected_VS_BNZ	0.282554238
infected_VS_BNZ	0.276077394	infected_VS_BNZ	0.343164573	infected_VS_BNZ	0.459108763	infected_VS_BNZ	0.269302795	infected_VS_BNZ	0.307820329	infected_VS_BNZ	0.384995226
infected_VS_BNZ	0.425832339	infected_VS_BNZ	0.576390968	infected_VS_BNZ	0.542101211	infected_VS_BNZ	0.318490572	infected_VS_BNZ	0.23794504	infected_VS_BNZ	0.359398635
infected_VS_BNZ	0.54175329	infected_VS_BNZ	0.528419736	infected_VS_BNZ	0.485272832	infected_VS_BNZ	0.299752801	infected_VS_BNZ	0.235880039	infected_VS_BNZ	0.229504842
infected_VS_BNZ	0.373804629	infected_VS_BNZ	0.515509581	infected_VS_BNZ	0.549670922	infected_VS_BNZ	0.453217033	infected_VS_BNZ	0.220769413	infected_VS_BNZ	0.304522928
infected_VS_BNZ	0.377515028	infected_VS_BNZ	0.512485745	infected_VS_BNZ	0.572749486	infected_VS_BNZ	0.387755429	infected_VS_BNZ	0.232450078	infected_VS_BNZ	0.311093403
infected_VS_BNZ	0.318580138	infected_VS_BNZ	0.395425195	infected_VS_BNZ	0.598144267	infected_VS_BNZ	0.400988703	infected_VS_BNZ	0.325258015	infected_VS_BNZ	0.350645278
infected_VS_BNZ	0.356007226	infected_VS_BNZ	0.353378146	infected_VS_BNZ	0.449053001	infected_VS_BNZ	0.300705595	infected_VS_BNZ	0.272756147	infected_VS_BNZ	0.290653394
infected_VS_BNZ	0.48317686	infected_VS_BNZ	0.39973004	infected_VS_BNZ	0.58133417	infected_VS_BNZ	0.328831884	infected_VS_BNZ	0.395503902	infected_VS_BNZ	0.296854676
infected_VS_BNZ	0.28088892	infected_VS_BNZ	0.542340551	infected_VS_BNZ	0.516381645	infected_VS_BNZ	0.575747894	infected_VS_BNZ	0.340562657	infected_VS_BNZ	0.326678486
infected_VS_BNZ	0.338100915	infected_VS_BNZ	0.46810822	infected_VS_BNZ	0.548246016	infected_VS_BNZ	0.81509681	infected_VS_BNZ	0.342084811	infected_VS_BNZ	0.267134253
infected_VS_BNZ	0.42720792	infected_VS_BNZ	0.577876256	infected_VS_BNZ	0.543212049	infected_VS_BNZ	0.425384805	infected_VS_BNZ	0.31563852	infected_VS_BNZ	0.3064471
infected_VS_BNZ	0.419067265	infected_VS_BNZ	0.503860666	infected_VS_BNZ	0.415753872	infected_VS_BNZ	0.318782769	infected_VS_BNZ	0.335443283	infected_VS_BNZ	0.326073788
infected_VS_BNZ	0.567465163	infected_VS_BNZ	0.719682053	infected_VS_BNZ	0.37544057	infected_VS_BNZ	0.184068469	infected_VS_BNZ	0.207921611	infected_VS_BNZ	0.309360084
infected_VS_BNZ	0.634740541	infected_VS_BNZ	0.2745807	infected_VS_BNZ	0.356213437	infected_VS_BNZ	0.333822909	infected_VS_BNZ	0.301221645	infected_VS_BNZ	0.305520019
infected_VS_BNZ	0.439069564	infected_VS_BNZ	0.330215479	infected_VS_BNZ	0.418062612	infected_VS_BNZ	0.297865806	infected_VS_BNZ	0.254472722	infected_VS_BNZ	0.271755882
infected_VS_BNZ	0.438490298	infected_VS_BNZ	0.711952762	infected_VS_BNZ	0.445908663	infected_VS_BNZ	0.355586679	infected_VS_BNZ	0.289579208	infected_VS_BNZ	0.410290884
infected_VS_BNZ	0.530514332	infected_VS_BNZ	0.44056061	infected_VS_BNZ	0.276384628	infected_VS_BNZ	0.289278587	infected_VS_BNZ	0.248143227	infected_VS_BNZ	0.371087268
infected_VS_BNZ	0.445081506	infected_VS_BNZ	0.646632079	infected_VS_BNZ	0.405523072	infected_VS_BNZ	0.509160018	infected_VS_BNZ	0.23906236	infected_VS_BNZ	0.389864412
infected_VS_BNZ	0.479125689	infected_VS_BNZ	0.671700849	infected_VS_BNZ	0.464910676	infected_VS_BNZ	0.363345395	infected_VS_BNZ	0.262350827	infected_VS_BNZ	0.393047165
infected_VS_BNZ	0.409824837	infected_VS_BNZ	0.370273091	infected_VS_BNZ	0.532669589	infected_VS_BNZ	0.438364299	infected_VS_BNZ	0.321194806	infected_VS_BNZ	0.408609556
infected_VS_BNZ	0.475449648	infected_VS_BNZ	0.474308059	infected_VS_BNZ	0.236363218	infected_VS_BNZ	0.284259952	infected_VS_BNZ	0.304731575	infected_VS_BNZ	0.391683422
infected_VS_BNZ	0.514785161	infected_VS_BNZ	0.540611193	infected_VS_BNZ	0.448905219	infected_VS_BNZ	0.338964533	infected_VS_BNZ	0.307385279	infected_VS_BNZ	0.37225245
infected_VS_BNZ	0.42621039	infected_VS_BNZ	0.692545568	infected_VS_BNZ	0.41327401	infected_VS_BNZ	0.514524083	infected_VS_BNZ	0.28129654	infected_VS_BNZ	0.378932009
infected_VS_BNZ	0.415644394	infected_VS_BNZ	0.596006092	infected_VS_BNZ	0.490183761	infected_VS_BNZ	0.802020142	infected_VS_BNZ	0.332437853	infected_VS_BNZ	0.367957931
infected_VS_BNZ	0.525384265	infected_VS_BNZ	0.726074463	infected_VS_BNZ	0.297985729	infected_VS_BNZ	0.454652477	infected_VS_BNZ	0.326597902	infected_VS_BNZ	0.381194908
infected_VS_BNZ	0.230585122	infected_VS_BNZ	0.415083696	infected_VS_BNZ	0.503991492	infected_VS_BNZ	0.309051087	infected_VS_BNZ	0.186807199	infected_VS_BNZ	0.421955855
infected_VS_BNZ	0.516125461	infected_VS_BNZ	0.65654699	infected_VS_BNZ	0.440380947	infected_VS_BNZ	0.367577701	infected_VS_BNZ	0.362288591	infected_VS_BNZ	0.341319064
infected_VS_BNZ	0.583592039	infected_VS_BNZ	0.402583283	infected_VS_BNZ	0.407564759	infected_VS_BNZ	0.257882273	infected_VS_BNZ	0.499270423	infected_VS_BNZ	0.327572294
infected_VS_BNZ	0.247840945	infected_VS_BNZ	0.35582749	infected_VS_BNZ	0.425185892	infected_VS_BNZ	0.410928002	infected_VS_BNZ	0.270874146	infected_VS_BNZ	0.347577612
infected_VS_BNZ	0.311831601	infected_VS_BNZ	0.656371045	infected_VS_BNZ	0.42980678	infected_VS_BNZ	0.456570424	infected_VS_BNZ	0.426117874	infected_VS_BNZ	0.466792062
infected_VS_BNZ	0.433565507	infected_VS_BNZ	0.480708889	infected_VS_BNZ	0.38349166	infected_VS_BNZ	0.421729107	infected_VS_BNZ	0.453012778	infected_VS_BNZ	0.473813503
infected_VS_BNZ	0.320515244	infected_VS_BNZ	0.627912623	infected_VS_BNZ	0.415424725	infected_VS_BNZ	0.477378378	infected_VS_BNZ	0.421600653	infected_VS_BNZ	0.444318946
infected_VS_BNZ	0.276165147	infected_VS_BNZ	0.637278813	infected_VS_BNZ	0.482650095	infected_VS_BNZ	0.335733026	infected_VS_BNZ	0.404507133	infected_VS_BNZ	0.453274609
infected_VS_BNZ	0.298360396	infected_VS_BNZ	0.388342327	infected_VS_BNZ	0.554024516	infected_VS_BNZ	0.462601527	infected_VS_BNZ	0.379934142	infected_VS_BNZ	0.429496601
infected_VS_BNZ	0.303395829	infected_VS_BNZ	0.480461665	infected_VS_BNZ	0.356905449	infected_VS_BNZ	0.380870422	infected_VS_BNZ	0.418485011	infected_VS_BNZ	0.448765344
infected_VS_BNZ	0.420509682	infected_VS_BNZ	0.406005442	infected_VS_BNZ	0.485384044	infected_VS_BNZ	0.404959145	infected_VS_BNZ	0.215136841	infected_VS_BNZ	0.429913983
infected_VS_BNZ	0.279053992	infected_VS_BNZ	0.613160766	infected_VS_BNZ	0.4944826	infected_VS_BNZ	0.602231574	infected_VS_BNZ	0.350317037	infected_VS_BNZ	0.421204129
infected_VS_BNZ	0.321352608	infected_VS_BNZ	0.502609441	infected_VS_BNZ	0.478840406	infected_VS_BNZ	0.812796574	infected_VS_BNZ	0.389630212	infected_VS_BNZ	0.412146438
infected_VS_BNZ	0.425569986	infected_VS_BNZ	0.635899719	infected_VS_BNZ	0.39938512	infected_VS_BNZ	0.468417175	infected_VS_BNZ	0.444037133	infected_VS_BNZ	0.438000516
infected_VS_BNZ	0.451916221	infected_VS_BNZ	0.602473581	infected_VS_BNZ	0.650041313	infected_VS_BNZ	0.336327346	infected_VS_BNZ	0.445652331	infected_VS_BNZ	0.17712996
infected_VS_BNZ	0.33085495	infected_VS_BNZ	0.307391779	infected_VS_BNZ	0.465828578	infected_VS_BNZ	0.158151691	infected_VS_BNZ	0.216213138	infected_VS_BNZ	0.208139913
infected_VS_BNZ	0.455313614	infected_VS_BNZ	0.704061905	infected_VS_BNZ	0.534547352	infected_VS_BNZ	0.33233411	infected_VS_BNZ	0.311101214	infected_VS_BNZ	0.197526487
infected_VS_BNZ	0.504239546	infected_VS_BNZ	0.662768714	infected_VS_BNZ	0.583663341	infected_VS_BNZ	0.178798513	infected_VS_BNZ	0.308720302	infected_VS_BNZ	0.30626963
infected_VS_BNZ	0.507604091	infected_VS_BNZ	0.337992944	infected_VS_BNZ	0.708946682	infected_VS_BNZ	0.269846204	infected_VS_BNZ	0.281818794	infected_VS_BNZ	0.312515412
infected_VS_BNZ	0.324407645	infected_VS_BNZ	0.562594201	infected_VS_BNZ	0.67391679	infected_VS_BNZ	0.240089413	infected_VS_BNZ	0.213723446	infected_VS_BNZ	0.219353452
infected_VS_BNZ	0.449365863	infected_VS_BNZ	0.431082738	infected_VS_BNZ	0.605419126	infected_VS_BNZ	0.380655084	infected_VS_BNZ	0.217976991	infected_VS_BNZ	0.230890786
infected_VS_BNZ	0.335816955	infected_VS_BNZ	0.225495692	infected_VS_BNZ	0.596024872	infected_VS_BNZ	0.295573344	infected_VS_BNZ	0.288801361	infected_VS_BNZ	0.216156891
infected_VS_BNZ	0.505755221	infected_VS_BNZ	0.760667034	infected_VS_BNZ	0.441144793	infected_VS_BNZ	0.312022505	infected_VS_BNZ	0.346283419	infected_VS_BNZ	0.262458032
infected_VS_BNZ	0.482685418	infected_VS_BNZ	0.628286197	infected_VS_BNZ	0.62467816	infected_VS_BNZ	0.270555315	infected_VS_BNZ	0.309106815	infected_VS_BNZ	0.223493166
infected_VS_BNZ	0.277227053	infected_VS_BNZ	0.49481765	infected_VS_BNZ	0.499829805	infected_VS_BNZ	0.23541074	infected_VS_BNZ	0.425399505	infected_VS_BNZ	0.201663479
infected_VS_BNZ	0.490892478	infected_VS_BNZ	0.370359288	infected_VS_BNZ	0.453984477	infected_VS_BNZ	0.547223788	infected_VS_BNZ	0.347216663	infected_VS_BNZ	0.256908148
infected_VS_BNZ	0.498883607	infected_VS_BNZ	0.651500051	infected_VS_BNZ	0.579551318	infected_VS_BNZ	0.810990923	infected_VS_BNZ	0.379336665	infected_VS_BNZ	0.199988535
infected_VS_BNZ	0.549207279	infected_VS_BNZ	0.445541347	infected_VS_BNZ	0.668563851	infected_VS_BNZ	0.34425369	infected_VS_BNZ	0.37426409	infected_VS_BNZ	0.240626211
infected_VS_BNZ	0.322716247	infected_VS_BNZ	0.475378553	infected_VS_BNZ	0.469582195	infected_VS_BNZ	0.310746706	infected_VS_BNZ	0.383326395	infected_VS_BNZ	0.395098349
infected_VS_BNZ	0.493562075	infected_VS_BNZ	0.677344504	infected_VS_BNZ	0.293242002	infected_VS_BNZ	0.186600739	infected_VS_BNZ	0.231692639	infected_VS_BNZ	0.346172441
infected_VS_BNZ	0.544237782	infected_VS_BNZ	0.255120227	infected_VS_BNZ	0.302303098	infected_VS_BNZ	0.325223342	infected_VS_BNZ	0.287620371	infected_VS_BNZ	0.298145445
infected_VS_BNZ	0.204588199	infected_VS_BNZ	0.322200898	infected_VS_BNZ	0.38825257	infected_VS_BNZ	0.228353062	infected_VS_BNZ	0.307155411	infected_VS_BNZ	0.268050733
infected_VS_BNZ	0.283752205	infected_VS_BNZ	0.662548112	infected_VS_BNZ	0.572061219	infected_VS_BNZ	0.275277449	infected_VS_BNZ	0.345462197	infected_VS_BNZ	0.453359816
infected_VS_BNZ	0.37488479	infected_VS_BNZ	0.424127226	infected_VS_BNZ	0.420075111	infected_VS_BNZ	0.212594798	infected_VS_BNZ	0.272551525	infected_VS_BNZ	0.428977362
infected_VS_BNZ	0.211149134	infected_VS_BNZ	0.626889523	infected_VS_BNZ	0.478980395	infected_VS_BNZ	0.348083327	infected_VS_BNZ	0.275656176	infected_VS_BNZ	0.398868952
infected_VS_BNZ	0.346633999	infected_VS_BNZ	0.630821624	infected_VS_BNZ	0.484629079	infected_VS_BNZ	0.27715674	infected_VS_BNZ	0.307136025	infected_VS_BNZ	0.364980513
infected_VS_BNZ	0.302969756	infected_VS_BNZ	0.35608155	infected_VS_BNZ	0.314746293	infected_VS_BNZ	0.310255926	infected_VS_BNZ	0.313297283	infected_VS_BNZ	0.357807179
infected_VS_BNZ	0.299833224	infected_VS_BNZ	0.437602965	infected_VS_BNZ	0.385441623	infected_VS_BNZ	0.244739097	infected_VS_BNZ	0.401614513	infected_VS_BNZ	0.355472727
infected_VS_BNZ	0.388162795	infected_VS_BNZ	0.464361759	infected_VS_BNZ	0.427036099	infected_VS_BNZ	0.290304076	infected_VS_BNZ	0.364630846	infected_VS_BNZ	0.352049879
infected_VS_BNZ	0.302876179	infected_VS_BNZ	0.640104633	infected_VS_BNZ	0.27874381	infected_VS_BNZ	0.551776067	infected_VS_BNZ	0.314100586	infected_VS_BNZ	0.391115952
infected_VS_BNZ	0.291765329	infected_VS_BNZ	0.546598796	infected_VS_BNZ	0.472803233	infected_VS_BNZ	0.805915125	infected_VS_BNZ	0.389859452	infected_VS_BNZ	0.34512737
infected_VS_BNZ	0.30166699	infected_VS_BNZ	0.676777524	infected_VS_BNZ	0.460046611	infected_VS_BNZ	0.33241179	infected_VS_BNZ	0.416486014	infected_VS_BNZ	0.354871051
infected_VS_BNZ	0.247413291	infected_VS_BNZ	0.3750372	infected_VS_BNZ	0.523748161	infected_VS_BNZ	0.217814785	infected_VS_BNZ	0.512057192	infected_VS_BNZ	0.285732516
infected_VS_BNZ	0.568847714	infected_VS_BNZ	0.531643278	infected_VS_BNZ	0.611003741	infected_VS_BNZ	0.231367425	infected_VS_BNZ	0.364418067	infected_VS_BNZ	0.19359964
infected_VS_BNZ	0.627901676	infected_VS_BNZ	0.569655251	infected_VS_BNZ	0.574931766	infected_VS_BNZ	0.286952541	infected_VS_BNZ	0.358197304	infected_VS_BNZ	0.224567064
infected_VS_BNZ	0.262461045	infected_VS_BNZ	0.460923158	infected_VS_BNZ	0.581745311	infected_VS_BNZ	0.257396452	infected_VS_BNZ	0.426712584	infected_VS_BNZ	0.405603112
infected_VS_BNZ	0.375806391	infected_VS_BNZ	0.529241128	infected_VS_BNZ	0.631348283	infected_VS_BNZ	0.284518614	infected_VS_BNZ	0.30560637	infected_VS_BNZ	0.329260563
infected_VS_BNZ	0.475436759	infected_VS_BNZ	0.302018893	infected_VS_BNZ	0.431587422	infected_VS_BNZ	0.262107428	infected_VS_BNZ	0.3116876	infected_VS_BNZ	0.29848124
infected_VS_BNZ	0.312211673	infected_VS_BNZ	0.530105359	infected_VS_BNZ	0.626320026	infected_VS_BNZ	0.400519826	infected_VS_BNZ	0.328694979	infected_VS_BNZ	0.221412189
infected_VS_BNZ	0.385042135	infected_VS_BNZ	0.539258789	infected_VS_BNZ	0.678131912	infected_VS_BNZ	0.247586049	infected_VS_BNZ	0.332161296	infected_VS_BNZ	0.255867696
infected_VS_BNZ	0.246957648	infected_VS_BNZ	0.635853293	infected_VS_BNZ	0.675837945	infected_VS_BNZ	0.334817869	infected_VS_BNZ	0.368072362	infected_VS_BNZ	0.246602866
infected_VS_BNZ	0.351520272	infected_VS_BNZ	0.65334547	infected_VS_BNZ	0.437066806	infected_VS_BNZ	0.253538441	infected_VS_BNZ	0.365679446	infected_VS_BNZ	0.339729941
infected_VS_BNZ	0.43614864	infected_VS_BNZ	0.487691755	infected_VS_BNZ	0.706984437	infected_VS_BNZ	0.301661339	infected_VS_BNZ	0.441738583	infected_VS_BNZ	0.226910572
infected_VS_BNZ	0.25970578	infected_VS_BNZ	0.569588425	infected_VS_BNZ	0.573254026	infected_VS_BNZ	0.572283595	infected_VS_BNZ	0.4386756	infected_VS_BNZ	0.178179869
infected_VS_BNZ	0.260209814	infected_VS_BNZ	0.704421006	infected_VS_BNZ	0.640962769	infected_VS_BNZ	0.804003581	infected_VS_BNZ	0.403406687	infected_VS_BNZ	0.247406486
infected_VS_BNZ	0.408339442	infected_VS_BNZ	0.602492563	infected_VS_BNZ	0.498061612	infected_VS_BNZ	0.34612616	infected_VS_BNZ	0.375652747	infected_VS_BNZ	0.333270413
infected_VS_BNZ	0.521745977	infected_VS_BNZ	0.595745071	infected_VS_BNZ	0.40358429	infected_VS_BNZ	0.251774205	infected_VS_BNZ	0.414455162	infected_VS_BNZ	0.234627017
infected_VS_BNZ	0.342685307	infected_VS_BNZ	0.371580287	infected_VS_BNZ	0.319997115	infected_VS_BNZ	0.368511939	infected_VS_BNZ	0.369452639	infected_VS_BNZ	0.28740608
infected_VS_BNZ	0.383365382	infected_VS_BNZ	0.739503749	infected_VS_BNZ	0.257166102	infected_VS_BNZ	0.319771766	infected_VS_BNZ	0.323484845	infected_VS_BNZ	0.307450985
infected_VS_BNZ	0.554979317	infected_VS_BNZ	0.701448567	infected_VS_BNZ	0.267195807	infected_VS_BNZ	0.36688029	infected_VS_BNZ	0.386428856	infected_VS_BNZ	0.416212974
infected_VS_BNZ	0.612963921	infected_VS_BNZ	0.379887823	infected_VS_BNZ	0.459558016	infected_VS_BNZ	0.275175498	infected_VS_BNZ	0.330830793	infected_VS_BNZ	0.37654871
infected_VS_BNZ	0.371276795	infected_VS_BNZ	0.578404004	infected_VS_BNZ	0.413892585	infected_VS_BNZ	0.304030074	infected_VS_BNZ	0.348365692	infected_VS_BNZ	0.175531272
infected_VS_BNZ	0.547403383	infected_VS_BNZ	0.368153279	infected_VS_BNZ	0.392859231	infected_VS_BNZ	0.244311526	infected_VS_BNZ	0.310130012	infected_VS_BNZ	0.191360844
infected_VS_BNZ	0.454373189	infected_VS_BNZ	0.390490309	infected_VS_BNZ	0.411655269	infected_VS_BNZ	0.196260511	infected_VS_BNZ	0.304284116	infected_VS_BNZ	0.257008983
infected_VS_BNZ	0.574611746	infected_VS_BNZ	0.745164227	infected_VS_BNZ	0.492187307	infected_VS_BNZ	0.312384959	infected_VS_BNZ	0.300913998	infected_VS_BNZ	0.318328015
infected_VS_BNZ	0.601404216	infected_VS_BNZ	0.57763172	infected_VS_BNZ	0.398612266	infected_VS_BNZ	0.329876021	infected_VS_BNZ	0.363066409	infected_VS_BNZ	0.318886919
infected_VS_BNZ	0.326793924	infected_VS_BNZ	0.381436923	infected_VS_BNZ	0.40712541	infected_VS_BNZ	0.290130321	infected_VS_BNZ	0.388040038	infected_VS_BNZ	0.208907799
infected_VS_BNZ	0.547877284	infected_VS_BNZ	0.313947088	infected_VS_BNZ	0.399318584	infected_VS_BNZ	0.673189191	infected_VS_BNZ	0.373039777	infected_VS_BNZ	0.253030282
infected_VS_BNZ	0.590785701	infected_VS_BNZ	0.577964453	infected_VS_BNZ	0.387138298	infected_VS_BNZ	0.806668466	infected_VS_BNZ	0.308984449	infected_VS_BNZ	0.249703019
infected_VS_BNZ	0.636435491	infected_VS_BNZ	0.342203089	infected_VS_BNZ	0.449613837	infected_VS_BNZ	0.31576052	infected_VS_BNZ	0.36865224	infected_VS_BNZ	0.31789051
infected_VS_BNZ	0.252409854	infected_VS_BNZ	0.580023294	infected_VS_BNZ	0.36224271	infected_VS_BNZ	0.272270361	infected_VS_BNZ	0.3902201	infected_VS_BNZ	0.278799368
infected_VS_BNZ	0.591724259	infected_VS_BNZ	0.422493339	infected_VS_BNZ	0.439680288	infected_VS_BNZ	0.327672422	infected_VS_BNZ	0.275000462	infected_VS_BNZ	0.271222728
infected_VS_BNZ	0.636095169	infected_VS_BNZ	0.668615622	infected_VS_BNZ	0.379852102	infected_VS_BNZ	0.259499135	infected_VS_BNZ	0.274086871	infected_VS_BNZ	0.295963669
infected_VS_BNZ	0.378961333	infected_VS_BNZ	0.616941064	infected_VS_BNZ	0.356232053	infected_VS_BNZ	0.351568135	infected_VS_BNZ	0.325651087	infected_VS_BNZ	0.226146287
infected_VS_BNZ	0.408641052	infected_VS_BNZ	0.408441824	infected_VS_BNZ	0.396521046	infected_VS_BNZ	0.328866828	infected_VS_BNZ	0.239744102	infected_VS_BNZ	0.402541762
infected_VS_BNZ	0.537830683	infected_VS_BNZ	0.602687843	infected_VS_BNZ	0.357457244	infected_VS_BNZ	0.330769281	infected_VS_BNZ	0.221088751	infected_VS_BNZ	0.322726393
infected_VS_BNZ	0.425468723	infected_VS_BNZ	0.511874134	infected_VS_BNZ	0.407873257	infected_VS_BNZ	0.315275227	infected_VS_BNZ	0.206304897	infected_VS_BNZ	0.332672996
infected_VS_BNZ	0.432523025	infected_VS_BNZ	0.333493768	infected_VS_BNZ	0.463398097	infected_VS_BNZ	0.250840146	infected_VS_BNZ	0.244985324	infected_VS_BNZ	0.337940499
infected_VS_BNZ	0.301365323	infected_VS_BNZ	0.713210178	infected_VS_BNZ	0.560925756	infected_VS_BNZ	0.322704434	infected_VS_BNZ	0.266664605	infected_VS_BNZ	0.380454893
infected_VS_BNZ	0.384989816	infected_VS_BNZ	0.535946231	infected_VS_BNZ	0.337755378	infected_VS_BNZ	0.366281991	infected_VS_BNZ	0.278590375	infected_VS_BNZ	0.396085683
infected_VS_BNZ	0.481133464	infected_VS_BNZ	0.530777486	infected_VS_BNZ	0.506881992	infected_VS_BNZ	0.275335325	infected_VS_BNZ	0.364431479	infected_VS_BNZ	0.312117716
infected_VS_BNZ	0.289013152	infected_VS_BNZ	0.409235319	infected_VS_BNZ	0.42799504	infected_VS_BNZ	0.678352684	infected_VS_BNZ	0.317104991	infected_VS_BNZ	0.313198523
infected_VS_BNZ	0.330600922	infected_VS_BNZ	0.580373815	infected_VS_BNZ	0.398638808	infected_VS_BNZ	0.808948452	infected_VS_BNZ	0.285137829	infected_VS_BNZ	0.352637011
infected_VS_BNZ	0.526154797	infected_VS_BNZ	0.479524725	infected_VS_BNZ	0.323319982	infected_VS_BNZ	0.319085458	infected_VS_BNZ	0.305368783	infected_VS_BNZ	0.382687801
infected_VS_BNZ	0.236097296	infected_VS_BNZ	0.569140201	infected_VS_BNZ	0.632383988	infected_VS_BNZ	0.284107745	infected_VS_BNZ	0.407632597	infected_VS_BNZ	0.218746837
infected_VS_BNZ	0.612356573	infected_VS_BNZ	0.278505279	infected_VS_BNZ	0.451685322	infected_VS_BNZ	0.318141998	infected_VS_BNZ	0.294212102	infected_VS_BNZ	0.240386102
infected_VS_BNZ	0.643654793	infected_VS_BNZ	0.698038284	infected_VS_BNZ	0.521757438	infected_VS_BNZ	0.334653906	infected_VS_BNZ	0.27634699	infected_VS_BNZ	0.259847412
infected_VS_BNZ	0.299742891	infected_VS_BNZ	0.651389125	infected_VS_BNZ	0.573229539	infected_VS_BNZ	0.218062265	infected_VS_BNZ	0.337214788	infected_VS_BNZ	0.260193569
infected_VS_BNZ	0.414908944	infected_VS_BNZ	0.27127173	infected_VS_BNZ	0.711352481	infected_VS_BNZ	0.249512837	infected_VS_BNZ	0.284943249	infected_VS_BNZ	0.347932651
infected_VS_BNZ	0.527387719	infected_VS_BNZ	0.542369188	infected_VS_BNZ	0.682283737	infected_VS_BNZ	0.285712554	infected_VS_BNZ	0.239699328	infected_VS_BNZ	0.35671917
infected_VS_BNZ	0.349788312	infected_VS_BNZ	0.273630663	infected_VS_BNZ	0.618394977	infected_VS_BNZ	0.249565391	infected_VS_BNZ	0.202316333	infected_VS_BNZ	0.278842064
infected_VS_BNZ	0.377796093	infected_VS_BNZ	0.311687072	infected_VS_BNZ	0.610557779	infected_VS_BNZ	0.226512624	infected_VS_BNZ	0.241863518	infected_VS_BNZ	0.33279157
infected_VS_BNZ	0.275322932	infected_VS_BNZ	0.718068127	infected_VS_BNZ	0.438205513	infected_VS_BNZ	0.265204149	infected_VS_BNZ	0.256333564	infected_VS_BNZ	0.327186416
infected_VS_BNZ	0.370451978	infected_VS_BNZ	0.57712568	infected_VS_BNZ	0.611859056	infected_VS_BNZ	0.383027182	infected_VS_BNZ	0.276445738	infected_VS_BNZ	0.361763209
infected_VS_BNZ	0.453400115	infected_VS_BNZ	0.392091758	infected_VS_BNZ	0.515439428	infected_VS_BNZ	0.256945271	infected_VS_BNZ	0.352858238	infected_VS_BNZ	0.290048477
infected_VS_BNZ	0.266271267	infected_VS_BNZ	0.217210057	infected_VS_BNZ	0.447902827	infected_VS_BNZ	0.721606883	infected_VS_BNZ	0.335947643	infected_VS_BNZ	0.310264443
infected_VS_BNZ	0.296710488	infected_VS_BNZ	0.591061256	infected_VS_BNZ	0.542638091	infected_VS_BNZ	0.823939348	infected_VS_BNZ	0.287489593	infected_VS_BNZ	0.292622145
infected_VS_BNZ	0.450350623	infected_VS_BNZ	0.310398413	infected_VS_BNZ	0.670135839	infected_VS_BNZ	0.336427726	infected_VS_BNZ	0.280859196	infected_VS_BNZ	0.339687752
infected_VS_BNZ	0.493515709	infected_VS_BNZ	0.373536573	infected_VS_BNZ	0.352880503	infected_VS_BNZ	0.289586079	infected_VS_BNZ	0.422770971	infected_VS_BNZ	0.208202108
infected_VS_BNZ	0.352800084	infected_VS_BNZ	0.754942831	infected_VS_BNZ	0.637900192	infected_VS_BNZ	0.239623799	infected_VS_BNZ	0.278982985	infected_VS_BNZ	0.247228399
infected_VS_BNZ	0.330752865	infected_VS_BNZ	0.411674198	infected_VS_BNZ	0.56850211	infected_VS_BNZ	0.338827433	infected_VS_BNZ	0.223225781	infected_VS_BNZ	0.271331835
infected_VS_BNZ	0.524154402	infected_VS_BNZ	0.314250398	infected_VS_BNZ	0.455307987	infected_VS_BNZ	0.158139044	infected_VS_BNZ	0.320204547	infected_VS_BNZ	0.373246376
infected_VS_BNZ	0.589468899	infected_VS_BNZ	0.720851496	infected_VS_BNZ	0.472291777	infected_VS_BNZ	0.21678691	infected_VS_BNZ	0.22753677	infected_VS_BNZ	0.320929792
infected_VS_BNZ	0.33414065	infected_VS_BNZ	0.472668405	infected_VS_BNZ	0.513319098	infected_VS_BNZ	0.240900031	infected_VS_BNZ	0.200460398	infected_VS_BNZ	0.161875103
infected_VS_BNZ	0.483824783	infected_VS_BNZ	0.742609884	infected_VS_BNZ	0.539615255	infected_VS_BNZ	0.310964956	infected_VS_BNZ	0.200962479	infected_VS_BNZ	0.199681371
infected_VS_BNZ	0.438190951	infected_VS_BNZ	0.684740215	infected_VS_BNZ	0.49955537	infected_VS_BNZ	0.277759217	infected_VS_BNZ	0.22908757	infected_VS_BNZ	0.231416401
infected_VS_BNZ	0.550271739	infected_VS_BNZ	0.424696112	infected_VS_BNZ	0.759144411	infected_VS_BNZ	0.245004238	infected_VS_BNZ	0.288118282	infected_VS_BNZ	0.28021226
infected_VS_BNZ	0.578822073	infected_VS_BNZ	0.425810752	infected_VS_BNZ	0.519791237	infected_VS_BNZ	0.305235869	infected_VS_BNZ	0.325760007	infected_VS_BNZ	0.261152362
infected_VS_BNZ	0.25634738	infected_VS_BNZ	0.558561781	infected_VS_BNZ	0.533612401	infected_VS_BNZ	0.223604489	infected_VS_BNZ	0.384428876	infected_VS_BNZ	0.198541498
infected_VS_BNZ	0.512937987	infected_VS_BNZ	0.714754554	infected_VS_BNZ	0.586939757	infected_VS_BNZ	0.614355922	infected_VS_BNZ	0.362951657	infected_VS_BNZ	0.21290384
infected_VS_BNZ	0.555286693	infected_VS_BNZ	0.459167754	infected_VS_BNZ	0.589623763	infected_VS_BNZ	0.817794184	infected_VS_BNZ	0.327616433	infected_VS_BNZ	0.205589815
infected_VS_BNZ	0.591114853	infected_VS_BNZ	0.659783062	infected_VS_BNZ	0.469412741	infected_VS_BNZ	0.317186828	infected_VS_BNZ	0.316715293	infected_VS_BNZ	0.242131596
infected_VS_BNZ	0.283299223	infected_VS_BNZ	0.500009929	infected_VS_BNZ	0.292131838	infected_VS_BNZ	0.27455079	infected_VS_BNZ	0.433194387	infected_VS_BNZ	0.405911045
infected_VS_BNZ	0.525365074	infected_VS_BNZ	0.783706326	infected_VS_BNZ	0.463418197	infected_VS_BNZ	0.234223054	infected_VS_BNZ	0.385000254	infected_VS_BNZ	0.368352814
infected_VS_BNZ	0.558795905	infected_VS_BNZ	0.34925717	infected_VS_BNZ	0.366735493	infected_VS_BNZ	0.344731373	infected_VS_BNZ	0.409834464	infected_VS_BNZ	0.34994689
infected_VS_BNZ	0.338586946	infected_VS_BNZ	0.379324906	infected_VS_BNZ	0.339329876	infected_VS_BNZ	0.246465112	infected_VS_BNZ	0.396237142	infected_VS_BNZ	0.45104298
infected_VS_BNZ	0.263263954	infected_VS_BNZ	0.765760479	infected_VS_BNZ	0.317410194	infected_VS_BNZ	0.228841534	infected_VS_BNZ	0.325280488	infected_VS_BNZ	0.440630036
infected_VS_BNZ	0.428696589	infected_VS_BNZ	0.55566776	infected_VS_BNZ	0.389152914	infected_VS_BNZ	0.233027962	infected_VS_BNZ	0.348674795	infected_VS_BNZ	0.396912113
infected_VS_BNZ	0.389302042	infected_VS_BNZ	0.706806192	infected_VS_BNZ	0.352424538	infected_VS_BNZ	0.328116982	infected_VS_BNZ	0.326153605	infected_VS_BNZ	0.38583031
infected_VS_BNZ	0.32458489	infected_VS_BNZ	0.706546554	infected_VS_BNZ	0.367875126	infected_VS_BNZ	0.276982849	infected_VS_BNZ	0.319553743	infected_VS_BNZ	0.369319508
infected_VS_BNZ	0.265552236	infected_VS_BNZ	0.247793546	infected_VS_BNZ	0.668395005	infected_VS_BNZ	0.272181327	infected_VS_BNZ	0.365905197	infected_VS_BNZ	0.430713183
infected_VS_BNZ	0.217922049	infected_VS_BNZ	0.401475281	infected_VS_BNZ	0.353497434	infected_VS_BNZ	0.297624204	infected_VS_BNZ	0.334372984	infected_VS_BNZ	0.442173112
infected_VS_BNZ	0.486570841	infected_VS_BNZ	0.536230916	infected_VS_BNZ	0.401510764	infected_VS_BNZ	0.248012541	infected_VS_BNZ	0.376115754	infected_VS_BNZ	0.356214874
infected_VS_BNZ	0.342475555	infected_VS_BNZ	0.710716568	infected_VS_BNZ	0.497491192	infected_VS_BNZ	0.611894594	infected_VS_BNZ	0.420249116	infected_VS_BNZ	0.323054556
infected_VS_BNZ	0.322150339	infected_VS_BNZ	0.446456396	infected_VS_BNZ	0.460650185	infected_VS_BNZ	0.81450382	infected_VS_BNZ	0.361638797	infected_VS_BNZ	0.36290925
infected_VS_BNZ	0.447991647	infected_VS_BNZ	0.735893758	infected_VS_BNZ	0.333712673	infected_VS_BNZ	0.311008864	infected_VS_BNZ	0.347904595	infected_VS_BNZ	0.411068714
infected_VS_BNZ	0.305769867	infected_VS_BNZ	0.521728361	infected_VS_BNZ	0.415955787	infected_VS_BNZ	0.316882716	infected_VS_BNZ	0.149107161	infected_VS_BNZ	0.186800415
infected_VS_BNZ	0.53574475	infected_VS_BNZ	0.41396006	infected_VS_BNZ	0.338657609	infected_VS_BNZ	0.383217565	infected_VS_BNZ	0.38980005	infected_VS_BNZ	0.273012224
infected_VS_BNZ	0.587804307	infected_VS_BNZ	0.656595287	infected_VS_BNZ	0.263671452	infected_VS_BNZ	0.348620388	infected_VS_BNZ	0.507826704	infected_VS_BNZ	0.31872785
infected_VS_BNZ	0.337931459	infected_VS_BNZ	0.627881581	infected_VS_BNZ	0.296770274	infected_VS_BNZ	0.347212161	infected_VS_BNZ	0.292031216	infected_VS_BNZ	0.439562475
infected_VS_BNZ	0.23183957	infected_VS_BNZ	0.397475451	infected_VS_BNZ	0.39946071	infected_VS_BNZ	0.278910292	infected_VS_BNZ	0.470498346	infected_VS_BNZ	0.36162129
infected_VS_BNZ	0.458526301	infected_VS_BNZ	0.505585029	infected_VS_BNZ	0.428525702	infected_VS_BNZ	0.313109854	infected_VS_BNZ	0.502307452	infected_VS_BNZ	0.192539037
infected_VS_BNZ	0.393042597	infected_VS_BNZ	0.34403797	infected_VS_BNZ	0.264741661	infected_VS_BNZ	0.213486449	infected_VS_BNZ	0.458451052	infected_VS_BNZ	0.183413043
infected_VS_BNZ	0.31815764	infected_VS_BNZ	0.419019134	infected_VS_BNZ	0.307317504	infected_VS_BNZ	0.221870307	infected_VS_BNZ	0.445577719	infected_VS_BNZ	0.242460456
infected_VS_BNZ	0.200580021	infected_VS_BNZ	0.677276872	infected_VS_BNZ	0.480816424	infected_VS_BNZ	0.240775828	infected_VS_BNZ	0.391204758	infected_VS_BNZ	0.281339944
infected_VS_BNZ	0.243594611	infected_VS_BNZ	0.495725077	infected_VS_BNZ	0.359925845	infected_VS_BNZ	0.353527826	infected_VS_BNZ	0.420411107	infected_VS_BNZ	0.267933165
infected_VS_BNZ	0.457200321	infected_VS_BNZ	0.27714433	infected_VS_BNZ	0.376799773	infected_VS_BNZ	0.278404833	infected_VS_BNZ	0.233415855	infected_VS_BNZ	0.180581296
infected_VS_BNZ	0.286766081	infected_VS_BNZ	0.324388077	infected_VS_BNZ	0.332863407	infected_VS_BNZ	0.683989027	infected_VS_BNZ	0.356994708	infected_VS_BNZ	0.274523183
infected_VS_BNZ	0.241759565	infected_VS_BNZ	0.499869614	infected_VS_BNZ	0.4006421	infected_VS_BNZ	0.807543213	infected_VS_BNZ	0.383302415	infected_VS_BNZ	0.2327215
infected_VS_BNZ	0.47966134	infected_VS_BNZ	0.344566069	infected_VS_BNZ	0.370925766	infected_VS_BNZ	0.258164865	infected_VS_BNZ	0.462224334	infected_VS_BNZ	0.315150972
infected_VS_BNZ	0.449762875	infected_VS_BNZ	0.544531712	infected_VS_BNZ	0.34496093	infected_VS_BNZ	0.259779808	infected_VS_BNZ	0.425345022	infected_VS_BNZ	0.292904315
infected_VS_BNZ	0.554263236	infected_VS_BNZ	0.315948706	infected_VS_BNZ	0.4323813	infected_VS_BNZ	0.354232615	infected_VS_BNZ	0.274071561	infected_VS_BNZ	0.280105657
infected_VS_BNZ	0.57330099	infected_VS_BNZ	0.694821139	infected_VS_BNZ	0.370092316	infected_VS_BNZ	0.322187247	infected_VS_BNZ	0.342175161	infected_VS_BNZ	0.285026905
infected_VS_BNZ	0.343825928	infected_VS_BNZ	0.651779018	infected_VS_BNZ	0.298914693	infected_VS_BNZ	0.325122347	infected_VS_BNZ	0.294902541	infected_VS_BNZ	0.409770777
infected_VS_BNZ	0.172842305	infected_VS_BNZ	0.33005061	infected_VS_BNZ	0.382196946	infected_VS_BNZ	0.283436561	infected_VS_BNZ	0.245374369	infected_VS_BNZ	0.365522093
infected_VS_BNZ	0.449043835	infected_VS_BNZ	0.513759027	infected_VS_BNZ	0.538800407	infected_VS_BNZ	0.301742012	infected_VS_BNZ	0.220120698	infected_VS_BNZ	0.280292267
infected_VS_BNZ	0.352672874	infected_VS_BNZ	0.347680993	infected_VS_BNZ	0.314324079	infected_VS_BNZ	0.215160986	infected_VS_BNZ	0.192822993	infected_VS_BNZ	0.263813829
infected_VS_BNZ	0.42634903	infected_VS_BNZ	0.309687841	infected_VS_BNZ	0.305978553	infected_VS_BNZ	0.198225831	infected_VS_BNZ	0.2523552	infected_VS_BNZ	0.271057329
infected_VS_BNZ	0.299544635	infected_VS_BNZ	0.709143064	infected_VS_BNZ	0.619667808	infected_VS_BNZ	0.267056377	infected_VS_BNZ	0.276508304	infected_VS_BNZ	0.338297056
infected_VS_BNZ	0.251589839	infected_VS_BNZ	0.583278337	infected_VS_BNZ	0.468784731	infected_VS_BNZ	0.335179334	infected_VS_BNZ	0.225588596	infected_VS_BNZ	0.35575125
infected_VS_BNZ	0.542441636	infected_VS_BNZ	0.347808382	infected_VS_BNZ	0.338156929	infected_VS_BNZ	0.245318095	infected_VS_BNZ	0.32239847	infected_VS_BNZ	0.239316254
infected_VS_BNZ	0.414642078	infected_VS_BNZ	0.339022291	infected_VS_BNZ	0.457237315	infected_VS_BNZ	0.689465107	infected_VS_BNZ	0.317674122	infected_VS_BNZ	0.231245171
infected_VS_BNZ	0.285014783	infected_VS_BNZ	0.5821717	infected_VS_BNZ	0.411529731	infected_VS_BNZ	0.801156258	infected_VS_BNZ	0.282951934	infected_VS_BNZ	0.282793257
infected_VS_BNZ	0.377210208	infected_VS_BNZ	0.371377677	infected_VS_BNZ	0.48919449	infected_VS_BNZ	0.257639713	infected_VS_BNZ	0.272856951	infected_VS_BNZ	0.293284856
infected_VS_BNZ	0.332256813	infected_VS_BNZ	0.571287483	infected_VS_BNZ	0.345051616	infected_VS_BNZ	0.308123551	infected_VS_BNZ	0.386210319	infected_VS_BNZ	0.210726502
infected_VS_BNZ	0.545027506	infected_VS_BNZ	0.381165514	infected_VS_BNZ	0.403748397	infected_VS_BNZ	0.251539057	infected_VS_BNZ	0.353186182	infected_VS_BNZ	0.266916972
infected_VS_BNZ	0.565803951	infected_VS_BNZ	0.739453654	infected_VS_BNZ	0.424285681	infected_VS_BNZ	0.394725966	infected_VS_BNZ	0.324405989	infected_VS_BNZ	0.263120149
infected_VS_BNZ	0.232286771	infected_VS_BNZ	0.725947196	infected_VS_BNZ	0.399164828	infected_VS_BNZ	0.255895127	infected_VS_BNZ	0.291632168	infected_VS_BNZ	0.410652867
infected_VS_BNZ	0.311864757	infected_VS_BNZ	0.339639419	infected_VS_BNZ	0.447208326	infected_VS_BNZ	0.235920628	infected_VS_BNZ	0.248506012	infected_VS_BNZ	0.367005498
infected_VS_BNZ	0.432387502	infected_VS_BNZ	0.541676981	infected_VS_BNZ	0.37967785	infected_VS_BNZ	0.142378928	infected_VS_BNZ	0.293210819	infected_VS_BNZ	0.221467615
infected_VS_BNZ	0.265527156	infected_VS_BNZ	0.294257569	infected_VS_BNZ	0.462602157	infected_VS_BNZ	0.307515859	infected_VS_BNZ	0.234289864	infected_VS_BNZ	0.201418931
infected_VS_BNZ	0.376303714	infected_VS_BNZ	0.481785283	infected_VS_BNZ	0.501610725	infected_VS_BNZ	0.265231346	infected_VS_BNZ	0.188373076	infected_VS_BNZ	0.23852748
infected_VS_BNZ	0.324653803	infected_VS_BNZ	0.756700988	infected_VS_BNZ	0.556220632	infected_VS_BNZ	0.230858108	infected_VS_BNZ	0.171691198	infected_VS_BNZ	0.284884369
infected_VS_BNZ	0.305097813	infected_VS_BNZ	0.613910984	infected_VS_BNZ	0.318294884	infected_VS_BNZ	0.259526373	infected_VS_BNZ	0.297029511	infected_VS_BNZ	0.256680195
infected_VS_BNZ	0.482455493	infected_VS_BNZ	0.354051825	infected_VS_BNZ	0.488535469	infected_VS_BNZ	0.278983717	infected_VS_BNZ	0.273611616	infected_VS_BNZ	0.168522496
infected_VS_BNZ	0.33228642	infected_VS_BNZ	0.33435535	infected_VS_BNZ	0.400130425	infected_VS_BNZ	0.541112903	infected_VS_BNZ	0.255876861	infected_VS_BNZ	0.245745817
infected_VS_BNZ	0.334676517	infected_VS_BNZ	0.573274171	infected_VS_BNZ	0.470375536	infected_VS_BNZ	0.809247409	infected_VS_BNZ	0.220280378	infected_VS_BNZ	0.241433559
infected_VS_BNZ	0.326248546	infected_VS_BNZ	0.311850193	infected_VS_BNZ	0.302267002	infected_VS_BNZ	0.300386896	infected_VS_BNZ	0.28251411	infected_VS_BNZ	0.288706897
infected_VS_BNZ	0.524672005	infected_VS_BNZ	0.377930809	infected_VS_BNZ	0.670973552	infected_VS_BNZ	0.328946165	infected_VS_BNZ	0.428438201	infected_VS_BNZ	0.262702262
infected_VS_BNZ	0.361476837	infected_VS_BNZ	0.788760996	infected_VS_BNZ	0.499393293	infected_VS_BNZ	0.337548927	infected_VS_BNZ	0.434816504	infected_VS_BNZ	0.27471797
infected_VS_BNZ	0.273034253	infected_VS_BNZ	0.424020396	infected_VS_BNZ	0.541802675	infected_VS_BNZ	0.376339277	infected_VS_BNZ	0.282610268	infected_VS_BNZ	0.317970289
infected_VS_BNZ	0.47683831	infected_VS_BNZ	0.344898366	infected_VS_BNZ	0.614048191	infected_VS_BNZ	0.240036502	infected_VS_BNZ	0.381414982	infected_VS_BNZ	0.434497986
infected_VS_BNZ	0.512803891	infected_VS_BNZ	0.75728508	infected_VS_BNZ	0.76229598	infected_VS_BNZ	0.25923687	infected_VS_BNZ	0.359377545	infected_VS_BNZ	0.360972002
infected_VS_BNZ	0.235964746	infected_VS_BNZ	0.502754482	infected_VS_BNZ	0.645609043	infected_VS_BNZ	0.289784262	infected_VS_BNZ	0.389303265	infected_VS_BNZ	0.215223792
infected_VS_BNZ	0.424586621	infected_VS_BNZ	0.771070637	infected_VS_BNZ	0.669507491	infected_VS_BNZ	0.262740115	infected_VS_BNZ	0.334939617	infected_VS_BNZ	0.253495922
infected_VS_BNZ	0.420460371	infected_VS_BNZ	0.723374295	infected_VS_BNZ	0.650328122	infected_VS_BNZ	0.290644129	infected_VS_BNZ	0.299315449	infected_VS_BNZ	0.285380821
infected_VS_BNZ	0.52175215	infected_VS_BNZ	0.374914529	infected_VS_BNZ	0.380277664	infected_VS_BNZ	0.19723813	infected_VS_BNZ	0.2622136	infected_VS_BNZ	0.334487864
infected_VS_BNZ	0.524329011	infected_VS_BNZ	0.399368311	infected_VS_BNZ	0.612984715	infected_VS_BNZ	0.365210183	infected_VS_BNZ	0.353860194	infected_VS_BNZ	0.30065622
infected_VS_BNZ	0.201752104	infected_VS_BNZ	0.553125809	infected_VS_BNZ	0.576657798	infected_VS_BNZ	0.217509609	infected_VS_BNZ	0.351398207	infected_VS_BNZ	0.265986287
infected_VS_BNZ	0.497615742	infected_VS_BNZ	0.731445905	infected_VS_BNZ	0.484788415	infected_VS_BNZ	0.667087606	infected_VS_BNZ	0.27110757	infected_VS_BNZ	0.286835988
infected_VS_BNZ	0.501003894	infected_VS_BNZ	0.453869633	infected_VS_BNZ	0.572357266	infected_VS_BNZ	0.820885099	infected_VS_BNZ	0.22354668	infected_VS_BNZ	0.246349771
infected_VS_BNZ	0.518092298	infected_VS_BNZ	0.722885598	infected_VS_BNZ	0.680603005	infected_VS_BNZ	0.259543617	infected_VS_BNZ	0.328413849	infected_VS_BNZ	0.302505129
infected_VS_combo	0.541513079	infected_VS_combo	0.469905897	infected_VS_combo	0.347639686	infected_VS_combo	0.206837524	infected_VS_combo	0.232570367	infected_VS_combo	0.282637999
infected_VS_combo	0.589010802	infected_VS_combo	0.551794932	infected_VS_combo	0.54720252	infected_VS_combo	0.407201821	infected_VS_combo	0.202641655	infected_VS_combo	0.25444669
infected_VS_combo	0.610399548	infected_VS_combo	0.481562585	infected_VS_combo	0.474777907	infected_VS_combo	0.217204239	infected_VS_combo	0.275631134	infected_VS_combo	0.298423858
infected_VS_combo	0.557250678	infected_VS_combo	0.53146425	infected_VS_combo	0.438926349	infected_VS_combo	0.315755582	infected_VS_combo	0.337101367	infected_VS_combo	0.441008519
infected_VS_combo	0.24179215	infected_VS_combo	0.493597367	infected_VS_combo	0.66595763	infected_VS_combo	0.315546171	infected_VS_combo	0.358943404	infected_VS_combo	0.270420595
infected_VS_combo	0.422568775	infected_VS_combo	0.580267169	infected_VS_combo	0.536256139	infected_VS_combo	0.385314302	infected_VS_combo	0.224016176	infected_VS_combo	0.342638453
infected_VS_combo	0.615082433	infected_VS_combo	0.582348158	infected_VS_combo	0.65456343	infected_VS_combo	0.351966654	infected_VS_combo	0.289987467	infected_VS_combo	0.325150354
infected_VS_combo	0.296962887	infected_VS_combo	0.586247044	infected_VS_combo	0.505311411	infected_VS_combo	0.388227981	infected_VS_combo	0.389950511	infected_VS_combo	0.366517288
infected_VS_combo	0.221638693	infected_VS_combo	0.607618726	infected_VS_combo	0.528457962	infected_VS_combo	0.382061185	infected_VS_combo	0.378268369	infected_VS_combo	0.271075295
infected_VS_combo	0.266463185	infected_VS_combo	0.420589475	infected_VS_combo	0.342228872	infected_VS_combo	0.241908863	infected_VS_combo	0.316225348	infected_VS_combo	0.286971386
infected_VS_combo	0.34058097	infected_VS_combo	0.400438644	infected_VS_combo	0.668574874	infected_VS_combo	0.354058832	infected_VS_combo	0.259279513	infected_VS_combo	0.320360277
infected_VS_combo	0.325276887	infected_VS_combo	0.607991329	infected_VS_combo	0.643652006	infected_VS_combo	0.378003728	infected_VS_combo	0.369774246	infected_VS_combo	0.471602685
infected_VS_combo	0.274242892	infected_VS_combo	0.588008729	infected_VS_combo	0.702210481	infected_VS_combo	0.312815253	infected_VS_combo	0.470571566	infected_VS_combo	0.385827271
infected_VS_combo	0.35486552	infected_VS_combo	0.382225071	infected_VS_combo	0.360496876	infected_VS_combo	0.277709835	infected_VS_combo	0.25465595	infected_VS_combo	0.266988889
infected_VS_combo	0.5814963	infected_VS_combo	0.552358763	infected_VS_combo	0.345641007	infected_VS_combo	0.38096949	infected_VS_combo	0.297022202	infected_VS_combo	0.320933614
infected_VS_combo	0.513327468	infected_VS_combo	0.638786321	infected_VS_combo	0.33429472	infected_VS_combo	0.24589669	infected_VS_combo	0.22331099	infected_VS_combo	0.313471936
infected_VS_combo	0.545200658	infected_VS_combo	0.698832404	infected_VS_combo	0.445901058	infected_VS_combo	0.42080362	infected_VS_combo	0.20856103	infected_VS_combo	0.346622793
infected_VS_combo	0.564250307	infected_VS_combo	0.46307491	infected_VS_combo	0.374784673	infected_VS_combo	0.171595842	infected_VS_combo	0.193428819	infected_VS_combo	0.343800811
infected_VS_combo	0.576541801	infected_VS_combo	0.668592941	infected_VS_combo	0.447211581	infected_VS_combo	0.387242144	infected_VS_combo	0.340432953	infected_VS_combo	0.421211866
infected_VS_combo	0.430093069	infected_VS_combo	0.532532972	infected_VS_combo	0.670530101	infected_VS_combo	0.386972141	infected_VS_combo	0.315165953	infected_VS_combo	0.37505324
infected_VS_combo	0.489163781	infected_VS_combo	0.737090441	infected_VS_combo	0.315202364	infected_VS_combo	0.408675625	infected_VS_combo	0.24249952	infected_VS_combo	0.447144836
infected_VS_combo	0.592357618	infected_VS_combo	0.709371924	infected_VS_combo	0.619025005	infected_VS_combo	0.367647606	infected_VS_combo	0.283904794	infected_VS_combo	0.371037752
infected_VS_combo	0.365763206	infected_VS_combo	0.687772551	infected_VS_combo	0.454470349	infected_VS_combo	0.47573509	infected_VS_combo	0.404840566	infected_VS_combo	0.430824425
infected_VS_combo	0.475195082	infected_VS_combo	0.725378971	infected_VS_combo	0.563404323	infected_VS_combo	0.368222274	infected_VS_combo	0.336597913	infected_VS_combo	0.429508197
infected_VS_combo	0.462701265	infected_VS_combo	0.338495575	infected_VS_combo	0.456802898	infected_VS_combo	0.281418901	infected_VS_combo	0.243278426	infected_VS_combo	0.368449275
infected_VS_combo	0.426141274	infected_VS_combo	0.384989899	infected_VS_combo	0.493226508	infected_VS_combo	0.360153481	infected_VS_combo	0.320878013	infected_VS_combo	0.325091267
infected_VS_combo	0.475015419	infected_VS_combo	0.690937101	infected_VS_combo	0.528260698	infected_VS_combo	0.412652737	infected_VS_combo	0.371699713	infected_VS_combo	0.476737844
infected_VS_combo	0.462076117	infected_VS_combo	0.625198698	infected_VS_combo	0.701708483	infected_VS_combo	0.299173086	infected_VS_combo	0.445969274	infected_VS_combo	0.423940439
infected_VS_combo	0.448987084	infected_VS_combo	0.474054555	infected_VS_combo	0.373251823	infected_VS_combo	0.275794231	infected_VS_combo	0.30924211	infected_VS_combo	0.345440365
infected_VS_combo	0.606770179	infected_VS_combo	0.724529818	infected_VS_combo	0.365234496	infected_VS_combo	0.347531568	infected_VS_combo	0.270331852	infected_VS_combo	0.34260952
infected_VS_combo	0.451461499	infected_VS_combo	0.522922881	infected_VS_combo	0.324076537	infected_VS_combo	0.365687736	infected_VS_combo	0.426221558	infected_VS_combo	0.402131319
infected_VS_combo	0.491022635	infected_VS_combo	0.638692975	infected_VS_combo	0.432664528	infected_VS_combo	0.480109418	infected_VS_combo	0.383403858	infected_VS_combo	0.438091309
infected_VS_combo	0.55543403	infected_VS_combo	0.399887418	infected_VS_combo	0.356331809	infected_VS_combo	0.327102621	infected_VS_combo	0.276087888	infected_VS_combo	0.389693374
infected_VS_combo	0.543154573	infected_VS_combo	0.587950439	infected_VS_combo	0.485129811	infected_VS_combo	0.382733785	infected_VS_combo	0.466305768	infected_VS_combo	0.482402468
infected_VS_combo	0.249339921	infected_VS_combo	0.414842923	infected_VS_combo	0.662660199	infected_VS_combo	0.333580217	infected_VS_combo	0.422331349	infected_VS_combo	0.418776076
infected_VS_combo	0.374994868	infected_VS_combo	0.679730501	infected_VS_combo	0.438039826	infected_VS_combo	0.416118896	infected_VS_combo	0.411468854	infected_VS_combo	0.511751254
infected_VS_combo	0.53713881	infected_VS_combo	0.734232728	infected_VS_combo	0.621717212	infected_VS_combo	0.409816695	infected_VS_combo	0.443124763	infected_VS_combo	0.416094178
infected_VS_combo	0.280287337	infected_VS_combo	0.769237475	infected_VS_combo	0.478862608	infected_VS_combo	0.448238453	infected_VS_combo	0.476828961	infected_VS_combo	0.489063966
infected_VS_combo	0.289182201	infected_VS_combo	0.717429137	infected_VS_combo	0.507500784	infected_VS_combo	0.362656495	infected_VS_combo	0.383719407	infected_VS_combo	0.48962456
infected_VS_combo	0.325370572	infected_VS_combo	0.413994657	infected_VS_combo	0.387000726	infected_VS_combo	0.378771448	infected_VS_combo	0.401601527	infected_VS_combo	0.452636528
infected_VS_combo	0.259058775	infected_VS_combo	0.345881781	infected_VS_combo	0.573451826	infected_VS_combo	0.460992803	infected_VS_combo	0.428290255	infected_VS_combo	0.398496332
infected_VS_combo	0.275957287	infected_VS_combo	0.53814708	infected_VS_combo	0.572316906	infected_VS_combo	0.408300449	infected_VS_combo	0.432793622	infected_VS_combo	0.431957067
infected_VS_combo	0.259946359	infected_VS_combo	0.500221107	infected_VS_combo	0.664554664	infected_VS_combo	0.391012739	infected_VS_combo	0.496692945	infected_VS_combo	0.394332063
infected_VS_combo	0.310075267	infected_VS_combo	0.423582632	infected_VS_combo	0.331276074	infected_VS_combo	0.358738991	infected_VS_combo	0.423120695	infected_VS_combo	0.413988506
infected_VS_combo	0.571388852	infected_VS_combo	0.620437446	infected_VS_combo	0.385577177	infected_VS_combo	0.363381529	infected_VS_combo	0.377128484	infected_VS_combo	0.370773682
infected_VS_combo	0.219818114	infected_VS_combo	0.377212645	infected_VS_combo	0.579102576	infected_VS_combo	0.182363213	infected_VS_combo	0.222851024	infected_VS_combo	0.194058773
infected_VS_combo	0.281182644	infected_VS_combo	0.369430997	infected_VS_combo	0.643410386	infected_VS_combo	0.304685875	infected_VS_combo	0.22873088	infected_VS_combo	0.208072908
infected_VS_combo	0.382409883	infected_VS_combo	0.640536705	infected_VS_combo	0.516256517	infected_VS_combo	0.23305231	infected_VS_combo	0.334912349	infected_VS_combo	0.220502715
infected_VS_combo	0.339288797	infected_VS_combo	0.548085606	infected_VS_combo	0.739145721	infected_VS_combo	0.403084805	infected_VS_combo	0.388509549	infected_VS_combo	0.403965928
infected_VS_combo	0.484483945	infected_VS_combo	0.548614761	infected_VS_combo	0.41065738	infected_VS_combo	0.410114695	infected_VS_combo	0.383133195	infected_VS_combo	0.266259528
infected_VS_combo	0.55370682	infected_VS_combo	0.20011421	infected_VS_combo	0.612898698	infected_VS_combo	0.30364303	infected_VS_combo	0.234413027	infected_VS_combo	0.268998724
infected_VS_combo	0.356932566	infected_VS_combo	0.245639867	infected_VS_combo	0.264652531	infected_VS_combo	0.309332467	infected_VS_combo	0.294333382	infected_VS_combo	0.276792743
infected_VS_combo	0.484946313	infected_VS_combo	0.337632866	infected_VS_combo	0.57522066	infected_VS_combo	0.411954882	infected_VS_combo	0.416163075	infected_VS_combo	0.351751882
infected_VS_combo	0.565719765	infected_VS_combo	0.380359227	infected_VS_combo	0.507122149	infected_VS_combo	0.426552772	infected_VS_combo	0.409717049	infected_VS_combo	0.262484436
infected_VS_combo	0.550835605	infected_VS_combo	0.664566831	infected_VS_combo	0.654380296	infected_VS_combo	0.234286434	infected_VS_combo	0.325280719	infected_VS_combo	0.283923119
infected_VS_combo	0.420035508	infected_VS_combo	0.749424712	infected_VS_combo	0.391013155	infected_VS_combo	0.276056657	infected_VS_combo	0.277514601	infected_VS_combo	0.223318076
infected_VS_combo	0.481645608	infected_VS_combo	0.61115296	infected_VS_combo	0.419063244	infected_VS_combo	0.376447067	infected_VS_combo	0.379593899	infected_VS_combo	0.379375379
infected_VS_combo	0.535165415	infected_VS_combo	0.735242557	infected_VS_combo	0.283794637	infected_VS_combo	0.316669856	infected_VS_combo	0.506593344	infected_VS_combo	0.335995563
infected_VS_combo	0.512160954	infected_VS_combo	0.690161897	infected_VS_combo	0.581704712	infected_VS_combo	0.269066699	infected_VS_combo	0.348261288	infected_VS_combo	0.191052753
infected_VS_combo	0.33103944	infected_VS_combo	0.474488518	infected_VS_combo	0.776213807	infected_VS_combo	0.358181985	infected_VS_combo	0.354286433	infected_VS_combo	0.217592768
infected_VS_combo	0.459230451	infected_VS_combo	0.573586791	infected_VS_combo	0.408117174	infected_VS_combo	0.179330073	infected_VS_combo	0.252195391	infected_VS_combo	0.370587608
infected_VS_combo	0.483780848	infected_VS_combo	0.650640407	infected_VS_combo	0.541749843	infected_VS_combo	0.332232936	infected_VS_combo	0.205172104	infected_VS_combo	0.374984537
infected_VS_combo	0.535304091	infected_VS_combo	0.427835544	infected_VS_combo	0.340173111	infected_VS_combo	0.185497061	infected_VS_combo	0.301470611	infected_VS_combo	0.307336117
infected_VS_combo	0.558879119	infected_VS_combo	0.618724172	infected_VS_combo	0.557925688	infected_VS_combo	0.335286756	infected_VS_combo	0.427379823	infected_VS_combo	0.35538275
infected_VS_combo	0.298532512	infected_VS_combo	0.51718358	infected_VS_combo	0.545023247	infected_VS_combo	0.352046138	infected_VS_combo	0.387424951	infected_VS_combo	0.386158908
infected_VS_combo	0.265417121	infected_VS_combo	0.697795072	infected_VS_combo	0.4935632	infected_VS_combo	0.312963848	infected_VS_combo	0.322215805	infected_VS_combo	0.432488111
infected_VS_combo	0.512548126	infected_VS_combo	0.689695635	infected_VS_combo	0.51253778	infected_VS_combo	0.277753242	infected_VS_combo	0.298095043	infected_VS_combo	0.390511939
infected_VS_combo	0.275181338	infected_VS_combo	0.663675405	infected_VS_combo	0.428916828	infected_VS_combo	0.400358438	infected_VS_combo	0.418103248	infected_VS_combo	0.477549579
infected_VS_combo	0.38866173	infected_VS_combo	0.683104658	infected_VS_combo	0.415226932	infected_VS_combo	0.368943228	infected_VS_combo	0.385065386	infected_VS_combo	0.413522339
infected_VS_combo	0.418740147	infected_VS_combo	0.353540026	infected_VS_combo	0.373948253	infected_VS_combo	0.239835961	infected_VS_combo	0.222038595	infected_VS_combo	0.45385735
infected_VS_combo	0.328221733	infected_VS_combo	0.353888599	infected_VS_combo	0.368712047	infected_VS_combo	0.301732807	infected_VS_combo	0.346029075	infected_VS_combo	0.367629071
infected_VS_combo	0.272743524	infected_VS_combo	0.625257928	infected_VS_combo	0.375837747	infected_VS_combo	0.334392076	infected_VS_combo	0.413287041	infected_VS_combo	0.430360584
infected_VS_combo	0.236618812	infected_VS_combo	0.578064698	infected_VS_combo	0.57193464	infected_VS_combo	0.262814109	infected_VS_combo	0.477685351	infected_VS_combo	0.336138876
infected_VS_combo	0.240227077	infected_VS_combo	0.403426215	infected_VS_combo	0.285525443	infected_VS_combo	0.235179279	infected_VS_combo	0.404013875	infected_VS_combo	0.326469728
infected_VS_combo	0.601788524	infected_VS_combo	0.661170305	infected_VS_combo	0.508579053	infected_VS_combo	0.340270496	infected_VS_combo	0.348035893	infected_VS_combo	0.339723446
infected_VS_combo	0.511402534	infected_VS_combo	0.569734798	infected_VS_combo	0.453557361	infected_VS_combo	0.266251673	infected_VS_combo	0.318284355	infected_VS_combo	0.276917931
infected_VS_combo	0.56502507	infected_VS_combo	0.555453799	infected_VS_combo	0.638391452	infected_VS_combo	0.372724509	infected_VS_combo	0.317010169	infected_VS_combo	0.419902679
infected_VS_combo	0.585026995	infected_VS_combo	0.365549732	infected_VS_combo	0.582817721	infected_VS_combo	0.196029154	infected_VS_combo	0.356881645	infected_VS_combo	0.341598239
infected_VS_combo	0.58204345	infected_VS_combo	0.683014601	infected_VS_combo	0.497740489	infected_VS_combo	0.321534819	infected_VS_combo	0.354326696	infected_VS_combo	0.414154782
infected_VS_combo	0.248642802	infected_VS_combo	0.489779451	infected_VS_combo	0.720006122	infected_VS_combo	0.32156556	infected_VS_combo	0.446337321	infected_VS_combo	0.400326807
infected_VS_combo	0.348831797	infected_VS_combo	0.523803365	infected_VS_combo	0.441673219	infected_VS_combo	0.3383473	infected_VS_combo	0.31384411	infected_VS_combo	0.310669421
infected_VS_combo	0.602928382	infected_VS_combo	0.507168729	infected_VS_combo	0.753788554	infected_VS_combo	0.306080809	infected_VS_combo	0.317885197	infected_VS_combo	0.205267107
infected_VS_combo	0.238090329	infected_VS_combo	0.506570305	infected_VS_combo	0.584307821	infected_VS_combo	0.411776036	infected_VS_combo	0.394688037	infected_VS_combo	0.361802946
infected_VS_combo	0.273628674	infected_VS_combo	0.596517007	infected_VS_combo	0.619301102	infected_VS_combo	0.300527559	infected_VS_combo	0.450323175	infected_VS_combo	0.384688109
infected_VS_combo	0.287842623	infected_VS_combo	0.433667763	infected_VS_combo	0.432081993	infected_VS_combo	0.241185146	infected_VS_combo	0.379237854	infected_VS_combo	0.254310679
infected_VS_combo	0.307846276	infected_VS_combo	0.571599468	infected_VS_combo	0.712726064	infected_VS_combo	0.32188831	infected_VS_combo	0.393271471	infected_VS_combo	0.311697501
infected_VS_combo	0.342298013	infected_VS_combo	0.63853475	infected_VS_combo	0.699129872	infected_VS_combo	0.346057747	infected_VS_combo	0.438761611	infected_VS_combo	0.389745977
infected_VS_combo	0.287265232	infected_VS_combo	0.666877811	infected_VS_combo	0.785037712	infected_VS_combo	0.240236611	infected_VS_combo	0.446741111	infected_VS_combo	0.343404967
infected_VS_combo	0.285494461	infected_VS_combo	0.699675146	infected_VS_combo	0.506958358	infected_VS_combo	0.252063676	infected_VS_combo	0.355871619	infected_VS_combo	0.336194787
infected_VS_combo	0.597849705	infected_VS_combo	0.569301857	infected_VS_combo	0.392985313	infected_VS_combo	0.280925497	infected_VS_combo	0.350700598	infected_VS_combo	0.264745697
infected_VS_combo	0.276606034	infected_VS_combo	0.337884628	infected_VS_combo	0.340523299	infected_VS_combo	0.372328581	infected_VS_combo	0.254023223	infected_VS_combo	0.347158682
infected_VS_combo	0.352267354	infected_VS_combo	0.376792067	infected_VS_combo	0.457842206	infected_VS_combo	0.319341095	infected_VS_combo	0.270521321	infected_VS_combo	0.308666945
infected_VS_combo	0.281768445	infected_VS_combo	0.618434823	infected_VS_combo	0.306280969	infected_VS_combo	0.336348045	infected_VS_combo	0.334578992	infected_VS_combo	0.320850686
infected_VS_combo	0.293295754	infected_VS_combo	0.423488549	infected_VS_combo	0.477552248	infected_VS_combo	0.354222342	infected_VS_combo	0.323721336	infected_VS_combo	0.415251669
infected_VS_combo	0.565917529	infected_VS_combo	0.52869032	infected_VS_combo	0.586505073	infected_VS_combo	0.431176549	infected_VS_combo	0.402430148	infected_VS_combo	0.348728006
infected_VS_combo	0.632822738	infected_VS_combo	0.385777324	infected_VS_combo	0.467256016	infected_VS_combo	0.240063222	infected_VS_combo	0.279938589	infected_VS_combo	0.260238656
infected_VS_combo	0.371461363	infected_VS_combo	0.424265637	infected_VS_combo	0.560329746	infected_VS_combo	0.311588049	infected_VS_combo	0.307797808	infected_VS_combo	0.337062856
infected_VS_combo	0.546247508	infected_VS_combo	0.444788065	infected_VS_combo	0.414549806	infected_VS_combo	0.360980667	infected_VS_combo	0.353863035	infected_VS_combo	0.367022939
infected_VS_combo	0.56101496	infected_VS_combo	0.449452991	infected_VS_combo	0.447072594	infected_VS_combo	0.286566813	infected_VS_combo	0.383266549	infected_VS_combo	0.280068128
infected_VS_combo	0.563931204	infected_VS_combo	0.693309202	infected_VS_combo	0.35042918	infected_VS_combo	0.316022694	infected_VS_combo	0.335947376	infected_VS_combo	0.296221605
infected_VS_combo	0.5629661	infected_VS_combo	0.72957361	infected_VS_combo	0.510214904	infected_VS_combo	0.348165583	infected_VS_combo	0.33464335	infected_VS_combo	0.333815672
infected_VS_combo	0.598216442	infected_VS_combo	0.478628382	infected_VS_combo	0.504009311	infected_VS_combo	0.299991845	infected_VS_combo	0.383756638	infected_VS_combo	0.434747419
infected_VS_combo	0.59440685	infected_VS_combo	0.679043091	infected_VS_combo	0.616610639	infected_VS_combo	0.311015876	infected_VS_combo	0.319316902	infected_VS_combo	0.411470574
infected_VS_combo	0.597014857	infected_VS_combo	0.639979493	infected_VS_combo	0.243400754	infected_VS_combo	0.309911516	infected_VS_combo	0.340507618	infected_VS_combo	0.310910186
infected_VS_combo	0.236715725	infected_VS_combo	0.358324124	infected_VS_combo	0.454717567	infected_VS_combo	0.283447764	infected_VS_combo	0.245441175	infected_VS_combo	0.283038752
infected_VS_combo	0.545755163	infected_VS_combo	0.421904891	infected_VS_combo	0.424270948	infected_VS_combo	0.291081312	infected_VS_combo	0.203732753	infected_VS_combo	0.327999384
infected_VS_combo	0.607088506	infected_VS_combo	0.47757728	infected_VS_combo	0.441489829	infected_VS_combo	0.284641959	infected_VS_combo	0.16331097	infected_VS_combo	0.401940321
infected_VS_combo	0.594806559	infected_VS_combo	0.564699677	infected_VS_combo	0.412797065	infected_VS_combo	0.354206843	infected_VS_combo	0.28665195	infected_VS_combo	0.354910678
infected_VS_combo	0.552875317	infected_VS_combo	0.485198138	infected_VS_combo	0.413841965	infected_VS_combo	0.321307057	infected_VS_combo	0.329707683	infected_VS_combo	0.38268769
infected_VS_combo	0.298327084	infected_VS_combo	0.580973884	infected_VS_combo	0.663590189	infected_VS_combo	0.32424543	infected_VS_combo	0.351749202	infected_VS_combo	0.386481962
infected_VS_combo	0.416895053	infected_VS_combo	0.273246151	infected_VS_combo	0.292748285	infected_VS_combo	0.19196902	infected_VS_combo	0.197371519	infected_VS_combo	0.38756301
infected_VS_combo	0.643787076	infected_VS_combo	0.329081277	infected_VS_combo	0.58857717	infected_VS_combo	0.244496328	infected_VS_combo	0.24186456	infected_VS_combo	0.359449496
infected_VS_combo	0.277054322	infected_VS_combo	0.383456084	infected_VS_combo	0.427760254	infected_VS_combo	0.289555695	infected_VS_combo	0.349113856	infected_VS_combo	0.444242284
infected_VS_combo	0.278099884	infected_VS_combo	0.404540235	infected_VS_combo	0.616511158	infected_VS_combo	0.318162625	infected_VS_combo	0.330515086	infected_VS_combo	0.440209258
infected_VS_combo	0.212921738	infected_VS_combo	0.685736673	infected_VS_combo	0.509301378	infected_VS_combo	0.3041033	infected_VS_combo	0.258474817	infected_VS_combo	0.312975507
infected_VS_combo	0.343986844	infected_VS_combo	0.701195611	infected_VS_combo	0.561633489	infected_VS_combo	0.308424625	infected_VS_combo	0.261053164	infected_VS_combo	0.308128023
infected_VS_combo	0.451088838	infected_VS_combo	0.669682904	infected_VS_combo	0.534107713	infected_VS_combo	0.257299027	infected_VS_combo	0.307890932	infected_VS_combo	0.487480949
infected_VS_combo	0.378478117	infected_VS_combo	0.701502788	infected_VS_combo	0.689874889	infected_VS_combo	0.323401737	infected_VS_combo	0.391634837	infected_VS_combo	0.425965729
infected_VS_combo	0.352112715	infected_VS_combo	0.611042518	infected_VS_combo	0.43348935	infected_VS_combo	0.283814031	infected_VS_combo	0.285809465	infected_VS_combo	0.345097022
infected_VS_combo	0.580160467	infected_VS_combo	0.523336631	infected_VS_combo	0.407162345	infected_VS_combo	0.28432913	infected_VS_combo	0.232951083	infected_VS_combo	0.286072814
infected_VS_combo	0.509474921	infected_VS_combo	0.276417299	infected_VS_combo	0.57419668	infected_VS_combo	0.302631669	infected_VS_combo	0.209504387	infected_VS_combo	0.267049574
infected_VS_combo	0.573261394	infected_VS_combo	0.276394769	infected_VS_combo	0.657284918	infected_VS_combo	0.224053109	infected_VS_combo	0.21052458	infected_VS_combo	0.355947547
infected_VS_combo	0.597634775	infected_VS_combo	0.591994424	infected_VS_combo	0.529086094	infected_VS_combo	0.373278046	infected_VS_combo	0.302464009	infected_VS_combo	0.332172677
infected_VS_combo	0.526850761	infected_VS_combo	0.421110459	infected_VS_combo	0.721851625	infected_VS_combo	0.362339027	infected_VS_combo	0.285955512	infected_VS_combo	0.411330809
infected_VS_combo	0.250683256	infected_VS_combo	0.462563004	infected_VS_combo	0.385751382	infected_VS_combo	0.466345026	infected_VS_combo	0.364726298	infected_VS_combo	0.388799178
infected_VS_combo	0.415487273	infected_VS_combo	0.297762974	infected_VS_combo	0.617105906	infected_VS_combo	0.187813276	infected_VS_combo	0.202128905	infected_VS_combo	0.380220257
infected_VS_combo	0.613841057	infected_VS_combo	0.32319695	infected_VS_combo	0.244086142	infected_VS_combo	0.30696319	infected_VS_combo	0.242932325	infected_VS_combo	0.30592419
infected_VS_combo	0.28984351	infected_VS_combo	0.435128203	infected_VS_combo	0.57574781	infected_VS_combo	0.285616854	infected_VS_combo	0.375061497	infected_VS_combo	0.397825732
infected_VS_combo	0.259846844	infected_VS_combo	0.350521737	infected_VS_combo	0.486623059	infected_VS_combo	0.392622852	infected_VS_combo	0.344403813	infected_VS_combo	0.421161103
infected_VS_combo	0.279211394	infected_VS_combo	0.643389986	infected_VS_combo	0.61791035	infected_VS_combo	0.291359502	infected_VS_combo	0.296670286	infected_VS_combo	0.291478991
infected_VS_combo	0.339529371	infected_VS_combo	0.702896463	infected_VS_combo	0.440427853	infected_VS_combo	0.28067512	infected_VS_combo	0.288990351	infected_VS_combo	0.311172378
infected_VS_combo	0.352161442	infected_VS_combo	0.523798838	infected_VS_combo	0.456914244	infected_VS_combo	0.317052144	infected_VS_combo	0.311302725	infected_VS_combo	0.448028119
infected_VS_combo	0.315188308	infected_VS_combo	0.691856761	infected_VS_combo	0.294312739	infected_VS_combo	0.357692139	infected_VS_combo	0.359107311	infected_VS_combo	0.423136089
infected_VS_combo	0.352309915	infected_VS_combo	0.63196617	infected_VS_combo	0.550379072	infected_VS_combo	0.368096969	infected_VS_combo	0.270940089	infected_VS_combo	0.312521088
infected_VS_combo	0.557994928	infected_VS_combo	0.334662529	infected_VS_combo	0.736010699	infected_VS_combo	0.304992171	infected_VS_combo	0.192445162	infected_VS_combo	0.249550374
infected_VS_combo	0.239511062	infected_VS_combo	0.641766639	infected_VS_combo	0.615345432	infected_VS_combo	0.218148769	infected_VS_combo	0.228306506	infected_VS_combo	0.27897577
infected_VS_combo	0.302019082	infected_VS_combo	0.725350251	infected_VS_combo	0.514485315	infected_VS_combo	0.248282925	infected_VS_combo	0.219747295	infected_VS_combo	0.235845599
infected_VS_combo	0.260641955	infected_VS_combo	0.302831949	infected_VS_combo	0.593254967	infected_VS_combo	0.280761399	infected_VS_combo	0.283657615	infected_VS_combo	0.279105553
infected_VS_combo	0.226636352	infected_VS_combo	0.637519553	infected_VS_combo	0.335473366	infected_VS_combo	0.358620695	infected_VS_combo	0.294201987	infected_VS_combo	0.401516549
infected_VS_combo	0.517220417	infected_VS_combo	0.441481128	infected_VS_combo	0.811153415	infected_VS_combo	0.394104647	infected_VS_combo	0.357968153	infected_VS_combo	0.337667025
infected_VS_combo	0.621046206	infected_VS_combo	0.702637827	infected_VS_combo	0.429047119	infected_VS_combo	0.256907738	infected_VS_combo	0.21340774	infected_VS_combo	0.243782017
infected_VS_combo	0.310417606	infected_VS_combo	0.763240753	infected_VS_combo	0.711491757	infected_VS_combo	0.277066945	infected_VS_combo	0.236527451	infected_VS_combo	0.280718896
infected_VS_combo	0.529721194	infected_VS_combo	0.752618397	infected_VS_combo	0.516574793	infected_VS_combo	0.324413996	infected_VS_combo	0.396057262	infected_VS_combo	0.3562973
infected_VS_combo	0.574681894	infected_VS_combo	0.741965699	infected_VS_combo	0.807435518	infected_VS_combo	0.405867086	infected_VS_combo	0.39406051	infected_VS_combo	0.258839244
infected_VS_combo	0.572256421	infected_VS_combo	0.34550115	infected_VS_combo	0.689123937	infected_VS_combo	0.209507883	infected_VS_combo	0.265156004	infected_VS_combo	0.270667084
infected_VS_combo	0.536749373	infected_VS_combo	0.340385042	infected_VS_combo	0.629471286	infected_VS_combo	0.253388284	infected_VS_combo	0.281512429	infected_VS_combo	0.286479775
infected_VS_combo	0.557368897	infected_VS_combo	0.596777914	infected_VS_combo	0.598454124	infected_VS_combo	0.332638242	infected_VS_combo	0.323888505	infected_VS_combo	0.422399091
infected_VS_combo	0.55601394	infected_VS_combo	0.418519606	infected_VS_combo	0.780106241	infected_VS_combo	0.298554899	infected_VS_combo	0.432302923	infected_VS_combo	0.381177165
infected_VS_combo	0.575376468	infected_VS_combo	0.472818912	infected_VS_combo	0.611906234	infected_VS_combo	0.286332287	infected_VS_combo	0.281863769	infected_VS_combo	0.250773238
infected_VS_combo	0.302478334	infected_VS_combo	0.713290281	infected_VS_combo	0.551174533	infected_VS_combo	0.321338871	infected_VS_combo	0.287028841	infected_VS_combo	0.239046621
infected_VS_combo	0.494488167	infected_VS_combo	0.649247806	infected_VS_combo	0.394111837	infected_VS_combo	0.227054134	infected_VS_combo	0.340193698	infected_VS_combo	0.389890977
infected_VS_combo	0.480866821	infected_VS_combo	0.723879509	infected_VS_combo	0.396040763	infected_VS_combo	0.260390475	infected_VS_combo	0.357222565	infected_VS_combo	0.4835303
infected_VS_combo	0.589294357	infected_VS_combo	0.433849666	infected_VS_combo	0.444099367	infected_VS_combo	0.237816907	infected_VS_combo	0.344926084	infected_VS_combo	0.429437183
infected_VS_combo	0.561139688	infected_VS_combo	0.603105954	infected_VS_combo	0.339501337	infected_VS_combo	0.305716725	infected_VS_combo	0.331130935	infected_VS_combo	0.548680411
infected_VS_combo	0.319054359	infected_VS_combo	0.546440103	infected_VS_combo	0.752472167	infected_VS_combo	0.353706678	infected_VS_combo	0.412464628	infected_VS_combo	0.471397524
infected_VS_combo	0.319647039	infected_VS_combo	0.788137792	infected_VS_combo	0.41085077	infected_VS_combo	0.232212452	infected_VS_combo	0.289081155	infected_VS_combo	0.449256003
infected_VS_combo	0.510513664	infected_VS_combo	0.798468754	infected_VS_combo	0.68616098	infected_VS_combo	0.227981619	infected_VS_combo	0.341865336	infected_VS_combo	0.38490464
infected_VS_combo	0.337383166	infected_VS_combo	0.775490136	infected_VS_combo	0.441675048	infected_VS_combo	0.3330515	infected_VS_combo	0.481595086	infected_VS_combo	0.500674932
infected_VS_combo	0.394981542	infected_VS_combo	0.774852217	infected_VS_combo	0.646765904	infected_VS_combo	0.346692486	infected_VS_combo	0.443075921	infected_VS_combo	0.504828855
infected_VS_combo	0.32635735	infected_VS_combo	0.406659563	infected_VS_combo	0.548737685	infected_VS_combo	0.222306976	infected_VS_combo	0.399247893	infected_VS_combo	0.397550442
infected_VS_combo	0.23471318	infected_VS_combo	0.210341273	infected_VS_combo	0.544418806	infected_VS_combo	0.235529987	infected_VS_combo	0.365881391	infected_VS_combo	0.335401125
infected_VS_combo	0.324582243	infected_VS_combo	0.646557744	infected_VS_combo	0.549954907	infected_VS_combo	0.298707079	infected_VS_combo	0.40563558	infected_VS_combo	0.406581946
infected_VS_combo	0.347144444	infected_VS_combo	0.449210383	infected_VS_combo	0.734577249	infected_VS_combo	0.238936428	infected_VS_combo	0.419894924	infected_VS_combo	0.364267627
infected_VS_combo	0.277671718	infected_VS_combo	0.343293721	infected_VS_combo	0.437526907	infected_VS_combo	0.230514833	infected_VS_combo	0.313132374	infected_VS_combo	0.403912154
infected_VS_combo	0.61448966	infected_VS_combo	0.730931484	infected_VS_combo	0.412694393	infected_VS_combo	0.305248535	infected_VS_combo	0.263915026	infected_VS_combo	0.300261741
infected_VS_combo	0.485336276	infected_VS_combo	0.346336596	infected_VS_combo	0.34168011	infected_VS_combo	0.340461522	infected_VS_combo	0.399690629	infected_VS_combo	0.329914791
infected_VS_combo	0.507805295	infected_VS_combo	0.393573053	infected_VS_combo	0.407515116	infected_VS_combo	0.23227305	infected_VS_combo	0.429312536	infected_VS_combo	0.378111367
infected_VS_combo	0.591767512	infected_VS_combo	0.504642932	infected_VS_combo	0.337023354	infected_VS_combo	0.399465947	infected_VS_combo	0.286899734	infected_VS_combo	0.341306969
infected_VS_combo	0.564532991	infected_VS_combo	0.313991458	infected_VS_combo	0.504817671	infected_VS_combo	0.380115388	infected_VS_combo	0.440188797	infected_VS_combo	0.450733186
infected_VS_combo	0.31647779	infected_VS_combo	0.454145235	infected_VS_combo	0.640415697	infected_VS_combo	0.451266845	infected_VS_combo	0.402542861	infected_VS_combo	0.352880991
infected_VS_combo	0.322581858	infected_VS_combo	0.421623813	infected_VS_combo	0.463725745	infected_VS_combo	0.179881633	infected_VS_combo	0.412028357	infected_VS_combo	0.305628684
infected_VS_combo	0.564441744	infected_VS_combo	0.442715121	infected_VS_combo	0.607914138	infected_VS_combo	0.272851368	infected_VS_combo	0.464540807	infected_VS_combo	0.301483807
infected_VS_combo	0.307362191	infected_VS_combo	0.465949057	infected_VS_combo	0.348233587	infected_VS_combo	0.325737085	infected_VS_combo	0.498777075	infected_VS_combo	0.397056186
infected_VS_combo	0.376610368	infected_VS_combo	0.453929421	infected_VS_combo	0.506071342	infected_VS_combo	0.376319313	infected_VS_combo	0.420588099	infected_VS_combo	0.368300546
infected_VS_combo	0.278801509	infected_VS_combo	0.616664021	infected_VS_combo	0.387517125	infected_VS_combo	0.36107093	infected_VS_combo	0.421451118	infected_VS_combo	0.249373678
infected_VS_combo	0.263758671	infected_VS_combo	0.63974807	infected_VS_combo	0.391132241	infected_VS_combo	0.294482913	infected_VS_combo	0.421155447	infected_VS_combo	0.358065483
infected_VS_combo	0.375723947	infected_VS_combo	0.391933694	infected_VS_combo	0.418540476	infected_VS_combo	0.270300811	infected_VS_combo	0.447589814	infected_VS_combo	0.476860235
infected_VS_combo	0.369471357	infected_VS_combo	0.605327033	infected_VS_combo	0.623439326	infected_VS_combo	0.341410949	infected_VS_combo	0.469468712	infected_VS_combo	0.429155589
infected_VS_combo	0.268799003	infected_VS_combo	0.552317732	infected_VS_combo	0.339003058	infected_VS_combo	0.334528439	infected_VS_combo	0.439887018	infected_VS_combo	0.262429075
infected_VS_combo	0.584999438	infected_VS_combo	0.303617445	infected_VS_combo	0.502184631	infected_VS_combo	0.326868565	infected_VS_combo	0.364025009	infected_VS_combo	0.292082905
infected_VS_combo	0.569450182	infected_VS_combo	0.326146098	infected_VS_combo	0.442373939	infected_VS_combo	0.333024601	infected_VS_combo	0.271322114	infected_VS_combo	0.310070649
infected_VS_combo	0.50461844	infected_VS_combo	0.324010712	infected_VS_combo	0.38993454	infected_VS_combo	0.283064023	infected_VS_combo	0.218168772	infected_VS_combo	0.443852997
infected_VS_combo	0.633217415	infected_VS_combo	0.607877424	infected_VS_combo	0.414676181	infected_VS_combo	0.336835375	infected_VS_combo	0.31574562	infected_VS_combo	0.366659102
infected_VS_combo	0.660883588	infected_VS_combo	0.490276096	infected_VS_combo	0.443077338	infected_VS_combo	0.327292642	infected_VS_combo	0.308660399	infected_VS_combo	0.475664024
infected_VS_combo	0.422606268	infected_VS_combo	0.517424198	infected_VS_combo	0.687558822	infected_VS_combo	0.422531412	infected_VS_combo	0.31851688	infected_VS_combo	0.401730459
infected_VS_combo	0.159737673	infected_VS_combo	0.335871297	infected_VS_combo	0.484986821	infected_VS_combo	0.192508427	infected_VS_combo	0.18120993	infected_VS_combo	0.384575783
infected_VS_combo	0.531032524	infected_VS_combo	0.365050839	infected_VS_combo	0.61150205	infected_VS_combo	0.288579767	infected_VS_combo	0.261033717	infected_VS_combo	0.331301616
infected_VS_combo	0.391239449	infected_VS_combo	0.37923449	infected_VS_combo	0.379746191	infected_VS_combo	0.322651824	infected_VS_combo	0.334079938	infected_VS_combo	0.419066417
infected_VS_combo	0.497361859	infected_VS_combo	0.384517469	infected_VS_combo	0.630544561	infected_VS_combo	0.320625028	infected_VS_combo	0.342199874	infected_VS_combo	0.427442827
infected_VS_combo	0.466290146	infected_VS_combo	0.629480127	infected_VS_combo	0.527399172	infected_VS_combo	0.331451517	infected_VS_combo	0.326941501	infected_VS_combo	0.263422482
infected_VS_combo	0.397535191	infected_VS_combo	0.701316574	infected_VS_combo	0.47318922	infected_VS_combo	0.301999038	infected_VS_combo	0.217957676	infected_VS_combo	0.293726993
infected_VS_combo	0.310614964	infected_VS_combo	0.511762675	infected_VS_combo	0.497292517	infected_VS_combo	0.234553715	infected_VS_combo	0.313123239	infected_VS_combo	0.40739046
infected_VS_combo	0.341872091	infected_VS_combo	0.685384851	infected_VS_combo	0.673404715	infected_VS_combo	0.288408109	infected_VS_combo	0.399297991	infected_VS_combo	0.328805888
infected_VS_combo	0.196194546	infected_VS_combo	0.61463418	infected_VS_combo	0.43721494	infected_VS_combo	0.306746731	infected_VS_combo	0.225540029	infected_VS_combo	0.31958422
infected_VS_combo	0.67064066	infected_VS_combo	0.360825003	infected_VS_combo	0.602639645	infected_VS_combo	0.295944385	infected_VS_combo	0.234686548	infected_VS_combo	0.225086935
infected_VS_combo	0.506559885	infected_VS_combo	0.43027041	infected_VS_combo	0.447560617	infected_VS_combo	0.236255143	infected_VS_combo	0.280745388	infected_VS_combo	0.305496667
infected_VS_combo	0.475792776	infected_VS_combo	0.356917668	infected_VS_combo	0.499858402	infected_VS_combo	0.28569673	infected_VS_combo	0.198550905	infected_VS_combo	0.396196535
infected_VS_combo	0.583724943	infected_VS_combo	0.610994927	infected_VS_combo	0.442759473	infected_VS_combo	0.260380035	infected_VS_combo	0.314056149	infected_VS_combo	0.327309583
infected_VS_combo	0.606713315	infected_VS_combo	0.376721356	infected_VS_combo	0.408407301	infected_VS_combo	0.404352154	infected_VS_combo	0.327574257	infected_VS_combo	0.438885514
infected_VS_combo	0.300831712	infected_VS_combo	0.540616713	infected_VS_combo	0.637523261	infected_VS_combo	0.423645129	infected_VS_combo	0.379613631	infected_VS_combo	0.386840556
infected_VS_combo	0.282820255	infected_VS_combo	0.465887815	infected_VS_combo	0.309399596	infected_VS_combo	0.260855005	infected_VS_combo	0.22770315	infected_VS_combo	0.324319112
infected_VS_combo	0.515885037	infected_VS_combo	0.418339628	infected_VS_combo	0.585747164	infected_VS_combo	0.288691606	infected_VS_combo	0.213847252	infected_VS_combo	0.314480485
infected_VS_combo	0.345934067	infected_VS_combo	0.492267519	infected_VS_combo	0.476984617	infected_VS_combo	0.395566072	infected_VS_combo	0.342018915	infected_VS_combo	0.4033856
infected_VS_combo	0.403407802	infected_VS_combo	0.409876777	infected_VS_combo	0.606525873	infected_VS_combo	0.41697326	infected_VS_combo	0.320966758	infected_VS_combo	0.378968542
infected_VS_combo	0.432069237	infected_VS_combo	0.713403712	infected_VS_combo	0.514636625	infected_VS_combo	0.285774493	infected_VS_combo	0.295741086	infected_VS_combo	0.261195668
infected_VS_combo	0.344884108	infected_VS_combo	0.741312927	infected_VS_combo	0.500072404	infected_VS_combo	0.272012669	infected_VS_combo	0.218625292	infected_VS_combo	0.294816984
infected_VS_combo	0.273307789	infected_VS_combo	0.428242657	infected_VS_combo	0.495360222	infected_VS_combo	0.354835399	infected_VS_combo	0.240562142	infected_VS_combo	0.432443472
infected_VS_combo	0.248133155	infected_VS_combo	0.694252183	infected_VS_combo	0.640779447	infected_VS_combo	0.317379498	infected_VS_combo	0.365888232	infected_VS_combo	0.332263492
infected_VS_combo	0.263968761	infected_VS_combo	0.643787168	infected_VS_combo	0.464408631	infected_VS_combo	0.283183174	infected_VS_combo	0.246812767	infected_VS_combo	0.24188766
infected_VS_combo	0.633195768	infected_VS_combo	0.265389007	infected_VS_combo	0.426728524	infected_VS_combo	0.357982269	infected_VS_combo	0.197274855	infected_VS_combo	0.2191296
infected_VS_combo	0.37453238	infected_VS_combo	0.650118757	infected_VS_combo	0.582967428	infected_VS_combo	0.254915666	infected_VS_combo	0.324067741	infected_VS_combo	0.316900157
infected_VS_combo	0.384125966	infected_VS_combo	0.764272179	infected_VS_combo	0.712509758	infected_VS_combo	0.195208214	infected_VS_combo	0.351054027	infected_VS_combo	0.287632483
infected_VS_combo	0.245568863	infected_VS_combo	0.336109302	infected_VS_combo	0.578224428	infected_VS_combo	0.350213046	infected_VS_combo	0.346461676	infected_VS_combo	0.308279338
infected_VS_combo	0.341306047	infected_VS_combo	0.63385114	infected_VS_combo	0.750196113	infected_VS_combo	0.368719626	infected_VS_combo	0.288114241	infected_VS_combo	0.424600433
infected_VS_combo	0.543286615	infected_VS_combo	0.509226801	infected_VS_combo	0.338282531	infected_VS_combo	0.380718015	infected_VS_combo	0.394161163	infected_VS_combo	0.301027474
infected_VS_combo	0.532703484	infected_VS_combo	0.760201639	infected_VS_combo	0.648872251	infected_VS_combo	0.219970236	infected_VS_combo	0.323385217	infected_VS_combo	0.303951727
infected_VS_combo	0.263340597	infected_VS_combo	0.794130728	infected_VS_combo	0.298790641	infected_VS_combo	0.237357665	infected_VS_combo	0.337199311	infected_VS_combo	0.310897152
infected_VS_combo	0.504412396	infected_VS_combo	0.78186121	infected_VS_combo	0.622060764	infected_VS_combo	0.29684585	infected_VS_combo	0.383430842	infected_VS_combo	0.337551161
infected_VS_combo	0.578954558	infected_VS_combo	0.777937825	infected_VS_combo	0.400411973	infected_VS_combo	0.412837675	infected_VS_combo	0.333479656	infected_VS_combo	0.25722253
infected_VS_combo	0.579980365	infected_VS_combo	0.371054401	infected_VS_combo	0.556590851	infected_VS_combo	0.28730905	infected_VS_combo	0.331157918	infected_VS_combo	0.286019546
infected_VS_combo	0.50957883	infected_VS_combo	0.263019596	infected_VS_combo	0.492136212	infected_VS_combo	0.219929736	infected_VS_combo	0.314682655	infected_VS_combo	0.342435451
infected_VS_combo	0.518326885	infected_VS_combo	0.653844705	infected_VS_combo	0.50831891	infected_VS_combo	0.28075492	infected_VS_combo	0.307743286	infected_VS_combo	0.435544305
infected_VS_combo	0.519448838	infected_VS_combo	0.444725204	infected_VS_combo	0.325279526	infected_VS_combo	0.325388732	infected_VS_combo	0.336925669	infected_VS_combo	0.412789844
infected_VS_combo	0.513930889	infected_VS_combo	0.424422848	infected_VS_combo	0.533347795	infected_VS_combo	0.32866091	infected_VS_combo	0.320265928	infected_VS_combo	0.288316432
infected_VS_combo	0.443640308	infected_VS_combo	0.726059411	infected_VS_combo	0.697853403	infected_VS_combo	0.36727363	infected_VS_combo	0.267494195	infected_VS_combo	0.312821753
infected_VS_infected	0.449121875	infected_VS_infected	0.320322798	infected_VS_infected	0.460982277	infected_VS_infected	0.238406527	infected_VS_infected	0.189885522	infected_VS_infected	0.289595858
infected_VS_infected	0.243035879	infected_VS_infected	0.380982709	infected_VS_infected	0.351636322	infected_VS_infected	0.355513097	infected_VS_infected	0.435281844	infected_VS_infected	0.422637194
infected_VS_infected	0.379272771	infected_VS_infected	0.407153988	infected_VS_infected	0.300042042	infected_VS_infected	0.346614053	infected_VS_infected	0.32685663	infected_VS_infected	0.321591424
infected_VS_infected	0.498647723	infected_VS_infected	0.526320887	infected_VS_infected	0.735797809	infected_VS_infected	0.24795922	infected_VS_infected	0.232457561	infected_VS_infected	0.194312238
infected_VS_infected	0.459711272	infected_VS_infected	0.68868352	infected_VS_infected	0.639448052	infected_VS_infected	0.209982445	infected_VS_infected	0.260118756	infected_VS_infected	0.294714939
infected_VS_infected	0.394955752	infected_VS_infected	0.66005371	infected_VS_infected	0.655300894	infected_VS_infected	0.396175302	infected_VS_infected	0.457481545	infected_VS_infected	0.39205166
infected_VS_infected	0.32528519	infected_VS_infected	0.273355417	infected_VS_infected	0.479007485	infected_VS_infected	0.247898098	infected_VS_infected	0.291996876	infected_VS_infected	0.426185506
infected_VS_infected	0.396752045	infected_VS_infected	0.197049403	infected_VS_infected	0.363564522	infected_VS_infected	0.231994672	infected_VS_infected	0.195631961	infected_VS_infected	0.345661232
infected_VS_infected	0.257520328	infected_VS_infected	0.327971007	infected_VS_infected	0.44165459	infected_VS_infected	0.372403019	infected_VS_infected	0.389320334	infected_VS_infected	0.265563874
infected_VS_infected	0.43281254	infected_VS_infected	0.652611325	infected_VS_infected	0.460433935	infected_VS_infected	0.169917967	infected_VS_infected	0.249695268	infected_VS_infected	0.329920441
infected_VS_infected	0.26225296	infected_VS_infected	0.54178059	infected_VS_infected	0.420957782	infected_VS_infected	0.2844108	infected_VS_infected	0.316245159	infected_VS_infected	0.361225077
infected_VS_infected	0.363198465	infected_VS_infected	0.533385585	infected_VS_infected	0.428877028	infected_VS_infected	0.245817865	infected_VS_infected	0.317729869	infected_VS_infected	0.400640406
infected_VS_infected	0.24279393	infected_VS_infected	0.484436056	infected_VS_infected	0.483543472	infected_VS_infected	0.31097904	infected_VS_infected	0.497662972	infected_VS_infected	0.406489363
infected_VS_infected	0.453548375	infected_VS_infected	0.480052919	infected_VS_infected	0.799533817	infected_VS_infected	0.274615894	infected_VS_infected	0.353368206	infected_VS_infected	0.316099392
infected_VS_infected	0.233661266	infected_VS_infected	0.490196178	infected_VS_infected	0.566764849	infected_VS_infected	0.227157812	infected_VS_infected	0.383059483	infected_VS_infected	0.404799483
infected_VS_infected	0.543887736	infected_VS_infected	0.550986729	infected_VS_infected	0.364514049	infected_VS_infected	0.415530484	infected_VS_infected	0.324379575	infected_VS_infected	0.25569335
infected_VS_infected	0.547818939	infected_VS_infected	0.7222755	infected_VS_infected	0.358498618	infected_VS_infected	0.389345991	infected_VS_infected	0.296717987	infected_VS_infected	0.390874903
infected_VS_infected	0.497881313	infected_VS_infected	0.577760436	infected_VS_infected	0.292035202	infected_VS_infected	0.375424675	infected_VS_infected	0.404793551	infected_VS_infected	0.471011739
infected_VS_infected	0.306632225	infected_VS_infected	0.409034063	infected_VS_infected	0.619171663	infected_VS_infected	0.371458348	infected_VS_infected	0.359286179	infected_VS_infected	0.210665869
infected_VS_infected	0.54232117	infected_VS_infected	0.665520049	infected_VS_infected	0.322755953	infected_VS_infected	0.32129267	infected_VS_infected	0.33966001	infected_VS_infected	0.434238255
infected_VS_infected	0.508159784	infected_VS_infected	0.555490368	infected_VS_infected	0.504198869	infected_VS_infected	0.262314371	infected_VS_infected	0.280279592	infected_VS_infected	0.264370479
infected_VS_infected	0.268059315	infected_VS_infected	0.551777223	infected_VS_infected	0.505555856	infected_VS_infected	0.356285762	infected_VS_infected	0.235583684	infected_VS_infected	0.326812461
infected_VS_infected	0.412939025	infected_VS_infected	0.702732681	infected_VS_infected	0.298556217	infected_VS_infected	0.397365608	infected_VS_infected	0.184767852	infected_VS_infected	0.206128152
infected_VS_infected	0.279008747	infected_VS_infected	0.684468977	infected_VS_infected	0.389398409	infected_VS_infected	0.334226292	infected_VS_infected	0.395142247	infected_VS_infected	0.3278233
infected_VS_infected	0.491654048	infected_VS_infected	0.275340048	infected_VS_infected	0.655460296	infected_VS_infected	0.356301805	infected_VS_infected	0.223530735	infected_VS_infected	0.300319171
infected_VS_infected	0.369051173	infected_VS_infected	0.660218861	infected_VS_infected	0.463166644	infected_VS_infected	0.327768927	infected_VS_infected	0.220700766	infected_VS_infected	0.312749556
infected_VS_infected	0.243190658	infected_VS_infected	0.538480779	infected_VS_infected	0.450272291	infected_VS_infected	0.278951817	infected_VS_infected	0.30807868	infected_VS_infected	0.32996961
infected_VS_infected	0.508129608	infected_VS_infected	0.435475434	infected_VS_infected	0.396181336	infected_VS_infected	0.248068618	infected_VS_infected	0.247547919	infected_VS_infected	0.338261495
infected_VS_infected	0.214375132	infected_VS_infected	0.511936803	infected_VS_infected	0.698555102	infected_VS_infected	0.379296632	infected_VS_infected	0.232828744	infected_VS_infected	0.319803508
infected_VS_infected	0.410564213	infected_VS_infected	0.68648154	infected_VS_infected	0.638016284	infected_VS_infected	0.403752514	infected_VS_infected	0.196198871	infected_VS_infected	0.273438317
infected_VS_infected	0.256097776	infected_VS_infected	0.578189623	infected_VS_infected	0.659259318	infected_VS_infected	0.41177294	infected_VS_infected	0.388143554	infected_VS_infected	0.366425426
infected_VS_infected	0.451909534	infected_VS_infected	0.330705468	infected_VS_infected	0.216590433	infected_VS_infected	0.28235377	infected_VS_infected	0.261510383	infected_VS_infected	0.253024274
infected_VS_infected	0.328885923	infected_VS_infected	0.631882502	infected_VS_infected	0.472863126	infected_VS_infected	0.316398939	infected_VS_infected	0.260357597	infected_VS_infected	0.339261166
infected_VS_infected	0.203807492	infected_VS_infected	0.520239359	infected_VS_infected	0.774860917	infected_VS_infected	0.330862642	infected_VS_infected	0.308675941	infected_VS_infected	0.327372111
infected_VS_infected	0.498879883	infected_VS_infected	0.277237021	infected_VS_infected	0.589415635	infected_VS_infected	0.240561664	infected_VS_infected	0.223995248	infected_VS_infected	0.330122701
infected_VS_infected	0.245538882	infected_VS_infected	0.417208767	infected_VS_infected	0.636723986	infected_VS_infected	0.288920802	infected_VS_infected	0.168866158	infected_VS_infected	0.200140347
infected_VS_infected	0.524435212	infected_VS_infected	0.49042644	infected_VS_infected	0.589807631	infected_VS_infected	0.264025873	infected_VS_infected	0.236607447	infected_VS_infected	0.200355778
infected_VS_infected	0.514801802	infected_VS_infected	0.471357051	infected_VS_infected	0.532916194	infected_VS_infected	0.317649611	infected_VS_infected	0.223644224	infected_VS_infected	0.349761157
infected_VS_infected	0.485477361	infected_VS_infected	0.351244936	infected_VS_infected	0.613061049	infected_VS_infected	0.430689174	infected_VS_infected	0.449092884	infected_VS_infected	0.47232943
infected_VS_infected	0.27069462	infected_VS_infected	0.72367361	infected_VS_infected	0.747927834	infected_VS_infected	0.19378044	infected_VS_infected	0.226509291	infected_VS_infected	0.18704945
infected_VS_infected	0.497769126	infected_VS_infected	0.451289728	infected_VS_infected	0.671766819	infected_VS_infected	0.238104077	infected_VS_infected	0.255384323	infected_VS_infected	0.410085919
infected_VS_infected	0.519166559	infected_VS_infected	0.473125172	infected_VS_infected	0.576108654	infected_VS_infected	0.238347813	infected_VS_infected	0.297990517	infected_VS_infected	0.274763373
infected_VS_infected	0.208542987	infected_VS_infected	0.677037037	infected_VS_infected	0.584669638	infected_VS_infected	0.331274092	infected_VS_infected	0.30942096	infected_VS_infected	0.149573939
infected_VS_infected	0.523136276	infected_VS_infected	0.641022748	infected_VS_infected	0.426753338	infected_VS_infected	0.307546327	infected_VS_infected	0.186582649	infected_VS_infected	0.327150043
infected_VS_infected	0.486251549	infected_VS_infected	0.676878122	infected_VS_infected	0.760854971	infected_VS_infected	0.197949	infected_VS_infected	0.224429924	infected_VS_infected	0.308973271
infected_VS_infected	0.328252336	infected_VS_infected	0.410373234	infected_VS_infected	0.422794711	infected_VS_infected	0.274336661	infected_VS_infected	0.276975841	infected_VS_infected	0.430774437
infected_VS_infected	0.421846038	infected_VS_infected	0.385737471	infected_VS_infected	0.312915157	infected_VS_infected	0.297653018	infected_VS_infected	0.298814063	infected_VS_infected	0.437643574
infected_VS_infected	0.263310475	infected_VS_infected	0.391925865	infected_VS_infected	0.374666701	infected_VS_infected	0.396703728	infected_VS_infected	0.412902202	infected_VS_infected	0.258540971
infected_VS_infected	0.466311979	infected_VS_infected	0.762848073	infected_VS_infected	0.703659972	infected_VS_infected	0.248567893	infected_VS_infected	0.378679785	infected_VS_infected	0.357724019
infected_VS_infected	0.313909895	infected_VS_infected	0.369383579	infected_VS_infected	0.501050298	infected_VS_infected	0.220091481	infected_VS_infected	0.424794369	infected_VS_infected	0.399625836
infected_VS_infected	0.313779965	infected_VS_infected	0.637548012	infected_VS_infected	0.51455099	infected_VS_infected	0.217704943	infected_VS_infected	0.357457493	infected_VS_infected	0.381143221
infected_VS_infected	0.554485691	infected_VS_infected	0.73330567	infected_VS_infected	0.386095541	infected_VS_infected	0.295490896	infected_VS_infected	0.290994058	infected_VS_infected	0.415829094
infected_VS_infected	0.304233164	infected_VS_infected	0.705638924	infected_VS_infected	0.32744946	infected_VS_infected	0.241279359	infected_VS_infected	0.305521561	infected_VS_infected	0.381760659
infected_VS_infected	0.336750553	infected_VS_infected	0.713218054	infected_VS_infected	0.700068139	infected_VS_infected	0.276763098	infected_VS_infected	0.234501974	infected_VS_infected	0.39759449
infected_VS_infected	0.542561892	infected_VS_infected	0.401296215	infected_VS_infected	0.410121389	infected_VS_infected	0.177494179	infected_VS_infected	0.332246701	infected_VS_infected	0.414895424
infected_VS_infected	0.338139458	infected_VS_infected	0.487354971	infected_VS_infected	0.49162235	infected_VS_infected	0.429662974	infected_VS_infected	0.445644248	infected_VS_infected	0.300209262
infected_VS_infected	0.402845017	infected_VS_infected	0.651829389	infected_VS_infected	0.324854708	infected_VS_infected	0.446203938	infected_VS_infected	0.345413602	infected_VS_infected	0.396172853
infected_VS_infected	0.253839699	infected_VS_infected	0.538829805	infected_VS_infected	0.359218318	infected_VS_infected	0.42980108	infected_VS_infected	0.205104976	infected_VS_infected	0.475118814
infected_VS_infected	0.443413622	infected_VS_infected	0.449513786	infected_VS_infected	0.560386136	infected_VS_infected	0.35055554	infected_VS_infected	0.470679406	infected_VS_infected	0.252172326
infected_VS_infected	0.306876562	infected_VS_infected	0.580752608	infected_VS_infected	0.331562463	infected_VS_infected	0.352390032	infected_VS_infected	0.422191184	infected_VS_infected	0.447798239
infected_VS_infected	0.266837908	infected_VS_infected	0.513340043	infected_VS_infected	0.570299015	infected_VS_infected	0.343252932	infected_VS_infected	0.511658057	infected_VS_infected	0.271776527
infected_VS_infected	0.538156947	infected_VS_infected	0.293417728	infected_VS_infected	0.294462814	infected_VS_infected	0.19829111	infected_VS_infected	0.401973076	infected_VS_infected	0.178432359
infected_VS_infected	0.268907004	infected_VS_infected	0.482819275	infected_VS_infected	0.377477717	infected_VS_infected	0.240036277	infected_VS_infected	0.402880616	infected_VS_infected	0.323526265
infected_VS_infected	0.287866922	infected_VS_infected	0.342079285	infected_VS_infected	0.566383342	infected_VS_infected	0.23479101	infected_VS_infected	0.387815415	infected_VS_infected	0.287353578
infected_VS_infected	0.530492672	infected_VS_infected	0.637328979	infected_VS_infected	0.587202568	infected_VS_infected	0.298228383	infected_VS_infected	0.451664357	infected_VS_infected	0.222057297
infected_VS_infected	0.201556179	infected_VS_infected	0.647337219	infected_VS_infected	0.328532796	infected_VS_infected	0.292323915	infected_VS_infected	0.398204404	infected_VS_infected	0.42502056
infected_VS_infected	0.426333183	infected_VS_infected	0.502940007	infected_VS_infected	0.503318938	infected_VS_infected	0.390828083	infected_VS_infected	0.194511803	infected_VS_infected	0.368276022
infected_VS_infected	0.503967536	infected_VS_infected	0.676258346	infected_VS_infected	0.475006179	infected_VS_infected	0.418621428	infected_VS_infected	0.2561479	infected_VS_infected	0.386663584
infected_VS_infected	0.377113263	infected_VS_infected	0.532629943	infected_VS_infected	0.510326663	infected_VS_infected	0.388404166	infected_VS_infected	0.41424965	infected_VS_infected	0.382104583
infected_VS_infected	0.563673737	infected_VS_infected	0.317037463	infected_VS_infected	0.6442504	infected_VS_infected	0.34685054	infected_VS_infected	0.254600922	infected_VS_infected	0.295755948
infected_VS_infected	0.28017352	infected_VS_infected	0.622572354	infected_VS_infected	0.495492098	infected_VS_infected	0.293316081	infected_VS_infected	0.329885295	infected_VS_infected	0.376876614
infected_VS_infected	0.360132372	infected_VS_infected	0.483397526	infected_VS_infected	0.620806946	infected_VS_infected	0.290083185	infected_VS_infected	0.323572619	infected_VS_infected	0.296784504
infected_VS_infected	0.65195354	infected_VS_infected	0.302515242	infected_VS_infected	0.386652092	infected_VS_infected	0.15548206	infected_VS_infected	0.314976635	infected_VS_infected	0.328392159
infected_VS_infected	0.452961684	infected_VS_infected	0.418736415	infected_VS_infected	0.440683917	infected_VS_infected	0.25179974	infected_VS_infected	0.234196312	infected_VS_infected	0.297966192
infected_VS_infected	0.419559793	infected_VS_infected	0.275264363	infected_VS_infected	0.634377978	infected_VS_infected	0.212903908	infected_VS_infected	0.205974695	infected_VS_infected	0.29010151
infected_VS_infected	0.640489074	infected_VS_infected	0.656589069	infected_VS_infected	0.486369197	infected_VS_infected	0.292606818	infected_VS_infected	0.265860873	infected_VS_infected	0.316876102
infected_VS_infected	0.304281259	infected_VS_infected	0.704922331	infected_VS_infected	0.346878042	infected_VS_infected	0.260678384	infected_VS_infected	0.289334052	infected_VS_infected	0.291016657
infected_VS_infected	0.279947992	infected_VS_infected	0.317996519	infected_VS_infected	0.351498624	infected_VS_infected	0.17429476	infected_VS_infected	0.42181486	infected_VS_infected	0.287645791
infected_VS_infected	0.354419457	infected_VS_infected	0.578524805	infected_VS_infected	0.517311788	infected_VS_infected	0.315245052	infected_VS_infected	0.281405336	infected_VS_infected	0.327262667
infected_VS_infected	0.474718046	infected_VS_infected	0.720012782	infected_VS_infected	0.295849549	infected_VS_infected	0.307708855	infected_VS_infected	0.270297235	infected_VS_infected	0.371724639
infected_VS_infected	0.306520225	infected_VS_infected	0.611581593	infected_VS_infected	0.413746186	infected_VS_infected	0.440610463	infected_VS_infected	0.357781229	infected_VS_infected	0.403370476
infected_VS_infected	0.527569617	infected_VS_infected	0.495141263	infected_VS_infected	0.603846079	infected_VS_infected	0.217198461	infected_VS_infected	0.333324604	infected_VS_infected	0.254263482
infected_VS_infected	0.201496275	infected_VS_infected	0.657698354	infected_VS_infected	0.455200883	infected_VS_infected	0.200875133	infected_VS_infected	0.308772075	infected_VS_infected	0.345520905
infected_VS_infected	0.302162962	infected_VS_infected	0.52543286	infected_VS_infected	0.450253833	infected_VS_infected	0.260300861	infected_VS_infected	0.362853291	infected_VS_infected	0.290168849
infected_VS_infected	0.57854138	infected_VS_infected	0.349769085	infected_VS_infected	0.420555931	infected_VS_infected	0.28931974	infected_VS_infected	0.251955151	infected_VS_infected	0.266570808
infected_VS_infected	0.414044453	infected_VS_infected	0.538926533	infected_VS_infected	0.312504131	infected_VS_infected	0.329706878	infected_VS_infected	0.213905752	infected_VS_infected	0.30173666
infected_VS_infected	0.345253408	infected_VS_infected	0.357209021	infected_VS_infected	0.581968308	infected_VS_infected	0.269399611	infected_VS_infected	0.219859353	infected_VS_infected	0.280840369
infected_VS_infected	0.557564602	infected_VS_infected	0.72120247	infected_VS_infected	0.450966233	infected_VS_infected	0.214468951	infected_VS_infected	0.283342142	infected_VS_infected	0.262578697
infected_VS_infected	0.327018678	infected_VS_infected	0.732391988	infected_VS_infected	0.370014557	infected_VS_infected	0.220308868	infected_VS_infected	0.285090203	infected_VS_infected	0.337781435
infected_VS_infected	0.331506511	infected_VS_infected	0.284384605	infected_VS_infected	0.419884718	infected_VS_infected	0.26193532	infected_VS_infected	0.389507926	infected_VS_infected	0.178144072
infected_VS_infected	0.279801121	infected_VS_infected	0.381936607	infected_VS_infected	0.468813312	infected_VS_infected	0.259298941	infected_VS_infected	0.244751163	infected_VS_infected	0.183891423
infected_VS_infected	0.531670188	infected_VS_infected	0.496824091	infected_VS_infected	0.67933843	infected_VS_infected	0.337094899	infected_VS_infected	0.405112503	infected_VS_infected	0.170527609
infected_VS_infected	0.556274845	infected_VS_infected	0.463564854	infected_VS_infected	0.642865001	infected_VS_infected	0.408951597	infected_VS_infected	0.378359073	infected_VS_infected	0.36269697
infected_VS_infected	0.48700503	infected_VS_infected	0.396881413	infected_VS_infected	0.656869043	infected_VS_infected	0.423531272	infected_VS_infected	0.460482066	infected_VS_infected	0.484404332
infected_VS_infected	0.384319779	infected_VS_infected	0.768252039	infected_VS_infected	0.293926071	infected_VS_infected	0.29902581	infected_VS_infected	0.417279056	infected_VS_infected	0.228293048
infected_VS_infected	0.437860143	infected_VS_infected	0.439478456	infected_VS_infected	0.452556795	infected_VS_infected	0.296213826	infected_VS_infected	0.430792025	infected_VS_infected	0.463229883
infected_VS_infected	0.498690374	infected_VS_infected	0.546748407	infected_VS_infected	0.74189491	infected_VS_infected	0.317282683	infected_VS_infected	0.412298496	infected_VS_infected	0.309950682
infected_VS_infected	0.364626739	infected_VS_infected	0.724445116	infected_VS_infected	0.5791144	infected_VS_infected	0.303864732	infected_VS_infected	0.322349671	infected_VS_infected	0.200600242
infected_VS_infected	0.531427411	infected_VS_infected	0.690186388	infected_VS_infected	0.627934661	infected_VS_infected	0.284439084	infected_VS_infected	0.334307801	infected_VS_infected	0.367791255
infected_VS_infected	0.531595002	infected_VS_infected	0.739544783	infected_VS_infected	0.280175796	infected_VS_infected	0.25978924	infected_VS_infected	0.312385484	infected_VS_infected	0.356938687
infected_VS_infected	0.284171908	infected_VS_infected	0.29228012	infected_VS_infected	0.790725341	infected_VS_infected	0.228845152	infected_VS_infected	0.338602916	infected_VS_infected	0.169513596
infected_VS_infected	0.500571302	infected_VS_infected	0.313035686	infected_VS_infected	0.733915617	infected_VS_infected	0.225118223	infected_VS_infected	0.397586398	infected_VS_infected	0.44559877
infected_VS_infected	0.508871824	infected_VS_infected	0.634258084	infected_VS_infected	0.593431413	infected_VS_infected	0.266612869	infected_VS_infected	0.435128572	infected_VS_infected	0.280495491
infected_VS_infected	0.554730478	infected_VS_infected	0.707453684	infected_VS_infected	0.658743174	infected_VS_infected	0.251514155	infected_VS_infected	0.342089998	infected_VS_infected	0.366047552
infected_VS_infected	0.503967924	infected_VS_infected	0.743564468	infected_VS_infected	0.590391864	infected_VS_infected	0.2406216	infected_VS_infected	0.256239965	infected_VS_infected	0.324784862
