# Supplementary material for: Localized cardiac small molecule trajectories and persistent chemical sequelae in experimental Chagas disease
Source: Nat Commun. 2023 Oct 25;14:6769. doi: 10.1038/s41467-023-42247-w (PMC10600178; doi:10.1038/s41467-023-42247-w)
Supplement: Supplementary file 8 — Source data [file 41467_2023_42247_MOESM8_ESM.zip › source-data/Supplementary_Figure_14/Supplementary_Figure_14.txt]

GeneID	m10A	m12A	m14A	m15A	m09A	m21A	m22A	m23A	m24A	m25A	m16A	m17A	m18A	m19A	m20A
Treatment	benznidazole	benznidazole	benznidazole	benznidazole	benznidazole	uninfected	uninfected	uninfected	uninfected	uninfected	vehicle	vehicle	vehicle	vehicle	vehicle
ENSMUSG00000000001.4	9.623428834	9.813399417	10.01001005	9.872916667	9.993130947	9.686132926	9.648344056	9.65664643	9.601145819	9.731164752	9.699515411	9.602005635	9.778939936	9.839269974	10.08876644
ENSMUSG00000000028.15	6.239243056	6.200548416	6.702202152	6.071124464	6.122499782	6.213312815	6.223468314	6.19671434	6.136925279	6.292818802	6.443402191	6.291635851	6.38838264	6.534313329	6.200872394
ENSMUSG00000000037.16	3.942005335	3.875198985	3.811714553	3.958392495	3.982801172	3.976875614	3.860927186	3.876982976	3.953467994	4.091054582	3.803460221	3.794259222	3.969994117	3.787697572	3.869183128
ENSMUSG00000000056.7	10.96618128	10.92812581	10.37321365	11.07580728	10.66495886	10.8917621	10.93877497	10.97697062	11.01272351	11.03411372	10.35794393	10.90355248	10.64431228	10.73927408	10.47421391
ENSMUSG00000000058.6	9.917453784	10.31234162	9.77460939	10.01340497	10.02605391	10.01707249	10.03177339	10.08729054	10.16445768	10.11824627	9.414341926	9.79740882	9.708439345	9.568079159	10.07581884
ENSMUSG00000000078.7	10.61948691	10.95965196	10.76799213	10.97254308	10.77250597	10.43812324	10.64169591	10.77223662	10.68591382	10.65890368	10.92541488	10.61792318	10.9682696	11.57353889	11.20010182
ENSMUSG00000000085.16	9.971073543	9.86580837	9.57033398	9.818294474	9.383543834	10.0195543	9.814984014	9.831375439	9.9636447	9.769600064	9.785487928	9.78134334	9.74491551	9.748289693	9.715333628
ENSMUSG00000000088.7	13.77753395	13.91493453	13.35433205	13.72485603	13.41240111	13.80097681	13.94025039	13.98034483	13.88474688	13.94894842	13.76044617	13.80290418	13.64627935	13.92945755	13.86188435
ENSMUSG00000000093.6	8.535016806	8.63022631	8.392950824	8.429773758	8.440791454	8.659124987	8.493665846	8.535722698	8.368814981	8.409807357	8.829996481	8.525188292	8.530464786	8.38319655	8.292632346
ENSMUSG00000000094.12	3.548156643	3.510156324	3.70059668	3.453980573	3.469635776	3.620694705	3.44996159	3.500489518	3.446864555	3.51498479	3.844332766	3.52898618	3.519774958	3.427641795	3.479675505
ENSMUSG00000000120.6	6.513831426	6.076066052	6.688128919	6.249797954	6.380953883	6.680360848	6.695032991	6.147476564	6.320209142	6.770536073	6.942060706	6.692536171	6.863288185	6.218495517	6.55315509
ENSMUSG00000000126.11	7.617171918	7.628685981	7.504650195	7.556806538	7.782732131	7.661915482	7.670160799	7.719776884	7.633507602	7.645465188	7.565040287	7.693190653	7.537477416	7.228000763	7.45455609
ENSMUSG00000000127.15	8.423291532	8.403270176	8.264741654	8.424571881	8.5129982	8.403443841	8.367149018	8.510694202	8.458494622	8.386029268	8.281050742	8.355865872	8.442038586	8.420826679	8.380565296
ENSMUSG00000000131.15	9.155603989	9.167999838	9.879448132	9.288462984	8.946986248	8.908622171	8.943997305	9.127467118	8.971802737	9.187343661	10.04917834	9.273945351	9.812781696	9.930642106	9.71054794
ENSMUSG00000000134.17	9.105142412	9.205326969	9.335129132	9.136995901	9.281516019	8.985523528	9.049186086	8.887462803	9.033212627	8.946559924	9.502270088	9.219884425	9.289240708	9.3821923	9.441122796
ENSMUSG00000000142.15	7.378782182	7.21059101	7.70824362	7.639614357	7.850228292	7.484275522	7.458109267	7.455615896	7.416734072	7.689202925	7.634919798	7.905634906	7.662904836	7.202913963	7.471460252
ENSMUSG00000000148.17	8.045673656	8.095776283	8.098027919	8.032522493	8.02622255	7.981744576	8.022214335	7.993928742	7.995731333	8.018628016	8.017211677	7.966334263	8.134241858	7.863166939	8.079197393
ENSMUSG00000000149.10	12.33409264	12.24466117	11.63071268	12.16676938	12.04379387	12.13601932	12.15689535	12.2813315	12.11517849	11.99821856	11.65393133	12.12721261	11.88540317	11.84566808	11.86455707
ENSMUSG00000000154.16	4.852659611	4.813268425	5.048384602	4.819428511	4.987116332	4.79759347	4.98577501	4.758093993	4.790098364	4.866580014	5.232074491	4.787524675	5.02421512	5.075394844	5.162727585
ENSMUSG00000000167.14	3.463048573	3.37326698	3.490025564	3.347089105	3.413032192	3.360385987	3.338418032	3.31371833	3.325641592	3.396232525	3.537329228	3.349426904	3.423077463	3.556345995	3.386419358
ENSMUSG00000000168.9	13.19584891	13.18762056	12.56563701	13.0491611	12.71157845	13.23348012	13.11890013	13.26102912	13.20949773	13.16382392	12.22566542	12.89048089	12.65623721	12.62960029	12.54757716
ENSMUSG00000000171.5	13.03031792	13.13155543	12.5680689	12.97983989	12.66370393	13.08055982	13.10849834	13.24384481	13.18996258	13.15756392	12.67554438	12.89779521	12.74432068	12.92680035	12.86012219
ENSMUSG00000000183.6	4.641535411	4.518850026	4.37809065	4.480899485	4.487163136	4.66477985	4.606492785	4.566204729	4.910755857	4.67361702	4.55765157	4.674105012	4.637099413	5.563999995	4.475663287
ENSMUSG00000000184.12	11.56846427	11.51556571	11.65165067	11.76996132	11.7162692	11.49259687	11.45709386	11.5080245	11.46575968	11.39188662	11.78511294	11.82473815	11.89999024	11.87150576	11.84564278
ENSMUSG00000000194.13	10.20981269	10.20221767	10.20565839	10.2382847	10.20572763	10.27490833	10.21141056	10.218926	10.18212635	10.19966771	10.23280373	10.41319519	10.24151546	10.33619611	10.15773489
ENSMUSG00000000197.8	5.730900397	5.601333777	6.004885436	5.78805629	5.970003978	5.974402328	5.768504504	5.698550729	5.789490666	5.69595691	5.798897195	5.634941202	5.980491327	5.45950596	5.928459985
ENSMUSG00000000204.16	3.507282353	3.735851487	3.615957944	3.546855023	3.889058016	3.596154001	3.68431904	3.493504636	3.458691769	3.574154136	3.551074236	3.520456092	3.56077545	3.854844549	3.65901973
ENSMUSG00000000223.13	5.657034416	5.335338768	5.678937724	5.609240692	5.85942321	5.478531807	5.318653047	5.374898029	5.408612422	5.429274518	5.680481435	5.615563369	5.704827065	5.305223727	5.574388472
ENSMUSG00000000244.17	6.334789577	6.314078584	7.595713377	6.364391466	6.836345067	5.839417787	5.848669958	5.838036323	5.900851514	6.189911575	7.526632076	6.655264273	7.09186832	7.364472553	7.320067703
ENSMUSG00000000253.13	10.89402393	10.98474139	10.48891983	10.97055576	10.46418433	10.90996428	11.03000162	11.15561325	11.10979724	11.17112278	10.6921578	10.79734138	10.75827907	10.89695033	10.70912806
ENSMUSG00000000266.11	8.965416555	9.012069649	8.580408519	8.907995005	8.899394129	8.811014741	8.823842055	8.880133236	8.904598504	8.742534906	8.528258945	8.497004758	8.72981386	8.647736325	8.851607884
ENSMUSG00000000275.16	9.473909763	9.520656015	9.423529316	9.479374874	9.529008136	9.388085258	9.504729184	9.365127798	9.457702806	9.400547611	9.422546281	9.582182458	9.480679466	9.594888563	9.586437515
ENSMUSG00000000276.11	8.585938777	8.777583003	8.168117541	8.380963416	8.348409298	8.692057297	8.450933174	8.576035967	8.710753139	8.28597355	8.162095895	8.537273017	8.402854065	7.956131071	8.224951559
ENSMUSG00000000278.10	9.540723128	9.66571039	10.06945129	9.726622527	10.07275253	9.409670808	9.485479372	9.309526669	9.368932452	9.567382617	10.10759822	9.646467717	10.10806933	10.07911778	10.12359003
ENSMUSG00000000282.12	8.974897427	9.167495028	9.276104631	9.138082637	9.032741817	9.042223696	8.98764638	9.102806609	9.078223424	9.113661821	9.197350343	9.050191099	9.073463265	8.799768955	9.016038202
ENSMUSG00000000290.13	9.337430815	9.526733296	10.13476519	9.349416094	9.712097046	8.410547745	8.801701922	8.290617511	8.472172275	8.762284715	10.21074808	9.370693371	10.4231477	10.35201394	10.58068602
ENSMUSG00000000295.13	6.174342906	6.202993217	6.439312394	6.16670227	6.095852478	6.062763391	6.211527334	6.121496445	5.985115405	6.127423537	6.578620306	6.037125519	6.329888445	6.216777029	6.438122778
ENSMUSG00000000296.8	6.049247566	6.021280153	5.69776028	5.715487909	5.967484632	6.2627767	6.034372904	6.114962344	6.35014776	6.123387033	5.762757158	5.934580379	5.644421804	5.715101318	5.718453138
ENSMUSG00000000301.16	4.93532478	4.97943228	5.202108765	4.984551126	5.020915113	5.001076552	5.020832209	4.990544286	4.965551539	5.087781623	5.060539769	5.129440607	5.271983682	5.154240454	5.084581997
ENSMUSG00000000303.12	5.393866687	4.915800685	6.394178428	5.27185635	5.231692242	5.31844288	4.999286911	4.915983596	4.883223565	5.478831995	6.472928751	4.972813119	5.675233385	5.631136938	5.60032247
ENSMUSG00000000305.12	6.300584709	5.965781953	5.989839468	5.972061381	6.346644248	6.364356339	6.44016623	6.475619565	6.397973279	6.176012727	5.824491257	6.18904211	5.930265332	5.966642305	5.898189763
ENSMUSG00000000308.14	6.113270501	6.101507622	6.880039928	6.300824448	6.623012222	6.246015152	6.448386363	6.210176149	6.09592142	6.473227746	6.813173662	6.238761279	6.447296491	6.679124038	6.749062895
ENSMUSG00000000317.11	9.493681922	9.395088706	8.537366584	9.029571804	8.828994496	9.081530838	9.371542417	9.335969501	9.496173552	9.075448241	9.280656052	8.946567597	9.033006185	9.317946671	8.978795402
ENSMUSG00000000318.16	8.877300428	8.705462666	9.265231833	8.79343169	9.175785821	8.400473932	8.487373923	7.948868004	8.394705458	8.913509146	10.27732804	9.067658049	9.618737874	9.507107188	10.18638086
ENSMUSG00000000320.10	6.402633487	6.572966751	6.539182586	6.475754595	6.622889004	6.416818772	6.544703472	6.260446112	6.31526652	6.521096593	6.445633938	6.18049926	6.672081404	6.414868818	6.591980549
ENSMUSG00000000325.16	8.833009406	8.612865606	8.703215407	8.762255568	8.676937856	8.755986578	8.80116791	8.849111859	8.850149843	8.806196247	9.137715919	8.774784796	8.86029067	9.120449641	8.716169262
ENSMUSG00000000326.13	11.8495036	11.76729769	11.43965217	11.64720773	11.60271113	11.82455817	11.88942436	11.80040343	11.74395915	11.74076656	11.34123301	11.63237796	11.62948094	11.60161834	11.59517857
ENSMUSG00000000339.14	8.810273621	8.940743876	8.736600945	8.861374801	8.700028499	8.885108105	8.918955552	8.930420889	8.85678777	8.897000667	8.728715633	8.77447919	8.882431105	9.007464346	8.97704962
ENSMUSG00000000340.10	10.33075132	10.29278758	9.90041078	10.16697192	10.03590009	10.35349668	10.37359609	10.44900961	10.49507284	10.32123558	9.468692923	10.02267733	9.662581956	9.571103953	9.504622258
ENSMUSG00000000346.9	12.15668796	12.27642965	11.86830168	12.15337595	12.02226119	12.20827478	12.0950594	12.25716018	12.19468957	12.27545925	11.75792632	12.0289812	11.98874478	12.1107492	12.1030959
ENSMUSG00000000355.13	8.15326852	8.162770076	8.331010474	8.232027769	8.140308247	8.27331841	8.275410135	8.248838904	8.21430022	8.373912162	8.469714551	8.2769961	8.29874764	8.513439888	8.829943749
ENSMUSG00000000359.3	8.306866294	8.356352932	8.467766782	8.377220416	8.603649329	8.450031502	8.448396293	8.190455889	8.492862078	8.430777419	8.78768051	8.404570821	8.749445014	8.477050512	8.605756904
ENSMUSG00000000374.8	10.52808878	10.50705078	9.970942181	10.40490778	10.29248988	10.4823357	10.28371609	10.49661596	10.41559397	10.28093978	9.827562511	10.33205557	10.04315313	10.00353929	9.947917398
ENSMUSG00000000378.15	9.238298951	9.173564128	9.566143181	9.214662538	9.184950566	9.068629211	9.242271009	9.271038703	9.332870041	9.303657736	9.405493536	9.176910246	9.363014622	9.399843293	9.421270065
ENSMUSG00000000384.15	10.6971512	10.61304018	10.21121614	10.63476182	10.26500143	10.61886934	10.68091263	10.7452954	10.70108672	10.63427455	10.18961946	10.5091489	10.38362762	10.37885839	10.15989107
ENSMUSG00000000385.8	3.580482552	3.329343737	4.087056688	3.338098037	3.342567044	3.433070278	3.343139254	3.335337996	3.30905871	3.492260102	4.139240497	3.339710202	3.476765267	3.322787301	3.33796747
ENSMUSG00000000386.15	5.459057793	5.761429393	6.061957734	5.656343463	5.786728547	5.528646473	5.747506627	5.353260743	5.40709983	5.643729097	5.984802931	5.869923428	6.250306387	6.065907199	6.271300457
ENSMUSG00000000392.17	6.13882508	6.327413135	6.302770245	6.151276635	6.146683728	6.246459954	6.234357554	6.247228546	6.209999118	6.306096622	6.374971012	6.041559634	6.030227437	6.387115485	6.378698654
ENSMUSG00000000399.10	13.22485241	13.35890773	12.7667712	13.18046776	12.84569591	13.28449954	13.36150165	13.43181127	13.3470404	13.33032375	13.05601729	13.28038554	13.03802741	13.25216069	13.02810443
ENSMUSG00000000409.14	7.188799591	6.875833274	8.834796047	7.699316769	7.615103926	6.182353173	6.135703964	6.153084493	6.241005561	6.555279763	8.45049797	7.281462974	8.55217397	8.469075008	8.595363811
ENSMUSG00000000416.16	4.647896683	4.576930843	4.665781655	5.052729494	4.723179901	4.741482285	4.591594544	4.636061169	4.92678796	4.665416277	4.480172018	4.626630992	4.686407189	4.535884782	4.516489702
ENSMUSG00000000420.15	11.48535308	11.38950061	11.23443243	11.40756903	11.2328568	11.421636	11.35298935	11.49430161	11.43474688	11.30970268	11.10494225	11.30564257	11.31312235	11.25457598	11.2287185
ENSMUSG00000000439.9	10.4463115	10.18151412	9.75814587	10.29944101	9.927742837	10.46622737	10.28106531	10.40864539	10.02203138	10.15607461	9.626631941	10.10367628	9.785409985	9.808800871	9.72239435
ENSMUSG00000000440.12	7.715314504	8.102870578	8.7201599	8.199202661	8.581243852	8.267370368	8.198090804	7.863936078	7.921840833	8.468877567	8.034697281	8.272014337	8.152034317	8.067004764	7.800315169
ENSMUSG00000000441.17	11.57457273	11.46805922	11.06865339	11.39687961	11.18954809	11.51181022	11.53210352	11.662459	11.7114181	11.44756431	11.28887421	11.28162843	11.15266767	11.31113292	11.01643652
ENSMUSG00000000486.13	7.587797884	7.511139079	9.145410737	7.820460428	7.913565599	7.31293221	7.52599431	7.413260532	7.320777055	7.673049942	9.026827347	7.796789703	8.74905361	8.675672657	8.946227264
ENSMUSG00000000489.7	10.16060371	10.28809449	9.80777876	10.04206594	10.15167669	9.930626579	10.02143834	10.00741715	10.06431887	9.991182023	10.28340785	10.31722645	10.25318046	10.76110768	10.27938493
ENSMUSG00000000530.16	10.04726317	10.20100831	10.13337762	10.16849048	10.34974196	10.06587748	10.18956415	9.91367582	10.01908782	10.1132125	10.35021298	10.1481138	10.35513043	10.13865204	10.33004849
ENSMUSG00000000531.5	8.317152309	8.321633548	8.35749218	8.282455782	8.396551599	8.275875975	8.209588401	8.456389006	8.332887931	8.29544574	8.513020241	8.250759453	8.376267831	8.564717107	8.477369604
ENSMUSG00000000532.11	9.14211222	9.173817001	9.335541755	9.202632439	9.07835111	9.240037272	9.120788212	9.190487566	9.196788883	9.148749968	9.272471151	9.241407194	9.227106091	9.218804158	9.111625281
ENSMUSG00000000538.18	11.77249795	11.79270112	11.19219332	11.75612716	11.43603271	11.77198756	11.73243872	11.87288267	11.85578706	11.68128486	11.37122848	11.80485433	11.49510464	11.57237897	11.38757729
ENSMUSG00000000552.10	9.093755236	9.034652815	9.295682037	9.178389877	9.542032855	9.102810361	9.196766959	9.100574696	9.178186009	9.160020626	9.61998766	9.434532398	9.470398628	9.423471931	9.513221567
ENSMUSG00000000555.8	10.37994449	10.46765565	10.3259765	10.60856347	10.37407764	10.47128401	10.38212304	10.50459149	10.54245668	10.41213014	10.48751159	10.52329172	10.71251063	11.06387943	10.41599764
ENSMUSG00000000560.9	3.139157211	3.136461594	3.356567972	3.182505651	3.129789889	3.136847837	3.234717821	3.09572212	3.139851681	3.1293565	3.240230029	3.123694059	3.26065585	3.226786903	3.258120028
ENSMUSG00000000561.14	9.881993804	9.808938088	9.529846431	9.692094626	9.51108386	9.849727876	9.845016589	9.909073185	9.880889528	9.688927641	9.573074865	9.642283949	9.527351027	9.680956435	9.659096687
ENSMUSG00000000562.5	3.1226972	3.139393776	3.300937607	3.266791132	3.223100814	3.130531618	3.123521355	3.130891321	3.140797458	3.220952226	3.511625589	3.225965429	3.228836309	3.276867585	3.412425285
ENSMUSG00000000563.17	14.09242301	14.23267232	13.49353222	14.02187125	13.80265454	14.09568362	14.20680134	14.28978782	14.15847419	14.2231774	13.67261986	13.95991536	13.71949235	13.92492841	14.01080641
ENSMUSG00000000567.5	7.844608056	8.146974029	8.270165927	8.137275722	8.304402268	7.923764795	7.875471712	7.733994033	7.905036694	7.885091556	8.219237976	8.215310304	8.371061874	8.288133461	8.284381807
ENSMUSG00000000568.15	10.85819127	11.07857648	11.33129497	11.00351168	10.86948139	10.97199751	11.01333331	11.0421721	11.0179127	11.01383656	11.03629011	10.89796583	11.17912168	11.1623531	11.17522969
ENSMUSG00000000579.14	6.90809218	7.050884925	7.190856217	6.722111904	7.355392701	7.063543516	7.083893634	7.147010927	6.983696043	7.167461523	7.636962325	7.322397026	7.139895456	7.164625373	7.389223921
ENSMUSG00000000581.8	9.200374888	9.421081597	8.862813955	9.056827828	9.329209724	9.234025809	9.394397056	9.222106771	9.26464015	9.31471306	8.725916934	9.168771438	9.053295441	8.916473363	9.399574439
ENSMUSG00000000594.7	9.691142639	9.629905473	10.39190398	9.868720774	10.05452992	9.585774359	9.543230555	9.561537029	9.55425489	9.695107261	10.56390389	9.812759003	10.4514615	10.63586616	10.57348554
ENSMUSG00000000600.15	10.59767473	10.61680378	10.51608713	10.60294706	10.67030843	10.59112718	10.60707573	10.59672958	10.63172168	10.54531766	10.60910476	10.53808786	10.55684544	10.5291649	10.65401374
ENSMUSG00000000605.9	10.7283623	10.62483078	10.25329528	10.62986856	10.49652913	10.78462875	10.55193243	10.83784099	10.81659667	10.56690475	10.37427149	10.53507415	10.36217953	10.34965026	10.2201814
ENSMUSG00000000627.15	5.075477972	4.961836105	5.180300365	5.117876586	5.104484646	5.202208763	5.07140029	5.046402977	5.105928426	5.014601938	5.411401751	5.038051231	5.413181844	5.230412631	5.361259697
ENSMUSG00000000628.10	12.70925222	12.66101025	11.93647726	12.57985461	12.27955475	12.61018368	12.49266156	12.7846042	12.62219175	12.62597111	12.69610964	12.74390443	12.39505097	13.07769953	12.56067686
ENSMUSG00000000631.20	12.3249708	12.05149824	11.46503263	11.98198603	11.80885933	12.21806697	12.19645718	12.36603805	12.22977845	12.10275775	11.58112597	12.31976679	11.7370643	11.8049672	11.67744148
ENSMUSG00000000632.13	3.294657927	3.150262734	3.036987916	3.05110414	3.083343877	3.079638272	3.048747181	3.139645547	3.124884855	3.041134382	3.064352265	3.027011802	3.206470584	3.071876703	3.063089925
ENSMUSG00000000673.9	4.496230105	4.384334363	5.169427392	4.378923766	4.501827959	4.24265729	4.356035064	4.309923745	4.224444836	4.43386836	4.92308906	4.5677908	4.683250985	4.787889025	4.513797493
ENSMUSG00000000682.7	7.894438319	7.95039188	10.1102655	8.28416523	8.437040844	7.123503517	7.503729013	6.900638782	7.407525638	7.96231354	10.08561582	8.401631883	9.708772702	9.999143348	10.01634157
ENSMUSG00000000686.11	5.55381375	5.645549136	6.173557236	5.847677168	6.202676786	5.677079319	5.639565335	5.814397987	5.494243351	5.977077107	5.588465251	5.907588755	5.732492796	5.670436156	5.598907248
ENSMUSG00000000693.10	8.499169715	8.418868373	9.133742764	8.555523083	9.035989388	8.24077624	8.43577158	8.061874587	8.185906733	8.344567166	9.154702018	8.48634697	9.235284786	9.143496951	9.176536822
ENSMUSG00000000708.14	11.15149009	11.08155138	10.59337234	11.06641171	11.0058521	11.12922531	11.00861009	11.20898609	11.17137935	10.91668152	10.51014125	10.7712228	10.88634966	10.91985009	10.85144018
ENSMUSG00000000711.3	11.1880952	11.21639868	10.88872867	11.19233939	11.00229372	11.1995841	11.11750327	11.29401372	11.24227214	11.15574065	10.78075377	11.05236924	10.96323671	10.84738958	10.8666707
ENSMUSG00000000730.13	3.746905782	4.064569024	3.838697835	3.892560149	3.904307668	3.889694402	3.793828971	3.755484777	3.938618286	3.819429879	3.985684678	3.884929612	4.119394269	4.181095955	3.918415153
ENSMUSG00000000731.15	3.039728121	2.707327271	2.838485889	2.878690378	2.76473008	2.706660624	3.099361775	2.722983771	2.717709395	2.754493442	2.806952658	2.778465798	2.804505868	2.71608682	2.706052872
ENSMUSG00000000732.9	8.425159837	8.514070164	9.184410083	8.797897349	8.627418348	8.340551744	8.333956239	8.480174574	8.446348149	8.421717251	8.928503601	8.560164555	8.867239044	8.555119332	8.72791272
ENSMUSG00000000738.18	11.21667864	11.3955275	10.92199006	11.29663935	10.86271517	11.24585108	11.24018599	11.38522656	11.34240454	11.30358596	11.15086174	11.25404616	11.12819867	11.22901745	11.0648838
ENSMUSG00000000739.14	6.071728615	5.853606446	6.488564306	6.280905205	6.546706533	6.192591787	6.347877856	6.02317941	6.208699194	6.019077182	6.802734424	6.347765686	6.354998355	5.954510171	6.514251337
ENSMUSG00000000740.12	12.95846929	13.10059312	13.41827128	13.10968577	13.10344748	12.88298996	13.14621197	12.97820688	13.03361361	13.15129014	13.53011069	13.07283812	13.2911925	13.6034941	13.57572886
ENSMUSG00000000743.9	10.7762876	10.69619763	10.71302943	10.74950564	10.60930818	10.6911177	10.66509475	10.75596385	10.74212651	10.74861167	10.82702003	10.66640601	10.77570766	10.93137833	10.92230854
ENSMUSG00000000751.13	10.48349733	10.55718313	10.52342633	10.64118853	10.28496305	10.52682413	10.54303251	10.58551777	10.65240579	10.49171866	10.33991118	10.33573709	10.45517688	10.2016782	10.25661682
ENSMUSG00000000753.15	10.87245269	10.71477455	11.49911262	10.96898994	11.17817997	10.74823216	10.71119542	10.54887646	10.78840687	10.84482653	11.54809981	10.62365971	11.17084097	11.45068885	11.17405465
ENSMUSG00000000759.14	8.862222896	8.898004353	8.824010106	8.797712929	8.784865245	8.929165637	8.950006346	8.882073304	8.883828903	8.793427664	8.745780526	8.792406176	8.753445975	8.825811294	8.839209261
ENSMUSG00000000776.13	8.606248215	8.566245548	8.532793666	8.858186193	8.722046019	8.904440569	8.748920834	8.737378289	8.695227833	8.695757507	8.800812089	8.750124321	8.780113822	9.011178555	8.684677254
ENSMUSG00000000782.15	6.191628659	5.995404526	7.601846492	6.573219954	6.875019684	6.076129924	5.919967766	5.903789494	6.128341077	6.285574972	6.618043508	6.168193375	6.619991233	6.502662979	6.708676014
ENSMUSG00000000787.12	12.11278811	12.26113088	11.79410321	11.99312111	12.13187999	12.17746872	11.99342596	12.15086358	12.06981567	11.91896501	11.43506984	11.92519676	11.7728056	11.76349572	12.16379118
ENSMUSG00000000791.9	4.923655131	4.930883285	5.218086747	4.988068825	5.284750151	4.823803423	4.77755727	4.8157499	4.874471397	4.984619218	5.477848565	5.395037858	5.635057194	5.780646466	5.864224538
ENSMUSG00000000794.9	5.6152524	5.466206004	5.111770048	5.346599748	5.599375982	5.538910943	5.534446012	5.534103133	5.463223391	5.327514572	5.074035134	5.488353797	5.217748964	5.288991289	5.143000934
ENSMUSG00000000804.14	9.526319614	9.452022108	9.226652258	9.518664813	9.503660548	9.527605303	9.374524123	9.608658976	9.280181841	9.404153564	8.741584073	9.337519757	9.12252987	9.056799268	8.964397849
ENSMUSG00000000805.18	7.965201245	8.058377256	7.775756067	8.086120966	7.958269969	8.232444027	8.299570262	8.306682412	7.934269642	8.226543579	8.153201796	8.040269189	7.920857771	8.010031218	7.933117856
ENSMUSG00000000811.13	8.818908543	8.899745883	8.559898261	8.726880935	8.571545909	8.865241553	8.888143495	9.048589799	8.964737781	8.965613036	8.441082527	8.698382086	8.568603815	8.485153917	8.61285503
ENSMUSG00000000817.10	3.907748131	3.803876792	3.94250561	3.92765619	3.881009866	3.753976481	3.753461667	3.744786634	3.774892722	3.798859271	4.104154365	3.858217933	4.371858353	4.214716826	4.522311718
ENSMUSG00000000823.16	9.157644517	9.00845234	8.90606916	8.859437515	8.947817009	9.138963797	8.733308458	8.983677898	8.888489291	8.873434404	8.723704772	9.067345692	8.48458103	8.151518607	8.576442094
ENSMUSG00000000826.16	11.11292238	11.10604057	10.90695825	11.07735954	11.01763939	11.09566618	11.02377494	11.20072705	11.12187318	10.98577777	10.74551696	11.09183805	10.93285702	10.90840993	10.77096153
ENSMUSG00000000827.18	10.25965594	10.26129318	9.912167669	10.35423427	10.15838454	10.27100584	10.32445563	10.28692049	10.40859287	10.34856791	9.7324731	10.02419219	10.01553273	10.12998731	10.08132769
ENSMUSG00000000838.17	8.717766521	8.727523627	8.674333869	8.686996123	8.756428754	8.701647138	8.649711111	8.645100968	8.73381974	8.787759932	8.572304035	8.798997917	8.611648195	8.747942509	8.849249261
ENSMUSG00000000861.15	6.480253954	6.464024203	7.298544804	6.081581754	6.425564997	6.683880798	6.323643412	6.698049067	6.572277615	6.591860017	6.84660007	6.513150163	6.372161976	6.593552025	6.310021558
ENSMUSG00000000876.11	9.601521714	9.500505723	9.502817755	9.648014327	9.361821911	9.786836231	9.6553476	10.0447943	9.122055717	9.754382338	9.534182532	9.582500627	9.668414771	9.374239016	9.475840756
ENSMUSG00000000881.12	7.406439815	7.286330752	7.643257504	7.469105413	7.558557112	7.378063652	7.435315397	7.377229395	7.233794235	7.3719449	7.640544857	7.34054736	7.450570051	7.26697902	7.450471997
ENSMUSG00000000884.17	6.314183791	6.373581988	6.208865833	6.279099019	6.481732827	6.288449241	6.380762471	6.207581849	6.163941454	6.421859828	6.096081619	6.050872218	6.41582048	6.20552845	6.365613088
ENSMUSG00000000889.8	7.186117361	7.348796682	6.842532239	7.485177913	6.860961181	7.55391518	7.444432146	7.57698092	7.533538522	7.458558645	6.981783301	7.441485042	6.800820375	7.149740834	6.972589322
ENSMUSG00000000901.17	7.521390302	7.795133982	7.355895175	7.585534832	7.629190308	7.617224915	7.560580775	7.597449025	7.750932502	7.536141492	7.44451881	7.578389178	7.613536963	7.283304002	7.861787958
ENSMUSG00000000902.13	9.230323591	9.326014899	9.550025733	9.396891785	9.332249397	9.331474069	9.36825044	9.321595594	9.350162461	9.352751942	9.658522593	9.354000524	9.561385073	9.567374353	9.576807524
ENSMUSG00000000903.3	3.530204422	3.451533556	4.422657471	3.404187017	3.4423533	3.460990756	3.387634591	3.438285888	3.487180712	3.510109569	4.078093451	3.460589275	3.540630228	3.634162311	3.386452438
ENSMUSG00000000915.15	9.237916411	9.398481313	9.796296608	9.583890899	9.244927242	9.375738641	9.484002638	9.354798392	9.320115491	9.405272151	9.514214047	9.421422265	9.49732706	9.648535089	9.377815749
ENSMUSG00000000916.15	8.098890673	7.974476942	7.984615571	7.92654072	8.118732746	7.875637063	8.551139179	8.288033543	7.85162614	7.935193949	7.942339956	7.874977126	7.943489146	7.927232719	8.01995528
ENSMUSG00000000934.9	7.225397339	7.31927605	7.351073327	7.158220582	7.368449767	7.550137639	7.336248652	7.557569451	7.276131919	7.343870839	7.220463962	7.519585103	7.251620774	7.203977568	7.170126443
ENSMUSG00000000942.10	4.506374746	4.40510301	4.976868168	4.552992167	4.813661578	4.510260215	4.517526881	4.439206778	4.463090323	4.608121069	4.780803318	4.63861502	4.544147563	4.48432615	4.462213558
ENSMUSG00000000948.16	4.519305795	4.597319945	4.270604889	4.317849095	4.566179385	4.826235242	4.536226517	4.378097114	4.561783734	4.330903721	4.280033569	4.687631564	4.418502948	4.270070618	4.297418044
ENSMUSG00000000957.11	9.639605056	9.772674054	9.726836258	9.219895155	10.0472833	9.576778436	9.474804594	9.363193971	9.312619099	9.097977292	10.02146344	9.680482403	10.09090397	10.41168029	10.0078943
ENSMUSG00000000958.10	8.761632874	8.133172091	8.981377071	8.814443554	8.414722933	8.831914896	8.872932777	8.632456628	8.799226403	8.752728929	8.637483258	8.528933175	8.816568681	8.253173304	8.680718286
ENSMUSG00000000959.7	11.07092058	11.12520686	10.82484844	11.04722371	10.76676585	11.0744371	11.13512935	11.19861574	11.16802392	11.20091809	10.9608576	10.96238689	10.8833172	10.99656423	10.86168931
ENSMUSG00000000976.13	8.416213115	8.211517861	8.380008931	8.326518823	8.508518272	8.294149357	8.226768705	8.174599352	8.212902536	8.166011879	8.344970642	8.404508407	8.207818915	8.293703969	8.295952031
ENSMUSG00000000982.5	3.489388358	3.588515655	3.534353229	3.512646536	3.576825936	3.44637906	3.484901778	3.455718698	3.450545757	3.446379609	3.824310724	3.526602409	3.677070332	3.718118447	3.895888162
ENSMUSG00000001014.6	4.806602657	4.998378681	4.818876721	4.987465629	4.899115996	4.973787771	4.772408094	5.043002956	4.889190906	5.021934961	4.981861791	4.959713927	4.960413417	4.969245861	5.032815836
ENSMUSG00000001016.12	9.6937211	9.672866631	9.854677297	9.800005599	9.745973367	9.811351089	9.837375882	9.834241019	9.783179261	9.766402984	10.00154819	9.71901396	9.845525895	9.950077324	9.869564195
ENSMUSG00000001017.15	11.02897943	11.12799101	11.03638963	11.07102177	10.94029044	11.05006741	11.10302778	11.12539171	11.19422429	11.16754743	11.02929353	11.05710597	11.07487069	11.15134453	11.1256629
ENSMUSG00000001018.15	10.50241985	10.5651487	10.18534543	10.42097335	10.16374733	10.42328472	10.52075103	10.52019211	10.60107413	10.45948328	10.28820226	10.33600466	10.35554444	10.33569758	10.250786
ENSMUSG00000001020.8	7.30044312	7.701097994	8.064690393	7.509888886	7.609529083	7.277879172	7.449434721	7.086957379	7.105865072	7.675384897	8.599194033	7.376929094	8.209265845	8.603244951	8.721000999
ENSMUSG00000001025.8	10.29846287	10.5050617	11.26927911	10.52650185	10.7995298	10.36851542	10.54114483	10.27396308	10.31169493	10.76075172	11.51933566	10.49394178	11.10065387	11.43004056	11.47574809
ENSMUSG00000001027.7	9.740921346	9.543133717	8.234946521	9.214448565	8.852210596	9.728114651	9.484172571	9.865511069	9.809937703	9.210509931	8.29676848	9.759369934	8.748816811	8.280485213	8.103507869
ENSMUSG00000001029.15	9.477518534	9.579795721	9.34283834	9.466392575	9.517896739	9.469665101	9.475765678	9.36197448	9.463614115	9.35428054	9.670774003	9.480659539	9.507511638	9.988916549	9.768795754
ENSMUSG00000001034.17	8.127238404	8.087922853	8.312513902	8.079200301	8.397564444	8.054114433	8.180738034	8.053254582	8.199469411	8.079283361	8.321999124	8.216642192	8.411566725	8.311625228	8.308909066
ENSMUSG00000001036.17	10.02980527	9.897175163	9.900427873	9.925332594	10.07208705	10.08287634	9.92986217	10.09283699	10.15597827	9.874854894	9.701132993	9.82641879	9.82885462	9.572601633	9.625963902
ENSMUSG00000001039.12	6.691658024	6.493285273	6.597512453	6.379868068	6.500741869	6.718526939	6.792594077	6.547703384	6.477577197	6.761981655	6.981593335	6.700432417	6.763677901	6.696600551	6.905123017
ENSMUSG00000001052.15	9.519354984	9.3390013	9.744911556	9.552548131	9.714363384	9.495463926	9.470071773	9.406238382	9.307281874	9.600433829	9.699574047	9.634846778	9.819648834	9.647855554	9.528931692
ENSMUSG00000001053.15	8.188204466	8.386652272	8.198070427	8.315003385	8.03632988	8.170063783	8.29149776	8.153787173	8.257385913	8.178573415	8.398546315	8.156439513	8.340633087	8.601523136	8.296390253
ENSMUSG00000001054.9	8.504417651	8.623125181	8.624769111	8.595617582	8.399241856	8.509318356	8.473973804	8.397666403	8.488008004	8.534890094	8.555030868	8.537077748	8.590022627	8.746993046	8.721035938
ENSMUSG00000001056.3	8.44450344	8.686209802	8.918620669	8.413507073	8.461562704	8.563593162	8.594700541	8.437440367	8.607004546	8.566710826	9.145657771	8.653996685	8.889790369	9.230924331	9.021151254
ENSMUSG00000001062.18	9.615365174	9.431149122	9.236521199	9.388792969	9.368761901	9.562324223	9.572115515	9.570561888	9.531085624	9.391307793	9.442176528	9.506352762	9.425875275	9.512694691	9.404926076
ENSMUSG00000001065.15	8.490124088	8.368693363	8.539420967	8.622029493	8.690782249	8.508321764	8.530460102	8.509639443	8.771386454	8.603650602	8.220612696	8.568425254	8.395921784	8.311642966	8.279664877
ENSMUSG00000001082.12	7.974907397	8.025221058	8.51357985	8.193488482	8.130921171	8.183848214	8.042313675	7.975797858	8.071402935	8.044210524	8.633812946	8.15526214	8.349166637	8.561198323	8.432611931
ENSMUSG00000001089.14	10.49557631	10.40704943	10.09246601	10.40190808	10.47327272	10.52352153	10.37755644	10.47357078	10.54655778	10.37729662	10.21179555	10.49771324	10.29069264	10.44982872	10.14130322
ENSMUSG00000001098.15	10.63159785	10.7107979	10.80197941	10.71969617	10.73812398	10.73426616	10.5946341	10.58619725	10.67591488	10.70355182	10.85211516	10.71895824	10.75446492	10.88511712	10.75709502
ENSMUSG00000001100.10	11.54388573	11.51848605	11.12771596	11.43686638	11.21668393	11.53430628	11.57643508	11.64865864	11.59950385	11.54986419	11.06879683	11.38049322	11.22643804	11.17916868	11.09808223
ENSMUSG00000001105.15	9.371516421	9.311726739	9.509448479	9.361825844	9.440583868	9.359415156	9.455087671	9.381881334	9.246147235	9.368120586	9.644995593	9.376306412	9.467889892	9.457949689	9.46587255
ENSMUSG00000001119.7	11.76852942	11.79788809	12.0924468	11.66212128	11.91257572	11.73789541	11.7165149	11.5557702	11.73427229	11.53451224	11.86023979	11.6985136	12.05194218	12.08432884	11.74906786
ENSMUSG00000001120.15	6.499417309	6.468078508	6.66642831	6.416615503	6.603318299	6.550339705	6.621042703	6.715756586	6.489927043	6.657051527	6.699984519	6.652588902	6.789431646	6.633418628	6.708165248
ENSMUSG00000001123.15	9.428425448	9.702815366	9.712259887	9.418981497	9.854929592	9.414960082	9.652891362	9.240081857	9.411102643	9.440171376	9.794063236	9.514792048	9.816694691	10.23744149	10.03570056
ENSMUSG00000001127.12	10.64629886	10.65492261	10.37235536	10.53196596	10.48363521	10.55584112	10.7876122	10.70530599	10.64949171	10.52424581	10.43856845	10.44282825	10.50146145	10.53584603	10.5433083
ENSMUSG00000001128.7	8.733591644	8.732712003	9.747124849	8.741933407	9.669525419	8.271060167	8.605917055	8.18783296	8.309939905	9.034818785	10.1303646	9.217083733	9.620038901	9.421898889	9.969901057
ENSMUSG00000001131.11	7.535073538	9.032238124	8.430278868	7.76442305	8.714751294	7.505289475	7.527489362	7.053902262	7.275992613	7.494483879	8.6276309	8.113485748	8.915360472	10.257906	9.864774671
ENSMUSG00000001134.9	8.219914909	8.206926894	7.897077536	8.117750683	7.742651123	8.124319961	8.198604772	8.304624073	8.223556646	8.021149748	8.114214597	8.119404289	8.01670558	8.242661017	8.147830367
ENSMUSG00000001138.13	8.48506055	8.688985596	8.556430299	8.860657619	8.796548753	8.731232818	8.704720546	8.501569896	8.733886073	8.555966288	8.439709669	8.590017048	8.497526518	8.281744743	8.470079192
ENSMUSG00000001143.13	9.077011429	9.084022268	9.037609565	9.005451526	9.213884012	9.194881616	9.141733305	9.27179636	9.110761282	9.132006066	9.058951579	9.151390349	9.082605557	8.989850303	8.924652787
ENSMUSG00000001150.7	8.923085547	8.912626035	9.614948195	9.17145301	8.713223289	8.899470455	9.078483819	8.852855804	9.111631317	9.247060765	9.869576009	9.382627426	9.306858034	9.709935485	9.638045375
ENSMUSG00000001151.10	10.63945958	10.46537071	10.21399343	10.60509738	10.31336275	10.63543282	10.69560342	10.75333463	10.73617685	10.49113495	10.6803326	10.78385262	10.45741518	10.53734801	10.38745115
ENSMUSG00000001156.9	7.389387829	7.406469426	7.812756594	7.715183634	7.585991889	7.46671312	7.480867281	7.47485876	7.54874509	7.53695709	7.673717661	7.379979723	7.723588721	7.8739671	7.735656066
ENSMUSG00000001157.13	7.652636072	7.695727397	7.914915601	7.794281468	7.823943384	7.756771057	7.686962069	7.683700523	7.86381897	7.783435644	7.58276128	7.683241535	7.855847598	7.739380707	7.75855135
ENSMUSG00000001158.13	9.317693609	9.370367838	9.273372216	9.415748562	9.284570623	9.348147453	9.445403308	9.340042729	9.372537587	9.458405226	9.54944169	9.372943713	9.484835986	9.765716686	9.68847709
ENSMUSG00000001166.17	4.807892268	4.934861431	5.102097131	4.940819546	5.071989146	4.761824255	4.915186462	4.737674752	5.019997937	4.816098226	5.149848961	5.053976101	5.24261971	5.227966368	5.168857569
ENSMUSG00000001173.15	8.771223525	8.529616656	8.535248114	8.631227776	8.581449766	8.596128497	8.518782716	8.60200783	8.536068661	8.604798568	8.666836852	8.671354455	8.725072969	8.511701927	8.560190989
ENSMUSG00000001175.14	12.74576805	12.78289335	12.702218	12.70919192	12.69258141	12.61221635	12.68969051	12.60900032	12.60729065	12.63520235	12.34745649	12.30006302	12.53037668	12.54436766	12.46294802
ENSMUSG00000001211.15	12.3014676	12.26325571	11.90997978	12.04986063	12.04181389	12.28461639	12.25069983	12.39796905	12.33993353	12.24640912	11.80222277	12.21111934	11.97030288	11.88337738	11.84923976
ENSMUSG00000001225.12	5.479655354	5.460030909	5.735449579	5.654531693	6.102328732	5.613633506	5.563407963	5.496587117	5.718387332	5.751635841	5.325098756	5.594361465	5.420009655	5.208567534	6.061733973
ENSMUSG00000001227.12	8.260635913	8.384126871	8.030165426	8.270609566	8.255977545	8.027376322	8.15334198	8.262645656	8.240066995	8.148232902	8.006660368	8.168541656	8.131625193	8.555585044	8.302295529
ENSMUSG00000001228.14	6.310683952	6.574907353	7.573635948	6.46672017	6.684299984	6.180087015	6.360068161	6.099398939	6.375966939	6.409497894	6.92621707	6.6949079	6.724997559	7.090938602	6.834915613
ENSMUSG00000001229.9	10.37287941	10.25395429	9.896239402	10.23535323	10.28315081	10.21303037	10.21439179	10.32896853	10.31896692	10.13781258	9.758950621	10.23540699	10.08938851	9.975220238	9.955726991
ENSMUSG00000001240.13	9.964078419	10.16175401	10.25833252	10.18491311	10.19758568	10.04741492	10.16372274	10.03696147	10.0062919	10.09273129	10.42951203	10.06520787	10.21046578	10.56055431	10.59921407
ENSMUSG00000001247.16	6.675255196	6.847872926	7.331281819	6.850134297	7.451895709	6.946728034	6.9041288	6.615870623	6.752139347	6.928140397	7.578921936	7.030185863	7.098051003	7.1093092	7.535905245
ENSMUSG00000001248.15	9.642264217	9.540633502	10.14815847	9.697874304	9.779343858	9.600163791	9.598167736	9.524757885	9.572257434	9.722018238	10.37059664	9.775984375	10.21667475	10.50222265	10.05808677
ENSMUSG00000001249.14	6.466503988	6.620006014	6.220143829	6.706357891	6.350819352	6.495555251	6.537315015	6.407585717	6.43624944	6.330053975	6.476250092	6.404977128	6.631928176	6.411081723	6.501106723
ENSMUSG00000001270.9	11.45217765	11.11276181	11.3840255	11.24860638	11.28529154	11.33270146	11.40007831	11.20308959	11.35342763	11.31798863	11.83741386	11.32489227	11.38836627	11.49957463	11.30771918
ENSMUSG00000001280.13	9.96344441	9.902902322	10.00599221	9.944876609	10.13774852	9.911277742	9.758410743	9.887191516	9.876825104	9.70532223	9.865490197	10.02423187	9.957909009	9.761163857	9.836405257
ENSMUSG00000001281.10	7.795162987	7.703808675	9.286858811	8.378947879	8.382581159	7.005633186	7.009774621	6.59748799	7.345658763	7.310253488	9.95752102	8.138677337	9.628748435	9.782990956	10.00918682
ENSMUSG00000001285.12	8.301098377	8.527763034	8.607343946	8.409121176	8.288168643	8.323225873	8.391060498	8.213064553	8.197731761	8.584268093	8.827049259	8.375859558	8.583828703	8.646697897	8.634657005
ENSMUSG00000001288.15	9.667227255	9.61134667	9.856052277	9.754613074	10.07443913	9.49621053	9.785584573	9.646278071	9.725026783	9.835265409	10.10035993	9.703425916	9.979189983	9.829452349	9.935071402
ENSMUSG00000001289.12	10.86254143	10.99101113	11.10042035	11.06175187	10.87530419	10.92191345	11.19109926	10.96550891	11.03777048	11.20291604	11.43057408	11.04758375	11.25696836	11.63234735	11.62906069
ENSMUSG00000001300.16	9.166258836	9.309818906	8.937537664	9.26796274	9.394300146	9.287785137	9.059028541	9.318061132	9.362331978	9.111139887	8.864414222	9.149710368	8.994955373	8.850710488	9.103730384
ENSMUSG00000001305.5	7.849156768	7.806566143	7.983786531	7.805710487	7.888529206	7.84754459	7.938220876	7.758919543	7.891781978	7.960011035	8.063615643	7.839673682	8.101145769	8.219463743	8.116833203
ENSMUSG00000001313.12	7.059652868	7.031344186	7.246435089	7.191560668	7.221462278	7.249572772	7.258774006	7.208490557	7.244935978	7.218241441	7.396390009	7.278682834	7.237026035	7.246251801	7.251080684
ENSMUSG00000001323.17	9.118629213	9.11973838	8.781456781	9.129635545	9.166653783	9.351979587	9.051522809	9.06474707	8.981266781	9.072330286	8.659697438	8.849269039	8.871861003	8.944540113	8.760306008
ENSMUSG00000001333.9	8.866116757	8.802667051	8.070655773	8.689089645	8.692626584	8.746228954	8.758788076	8.892832451	8.922167074	8.602980626	7.832984299	8.774779845	8.322789136	7.948668174	7.956174581
ENSMUSG00000001334.9	13.0070488	13.0024273	12.3527659	12.85062568	12.72146792	12.95210007	13.01235083	13.22814855	13.06538302	12.8876999	12.38998908	13.00677488	12.49025979	12.46662379	12.49735497
ENSMUSG00000001348.15	7.533792854	7.537878686	9.345255665	8.093811318	8.827090271	7.574982226	7.818474539	7.063863296	7.546517514	8.180936457	8.664212381	8.223737332	8.661687379	8.885814623	8.667390121
ENSMUSG00000001349.5	8.882360588	7.918639175	9.838570721	9.081166045	8.429788678	9.25090829	9.058325282	9.100222859	8.637155717	9.338391583	9.677374862	8.93191766	9.13098996	7.248616187	7.638550299
ENSMUSG00000001366.14	9.967895309	10.10650072	9.928322453	10.01132508	9.684844579	10.07229239	10.11188766	10.13554579	10.14562232	10.21085556	9.667348941	9.741236186	9.8561205	9.664367192	9.653042867
ENSMUSG00000001376.17	8.520944136	8.737726691	8.533690242	8.5496177	8.680371438	8.602356045	8.529753949	8.750814455	8.652200065	8.533445216	8.479566284	8.484234406	8.521293515	8.652754545	8.909229405
ENSMUSG00000001380.7	9.805985059	9.89924563	9.821243088	9.848525051	9.694206442	9.804539996	9.817034208	9.839250931	9.823224383	9.918160394	9.854516671	9.896627304	9.801826649	10.03585234	9.839509628
ENSMUSG00000001383.9	9.834079001	9.914267997	10.00684764	9.880416524	9.605460844	9.953833232	9.91711607	9.958374919	9.878552188	10.13083706	10.25794942	9.982934912	10.24655355	10.40536129	10.18760139
ENSMUSG00000001403.13	5.826278677	5.851369682	6.660538459	5.74858105	5.960970742	5.848018608	5.778351292	5.748739193	5.886516304	5.913867643	6.379961658	5.81605837	6.224010289	6.605946192	6.352266812
ENSMUSG00000001415.10	10.91247032	10.87988734	10.5818677	10.78372872	10.72816739	10.78041001	10.88888964	10.7405512	10.81486321	10.80355555	10.55118701	10.83824208	10.62211524	10.56372156	10.53522847
ENSMUSG00000001416.13	11.22317739	11.34512349	11.26369674	11.29064787	11.2200118	11.25017749	11.34625602	11.24963967	11.22216626	11.29570144	11.59402014	11.39407013	11.60925638	11.77858838	11.64516789
ENSMUSG00000001418.13	9.944534444	9.860306102	10.25703253	10.01475872	9.941665581	9.820514242	10.03262626	9.768211647	9.902205638	10.07907433	10.44796351	9.96035161	10.21230776	10.46262454	10.09558524
ENSMUSG00000001419.17	12.10822912	12.08650714	11.58471118	11.96444833	11.75837475	12.1217385	11.96505315	12.0815881	12.0900099	11.90102249	11.62882611	12.13138248	11.71388551	11.63975618	11.57206564
ENSMUSG00000001420.13	4.929336293	5.001985923	5.433293333	4.951313418	5.047859849	5.271259795	5.020434092	4.886828144	4.994805656	4.940618296	4.887868785	5.088202085	4.871393042	4.781157503	4.895310571
ENSMUSG00000001424.14	11.03582004	10.92705678	10.89457564	10.99046304	10.80111169	10.8072586	10.75789144	10.86528649	10.95256441	10.89739832	11.16078545	11.00146475	11.03086756	11.2446579	11.04086216
ENSMUSG00000001435.15	9.746597142	9.466376749	10.24601811	10.02519814	9.971929031	10.08450919	9.889813554	9.751303702	9.821650581	9.784674234	10.43555041	10.13446937	10.04162636	9.714779384	9.645653497
ENSMUSG00000001436.15	6.805198128	6.746687647	7.195606531	6.734164113	6.948819237	6.937446705	6.85868561	7.006232308	6.919863509	6.893933263	6.822705236	7.077440582	6.955237986	6.654108094	6.777215806
ENSMUSG00000001440.5	11.7372577	11.74407901	11.67296916	11.75454868	11.61974143	11.76582773	11.80686594	11.65841856	11.80159389	11.69183479	11.48006192	11.71714086	11.75345832	11.6611302	11.57114807
ENSMUSG00000001441.13	11.25189889	11.28973904	11.18120387	11.30827001	11.21561181	11.13924305	11.15541351	11.12430286	11.21751048	11.20457537	11.5598016	11.58948946	11.45014375	11.56950538	11.26010749
ENSMUSG00000001444.2	5.628995658	5.509495732	6.395225336	5.82944204	5.910457336	5.13571652	5.220000476	5.141737209	5.190584627	5.227267707	6.55030433	5.886110851	6.672672551	6.313369119	6.633184039
ENSMUSG00000001445.10	10.4495504	10.47440532	10.31586065	10.3904723	10.04861026	10.48475371	10.52499135	10.54393684	10.45099943	10.42357196	10.22452989	10.29310702	10.3218558	10.40424928	10.23579844
ENSMUSG00000001467.5	8.459252938	8.607530468	8.673665617	8.343297753	8.459814797	8.412670523	8.4910331	8.480102487	8.578760649	8.481609299	8.554088289	8.50866846	8.423118698	8.416632238	8.57754055
ENSMUSG00000001472.17	11.99776479	12.03753252	11.98380002	11.95320125	11.97591153	12.00890916	12.04143854	12.03674289	12.03836856	12.08357788	12.03804506	12.0522709	12.08392874	12.1589977	11.98978124
ENSMUSG00000001473.7	9.555298657	9.690283033	9.526267875	9.573570794	9.662299267	9.502642259	9.598006453	9.458285948	9.545691224	9.560730082	9.702634874	9.654497597	9.931227286	10.14296498	10.02346059
ENSMUSG00000001482.15	10.52730795	10.44826948	9.989624256	10.33754063	10.18914896	10.46001656	10.44291607	10.60533783	10.49552858	10.43225469	9.90059707	10.34234714	10.22658983	10.08226591	10.2911608
ENSMUSG00000001493.9	9.274072488	9.194201645	9.051436762	8.846826386	9.505534574	9.363736274	9.172045746	9.147461914	9.200454328	8.983563222	9.243209616	9.149431788	9.333087023	10.06323782	9.580010661
ENSMUSG00000001494.6	7.455578778	6.885636064	9.040914812	8.37632682	7.756071464	8.498338263	8.571486537	8.103209785	7.837714016	8.029963025	9.022318689	7.977764987	8.483454854	6.713711841	8.540491726
ENSMUSG00000001496.15	4.360421964	4.179619719	4.903733633	4.292773507	4.17690789	4.594195048	4.211462083	4.246783474	4.292784806	4.338032996	5.079301736	4.201873826	4.348937791	4.233049678	4.228523405
ENSMUSG00000001497.18	3.145816352	3.228837457	3.518895314	3.188321927	3.301307852	3.212138218	3.144754077	3.229967886	3.220087738	3.282859969	3.511955812	3.158102665	3.297272937	3.173261485	3.246499227
ENSMUSG00000001504.10	6.957177727	6.953147889	6.655879683	7.040974228	6.449718407	6.375264345	6.680487838	6.990327195	6.52317471	6.846865997	7.000494231	7.055043624	6.58340318	6.403789437	6.760100044
ENSMUSG00000001506.10	12.86630258	13.40370344	13.49352993	12.67222916	13.22472071	12.7750266	12.59340988	12.50622469	12.73323573	12.57683293	13.22412316	12.86119228	13.28168678	13.66671255	13.00451396
ENSMUSG00000001507.16	8.639099754	8.387919102	9.059222783	8.78063989	8.894929416	8.796585317	8.798156506	8.770504165	8.650038694	8.740266728	8.930133424	8.543337058	8.673996172	8.25251313	8.556065403
ENSMUSG00000001508.15	11.44210995	11.59858643	10.58468409	11.52728378	10.73012938	11.57387958	11.52687901	11.61243782	11.55469184	11.64104561	10.97470855	11.25347179	11.06454687	11.14824437	10.98588002
ENSMUSG00000001517.14	6.158821569	6.060008207	6.415888398	6.21459557	5.994561119	5.884441981	6.172321342	6.015672255	5.943496913	5.867599178	6.303076963	6.068868275	6.193015217	6.227094622	6.181690503
ENSMUSG00000001518.12	8.551685447	8.304893028	8.21056179	8.666026685	8.166175413	8.412045965	8.790693041	8.383066254	8.348819386	8.618623938	8.560365799	8.277531532	8.678731532	7.872418377	8.048869077
ENSMUSG00000001520.12	6.324397565	6.462849148	6.389411468	6.409963121	6.218334293	6.55317077	6.563415924	6.429717374	6.349963303	6.503620663	6.44811977	6.409804966	6.361693181	6.281716095	6.085591611
ENSMUSG00000001521.12	8.331472009	8.101472119	8.397621817	8.345861048	8.32040515	8.328346351	8.270537637	8.285750846	8.196619291	8.359413979	8.408524369	8.346730224	8.469987422	8.436715366	8.310336705
ENSMUSG00000001524.14	7.940723532	7.970013331	8.02210584	7.806412484	8.045725084	8.048576502	7.963793317	7.885473802	7.958925895	8.012219173	8.333627447	8.160733238	8.176686813	8.154633772	8.262200697
ENSMUSG00000001525.10	11.63372426	11.8064588	12.32900136	11.85562374	11.92492655	11.59963355	11.68344221	11.52760129	11.68318021	11.75788601	12.27542338	11.90822823	12.21550626	12.4362	12.34785607
ENSMUSG00000001542.7	8.249651535	8.219625211	8.400990939	8.20790635	8.532239191	8.248508135	8.181982524	8.294801085	8.168102633	8.140461375	7.799532167	8.261870728	8.06037545	8.150093587	8.07166798
ENSMUSG00000001552.14	12.46110067	12.44807876	11.75774453	12.27750543	12.08623894	12.49928632	12.39881022	12.61121357	12.61062	12.3500777	12.27224905	12.28132165	12.10086869	12.63922651	12.19349881
ENSMUSG00000001555.10	8.909941309	9.242909773	9.486877609	9.188935799	9.035958598	9.131396132	9.076718729	9.10117341	8.979406874	9.15123833	9.649821654	9.217482265	9.402043014	9.450371671	9.259957644
ENSMUSG00000001569.10	9.715893872	9.354715573	9.409996427	9.645387984	9.600010099	9.508406989	9.383399031	9.597625512	9.701819233	9.530950956	9.342112567	9.335024886	9.490435766	9.425675672	9.516352993
ENSMUSG00000001576.15	10.22231981	10.18584278	10.33591364	10.18644026	10.16635834	10.23672068	10.22056228	10.10338772	10.17078902	10.2266622	10.34272792	10.26877774	10.29389884	10.27755639	10.21541091
ENSMUSG00000001583.13	3.059390566	3.023910691	3.273698372	3.159691609	3.20370412	3.123513784	3.14017215	3.168876889	3.088517942	3.091397662	3.279649203	3.047348447	3.077794576	3.070992874	3.102179781
ENSMUSG00000001588.12	7.056371037	6.841996448	8.738659282	7.245214957	7.588558777	6.496631627	6.545808282	6.332505854	6.800016004	6.957723439	8.405567736	7.36315952	8.173975405	8.097009163	8.289044144
ENSMUSG00000001604.14	10.49630644	10.52073538	9.759429142	10.49326193	9.863317788	10.5695424	10.63943507	10.81893163	10.73474124	10.66183079	10.10912341	10.34399594	10.02331543	10.18605655	10.04929274
ENSMUSG00000001627.12	9.727085701	9.697257136	9.68046437	9.645451941	9.626912109	9.639011006	9.749731968	9.425781639	9.553125208	9.732582725	9.969619004	9.94330763	9.806627728	10.39239814	10.19788031
ENSMUSG00000001630.13	9.195467877	9.277697102	8.984451302	9.149635473	9.384303795	9.339461349	9.292836178	9.229320163	9.268972766	9.197526784	9.1254689	9.324809676	9.169587165	9.272889996	9.0352369
ENSMUSG00000001632.16	9.086299504	9.132943167	9.224869899	9.129599401	9.159377035	9.194869802	9.030686305	8.959803353	9.153633458	9.03460964	9.051364001	9.265189672	9.12636744	9.10306052	9.044973201
ENSMUSG00000001642.18	12.3456056	12.41055203	11.7919131	12.31038314	12.11821877	12.24101825	12.26034924	12.30552882	12.24929495	12.31093513	12.55378023	12.3895114	12.46846518	12.59183357	12.62895715
ENSMUSG00000001663.10	8.275045041	8.773713161	8.847307142	9.237937084	9.027775136	8.960033639	8.032952797	8.972935909	8.920430724	8.779979709	9.241426755	8.619370768	8.872688902	8.220958976	9.184008724
ENSMUSG00000001665.11	7.273572058	7.392204444	7.778898876	7.569624016	7.545042756	7.585941312	7.27270387	7.434758076	7.522281761	7.465942489	7.728487607	7.178557305	7.626565249	7.389391203	7.720705506
ENSMUSG00000001666.8	9.307409577	9.457049451	9.469277307	9.382235235	9.476905106	9.320186707	9.36089651	9.446179445	9.414387146	9.594509158	9.575011904	9.448060095	9.427668736	9.457851521	9.418134603
ENSMUSG00000001670.13	2.939640633	2.873601636	2.947258101	3.218425324	3.213822735	2.949656311	3.006525335	2.970320788	2.974084046	3.011759507	2.92405351	2.877721345	2.93542836	2.900665039	2.920343473
ENSMUSG00000001674.11	9.097882581	9.077660937	9.310714495	9.088938412	9.056968255	9.054823885	9.059825853	9.211699979	9.102495319	9.070470464	9.275839142	9.166123569	9.314742038	9.13714826	9.302220984
ENSMUSG00000001687.15	11.04803409	11.00259664	10.49698024	10.91385702	10.82734945	10.94808476	10.93760346	11.05318519	11.01343062	10.96763584	10.30637129	10.69714389	10.65472619	10.52181794	10.80605443
ENSMUSG00000001700.10	8.975265099	8.954248499	9.1452777	8.905759089	8.770155233	8.861435045	8.984347769	8.938154681	8.672925226	8.893383123	9.025825172	8.987380812	9.099152639	9.04194223	8.986724597
ENSMUSG00000001707.8	8.151261685	7.973237864	7.969018779	7.90692307	7.877674835	7.893609185	8.00064528	7.890850731	8.144593855	8.126914571	7.859281445	7.975073712	7.760738693	8.062193482	8.120860613
ENSMUSG00000001729.14	11.97186305	12.04939483	11.77130596	11.89751391	11.87721917	11.81804657	11.91981131	11.95247399	11.86344979	11.95190556	11.80096412	11.93059321	11.83310846	11.82007366	11.91168558
ENSMUSG00000001739.14	7.143429879	7.274425762	7.876154048	7.618548119	8.400914979	7.61589592	7.645424435	7.453022308	7.651503215	8.053799401	7.857907686	7.817099652	7.608402146	7.394579323	8.111146544
ENSMUSG00000001741.12	8.261551122	8.054535486	9.115753251	8.322844814	8.601115699	7.964266438	8.175777352	8.002333585	8.261913342	8.213510427	8.745700671	8.266308414	8.687301946	8.510472152	8.810126023
ENSMUSG00000001750.16	8.841859344	8.866785342	9.594462863	9.211627345	9.305083055	8.70722261	8.781944192	8.422206176	8.520647352	8.871719764	10.11331457	9.033656548	9.655082877	9.907362979	9.949134972
ENSMUSG00000001751.9	8.278622355	8.492369158	8.766352304	8.46267186	8.236700058	8.228927444	8.40077522	8.255231424	8.360389638	8.461686467	8.743720048	8.210802318	8.517599817	8.754685493	8.558030493
ENSMUSG00000001755.12	8.616163455	8.608864175	9.262957136	8.610741232	8.889112929	8.574961163	8.419360887	8.515175342	8.43853357	8.655319489	8.988207066	8.741622196	8.794541084	8.735445216	8.659792671
ENSMUSG00000001761.7	9.236639744	9.226693842	9.158793165	9.301303982	9.48092281	9.233621779	9.181779248	9.120760652	9.286405568	9.130357431	8.993555703	9.157622761	9.024825372	8.664605725	8.951408121
ENSMUSG00000001763.14	6.226238754	5.9646806	6.453080267	6.182841462	6.139974386	6.263901684	6.126953387	6.233390744	6.145805476	6.158749874	6.621831194	6.09216231	6.443067612	6.514171267	6.456516481
ENSMUSG00000001767.5	9.314417634	9.286099141	9.259832239	9.35040708	9.189772613	9.344983248	9.237801388	9.426460765	9.417334311	9.327600072	9.060778129	9.230830186	9.300892201	9.31846926	9.256360844
ENSMUSG00000001768.16	10.10228926	10.00579494	9.924184538	10.04754956	10.24777635	10.13933111	9.943141925	9.859756399	10.00902686	9.803547602	9.820001162	9.887876494	10.03830428	9.457118186	9.959061553
ENSMUSG00000001773.14	3.79426945	3.716570365	3.835017246	3.789867813	4.240330708	3.743653514	3.706534715	3.743138253	3.69367656	3.847700106	3.765974087	3.816080043	3.856987833	3.619046563	3.81620987
ENSMUSG00000001774.8	10.01915223	9.844852884	9.660217444	10.08974375	10.05928764	9.824299506	10.01738244	9.964120356	10.10125353	9.98618449	9.483933302	10.18129005	9.89405101	9.639233197	9.541417694
ENSMUSG00000001783.3	10.69213985	10.78391259	10.86736972	10.81419959	10.65600233	10.78613917	10.87399915	10.86613707	10.84666338	10.75323692	10.98244399	10.72215219	10.90720234	11.02990771	10.9741253
ENSMUSG00000001785.13	8.454972091	8.5004703	8.44111962	8.512491692	8.267718537	8.48778964	8.417558294	8.484279274	8.534210471	8.434800211	8.093024014	8.437889952	8.339852168	8.28074142	8.232974156
ENSMUSG00000001786.14	8.422754168	8.427654001	8.522158026	8.568148329	8.388835928	8.393015275	8.344718801	8.330047098	8.315439102	8.483423264	8.656424924	8.464283197	8.734879961	8.557150262	8.577517624
ENSMUSG00000001794.13	12.54793337	12.73218735	12.65438969	12.68975427	12.51303026	12.55299804	12.65955668	12.65879671	12.72148437	12.71572027	12.90286774	12.6771926	12.75836544	13.05457252	12.81247524
ENSMUSG00000001802.16	8.893942009	8.688111456	8.846674364	8.862963531	8.830743471	8.743231256	8.962337749	9.048202735	8.697693444	9.069571948	8.682389291	8.956616402	8.620496079	8.511574639	8.6241917
ENSMUSG00000001827.12	3.382877041	3.427198862	3.820894979	3.412009065	3.510228074	3.399070076	3.391159917	3.41035216	3.420733971	3.47049669	3.384730102	3.424756847	3.440988161	3.574134284	3.407901787
ENSMUSG00000001829.17	10.81532484	10.83897285	10.43938884	10.69745883	10.46727509	10.9147969	10.87193495	10.76040627	10.75424093	10.80686057	10.27134371	10.57783856	10.59625823	10.4360357	10.27277579
ENSMUSG00000001833.17	11.59476457	11.74032271	11.50093128	11.60403534	11.58196003	11.7063929	11.69325467	11.64714163	11.6974785	11.60681735	11.35168815	11.50828349	11.57753641	11.60361268	11.80253602
ENSMUSG00000001844.10	8.511528906	8.517851912	8.633193392	8.407358402	8.246366132	8.421807853	8.580379738	8.526220037	8.529362788	8.647273955	8.540819309	8.516591251	8.566561485	8.636044123	8.467752583
ENSMUSG00000001847.14	12.17689839	12.25839581	12.0647368	12.22802796	12.14381413	12.20185566	12.18430109	12.25153796	12.28162453	12.17550736	11.90823515	12.05008444	12.07866924	12.1417774	12.23394982
ENSMUSG00000001855.15	8.562216225	9.071753217	8.99744991	9.139666366	8.642284278	8.937515987	8.926560075	9.023588667	8.869705518	8.724160337	9.533659411	9.360541644	9.043049289	9.353527025	9.316393077
ENSMUSG00000001864.13	6.6106295	6.233925311	6.874583822	6.518585505	6.724337357	6.802772529	7.161827661	6.720668757	6.910641299	7.118072861	6.274515086	6.300578776	6.645636804	6.228468677	6.43615473
ENSMUSG00000001865.2	4.943745905	4.964123569	5.080886596	4.832192291	5.013390192	4.775715818	4.717095867	4.771264823	4.653815527	5.424816215	4.823109404	4.797358287	4.787296089	4.773890839	4.671230465
ENSMUSG00000001870.16	10.82595499	10.66471323	10.8890212	10.81074534	10.9347353	10.82516116	10.71337951	10.86669817	10.73360068	10.69394857	10.91437429	10.99908282	10.85954255	10.68862252	10.88253948
ENSMUSG00000001891.16	12.31806259	12.31480149	11.70435206	12.13859667	12.02068149	12.09024751	12.35127601	12.23108997	12.19837785	12.31270261	11.99827799	12.16723209	12.23392937	12.54200581	12.47862038
ENSMUSG00000001909.16	9.134806827	9.314010119	9.319604421	9.184659056	9.037081909	9.077654938	9.253449414	9.16374875	9.21954862	9.031361944	9.455610821	9.249554388	9.378048156	9.442001031	9.372415168
ENSMUSG00000001910.4	10.27893722	10.30848126	10.2150719	10.288078	10.28574782	10.32234211	10.23978928	10.39221342	10.30760884	10.21768619	10.04763809	10.25836617	10.26904562	10.21995829	10.16865519
ENSMUSG00000001911.16	12.39229399	12.33845062	11.98133472	12.28610266	12.33187849	12.26609089	12.15292677	12.32065615	12.33437321	12.0631035	12.27672063	12.47014338	12.16413321	12.2567133	12.07725105
ENSMUSG00000001918.17	10.04652932	9.917330569	11.46040992	10.76346275	11.02678184	10.04137749	10.18218524	9.813458557	9.866496551	10.87560965	10.95577056	10.67431104	10.95989514	10.0528355	10.58117479
ENSMUSG00000001924.15	12.22399457	12.23112314	12.31972782	12.2186825	12.15742013	12.2218822	12.26354217	12.18886107	12.19483183	12.29029347	12.59608631	12.3839505	12.45934559	12.71864851	12.44464928
ENSMUSG00000001930.17	11.6748607	11.64132072	13.07826265	11.87398104	12.64953181	11.72707455	11.7699589	11.6138756	11.76573874	11.76995293	13.14459375	11.85703252	12.28967479	12.44237103	13.62547872
ENSMUSG00000001942.8	8.304706594	8.446797336	8.277201799	8.277468694	8.552924179	8.485765084	8.363718411	8.495433657	8.533271755	8.411494157	7.994288208	8.238032571	8.177278235	7.823082938	8.166037501
ENSMUSG00000001943.8	6.040694001	6.009871056	5.823593996	5.938566745	6.160405503	5.985178805	5.943014829	5.993937285	6.032307674	5.917213307	5.994255318	6.149091831	5.980111628	6.163288322	6.05229494
ENSMUSG00000001946.14	10.2965212	10.37096623	10.16148795	10.35309335	10.2784757	10.31575675	10.30913227	10.2535741	10.33708885	10.29887004	10.38385977	10.31027183	10.28517009	10.8301663	10.40237897
ENSMUSG00000001948.10	5.279012252	5.379183637	5.422252875	5.361214077	5.236841194	5.417365302	5.597250805	5.254138259	5.317809933	5.507056013	5.616177948	5.33640901	5.391240536	5.51796531	5.502211536
ENSMUSG00000001962.8	8.848034734	9.022220718	9.1302365	9.089299101	9.041292025	8.969934744	9.032811995	9.05518697	9.08619712	9.112840642	9.071807199	8.993404277	9.041012774	9.227534434	9.149592666
ENSMUSG00000001964.14	9.628228071	9.738866913	9.679616971	9.637947293	9.578539004	9.615065865	9.842218964	9.616592589	9.619510309	9.612736812	9.755044404	9.617143201	9.801363568	9.845003633	9.763893921
ENSMUSG00000001983.7	9.757771626	9.631225754	9.035321835	9.568123088	9.181313128	9.639684153	9.578826551	9.790318302	9.73410923	9.644447316	8.841782625	9.477896208	9.185191108	9.094644277	9.00509984
ENSMUSG00000001985.9	4.80753257	4.851888524	4.774576317	4.864106633	4.881028547	4.862056056	4.915949829	4.814228249	4.858778465	4.940469935	4.73493628	4.87091126	4.705383226	4.591262359	4.662461251
ENSMUSG00000001986.16	6.436265746	6.274939142	6.731026107	6.345320683	6.54977394	6.593334296	6.336045932	6.495617054	6.346727573	6.499113735	6.435078092	6.302758143	6.297593248	6.246134224	6.374018578
ENSMUSG00000001995.9	10.7931104	10.70675703	10.09193193	10.61380002	10.53880485	10.640521	10.60700929	10.76134094	10.7105548	10.59975758	10.11410561	10.86142125	10.27733839	10.3704659	10.01974201
ENSMUSG00000001998.15	7.336795107	7.360089961	7.273954849	7.279214027	7.569434703	7.388135657	7.27802757	7.266063033	7.43789127	7.331067796	7.118984529	7.350805054	7.255758291	7.006771828	7.040655956
ENSMUSG00000001999.15	8.193941672	8.233499788	8.430445109	8.385188129	8.283780111	8.254319624	8.396230378	8.233096479	8.29628005	8.2056931	8.522953482	8.370146903	8.59379904	8.491433377	8.557549163
ENSMUSG00000002006.12	6.446243824	6.369404415	6.574992348	6.54729368	6.541749976	6.405346174	6.479232575	6.490997579	6.540902056	6.476824867	6.567652091	6.622433196	6.468765617	6.418800519	6.551023077
ENSMUSG00000002007.5	9.164991559	9.01639236	9.156467286	9.16880823	8.793290862	9.258081521	9.208750468	9.425839006	9.480303165	9.306839392	9.113386386	8.944979642	9.025952382	9.255768273	8.866293559
ENSMUSG00000002010.17	13.45147573	13.58089376	13.03616286	13.39243542	13.14933117	13.50326997	13.54374751	13.64040031	13.54445045	13.54202753	12.90354381	13.34375347	13.04519908	12.98457317	12.882077
ENSMUSG00000002012.13	7.691850584	7.67260954	7.48043364	7.719652825	7.234342815	7.821738734	8.032607292	8.01896224	7.892670775	7.718015115	7.73973063	7.639637871	7.56992803	7.369781117	7.408294387
ENSMUSG00000002014.12	10.13033417	10.23652801	10.3575422	10.11698097	10.18851492	10.04949797	10.25511229	10.16373852	10.06971405	10.18341251	10.25227183	9.993785137	10.24677347	10.40250841	10.57355048
ENSMUSG00000002015.5	10.48913117	10.59570163	10.96174984	10.72328843	10.66859099	10.63003312	10.67307177	10.50171464	10.53284313	10.78595357	11.06682244	10.72914468	10.86339006	10.9743109	10.87495159
ENSMUSG00000002017.10	9.937746416	9.967361239	9.723501963	9.941218115	9.826175392	10.01175139	10.05596634	9.989468172	9.966004781	10.00636876	9.685494943	10.10565669	9.884742469	9.818922067	9.703855428
ENSMUSG00000002020.15	9.105869885	9.275219502	10.54123024	9.79612984	9.906138428	9.538284931	9.531719593	9.219816199	9.644610406	9.494965407	10.0504624	9.100843665	9.970358713	10.38770134	9.643056909
ENSMUSG00000002028.13	10.42225898	10.2589999	10.46659551	10.46384865	10.76931924	10.29044225	10.31045797	10.3847799	10.34881136	10.24949911	10.3003792	10.68482275	10.34273505	10.45253611	10.20939637
ENSMUSG00000002031.12	8.557149588	8.243645933	8.708189513	8.426360159	8.37359102	8.704657209	8.544733414	8.408762257	8.6266127	8.397348415	8.609486169	8.42717833	8.525190105	8.607666186	8.663356014
ENSMUSG00000002032.17	8.13335326	8.013186539	7.565733259	8.024123475	7.644620383	8.065117902	8.149403919	8.331058267	8.208200871	8.163918013	7.575437092	7.859775236	7.592655466	7.476512824	7.564312244
ENSMUSG00000002033.14	6.157982608	6.147586707	7.375163771	6.72265355	6.684948109	5.907467124	5.730068978	5.62642397	5.753964055	5.984770284	7.552164809	6.36421539	7.680850068	7.679381595	7.742378549
ENSMUSG00000002043.17	8.18789708	9.067208428	8.411095056	8.173498724	8.251434863	8.194207273	8.255000381	8.106971942	8.519045599	8.745680349	8.528308154	8.956979578	8.234834639	8.61890345	8.384004276
ENSMUSG00000002052.6	10.43012174	10.43188108	10.57186055	10.45541401	10.49087259	10.38289654	10.47768452	10.39923446	10.42090213	10.43816808	10.61359216	10.49265783	10.59014183	10.61362462	10.49366349
ENSMUSG00000002055.9	5.229999187	5.139487896	5.560604704	5.238534494	4.953923681	5.15502653	5.216702401	5.100145101	4.953137322	5.244189189	5.449322072	5.379470488	5.337974916	5.432249781	5.480477344
ENSMUSG00000002058.13	7.562462708	7.494350768	7.895942683	7.496156434	7.575116996	7.652893165	7.443111628	7.701278455	7.333723908	7.560499135	8.04066606	7.502285534	7.636917017	7.484099028	7.812511327
ENSMUSG00000002059.18	8.56426499	8.595211832	8.991205839	8.707477308	8.792851264	8.545515699	8.717824008	8.558157169	8.455853441	8.640365635	8.857940406	8.527049311	8.774931605	8.490548895	8.782292911
ENSMUSG00000002064.10	9.646319235	9.701061629	9.677472755	9.660481364	9.69369557	9.696347186	9.783847375	9.671113666	9.70164524	9.781158537	9.814481763	9.733644231	9.79372367	9.973434558	9.8405563
ENSMUSG00000002068.16	5.303391793	5.490749538	5.90447286	5.452580674	5.296245921	5.416996378	5.30166071	5.278174725	5.324507009	5.433367355	5.612697648	5.565808896	5.785487422	5.635418806	5.657640559
ENSMUSG00000002076.12	4.348243958	4.744493638	4.439270077	4.554018739	4.343743019	4.496902437	4.430785439	4.356269624	4.486810304	4.654957558	4.371474312	4.637379795	4.652909002	4.510852217	4.5747032
ENSMUSG00000002083.13	7.364430975	7.504204008	7.656977935	7.249575309	7.38156052	7.150162622	7.484329497	7.200487562	7.109162542	7.132733427	7.651693789	7.207918316	7.701694102	7.450744996	7.426275358
ENSMUSG00000002100.15	15.66148265	15.80836759	14.95723854	15.83648917	15.35409917	15.90848813	15.75495111	16.15800198	16.10905695	15.77194372	15.34577993	15.81514058	15.72265089	16.11531923	15.54706712
ENSMUSG00000002102.15	11.8801867	12.06153613	11.69318943	12.0007742	11.68655932	11.89110174	12.05033495	12.03086846	11.94968943	12.02143034	11.85239133	11.81509185	11.93963961	12.13331096	11.9507506
ENSMUSG00000002103.15	9.715734837	9.704860619	9.812192316	9.726228444	9.777130545	9.699987108	9.610940679	9.532881569	9.666068872	9.783794132	9.839100341	9.570078487	9.84525761	9.793034989	9.888469678
ENSMUSG00000002104.11	8.571379504	8.517350955	8.040888076	8.477841309	8.200582556	8.477442832	8.4459	8.627254488	8.611349801	8.57632367	8.473360905	8.546865977	8.40017873	8.543194836	8.335148951
ENSMUSG00000002105.15	9.737856624	9.625954966	9.931259541	9.842288573	9.839551604	9.694598695	9.795930883	9.698210552	9.647065165	9.894020025	9.90388744	9.795923174	9.931675149	9.857896285	9.697080307
ENSMUSG00000002107.18	10.6353602	10.68603726	10.88846246	10.85220643	10.89451867	10.8609859	10.60143775	10.7967506	10.82325979	10.59258278	10.89060585	10.66736616	10.98123951	10.86186695	10.92564322
ENSMUSG00000002108.10	8.7925237	8.673171216	9.099740549	8.78736177	9.215556701	8.846641552	8.978822079	8.74231157	8.805045074	8.877947867	8.819425852	8.835936804	8.866724029	8.581406466	8.894250088
ENSMUSG00000002109.14	6.657250741	6.648028321	7.083309378	6.752574531	6.664674219	6.732942609	6.70491568	6.734909124	6.662662388	6.771380633	6.838981912	6.682795643	6.788423688	6.649447559	6.815642361
ENSMUSG00000002111.8	8.291214169	8.423174371	9.266935812	8.337021808	8.802784882	8.015471894	8.330545374	7.486057446	7.947393795	8.107493599	9.685064876	8.875230481	9.467486618	9.691656177	9.721610733
ENSMUSG00000002129.11	10.05818264	9.995964533	10.06154188	10.12174688	10.05902606	10.01276779	10.05227532	10.1398502	10.14441466	9.987391693	9.888630727	10.14572154	10.01031776	10.06239991	9.996309618
ENSMUSG00000002147.18	10.52748058	10.45565711	10.60859137	10.50545468	10.68772045	10.39753653	10.40438475	10.40933773	10.50798218	10.41555568	10.38326933	10.52410908	10.60891956	10.50123551	10.53285334
ENSMUSG00000002204.9	6.317669856	6.004789597	8.11983963	6.272467642	6.485034003	6.204829612	6.172745645	5.859816354	6.126524728	6.664226005	7.788408591	6.965867432	7.34442233	7.350502358	7.307315449
ENSMUSG00000002205.16	8.998660192	9.061151345	9.052185715	9.124857293	8.941091321	8.99872481	8.975860663	9.113069499	9.105085286	9.053626476	9.148962837	9.121429776	9.210841569	9.231739226	9.140332852
ENSMUSG00000002210.11	7.845488274	7.497464384	8.104826832	8.007481706	7.998648742	8.026883826	7.981754691	7.915223091	7.7374983	7.879495983	8.481868466	7.598845542	8.125136322	8.167868591	8.187810077
ENSMUSG00000002221.11	8.800827057	8.764181384	8.734756182	8.775548075	8.790692707	8.826799365	8.765289507	8.710771576	8.386241063	8.768373488	8.800388505	8.691522884	8.870857437	8.862374135	8.662058509
ENSMUSG00000002222.14	11.29031491	11.23951492	10.86105759	11.31174875	10.98381576	11.33480517	11.21400894	11.45834235	11.33329692	11.22183734	10.55998041	11.12936848	10.79222784	10.64532435	10.66399172
ENSMUSG00000002227.15	8.157953247	8.283922306	8.163669177	8.225917754	8.166456049	7.957184777	8.237320102	8.164017321	8.220787702	8.150447591	8.380026388	8.249193955	8.445263069	8.409939959	8.434821867
ENSMUSG00000002228.7	8.931880843	8.910119937	8.396818677	8.701490467	8.411802571	8.823720947	9.063717776	9.061962192	8.933936454	8.768297114	9.004069743	8.934041825	8.944720936	9.067911276	9.020133634
ENSMUSG00000002233.13	10.96630482	11.10364903	10.95215087	10.87000563	10.9170863	10.94773505	10.99571546	10.9169495	10.89808205	10.80008165	11.57046087	11.06144234	11.37973023	11.89267841	11.48623062
ENSMUSG00000002249.21	8.322357045	8.271335607	8.094196566	8.501158023	8.156929438	8.38696422	8.454869999	8.379122865	8.292030086	8.19677992	8.28607228	8.286861256	8.168579485	7.970506587	8.000958647
ENSMUSG00000002250.16	9.837333149	9.918366139	9.457767448	9.630129745	9.862174693	9.595751605	9.585376367	9.904971611	9.773357171	9.762151554	9.660540762	9.914944862	9.622037081	9.715350563	9.40331712
ENSMUSG00000002257.8	7.100898336	7.01836401	8.136242828	7.062909713	7.29253082	7.109602083	6.885353948	6.79500126	6.946722393	7.022257702	7.955494024	7.113630436	7.695879266	7.887153023	7.779663916
ENSMUSG00000002265.16	9.065825046	8.845978605	8.791518514	8.973868659	9.380613474	9.298654059	9.056449761	9.242711173	9.357857416	9.227261641	8.673040274	9.389813259	8.744982946	9.075089969	8.674284664
ENSMUSG00000002266.17	5.23484907	5.126900669	4.653039448	4.82790153	4.89648857	5.074784117	5.297884989	5.506015222	5.072570482	4.892645731	5.015285015	4.839812154	4.774511083	4.640153445	4.638943257
ENSMUSG00000002274.13	8.906517957	8.918309308	8.761565338	8.918297419	8.62312477	8.834493866	9.109936462	8.968241671	8.919497397	8.936333418	9.100604827	9.096100239	8.956082901	9.153823319	9.051096543
ENSMUSG00000002279.19	9.21305029	9.043172339	8.918363803	9.146516017	9.107748984	9.274737788	9.152651479	9.302809689	9.240057212	9.293688563	9.191568899	8.968619657	9.051484767	9.16865617	9.014501345
ENSMUSG00000002280.11	9.908766017	9.797911655	9.445519453	9.742588867	9.552835322	9.822563315	9.864166717	9.915347412	9.968192198	9.864683345	9.537665124	9.697248763	9.663478805	9.602746362	9.705052811
ENSMUSG00000002289.16	8.033192014	8.055309706	8.907361952	8.025472289	7.814410286	8.491672679	7.895003389	7.645790271	8.236068269	8.495141171	8.545794942	9.063009808	8.520335914	8.482040025	8.252784133
ENSMUSG00000002297.16	5.628658106	5.640934154	6.214515053	5.418328934	5.595662569	5.713057444	5.538089882	5.357265492	5.55434417	5.582968463	5.869093979	5.750950494	5.732229247	5.977580632	5.854174118
ENSMUSG00000002307.16	8.64976584	8.550794514	8.909139762	8.563287041	8.51115365	8.501573482	8.636825788	8.343282056	8.530744227	8.656517759	9.107870185	8.856718355	8.712166775	8.916996185	9.003703479
ENSMUSG00000002308.16	8.601293325	8.425767823	8.41581915	8.557501875	8.417688709	8.596863193	8.706457983	8.673540338	8.697837397	8.752058947	8.32289743	8.467782837	8.343003652	8.488052873	8.312107219
ENSMUSG00000002319.16	9.800461671	9.843155787	10.02125185	9.761111064	9.449211109	9.698538103	9.773576843	9.57091839	9.901530286	9.902755703	10.49822532	9.996431957	10.0814491	10.67322304	10.23045492
ENSMUSG00000002320.15	10.29501527	10.28068232	10.42231462	10.32821983	10.1934374	10.33081894	10.23461964	10.28089067	10.2523254	10.3210457	10.47144121	10.28949794	10.42310312	10.48229979	10.38036474
ENSMUSG00000002325.15	9.648852808	9.726785665	9.615853429	9.577401826	9.771580423	8.972587858	9.464747658	8.956444899	9.230245282	9.234547725	9.943966386	9.709361851	9.941090937	9.917679231	9.999610912
ENSMUSG00000002326.6	7.973964794	7.962437481	8.190099326	8.111392233	7.780412178	8.026188978	8.155516646	7.883180679	7.824461821	8.152189054	8.171787828	7.965777319	8.109716239	8.071328724	8.056882465
ENSMUSG00000002329.7	10.42653358	10.54109119	10.15447834	10.30758371	10.11285134	10.52932057	10.55194854	10.57938278	10.50888576	10.5554493	10.39421668	10.30585894	10.27054694	10.63527861	10.33348549
ENSMUSG00000002332.16	9.770801937	9.712882709	9.966040745	9.661685394	9.485545688	9.713501487	9.731013178	9.692140937	9.720481428	9.732906145	10.13542584	9.817485343	9.664449433	10.08482841	9.809538237
ENSMUSG00000002341.8	3.97986758	3.926529123	4.601550022	4.165022913	4.505616388	4.256174797	3.974837338	3.93739021	3.880218919	4.006669943	4.351272871	4.057011508	4.160820562	3.924105363	3.929644257
ENSMUSG00000002342.17	10.73764767	10.78469819	10.10699105	10.55196879	10.45519463	10.69281754	10.63182477	10.85551944	10.69276217	10.73182614	10.39206672	10.54507756	10.40310091	10.22945567	10.30952224
ENSMUSG00000002343.11	8.011372315	8.124601133	8.177334335	7.974691695	8.157355572	8.083728598	8.020435632	8.063674087	8.122997187	8.278772204	8.399097135	8.17183947	8.158903673	8.168986383	8.293208908
ENSMUSG00000002345.18	8.039746159	8.124353424	8.412275672	8.151320993	8.253514338	7.985266725	8.079319714	7.903794055	8.020984004	8.167070048	8.383484194	8.042817483	8.248224962	8.285306262	8.320062113
ENSMUSG00000002346.16	10.91987171	11.07075462	10.48285264	10.79584885	10.60129453	10.947582	10.90670895	10.92758775	10.91181059	10.78068927	10.32899935	10.78132982	10.50242518	9.91800746	10.29909216
ENSMUSG00000002365.10	10.00648836	10.12054698	9.939998873	9.989073835	10.09171191	10.0174085	10.01458629	9.944107393	9.974186363	9.948224502	9.716774409	9.918572209	9.937007109	9.891392541	10.09793595
ENSMUSG00000002372.9	10.11860193	10.13078284	10.11681761	10.10181099	10.03218794	10.09523882	10.13631452	10.11513232	10.20087779	10.18168171	10.12801376	10.07118402	10.1418936	10.21303921	10.09774221
ENSMUSG00000002379.7	12.29071732	12.37276582	11.86345569	12.18126377	11.9185169	12.27267627	12.45337442	12.40092139	12.32108919	12.39792135	12.35993386	12.35170636	12.14565082	12.56838062	12.33032492
ENSMUSG00000002393.14	10.72045504	10.60434532	10.40695602	10.56193305	10.5770788	10.55892406	10.62712902	10.7251085	10.62872067	10.56005886	10.45296683	10.66467219	10.48696128	10.59127972	10.55545802
ENSMUSG00000002395.14	10.51666882	10.69097809	10.43942923	10.56246351	10.47126535	10.52570685	10.67486074	10.59507006	10.68885455	10.67565664	10.49657262	10.37257449	10.48556331	10.686633	10.66991481
ENSMUSG00000002396.8	9.143710239	9.153832288	9.035892871	9.195456698	9.117360553	9.086872691	9.237169043	9.222068902	9.168171268	9.209308565	9.401442277	9.07289526	9.22167728	9.462173035	9.306722314
ENSMUSG00000002409.18	8.826648156	8.900872445	8.770212665	8.921467538	8.634133206	8.807733724	8.675710253	9.02646589	8.855802137	8.797814246	8.679891226	8.851715809	8.689600802	8.788701638	8.491563766
ENSMUSG00000002413.15	9.066179912	8.895485586	8.891405855	8.948292614	9.132781958	9.060128384	9.004598884	9.025095537	8.964143568	8.928836985	8.649232932	9.087864207	8.825037397	8.619375841	8.634251277
ENSMUSG00000002416.13	11.63015967	11.78988242	10.95507066	11.47515447	11.45608187	11.5430666	11.74675999	11.68233233	11.68833126	11.72327675	11.34745999	11.44546977	11.24430842	11.46378856	11.87037941
ENSMUSG00000002428.12	8.434493677	8.65498032	8.785381	8.580744427	8.68506584	8.549450211	8.519861282	8.453312084	8.596567795	8.607812575	8.743643796	8.340186297	8.686222188	8.809348636	8.811109608
ENSMUSG00000002455.14	10.06554854	10.08014307	10.10840248	10.16587257	10.0309883	10.10915956	10.15397497	10.2074333	10.18736709	10.07836583	10.15576375	10.19598017	10.138823	10.27350358	10.07586801
ENSMUSG00000002458.13	7.642986503	7.598162792	8.14038285	7.709831078	7.653220918	7.38575549	7.54091166	7.373329749	7.462595482	7.543968851	7.976473283	7.649494795	7.862983207	7.786563927	8.29298045
ENSMUSG00000002475.16	6.536195105	6.574962337	6.475715068	6.531558387	6.529178133	6.566304021	6.648623119	6.48947171	6.436986791	6.663196818	6.33925369	6.45675104	6.46498458	6.290215325	6.436108919
ENSMUSG00000002477.5	7.976022567	8.180430991	8.316359059	8.00895881	7.95496347	8.069831617	8.281814492	8.005653882	7.939293543	8.132274295	8.552789158	8.085733072	8.471825486	8.603265978	8.50200427
ENSMUSG00000002486.15	7.634185107	7.528897022	7.748169779	7.642719674	7.813206256	7.537727471	7.577588646	7.583841642	7.592957553	7.641264789	7.830700742	7.519966859	7.59882392	7.688119254	7.715113501
ENSMUSG00000002489.16	7.874942834	7.731727392	8.325774593	7.697050992	8.117929716	8.134391679	7.82325535	7.668864549	7.931168588	7.659463566	8.146506791	7.932509434	7.865546635	7.942321876	7.836170289
ENSMUSG00000002496.10	10.8394047	10.97607843	10.89363266	10.99820865	10.76433058	10.96077791	10.99756211	10.84342288	10.95515109	10.83082336	11.15627435	11.02029514	11.02392419	11.26836274	11.03515765
ENSMUSG00000002500.15	12.13269902	12.54389039	11.24091675	12.14830464	11.84929486	12.2771464	12.18405156	12.40826911	12.31492233	12.16705949	11.72077128	12.18289728	11.82707555	11.8090836	11.52530919
ENSMUSG00000002504.15	10.98736957	11.22632713	10.6696657	11.1703417	11.00375175	11.07020925	11.12209199	11.18605807	11.1096361	11.11206058	10.91744011	11.21590568	10.96150816	11.14103838	10.95702304
ENSMUSG00000002524.17	10.87729674	10.9109621	10.95649535	10.92945528	10.81225612	10.82758669	10.9159758	10.93849156	10.89700602	10.93726535	11.06220271	10.88177154	11.06261865	11.04394826	10.96072825
ENSMUSG00000002546.16	11.23651004	11.27875326	11.07806689	11.24524031	11.06838466	11.25579218	11.24557044	11.3107932	11.42193797	11.20529804	11.05421715	11.41851436	11.11724614	11.07535228	10.90235318
ENSMUSG00000002550.16	9.181552124	9.160147385	10.16529958	9.397469303	9.81394772	9.446987039	9.346971279	9.166300252	9.169773113	9.608623797	9.643004263	9.371139292	9.571411215	9.298857487	9.258348403
ENSMUSG00000002565.16	6.444104259	6.592699465	6.583698698	6.742655946	6.677382308	6.721140823	6.691982135	6.720115292	6.760806517	6.667144107	6.349332188	6.51093238	6.547909581	6.165393578	6.590804763
ENSMUSG00000002578.17	5.29451211	5.060006602	5.390015004	5.146380494	5.296364827	5.659724464	5.243756753	5.178998103	5.181339695	5.131915743	5.514939144	5.430981191	5.321725094	5.265744672	5.389171021
ENSMUSG00000002580.7	9.56012813	9.538928277	9.566780987	9.537143497	9.562980961	9.662711865	9.660964135	9.579587675	9.499380594	9.591440351	9.865297892	9.61207528	9.589143862	10.01936799	9.779853827
ENSMUSG00000002588.13	5.773638304	5.516655866	6.799618703	6.450435579	7.21502585	6.284622391	6.204249957	5.636159912	5.601731729	6.408178034	6.594445699	6.174576318	6.192115354	5.299527936	5.432019269
ENSMUSG00000002602.16	11.73109718	11.73416009	11.8385398	11.8784364	12.24118112	11.54137297	11.59761315	11.53851922	11.65854381	11.52641235	11.72987403	11.84096161	12.23420687	11.99658181	12.34916381
ENSMUSG00000002603.15	9.832333204	9.948342422	10.29278506	9.833054839	9.981529156	9.631375028	9.826352197	9.766021608	9.786955791	9.720531094	10.4256334	10.02039645	10.30520433	10.6458858	10.46648066
ENSMUSG00000002608.8	10.19993217	10.2941884	9.970691829	10.18547338	10.17119022	10.25104008	10.2774711	10.27932344	10.34445352	10.20160664	10.17102565	10.2335459	10.17085773	10.10530153	9.985074766
ENSMUSG00000002617.14	6.224094767	6.179940379	6.094777849	6.107574329	6.029808883	6.303234787	6.140609219	6.022717623	6.310249131	6.085446035	6.06551745	6.212338867	6.067771187	6.001472429	6.291392323
ENSMUSG00000002625.10	9.763221319	9.689569246	10.02196763	9.730295544	9.770377404	9.703954501	9.759185439	9.752341339	9.835102006	9.729338452	10.33969437	10.00192619	9.949763131	10.16216133	9.948655143
ENSMUSG00000002635.11	8.043932221	8.143121349	7.948912982	8.074713334	7.986354167	8.057496662	8.214974781	8.210217128	8.174153196	8.214345792	7.946347647	8.156246276	7.934463205	8.005712731	8.134764965
ENSMUSG00000002658.9	9.356992985	9.491229235	9.646045865	9.353316465	9.339680887	9.414994138	9.49700926	9.428115394	9.435810705	9.454658774	9.767166501	9.471143146	9.657808941	9.852015114	9.677075489
ENSMUSG00000002660.8	10.22060642	10.26885712	9.941617435	10.16146544	10.08896496	10.22901281	10.31150102	10.26292887	10.31314563	10.38313539	10.14422917	10.1493943	10.07369236	10.14915438	10.18104915
ENSMUSG00000002661.14	9.940508882	10.08658588	9.491425891	9.835559199	9.619843532	9.881272908	10.09564997	10.05222667	10.07550614	10.06798513	9.914894175	9.940354417	9.740669282	10.03121971	9.754313169
ENSMUSG00000002668.8	6.890192766	6.840382671	8.130405411	7.039569283	7.276081046	6.657485848	6.543987938	6.306837457	6.817937743	6.876464197	8.20548588	7.317218513	8.043773063	7.9125585	7.977507818
ENSMUSG00000002679.14	7.821049898	7.800656001	7.732643979	7.592480275	7.846290201	7.4738646	7.710568942	7.711709642	7.622892817	7.748302989	7.919581704	7.598890313	7.748303645	7.808843618	8.125782992
ENSMUSG00000002688.8	7.074341093	7.102236971	7.017997146	7.005334045	6.984143512	7.225120602	7.140102762	7.156166417	7.172954289	7.264606388	6.75610349	7.05377996	6.762958835	6.66459815	6.618542183
ENSMUSG00000002699.13	7.539804055	7.937527859	8.50120638	7.807937012	8.131147027	7.211179783	7.201302535	6.781769825	7.183399579	7.728718388	8.494832489	7.73286291	8.818166878	8.715494624	8.890158464
ENSMUSG00000002718.14	9.997914274	10.06094398	9.609781566	9.94550524	9.877831117	10.27529349	9.943738695	10.04679153	10.0278047	10.066237	9.415916375	9.831211537	9.706594443	9.506898491	9.598264514
ENSMUSG00000002728.14	10.21922494	10.30870446	9.876944487	10.10872229	10.17225704	10.14333288	10.2913486	10.30519166	10.19780409	10.24977759	10.04679644	10.19939598	10.20047214	10.1353505	10.49341167
ENSMUSG00000002731.6	8.348918624	8.402571667	8.227665715	8.237051614	8.33262985	8.434525245	8.32967081	8.400563061	8.351884822	8.386515978	8.28993196	8.258899893	8.185260894	8.339990519	8.431789678
ENSMUSG00000002732.14	8.432899424	8.507499317	8.537783179	8.566080334	8.58761346	8.539362169	8.737699838	8.483048855	8.406166311	8.637616558	8.852855178	8.56072476	8.669055565	8.734119419	8.855539209
ENSMUSG00000002733.8	9.192334794	9.2821152	9.165031283	9.226770506	9.336285413	9.139024158	9.176050827	9.147980797	9.150676312	9.072651355	8.767405461	9.04617399	9.088531447	9.049394292	9.171647592
ENSMUSG00000002741.9	10.71017974	10.77095444	10.74018792	10.79195136	10.55248952	10.80496108	10.73549607	10.822734	10.81129057	10.76261362	10.7959248	10.77861507	10.80056687	10.90737139	10.7830236
ENSMUSG00000002748.7	10.99197196	10.90900295	11.05080512	11.07824381	11.11632627	11.02155996	11.00945931	10.91936177	11.00471989	10.99689985	10.88630631	11.1651946	10.96794241	10.91058294	10.80755014
ENSMUSG00000002763.16	10.08952209	10.07989269	10.16137818	10.12134684	10.160241	10.09963689	10.14173493	10.04885535	10.06949183	10.1235984	10.22344368	10.21237331	10.01169946	9.890700578	9.962683008
ENSMUSG00000002767.13	10.88415807	10.90131919	10.55357691	10.88662127	10.61521637	10.85421712	10.97149447	10.94756822	10.92737106	10.92129462	10.88697632	10.83310896	10.7583324	10.92939885	10.87595578
ENSMUSG00000002768.8	8.879193414	8.929920823	9.030135703	8.988658438	9.01883328	8.904057808	9.012621929	8.983855488	8.98779994	9.073722403	9.17048691	8.78398044	9.104799455	9.297035121	9.195681805
ENSMUSG00000002769.9	4.705599678	4.625968532	4.584227552	4.557208196	4.561158371	4.566795931	4.843315291	4.637089171	4.671641923	4.856862325	4.563708965	4.694209363	4.490630501	4.609865169	4.567218367
ENSMUSG00000002771.12	6.221758159	6.255562697	6.146567835	6.168008885	6.183062634	6.17686632	6.274268575	6.455243244	6.446197234	6.357584388	6.262950443	6.307375558	6.176259469	5.975925745	6.352033044
ENSMUSG00000002778.14	11.04670004	11.10450501	11.06245246	11.09457887	10.94195522	11.09058486	11.0619057	11.04242083	11.04582011	11.11870601	11.14694237	11.11418278	11.15301931	11.18076157	11.14227916
ENSMUSG00000002781.19	11.08166367	11.06593049	10.72478812	10.95834644	10.62854564	11.05734397	11.14000583	11.23101537	11.16287467	11.07819741	10.75401196	11.09277221	10.69351191	10.72497152	10.62059267
ENSMUSG00000002797.9	8.296912163	8.400970443	8.248295587	8.240818949	8.033986612	8.271188467	8.584853306	8.44218489	8.545881088	8.515878942	8.442766366	8.338517263	8.255217297	8.554337946	8.495222979
ENSMUSG00000002799.6	10.11648836	10.35533437	9.453371964	10.21850982	9.953786227	10.07899313	10.26593518	10.21092121	10.16977137	10.07284785	9.522424005	10.27683806	9.637666824	9.851065965	9.744144944
ENSMUSG00000002803.14	8.741016404	8.757934328	8.390951042	8.744352285	8.575553025	8.733337871	8.833548361	8.718806528	8.738974698	8.813548273	8.318430218	8.766525638	8.491371482	8.272913851	8.332356096
ENSMUSG00000002804.4	7.26785581	7.237892921	7.629261331	7.271461831	7.260593891	7.437245072	7.43813348	7.340542927	7.390246793	7.317936955	7.649869941	7.278589493	7.452683661	7.652637746	7.573113816
ENSMUSG00000002808.7	9.302617204	9.073263426	8.649358455	8.845783139	8.824721922	8.921768037	8.909370187	8.986805524	9.124305715	9.160688262	8.771901514	9.013115404	8.700051795	8.487372086	8.773991896
ENSMUSG00000002812.4	11.34332203	11.31924774	11.3769231	11.40959895	11.25331535	11.44408259	11.38251949	11.3679828	11.50003347	11.34500631	11.92112704	11.3680256	11.56531678	11.97882881	11.58113508
ENSMUSG00000002814.15	7.236620906	7.344080932	7.233666222	7.040344297	7.090541445	7.115614915	6.986018849	7.044329921	7.043802786	7.164616382	7.280389643	7.168820888	7.097562146	7.002553136	7.138948669
ENSMUSG00000002820.6	10.7029236	10.66960061	10.13347063	10.54054707	10.37495129	10.57224763	10.5922597	10.65311532	10.60967056	10.58665341	10.3548392	10.59501748	10.39261528	10.251254	10.3272511
ENSMUSG00000002825.8	7.347611978	7.299873289	7.475422459	7.383337999	7.400616033	7.351237614	7.428173241	7.355049379	7.246700588	7.3063507	7.647434788	7.411739434	7.291146996	7.383384013	7.39559509
ENSMUSG00000002831.13	12.11727922	12.16757625	12.00882692	12.33991862	12.12078786	12.26560126	12.26799515	12.21520248	12.31880968	12.33622008	11.58899386	12.53945058	11.97062141	11.41303341	11.30898142
ENSMUSG00000002833.11	9.883733554	9.840064187	10.10250383	9.934650951	9.819829772	9.903031089	9.963953736	9.943267508	9.984256891	9.886882409	10.30550561	10.08424567	10.00913012	10.14049411	10.12016171
ENSMUSG00000002835.9	6.895895691	6.619245586	7.292492876	6.898845607	6.575914646	6.861624089	6.764272113	6.411829121	6.823162858	6.573901777	6.864868725	6.961549116	6.928407154	6.836837029	6.713884258
ENSMUSG00000002844.9	10.0368599	10.12772166	10.17435729	10.1096412	10.11513987	10.09003908	10.1317759	10.17493819	10.10507314	10.12724654	10.1999511	10.05452556	10.23665171	10.3017132	10.30552425
ENSMUSG00000002845.14	8.313407601	8.205104063	8.28456446	8.316165185	8.316786531	7.89730286	8.357075356	8.078760125	8.156779064	8.26900486	8.440693629	8.656351827	8.591714634	8.531771001	8.533245783
ENSMUSG00000002846.9	9.819651376	9.756113284	9.408624564	9.700382763	9.537031143	9.805421869	9.856626732	9.896389525	9.888952533	9.85641118	9.512079145	9.72663374	9.641051247	9.683392388	9.539773218
ENSMUSG00000002847.7	9.15173073	9.346469685	9.154470576	9.369115141	9.66056924	8.905437513	9.192339131	8.989710516	9.093782657	9.166587329	9.329877028	9.031290334	9.662519927	10.25029692	9.910059148
ENSMUSG00000002870.8	7.709137732	7.718085292	8.396881268	7.681943764	7.901847322	7.844375045	7.72445015	7.571652212	7.465475987	7.504170281	7.835344688	7.599140005	7.902702782	7.895187907	7.848318279
ENSMUSG00000002871.14	9.046634257	9.254194163	9.141025109	9.466371419	9.308239542	9.033221528	9.216450228	9.166163149	9.197293414	8.912251572	9.47365176	9.28640652	9.322750836	9.353824809	9.517143788
ENSMUSG00000002881.14	9.874022493	9.90909062	9.734834415	9.892263526	10.0083029	9.748938922	9.760227374	9.772839333	9.739933197	9.716444455	9.596701145	9.818955293	9.8411438	9.846017351	9.834427807
ENSMUSG00000002885.14	11.00603615	11.04065827	11.02745654	11.07098061	11.30081872	10.88436768	10.72185662	10.90240488	10.85478449	10.78146429	10.94009685	10.98331826	11.14434119	10.92436544	11.24282436
ENSMUSG00000002897.5	7.878844634	7.953341424	8.762515249	8.209532107	8.324858295	7.8481431	7.600977837	7.73173162	7.642979825	7.801102596	8.449272201	8.048854192	8.657461011	8.281323631	8.376652316
ENSMUSG00000002900.16	11.25843844	11.21391373	11.00287875	11.05733092	10.90104719	11.39146847	11.15548868	11.24921731	11.28478084	11.11428175	10.84255055	11.14935642	10.87245251	11.24969138	10.87344875
ENSMUSG00000002908.17	8.317363329	7.89303107	7.542111243	7.789061919	7.918256769	7.941206128	7.961397086	7.91832358	8.237619203	7.862204818	7.513135011	7.854525182	7.689371277	7.651910224	7.645406607
ENSMUSG00000002910.11	7.130607331	7.048760619	7.46870326	7.427848626	7.033862989	7.045122977	6.85103925	6.932814739	6.995028032	6.709376196	7.558626029	7.161813163	7.173223662	7.05033579	7.261450121
ENSMUSG00000002944.15	14.83445441	14.85390608	13.78802264	14.51848849	14.2775752	14.88274611	14.73600287	14.96514677	14.77880676	14.6642217	13.64484686	14.34839763	14.19717118	13.9802848	14.11447704
ENSMUSG00000002948.19	10.84442024	10.85203795	10.56882256	10.77189878	10.59080853	10.8235205	10.8045068	10.86841433	10.96539787	10.78026262	10.65252865	10.77211509	10.62680699	10.72482002	10.54978068
ENSMUSG00000002949.15	11.10812926	11.01231242	10.64468724	10.92622064	10.63779103	11.06059219	11.01590044	11.15299498	11.08315103	11.10339108	10.70278297	10.87545887	10.64227556	10.72636696	10.66501326
ENSMUSG00000002957.11	10.83547025	10.89957404	10.75183931	10.8476418	10.88968435	10.87029234	10.79001211	10.79928251	10.8614024	10.86901314	10.78503844	10.92912362	10.88365499	10.87033565	10.71344942
ENSMUSG00000002963.17	8.95965538	8.960577565	8.959816515	8.837650812	8.831477805	8.982738686	9.0002685	8.919409047	8.926269996	8.946320877	8.997737809	8.769172028	8.98460467	8.89499138	8.964033566
ENSMUSG00000002968.9	10.86850231	10.83520555	10.66209232	10.86357345	10.7094779	10.8045253	10.81782724	10.87655517	11.13607317	10.86163291	10.71149985	10.89060045	10.68871931	10.73704435	10.66063799
ENSMUSG00000002980.14	12.54825652	12.4553052	12.24449713	12.60165004	12.2632647	12.65128955	12.59890241	12.70368372	12.57826633	12.56734352	12.52577138	12.33267628	12.47381021	12.53316187	12.42707884
ENSMUSG00000002981.10	11.28154625	11.34668396	11.06584797	11.34643896	11.23919579	11.32738118	11.33104113	11.43278902	11.27806112	11.3263022	10.92182521	11.07896294	11.10995296	11.02130033	11.03785049
ENSMUSG00000002983.17	8.783333552	8.793928607	9.191539956	8.619078241	8.818632934	8.483265465	8.467851897	8.585538248	8.500335686	8.529833425	9.202381518	8.743821018	9.09667187	9.034637553	9.123959307
ENSMUSG00000002984.17	10.90401633	10.93017021	10.72249284	10.88349265	10.69784392	10.85161536	11.06800764	11.04117076	11.00716676	10.96542043	10.89821558	10.89539416	10.83784627	11.10891121	10.79825035
ENSMUSG00000002985.16	14.32849314	14.4620014	15.26164024	14.8059045	15.1055792	14.25865227	14.61950038	14.24059229	14.53361569	14.68217834	15.22513571	14.63340111	15.13169053	15.0206087	15.51529111
ENSMUSG00000002992.17	3.367225369	3.32577128	3.317859269	3.371879522	3.40470276	3.297539603	3.512182259	3.676199511	3.281499878	3.356631851	3.575149479	3.286313253	3.419484099	3.580777619	3.518073229
ENSMUSG00000002996.17	10.69904313	10.72399819	10.40600826	10.65406209	10.32504584	10.71001257	10.63382883	10.81504675	10.84972675	10.67786641	9.991254563	10.33335322	10.41160197	10.20233605	10.09283056
ENSMUSG00000002997.15	7.638990832	7.281898295	10.25136422	8.879366386	9.647328891	9.048140177	8.801937432	7.632279691	7.56263919	9.327591358	8.600904734	8.878329198	8.978909622	7.324138917	7.689653897
ENSMUSG00000003031.14	10.14823178	10.26629989	10.17622917	10.30434284	10.37037531	10.1829532	10.21591649	10.15387301	10.23028606	10.18421701	10.02247222	10.11052976	10.21279589	10.05026615	10.34767878
ENSMUSG00000003032.8	10.28971914	10.43524875	9.895122157	10.30483045	10.62987738	10.11218373	10.41274882	10.52528744	10.29583095	10.28750576	10.05042641	10.33293499	10.0788393	10.59777382	10.16904994
ENSMUSG00000003033.15	10.00185556	9.945678154	9.971653272	9.912542924	9.93532784	10.02153843	10.03922721	9.944253708	9.994101216	9.943080416	9.984739263	9.947537389	10.02368322	9.923193923	9.990944917
ENSMUSG00000003037.16	9.843456274	9.750065766	10.04776394	9.712259012	9.932412362	9.829063616	9.697480112	9.589740503	9.751291734	9.779069636	9.629973301	9.582506966	9.890988601	9.626390847	9.804253611
ENSMUSG00000003038.15	10.46052482	10.54895394	10.72018601	10.58955644	10.30833826	10.46407223	10.57985345	10.64125987	10.62918274	10.57966286	10.59791217	10.38874668	10.592361	10.82329534	10.83998705
ENSMUSG00000003039.9	9.873989338	9.850274184	10.10522596	9.943003663	10.02541194	9.809142796	9.965813117	9.838920187	9.797280664	9.952318439	10.10485339	9.872480436	10.07900673	10.07200692	10.18726329
ENSMUSG00000003051.13	3.665313449	3.473990162	4.416129905	3.469074272	3.545736357	3.682191248	3.471567272	3.501609258	3.475511941	3.908869137	4.712704923	3.485913126	3.62321058	3.473103846	3.521529648
ENSMUSG00000003062.13	8.382218495	8.445751622	8.709757326	8.477335425	8.607266915	8.328762735	8.340073178	8.305589158	8.420770893	8.415317628	8.882186805	8.481946073	8.76175056	8.665035497	8.794771533
ENSMUSG00000003068.16	11.60280989	11.61623319	11.58331302	11.65833521	11.51902649	11.54431999	11.55619534	11.69235669	11.60764047	11.57887113	11.85070975	11.68976137	11.66117909	11.93718844	11.60974118
ENSMUSG00000003070.6	5.738884576	5.717922268	5.847852495	5.88731515	5.973647455	5.772794079	5.846247062	5.815729519	5.892333682	5.820941866	5.887916905	5.83575719	5.789901893	5.636687558	5.861976376
ENSMUSG00000003072.15	13.58545335	13.58910183	13.20157676	13.5094848	13.27666146	13.56397933	13.67206997	13.70337847	13.65157013	13.72009804	13.53627048	13.58851342	13.39544453	13.66981579	13.41143422
ENSMUSG00000003099.11	11.03977498	11.13026379	10.77729037	10.95114105	10.88469065	11.00559419	11.12942083	11.14015331	11.00914299	10.98928	10.77462457	10.9045451	10.80610779	10.86718569	10.79895274
ENSMUSG00000003119.14	8.657497835	8.630384692	8.702158414	8.748093648	8.86234693	8.624996943	8.676287812	8.571681166	8.648373668	8.537594947	8.60269534	8.857571007	8.617712032	8.629215122	8.365218552
ENSMUSG00000003123.15	10.42849678	10.65267525	11.77981811	10.91183257	11.20246232	10.90584247	10.62003569	10.32116437	10.30895401	11.12843756	11.23568344	11.27800172	11.13896189	10.36529286	10.42053485
ENSMUSG00000003131.7	10.35821434	10.30571688	9.876026288	10.12121611	10.01501294	10.27522395	10.42101233	10.13915696	10.42473028	10.04797617	9.495675982	10.05114425	9.698038067	9.617341642	9.568596023
ENSMUSG00000003134.10	7.757136208	7.724542144	7.839599973	7.735855474	7.759588223	7.815620698	7.746078771	7.746927678	7.835422081	7.692999558	8.060614058	7.783861696	7.894724129	7.825853483	8.22052087
ENSMUSG00000003135.15	8.939087858	8.979647043	8.810144925	8.905646691	8.897477235	9.026866882	8.935703762	9.066236926	9.02498158	9.013122378	8.934965509	8.965487142	8.915776532	8.960479431	8.996633446
ENSMUSG00000003153.10	6.658688708	6.537599961	7.328379907	7.280804424	6.636837224	6.690042602	6.565564714	6.327227384	6.433120095	6.594156624	7.104569583	6.774805588	7.282587838	6.910710253	7.134588288
ENSMUSG00000003154.15	10.17369432	9.984559548	9.714861486	9.870682659	9.866019591	10.17979834	9.991143414	10.23142628	10.08101243	9.835541389	9.855364314	10.11347574	9.902828413	9.952763509	9.76199787
ENSMUSG00000003161.15	10.01730307	10.18164659	10.48441211	10.20513344	10.33947681	10.03427135	10.09343234	10.04749139	10.01747478	10.08711931	10.49065473	10.11610101	10.3519161	10.57963541	10.59046572
ENSMUSG00000003166.20	10.44140036	10.5319601	10.25656948	10.45751602	10.46838721	10.47059203	10.42382009	10.5532694	10.45063856	10.37340698	10.16407187	10.37079304	10.21085718	10.12415098	10.16177764
ENSMUSG00000003184.15	9.363829308	9.214134391	9.825875549	9.505206071	9.464402572	9.320864554	9.396008713	9.341754967	9.297074119	9.410889492	9.964843098	9.411204473	9.641746871	9.772754865	9.747473029
ENSMUSG00000003190.12	7.428913456	7.411399025	7.471342246	7.353078439	7.396815432	7.367812473	7.578787957	7.543836815	7.344316796	7.514913202	7.780013271	7.421374089	7.643294608	7.737692214	7.704442715
ENSMUSG00000003198.10	6.172587483	6.140327933	6.088346347	6.054305327	6.020816674	6.251967108	6.208892715	6.199481569	6.380014477	6.26176507	5.813215133	6.049852336	5.916496838	5.958406581	6.211339563
ENSMUSG00000003199.16	10.34699711	10.33880623	10.29599772	10.33482972	10.14164423	10.24836216	10.44005383	10.37714816	10.42922816	10.32586914	10.49333491	10.34323065	10.31477902	10.33379523	10.38351502
ENSMUSG00000003200.10	9.133099103	9.224408268	9.423559492	9.190146808	9.206026744	9.066827464	9.171363774	8.887564428	8.990958486	9.192936664	9.431750957	9.131241488	9.408962893	9.469368486	9.416171428
ENSMUSG00000003206.7	5.246313142	5.286928382	5.56320378	5.267448944	5.415490718	4.97124099	5.157792153	4.990079554	5.072779466	5.025848601	5.749942956	5.323858793	5.576513337	5.512155753	5.826057758
ENSMUSG00000003208.9	7.476595298	7.501275399	7.599820488	7.490142481	7.351791055	7.386105918	7.495629673	7.396538567	7.488761294	7.447181885	7.689907628	7.44792918	7.589186607	7.584945494	7.585875457
ENSMUSG00000003226.7	10.74271831	10.75430128	10.46022014	10.68158279	10.80399286	10.76899736	10.67514556	10.75003326	10.68317742	10.60303227	10.09503093	10.64211971	10.42534493	10.38927379	10.42491546
ENSMUSG00000003227.4	4.357462492	4.423133277	4.455532298	4.300236408	4.411269755	4.351422306	4.327200366	4.332810463	4.365330203	4.356649993	4.471174382	4.374764822	4.534648226	4.607518363	4.548753131
ENSMUSG00000003228.9	10.16619606	10.1249829	9.85204039	9.883302153	10.40937574	10.06372388	9.723961842	9.85087997	9.774999885	9.650553264	9.806047897	9.805860671	10.04588153	9.963293697	9.879662159
ENSMUSG00000003233.12	10.32366848	10.21872145	9.77462227	10.10945447	10.12441478	10.19272282	10.18095862	10.25073145	10.24370542	10.08132215	9.783058562	10.31185313	9.905074529	9.861212543	9.723945607
ENSMUSG00000003234.16	10.28654372	10.17723039	10.13344038	10.22257347	10.17428856	10.36543585	10.24955715	10.30533715	10.53844707	10.18907147	10.33676123	10.30550037	10.25817613	10.41549405	10.20774168
ENSMUSG00000003235.13	10.14569188	10.25116773	10.04041324	10.12812255	10.00534692	10.20667035	10.21941615	10.27564112	10.25726478	10.17050862	10.22302429	10.18943275	10.12519482	10.46721328	10.26312464
ENSMUSG00000003269.17	9.680606119	9.59056759	9.713016583	9.741059201	9.569251641	9.788719309	9.78761352	9.818019892	9.700130239	9.845162692	10.05606662	9.835002225	9.84249247	10.24289525	9.863347438
ENSMUSG00000003273.14	6.906898448	6.854374746	6.967054916	7.014795497	6.847706978	6.83037941	6.855204757	6.905468987	6.872518344	7.408712857	7.154721504	7.032206595	6.878326661	6.817352362	6.875999497
ENSMUSG00000003279.17	6.518089834	6.699236957	6.31948723	6.381789362	6.510445306	6.447756866	6.417906911	6.255122055	6.335439099	6.219880732	6.460177266	6.828420174	6.468428482	6.152419525	6.289378668
ENSMUSG00000003282.9	5.025741065	5.00827604	4.604091357	4.903419062	4.952542832	5.112434863	4.976998611	5.295793196	5.281645902	4.881107725	4.651760305	4.869158285	4.859414249	4.615789598	4.606551388
ENSMUSG00000003283.14	6.908280168	7.154325058	7.705326915	6.925955814	7.404220545	6.368367525	6.844906454	6.366135765	6.672902409	6.876055552	7.832690585	7.213212922	7.850805921	7.919210354	8.120092746
ENSMUSG00000003299.10	11.03333784	11.05882052	10.69423195	11.01146203	10.82512243	11.0237681	11.09032466	11.14217849	11.05987851	11.09933705	10.89527003	10.97722546	10.84924865	10.94430998	10.86573487
ENSMUSG00000003308.15	10.81849869	10.87702346	10.65987192	10.77433209	10.6270301	10.71326661	10.74347603	10.80038238	10.81924566	10.70228736	10.77601334	10.74458578	10.78796274	10.77087	10.75502924
ENSMUSG00000003316.14	11.99140262	12.09214669	11.75586488	12.06035267	11.86552427	11.95280694	11.8549225	12.01337374	12.09742738	11.87608002	11.94477204	12.02978	11.89808336	12.09598421	11.75580703
ENSMUSG00000003344.14	10.07978745	10.01963113	9.81253575	10.09605278	10.00738852	10.07569815	10.16317713	10.21105602	10.152685	9.999863892	9.861763278	9.860783209	9.894353902	9.750575321	9.836283929
ENSMUSG00000003345.16	11.37572988	11.43286143	11.30018944	11.42819748	11.26671166	11.3182305	11.39653249	11.42315561	11.44563206	11.34604399	11.42980939	11.42441912	11.33153087	11.48359661	11.37568029
ENSMUSG00000003346.14	10.1236927	10.16695884	10.35122227	10.11580167	10.07223688	10.06243888	10.17137432	10.1502185	10.15053228	10.16744584	10.32753223	10.17486588	10.1781343	10.38937676	10.32882188
ENSMUSG00000003348.10	8.305334452	8.18659574	9.120255158	8.737206646	8.662389969	8.13379385	8.184295356	8.065904245	8.121115337	8.273761652	9.018918492	8.461984536	8.918181088	8.965468658	9.1028494
ENSMUSG00000003352.14	7.675187637	7.727841041	8.236057745	7.730076717	8.043129474	7.649287236	7.854609854	7.754653802	7.734951415	7.921730209	8.15705799	7.779330042	8.09882196	7.894821638	8.015607861
ENSMUSG00000003354.6	4.561136534	4.434140045	4.5672927	4.679489039	4.511975707	4.44776598	4.417162355	4.436678059	4.451117456	4.580442619	4.671112857	4.573013251	4.618424636	4.545864967	4.516023084
ENSMUSG00000003355.7	6.418150542	6.526130351	6.648596231	6.597597036	6.500018778	6.492827857	6.620174635	6.511237411	6.56999266	6.4554145	6.874709124	6.814955296	6.853775	6.659206639	6.830055208
ENSMUSG00000003360.15	10.87754281	10.64897758	10.62516109	10.74394509	10.75061662	10.65478945	10.66216482	10.79050793	10.7951235	10.62395372	10.40621921	10.65704698	10.4536902	10.52178348	10.47700446
ENSMUSG00000003363.15	9.782873133	9.786973178	10.19530735	9.86664778	9.881366996	9.689605809	9.852984678	9.610265219	9.792599538	9.893795999	10.48902205	9.861399649	10.25632695	10.60982552	10.2905918
ENSMUSG00000003378.9	7.926308869	8.032778497	8.155499399	8.120000878	8.140464907	8.040585535	8.066330901	7.966842063	8.013901402	8.040806816	8.266312967	8.288909868	8.008784147	7.791709873	8.101756196
ENSMUSG00000003379.7	7.441726006	6.401946344	10.18276718	6.89852397	7.476584117	6.670064	6.669478089	6.580115721	7.068866194	7.9883579	9.00241061	7.853839077	7.762598271	7.776479555	7.0192337
ENSMUSG00000003380.11	11.99916095	11.8795453	12.06595893	12.10946448	12.12834107	12.03783663	12.24038476	12.17018676	12.0020397	12.09329271	12.4004217	11.8205876	12.2297939	12.4825587	12.43535048
ENSMUSG00000003382.18	9.497144043	9.679839097	9.51407605	9.482999151	9.581188988	9.516555401	9.422344388	9.613778142	9.528754985	9.52738664	9.365227624	9.707340439	9.543680897	9.460848857	9.497260075
ENSMUSG00000003402.14	10.31680807	10.34824574	10.52552831	10.41644079	10.4266666	10.32675413	10.29230676	10.24917127	10.34306657	10.3784251	10.77158058	10.48847695	10.63812258	10.72339009	10.54763143
ENSMUSG00000003410.8	3.837324265	3.728786143	3.810859169	3.803952351	3.810196511	4.088591784	3.809229157	3.797262851	3.771384284	4.006624231	3.871807499	3.908220231	3.848424909	3.807114821	3.759567244
ENSMUSG00000003411.10	4.424759442	4.154382544	4.347973538	4.207338442	4.247139869	4.646476082	4.516947477	4.50290508	4.469375649	4.516550639	4.441213101	4.31957193	4.286018737	4.255929135	4.251759128
ENSMUSG00000003418.11	7.27888946	7.152724563	7.222917537	7.072241864	7.106193083	7.200992562	7.174576415	7.124999747	7.161258797	7.015569849	6.852162427	6.999299503	6.877956081	7.140116204	6.785580318
ENSMUSG00000003420.8	11.34500593	11.36886201	11.6837764	11.43783126	11.54526836	11.32183446	11.39157228	11.40549329	11.35807924	11.59140345	11.85050858	11.48363713	11.65535726	11.73433293	11.73470024
ENSMUSG00000003421.13	9.520888206	9.617624316	9.47965742	9.591491474	9.431077841	9.659269534	9.744641065	9.678126886	9.659058056	9.580772081	9.550652006	9.452689351	9.544217674	9.664586472	9.728417781
ENSMUSG00000003423.15	9.477468877	9.468821593	9.423673244	9.323031502	9.348474136	9.39932807	9.499975339	9.524616988	9.423920538	9.552538641	9.673285922	9.393984682	9.566868226	9.739650389	9.641007399
ENSMUSG00000003429.11	12.44842871	12.57445102	12.92026889	12.58548647	12.5468703	12.47103506	12.65179949	12.45682746	12.50629219	12.63639917	12.96089301	12.47521256	12.80996111	13.14581403	13.15209327
ENSMUSG00000003435.9	11.09118135	11.12241877	11.08358248	11.11017672	10.98050666	11.07251948	11.05123489	11.11746569	11.13413743	10.98212936	11.12513975	11.16071306	11.05121126	11.13898958	10.96930428
ENSMUSG00000003437.14	10.14506674	10.23029069	10.41685732	10.36917088	10.12208343	10.18785473	10.26004651	10.28032489	10.37989557	10.40208957	10.77092856	10.53524085	10.61495764	10.66382724	10.61128964
ENSMUSG00000003438.17	10.23718159	10.18008586	9.984462012	10.08056446	10.07400786	10.23245612	10.22946943	10.199203	10.16424223	10.20131861	10.05617725	10.22114836	9.96873101	10.22507562	10.06071858
ENSMUSG00000003444.8	8.566794225	8.539814265	8.455793321	8.561867136	8.59734459	8.549216537	8.687822697	8.692601493	8.6089417	8.619323236	8.736462244	8.486946267	8.660535491	8.890454983	8.566889843
ENSMUSG00000003452.15	7.477637841	7.514115672	7.387226442	7.141029687	7.541177976	7.360692963	7.501716423	7.346291868	7.310156943	7.192766425	7.536313742	7.806615571	7.272699616	7.282985797	7.438970148
ENSMUSG00000003458.12	10.26552219	10.30115848	10.35421062	10.27834143	10.27688744	10.27415614	10.22851833	10.2312716	10.26330861	10.28026689	10.38427259	10.28920546	10.35154007	10.43026979	10.30962084
ENSMUSG00000003464.13	11.47115501	11.55585434	10.82258381	11.51758916	11.08669917	11.55071152	11.49097258	11.59621663	11.54071765	11.61194629	11.13851097	11.41199841	11.20396651	11.09916893	11.16800543
ENSMUSG00000003469.9	8.880382407	8.972970886	8.251520205	8.838551661	8.847330216	9.039595384	9.070522866	9.174542044	9.092638123	9.001218847	8.375565863	8.772545125	8.624788384	8.477809367	8.888137112
ENSMUSG00000003476.16	9.289852723	9.258973843	8.435739607	9.126887938	8.713142873	9.36123792	9.243769201	9.45202837	9.376913217	9.275774031	8.442564851	8.877235727	8.652243111	8.337277772	8.502709987
ENSMUSG00000003477.5	9.224517422	9.259727252	10.13931416	9.868403623	9.869324632	9.808486442	9.388188728	9.667214883	9.281099244	9.683749233	10.3144866	8.678719711	9.421156326	7.472834291	9.954033312
ENSMUSG00000003484.4	4.10596833	4.092089027	4.927333845	4.035359123	4.072941692	4.035974603	4.165776714	4.094219928	4.048444573	4.184346439	4.620472859	4.197586186	4.188623613	4.197942075	4.179117984
ENSMUSG00000003500.13	9.377401192	9.550743432	9.454384572	9.320879231	9.378473322	9.371736202	9.461519957	9.376835628	9.301091496	9.454100608	9.536302199	9.526247315	9.461466455	9.635587931	9.37062675
ENSMUSG00000003518.13	11.808743	11.76394368	11.21482486	11.57290719	11.60653473	11.85869443	11.48284724	11.82854292	11.67152201	11.74375171	11.34871214	11.71722256	11.44332423	11.63004407	11.28759151
ENSMUSG00000003526.12	8.891553534	8.617216658	8.706384403	8.78498925	8.735413802	8.863472293	8.947867661	8.871181715	8.877937418	8.936115429	8.426430852	8.806367373	8.483641562	8.435653122	8.48586547
ENSMUSG00000003527.9	8.389714413	8.337361089	8.497829405	8.336988893	8.327330786	8.328993861	8.384882651	8.405644675	8.241354177	8.251079664	8.441523187	8.472924914	8.294580832	8.340223894	8.33985277
ENSMUSG00000003528.15	8.722563572	8.722601011	10.88006548	9.508998804	9.970718312	9.431006548	9.200183473	8.64527532	8.914361343	9.525740636	10.12875282	9.580367819	9.593272208	9.104966095	9.333685357
ENSMUSG00000003531.15	9.448241794	9.500706079	9.429483166	9.443930395	9.41530864	9.436936824	9.542901317	9.60432289	9.37307048	9.596206866	9.619324288	9.351701031	9.347725286	9.653749089	9.430210912
ENSMUSG00000003534.17	10.51853228	10.57286823	10.40823966	10.53242757	10.47676112	10.49857601	10.39283332	10.41255596	10.53616355	10.74423794	10.43426816	10.32316704	10.34101179	10.34726123	10.50700915
ENSMUSG00000003541.6	9.040738494	9.175920618	9.176819296	9.587808952	9.178200967	9.222653079	9.533779126	9.24064794	9.302511123	9.835563502	9.389153449	9.18777184	9.278556491	9.834717418	9.392257051
ENSMUSG00000003545.3	4.704626627	4.899852303	5.066082147	4.659131659	4.671146495	4.696113326	4.765801983	4.616808353	4.739076169	4.767703807	4.848283687	4.724648266	4.765360069	4.902314913	4.774039669
ENSMUSG00000003546.10	9.70273392	9.643417112	9.39342348	9.640148376	9.440634288	9.599163959	9.599692262	9.753868133	9.69397132	9.650937202	9.640071853	9.646204453	9.508329745	9.795841034	9.529456978
ENSMUSG00000003549.9	8.543358561	8.739787572	8.565979288	8.686924068	8.545333814	8.63346745	8.715238306	8.454358918	8.643020671	8.838216058	8.94102285	8.871563204	8.737822391	9.227029391	8.885241091
ENSMUSG00000003559.8	9.431451662	9.436934351	9.073435472	9.455441294	9.24513844	9.340730002	9.483590218	9.525521014	9.478736941	9.517244507	9.014008979	9.355739664	9.136555224	8.945733492	9.175095831
ENSMUSG00000003573.15	8.112809856	8.211216502	8.348050445	8.403903175	8.425504259	8.404797122	8.247300372	8.289458545	8.296599485	8.295665797	8.420485051	8.369515476	8.326225116	8.371223583	8.194457366
ENSMUSG00000003575.13	8.716791106	8.6615219	8.529461069	8.670594533	8.598087619	8.73853141	8.647179166	8.7104039	8.776230926	8.569976471	8.418348814	8.70828301	8.50520365	8.371095306	8.379224643
ENSMUSG00000003581.14	8.584270948	8.518271547	8.684848457	8.562660875	8.579881458	8.417159134	8.658543555	8.563530547	8.628489339	8.67727195	8.73578018	8.550266933	8.599135079	8.656555762	8.64297647
ENSMUSG00000003585.13	5.091450685	4.991980095	5.134425472	4.954134788	4.955887827	5.164717757	5.075750178	5.025447421	4.952587654	4.993566606	5.149003704	5.112305853	5.03582589	4.960435132	5.037735908
ENSMUSG00000003604.14	8.418943054	8.527903179	8.489615246	8.574957441	8.150610974	8.521071271	8.633883315	8.670220867	8.594431876	8.598871563	8.553943358	8.660441542	8.293173533	8.774963993	8.321487488
ENSMUSG00000003617.16	10.33471772	10.92079161	11.35070894	11.2717037	11.65970862	10.84603315	11.02686296	10.86482414	10.94626116	10.88794464	11.34183073	11.10629239	11.48688387	11.24673832	11.53806034
ENSMUSG00000003623.4	9.562273601	9.618916541	9.307717165	9.552091295	9.559602045	9.549479196	9.548039774	9.550973542	9.64601416	9.523193729	8.94356681	9.371063322	9.336277246	9.060787357	9.369583475
ENSMUSG00000003644.17	8.572459879	8.645630725	9.257444822	8.576404916	8.777851392	8.493239509	8.447479438	8.394898303	8.337438786	8.386910054	9.252754994	8.846975975	9.190598698	9.27921929	9.2160801
ENSMUSG00000003660.10	10.858256	10.80563839	10.71087595	10.7840781	10.75181332	10.84042744	10.74274757	10.77645576	10.88398317	10.76847714	10.68967159	10.69897586	10.65715481	10.83773222	10.56469394
ENSMUSG00000003662.10	9.69249034	9.463554563	9.514077393	9.600758602	9.487408571	9.639852055	9.613627076	9.674868046	9.641665952	9.712400844	9.741656977	9.53920463	9.577523493	9.742724317	9.568889552
ENSMUSG00000003665.7	4.846019581	5.475915441	5.105141577	4.950839865	5.71682219	4.899581465	4.897477288	4.774623217	4.905406085	4.863563369	5.369113683	5.328600449	5.185936522	5.409843449	5.356578904
ENSMUSG00000003680.16	7.549163208	7.500456725	7.712959023	7.738701791	7.575607568	7.552304931	7.729477341	7.700091129	7.835295073	7.664255351	7.70083257	7.443197734	7.724169378	7.842163957	7.754573164
ENSMUSG00000003721.14	10.43194746	10.33498473	9.86215006	10.34899065	10.11032554	10.16161104	10.35231903	10.26321792	10.5070459	10.33631501	9.641720916	10.15773281	9.835287871	9.943324922	9.987196412
ENSMUSG00000003731.13	10.96162543	10.95748179	10.38953025	10.89070913	10.74806173	10.99442052	10.84694995	11.01763877	11.02420015	10.78079056	10.3540727	10.87849528	10.5776688	10.48814834	10.42595946
ENSMUSG00000003746.16	10.45481148	10.41631055	10.36418279	10.34105036	10.87184857	10.2932978	10.34416971	10.35637593	10.38823653	10.30523578	9.955228456	10.45511038	10.2492978	10.06115106	10.23988338
ENSMUSG00000003752.9	7.177067956	7.052162798	7.207848581	7.02059512	7.015393687	6.913886422	6.983228197	6.923925579	7.05102771	7.034475884	6.985949648	7.271571403	7.003879661	7.095791458	6.989920823
ENSMUSG00000003762.13	8.160515234	8.123431836	8.608076932	8.270336543	8.312631795	7.81857192	8.077006062	8.125174614	7.830218023	8.243117868	8.895134459	8.229495193	8.404111407	8.44088416	8.626012757
ENSMUSG00000003778.14	9.260357871	9.399476215	9.330784438	9.324828521	9.199882539	9.341106578	9.276534963	9.379228197	9.349015726	9.323954994	9.3212986	9.311727544	9.31570351	9.255213085	9.296297091
ENSMUSG00000003779.16	5.902243715	6.067261496	6.362910602	5.93957013	5.890215768	5.910406676	5.90366034	5.695352384	5.93118981	5.787869837	6.007184321	5.974869983	5.974831701	6.253120846	6.110491365
ENSMUSG00000003808.18	9.234511808	9.273381496	9.41067316	9.255287376	9.167174264	9.199984854	9.28544727	9.286040653	9.298782953	9.227080773	9.598438808	9.25667339	9.504881809	9.660584249	9.496005141
ENSMUSG00000003809.14	10.28915153	10.37225547	9.779018122	10.20309213	9.920233867	10.31724681	10.47324579	10.48689465	10.39861385	10.35885379	9.881787812	10.25095988	9.861820094	9.807452562	9.851535803
ENSMUSG00000003810.12	11.75987982	11.49343927	11.00330408	11.63100074	11.44295886	11.66042466	11.61798793	11.76011368	11.74776901	11.46577775	11.16316436	11.53411102	11.32325997	11.44949458	11.12060046
ENSMUSG00000003812.13	8.655555404	8.819190711	8.771921789	8.653650272	8.670806085	8.941956646	8.699397472	8.836718131	8.780611745	8.705268326	8.940933677	8.816719374	8.773562511	8.970746913	8.917263315
ENSMUSG00000003813.15	10.61922142	10.77671719	10.317177	10.62686856	10.39984732	10.64496999	10.63105102	10.87121611	10.67655718	10.73984654	10.40724468	10.52805199	10.48433493	10.58868914	10.50520786
ENSMUSG00000003814.8	12.92592012	13.02709702	13.25328485	13.0417669	13.35039493	12.83436386	13.05077411	12.7068717	12.91460498	12.94663351	13.64782356	13.20629909	13.64777441	13.59590063	13.64921715
ENSMUSG00000003824.12	4.445568365	4.276346436	4.670964415	4.518274711	4.463394096	4.44074817	4.409549178	4.301996456	4.357605408	4.240427276	4.429223267	4.402423354	4.38519345	4.590423878	4.496748885
ENSMUSG00000003847.16	10.31291532	10.21035012	10.13252853	10.11424223	10.51108736	10.29198395	10.21506286	10.24394603	10.14622094	10.06269976	10.2400947	10.45675045	10.07542693	10.00645361	9.935611349
ENSMUSG00000003848.14	9.078897205	9.042807145	8.87635814	9.034406466	8.926407431	9.018962421	9.090123632	9.017992172	9.041374852	9.034670319	8.953799818	9.021922639	9.054015497	9.142083176	9.064845124
ENSMUSG00000003849.8	9.714335872	9.911014729	8.866528393	9.748045514	9.184855446	9.830397424	9.863673281	9.88724843	9.685565928	9.761731788	9.384856557	9.336317418	9.785436794	10.10263922	9.798767772
ENSMUSG00000003863.18	3.500083388	3.422645505	3.5296894	3.41339934	3.392403789	3.547291084	3.521527775	3.433968138	3.401049653	3.437869137	3.474601435	3.634041363	3.506605307	3.452857908	3.423115648
ENSMUSG00000003865.16	11.37892012	11.29690896	10.86301189	11.24513531	11.13167815	11.40581441	11.33258397	11.58582087	11.40936132	11.37530491	10.8192953	11.39228057	10.98648165	11.00244784	10.74331466
ENSMUSG00000003868.14	9.154375415	9.197420421	9.463833534	9.180665261	9.133359591	9.143595757	9.206052599	9.239931818	9.17778875	9.280988126	9.384810961	9.285905309	9.318002271	9.321198438	9.316916167
ENSMUSG00000003872.9	4.203589957	4.197306083	4.155311922	4.146533063	4.158260629	4.137176437	4.303260724	4.114753512	4.154071311	4.273804662	4.139193835	4.462376185	4.157694651	4.22863335	4.133114767
ENSMUSG00000003873.11	9.14662523	9.278618188	9.517389958	9.244011612	9.236483033	9.061113911	9.26699782	8.989533658	9.060915938	9.264850839	9.724763628	9.259795395	9.462000726	9.818234881	9.734774114
ENSMUSG00000003882.5	5.660306065	5.664781422	6.455995403	6.232860522	6.418378294	5.471432697	5.489782576	5.578317235	5.601472361	5.588514552	5.920037667	5.748081194	6.171854517	6.195115697	6.198903283
ENSMUSG00000003923.14	9.88132542	9.973949738	9.494458568	9.831918791	9.572712188	10.08492399	10.04202463	9.735528566	10.22384804	9.924689441	9.129693587	9.547147469	9.521138418	9.481386127	9.340419035
ENSMUSG00000003929.11	7.187431435	7.207420332	7.077030008	7.155635875	7.144375571	7.233481066	7.266090263	7.343284265	7.147254022	7.108457012	6.977682373	7.105096971	6.897500421	6.954433758	7.147299338
ENSMUSG00000003934.5	10.87460661	11.29176695	9.819968895	10.88372213	10.72914726	11.35906684	10.73128493	11.46444373	11.1466236	10.85150614	9.977575011	10.77878922	9.924471464	9.682457286	9.614006383
ENSMUSG00000003948.17	9.981562618	10.27844341	10.45866798	10.17870927	10.31554954	10.31866959	10.22311958	10.10574555	10.11093752	10.50446269	10.10169557	10.31771144	10.40336518	9.648158446	9.99716518
ENSMUSG00000003949.16	9.069865058	9.544480823	9.353738913	9.748026823	8.715745558	9.17521774	9.291570542	9.50577692	9.600648172	9.792165681	8.766854102	8.760222354	8.836943818	8.307770027	8.892644161
ENSMUSG00000003955.8	10.87940778	11.13810214	10.47823695	10.82698569	10.81129604	10.75689078	10.97026091	10.93434491	10.98051064	11.02363921	10.7476843	10.72795917	10.76099156	11.32929189	10.94753273
ENSMUSG00000003970.9	12.89663897	13.04841512	13.3313289	13.02970832	12.9998798	12.85512661	13.11177859	12.93573017	13.01836181	13.12573482	13.34694745	12.99367737	13.14991465	13.39394423	13.39444046
ENSMUSG00000003992.15	9.75435256	9.753722011	9.446527356	9.775654848	9.658796561	9.639635816	9.637675622	9.681598206	9.608189324	9.599324042	9.252744589	9.653290544	9.652245053	9.480866485	9.502111923
ENSMUSG00000004018.9	7.243820446	7.387095277	7.406038512	7.63900928	7.299729063	7.457009993	7.31468061	7.361947567	7.386260102	7.502717024	7.303630831	7.130018239	7.450992457	7.17436701	7.3110751
ENSMUSG00000004031.13	2.719498965	2.763278226	3.099684058	2.764205251	2.670235136	2.729826583	2.799222623	2.687093848	2.755006288	2.692855243	2.792516733	2.655473479	2.677610852	2.651644682	2.66336223
ENSMUSG00000004032.10	9.614007171	9.511395385	9.391395605	9.44645372	9.405328776	9.796178478	9.842608325	9.861779693	9.666822291	9.625630759	9.361322123	9.605808936	9.401798833	9.366276905	9.471875189
ENSMUSG00000004035.12	9.55971321	9.639965022	8.973381502	9.531472659	9.418744373	9.606023663	9.774442476	9.659921733	9.723933786	9.564629637	9.197608276	9.591991476	9.10639238	9.230476818	8.801651783
ENSMUSG00000004040.16	12.1939157	12.21468109	11.96328471	12.10872794	12.16318991	12.06453771	12.00519828	12.03884259	12.08764691	12.01080662	12.12819494	12.39994441	12.27027996	12.42625358	12.16809958
ENSMUSG00000004043.14	9.461917141	9.458107204	9.163657065	9.282436371	9.191100883	9.495334702	9.256606975	9.440945507	9.41709898	9.343271434	8.998191879	9.387962131	9.13809772	8.794396713	9.071157365
ENSMUSG00000004044.9	12.75890447	12.79347706	12.77211275	12.90608619	12.75291885	12.87050742	12.78902801	12.85705913	12.92388599	12.82124351	12.97616499	13.00748029	12.93978831	12.85674124	12.80224423
ENSMUSG00000004054.9	10.11473844	9.920473026	9.861298721	9.822708034	9.948484496	9.921813118	9.835929558	9.932901425	10.03612576	9.924165315	9.84409059	10.00426047	9.876456815	9.924239141	9.905800161
ENSMUSG00000004056.15	12.24867274	12.3692934	12.07307257	12.24969927	12.25934999	12.18379362	12.16949753	12.32148875	12.17678568	12.1850274	11.91844027	12.27978434	11.99157083	11.83267702	11.89321454
ENSMUSG00000004069.17	11.60117979	11.63785387	11.10358508	11.54155157	11.2837268	11.63074154	11.6311855	11.74876819	11.68886176	11.61510468	11.01621843	11.56961641	11.27627816	11.26080821	11.17536715
ENSMUSG00000004070.15	10.35984637	10.36741054	10.21844245	10.31331689	10.19533367	10.43802134	10.48518398	10.40524141	10.40222445	10.2764022	10.25535452	10.1689055	10.33191412	10.56353102	10.31056591
ENSMUSG00000004071.13	10.76093834	10.93223643	10.43552273	10.72124007	10.58414147	10.84470338	10.85674627	11.03107072	10.9019874	10.96556719	10.38522159	10.72717805	10.51665235	10.44528346	10.35688816
ENSMUSG00000004085.14	12.55466032	12.2897268	11.49210888	12.25501545	12.19467179	12.46515872	12.13353791	12.38414911	12.37708473	12.13391924	11.69043297	12.32054477	11.92116814	11.99003639	11.68414935
ENSMUSG00000004096.9	10.09231556	10.19605407	10.26292343	10.20171955	10.04298845	10.15647628	10.25141337	10.25568931	10.14468956	10.30415484	10.32948971	10.15876054	10.31372429	10.49474921	10.36573174
ENSMUSG00000004098.7	9.300736343	9.398332943	8.628832954	8.459627584	9.161211683	9.578072278	9.395949701	9.243178022	9.524123182	8.870022166	9.241913307	9.459680703	9.246169863	9.850617136	8.855382892
ENSMUSG00000004099.16	9.154485911	9.231337206	9.687694543	9.174007638	9.275057701	9.161399366	9.077424549	9.042706238	9.155439016	9.08976328	9.300388028	9.077195219	9.374839821	9.46115259	9.215259961
ENSMUSG00000004100.12	7.853877894	7.895461127	8.398538479	7.849232121	7.956927701	7.71355998	7.912625982	7.81137288	7.78874213	7.930700929	8.321811423	8.154958676	8.163561313	8.197804698	8.223811261
ENSMUSG00000004105.8	11.31387979	11.47295443	11.18554481	11.4863524	11.37016874	11.27712574	11.26061145	11.37417775	11.30876006	11.34304276	10.83294034	11.12058712	11.1902367	11.03848964	11.0176322
ENSMUSG00000004110.16	4.352187477	4.406799293	4.600590163	4.419387323	4.593521696	4.394984042	4.334290952	4.302850824	4.504623291	4.371926294	4.346197452	4.61081472	4.466214115	4.416684137	4.699088208
ENSMUSG00000004113.18	3.325296228	3.117354838	3.857281261	3.123260916	3.136305152	3.161858055	3.13539627	3.318236099	3.132181695	3.379282297	3.195986342	3.200687591	3.168282492	3.165037218	3.296632542
ENSMUSG00000004127.12	6.557755467	6.274078473	6.180241691	6.24467711	6.075903551	6.281219807	6.308343987	6.298813395	6.544261222	6.115127087	6.230085516	5.816482526	5.98620326	6.415774866	5.98579787
ENSMUSG00000004151.17	9.066211771	9.008063565	8.717651473	9.183508615	8.834425306	9.116737564	8.884729094	9.107808386	9.336020216	8.991987301	8.685098422	8.961545786	9.020120189	8.627802044	8.947498518
ENSMUSG00000004187.11	7.296662819	7.146428895	7.1321851	7.275261448	7.16125093	7.323597221	7.349760982	7.285106946	7.22438518	7.162327175	7.297721825	7.105118935	7.071085109	6.758058229	7.11268996
ENSMUSG00000004207.14	15.21684316	15.21756859	15.17894021	15.21607029	15.07170186	15.16955372	15.16200023	15.18270867	15.13369548	15.20234547	15.53284139	15.21566299	15.44448672	15.62518755	15.55210797
ENSMUSG00000004221.16	10.10725066	9.784311342	9.476557902	9.723852305	9.691860163	9.795162386	9.827827484	9.784677949	9.858022782	9.717622095	9.260636573	9.551709669	9.504334433	9.403170326	9.453895739
ENSMUSG00000004233.14	7.374118714	7.300042907	7.348920672	7.491722024	7.250138371	7.600751891	7.293938148	7.668256484	7.449296978	7.372257802	7.127819493	7.822120945	7.441202304	7.253325482	7.152967742
ENSMUSG00000004263.15	10.69098061	10.7086759	10.58247054	10.64582134	10.75164207	10.67871041	10.62736085	10.72113742	10.75765343	10.6165604	10.49900188	10.69775486	10.64652362	10.53693366	10.49485797
ENSMUSG00000004264.17	12.14528847	12.18465692	11.91431059	12.05580345	11.8688307	12.14165683	12.22360537	12.27478163	12.22891024	12.27467455	12.03477443	12.15134167	12.08097137	12.26039294	12.16147846
ENSMUSG00000004266.15	8.835395629	8.812696467	10.24762314	8.637449009	9.151826932	8.38636433	8.297561826	7.765441375	8.23301695	8.483352682	9.900638925	8.901781451	9.702884675	9.783160532	9.940593058
ENSMUSG00000004267.16	7.501873871	7.523093191	8.131436147	7.610109338	8.0522615	7.741143055	7.742599766	7.628575636	7.522433991	7.942858019	8.116568818	7.888426744	8.044012678	8.460798975	7.774583373
ENSMUSG00000004268.11	9.737776068	9.813151952	9.81708641	9.813820235	9.717873552	9.776967043	9.948687307	9.839813036	9.739569413	9.852042697	10.08589087	10.00514699	9.963672972	10.10582485	9.907516873
ENSMUSG00000004270.13	9.490570398	9.671342645	9.531703534	9.480784147	9.498244342	9.676202569	9.638323337	9.608731223	9.602421373	9.571778683	9.394823423	9.568079579	9.340660213	9.194898534	9.368775465
ENSMUSG00000004285.12	10.12905291	10.25483935	10.36834045	10.1808048	10.14151592	10.18365182	10.36539364	10.20781584	10.14824393	10.31923765	10.58304465	10.32808647	10.41813675	10.62953852	10.48586721
ENSMUSG00000004296.14	1.829896153	1.81709972	1.91334125	1.816430657	1.863629537	1.816814539	1.841276941	1.817719735	1.831446978	1.816927381	1.894200915	1.875963602	1.940918176	1.904011043	1.96451094
ENSMUSG00000004317.14	7.018386535	7.125330667	6.980528382	6.922353098	7.371910542	6.991276894	6.773997041	7.083290899	6.839334075	7.267537375	6.747474861	7.245224366	7.014867193	7.007885881	6.928294258
ENSMUSG00000004319.15	9.979429087	9.802249311	9.677748015	9.742641185	9.789886861	10.07892676	9.851854254	10.12596197	10.06743639	9.956772605	9.522496992	9.887971454	9.593124057	9.571547357	9.504339936
ENSMUSG00000004328.15	4.680907266	4.808784662	4.885046188	4.869742701	4.567277212	4.739397015	4.688054755	4.630130381	4.725082166	4.652603159	4.795109184	4.70506009	4.980324307	5.066551525	4.695095401
ENSMUSG00000004347.16	10.27757487	10.39202912	9.374821875	10.21219113	9.905522292	10.23009261	10.33744661	10.41381742	10.51750318	9.888649463	9.346554191	10.12413848	9.785597492	10.00515827	9.879928742
ENSMUSG00000004356.8	8.894483804	8.820196666	8.915813463	8.932541738	8.362882059	8.773697081	8.797995856	8.78503299	8.655076095	8.950754649	8.989548102	8.808297342	8.564225548	8.922252746	8.712278607
ENSMUSG00000004359.16	4.640761704	4.569223864	5.096610354	4.683074328	4.590099924	4.46700725	4.639441979	4.595209566	4.650326435	4.711079645	4.896740598	4.752213299	4.79402477	4.774821907	4.850034618
ENSMUSG00000004360.9	5.730652171	5.733731985	6.037202203	5.961961599	5.99887319	5.774354371	5.632952362	5.836011285	5.669011604	5.794373826	5.572130552	5.987568262	5.736644526	5.695204869	5.794158733
ENSMUSG00000004364.14	11.42565445	11.38334314	11.00780447	11.42401689	11.07262062	11.45689092	11.38538316	11.56314469	11.38226483	11.30426385	10.88179842	11.26991097	11.0765722	11.07801038	11.11625809
ENSMUSG00000004371.15	2.442406266	2.456944954	2.534924525	2.459236772	2.511404852	2.441437709	2.486697781	2.433831137	2.431703385	2.429816292	2.582697026	2.493655818	2.524825984	2.5578178	2.532762837
ENSMUSG00000004383.18	10.20413655	10.22167237	9.505450946	10.12975771	10.00629597	10.14272338	10.12967176	10.29437106	10.24166225	10.0383013	9.483776376	9.949899732	9.727199226	9.699226279	9.786239464
ENSMUSG00000004393.10	8.793133688	8.886958094	8.810707731	8.733042121	8.756978515	8.919152164	8.803960578	8.874464489	8.870828002	8.86618381	8.848548574	8.921893676	8.947731245	8.929815122	8.885781997
ENSMUSG00000004394.12	11.08629527	11.03108032	10.73384184	11.01995226	10.94396687	10.95696356	11.0726525	11.0419516	11.09790737	11.02377607	10.91114175	10.80050295	10.92138987	11.05020376	10.87580405
ENSMUSG00000004415.15	3.425820614	3.302794287	3.293559893	3.215944028	3.379779683	3.316038283	3.385205172	3.360731978	3.402026165	3.307897073	3.267419615	3.439864733	3.272926952	3.292262792	3.377777397
ENSMUSG00000004446.12	6.510929772	6.490949765	7.448241699	6.776635537	6.655791669	6.230089075	6.38063283	5.965033372	6.223098942	6.407835471	6.9219525	6.801796997	7.02639083	6.959572423	7.177314499
ENSMUSG00000004451.14	9.565469915	9.641910148	9.563879224	9.586757691	9.691420774	9.425846944	9.536164052	9.546275116	9.554989802	9.520480888	9.682289637	9.572143767	9.74729563	9.967002979	9.856697244
ENSMUSG00000004455.16	11.57648703	11.595227	11.48148358	11.61984544	11.49093219	11.48719794	11.52427234	11.73206646	11.59288963	11.55531797	11.54988329	11.45466055	11.55085819	11.71379841	11.74890493
ENSMUSG00000004460.17	10.39165329	10.45647406	10.55264441	10.4340906	10.57867285	10.38032276	10.50366561	10.34740067	10.4068697	10.4168066	10.79500712	10.57206651	10.76047054	10.82582174	10.74495137
ENSMUSG00000004462.7	7.817339564	7.941319161	7.769976939	8.11273252	7.852784147	8.08443899	8.003497739	7.949689633	8.093386636	8.094703354	7.598790508	7.697407496	7.914337194	7.681009141	7.739743266
ENSMUSG00000004473.10	7.100171862	7.003241999	7.58665006	7.065529554	7.426250618	7.026535402	6.904371058	6.952890105	7.04440074	7.01660652	7.806415856	7.169458568	7.556253422	7.477646751	7.19940853
ENSMUSG00000004500.9	6.971652044	7.045074744	7.050949136	7.037227337	7.137690978	7.046382269	7.007011593	6.982235884	7.001334915	6.979328956	6.812654027	6.928108791	7.075056096	6.620973791	6.892446569
ENSMUSG00000004508.6	9.600102867	9.717125371	9.403603365	9.680147716	9.973960559	9.612695576	9.477437634	9.525293272	9.64308535	9.413708839	9.547860382	9.70638642	9.6854365	9.799651639	9.675322063
ENSMUSG00000004530.12	10.11467069	10.10102427	10.21343573	10.12815743	10.24002153	10.10798927	10.00133193	9.96866312	10.0003516	9.945239215	10.4016273	10.25515505	10.3403903	10.60813418	10.34072453
ENSMUSG00000004535.12	11.37843443	11.40832036	11.18888115	11.41656442	11.31707091	11.42280692	11.34307417	11.55583787	11.42224322	11.39161129	10.9619243	11.22395771	11.27400864	11.18543475	11.13056191
ENSMUSG00000004552.16	6.091865026	6.044605048	7.512973132	6.38114289	6.744423952	6.016913028	5.738157855	5.872007715	5.956541753	6.255661409	6.957839498	6.411373449	6.779244829	7.027134833	6.924136424
ENSMUSG00000004558.15	14.85109191	14.92318324	14.18589731	14.82498565	14.39967572	14.91584239	14.93464704	15.09321959	15.05837965	14.90754833	14.47345385	14.76954928	14.52493922	14.76004908	14.45566034
ENSMUSG00000004561.14	8.609052467	8.908074547	8.525493431	8.625803399	8.471096396	8.652276549	8.616474798	8.590465324	8.652234224	8.772179533	8.861682025	8.58991944	8.50111909	8.547521013	8.474519495
ENSMUSG00000004562.16	9.879640996	9.863909072	10.17197549	10.02061602	10.3413402	10.14134142	10.03473186	9.980086829	10.0119673	9.943310741	10.49665841	10.13141674	10.42697324	10.467258	10.33000229
ENSMUSG00000004565.15	8.015451655	8.05632891	8.207492664	8.132143794	8.249036621	8.137128479	8.040979974	7.956138872	7.975997131	8.097780191	8.404722689	7.965538428	8.102151793	8.479620375	8.18314949
ENSMUSG00000004567.16	9.55716493	9.518336569	9.321087079	9.321650238	9.218647648	9.270806885	9.341928729	9.329480702	9.420843684	9.489752509	9.518548699	9.234736616	9.181772345	9.38163039	9.218316201
ENSMUSG00000004568.12	9.308549408	9.101830826	9.368962579	9.232872327	9.322426953	9.124842654	9.188729956	9.126297481	9.107821571	9.105110214	9.070390734	9.263199649	9.045023821	8.789868669	8.887510978
ENSMUSG00000004591.16	10.04352232	10.14006551	9.57574449	9.959217652	10.13664374	9.978915478	9.937346364	9.982938337	9.892978482	9.879547394	9.338049807	9.850528413	9.780662678	9.721439386	9.87746961
ENSMUSG00000004609.11	7.738281401	7.59526203	7.533538377	7.505062352	7.548727281	7.30133449	7.690800257	7.200993678	7.572246699	7.841424492	7.298233928	7.095191765	7.457615473	7.529693513	7.215592688
ENSMUSG00000004610.4	13.36995985	13.56275371	13.02577748	13.36036722	12.89392321	13.37540431	13.58201196	13.50800041	13.43629802	13.49042436	13.27967433	13.37086145	13.08968368	13.12782301	13.03536997
ENSMUSG00000004612.9	6.257090692	6.293899471	7.218038602	6.907954669	6.705643514	5.586837473	5.700776505	5.632730082	5.833905739	5.89699945	8.037814774	6.526253957	8.097073754	8.055162155	8.279746392
ENSMUSG00000004626.14	7.576776375	7.423446384	8.891445881	7.92976084	8.065153479	7.537729537	7.599745196	7.179916571	7.526438415	7.827702387	8.827675241	8.12006637	8.554671506	8.180394525	8.392056694
ENSMUSG00000004631.15	9.085185791	9.109849049	9.371517637	9.283702163	9.409667178	9.173711165	9.368809893	9.27265367	9.278278605	9.249429081	9.29663003	9.106816402	9.337839674	9.076966821	9.340078883
ENSMUSG00000004633.17	6.88996307	6.817735732	6.969115263	6.943705279	6.936832507	6.695796301	6.806789948	6.792635783	6.880327226	6.819399928	7.101832911	7.121565798	7.059934686	6.967430578	7.012959107
ENSMUSG00000004637.15	7.066111377	6.90818158	7.240668943	7.009021736	7.15501268	7.136923332	7.289150045	7.316902008	7.180030108	7.28552467	7.032022189	7.112274389	6.978149639	6.907072187	7.002496768
ENSMUSG00000004642.13	8.458104488	8.504213634	9.077349243	8.516716599	8.663970251	8.492348254	8.577745302	8.562088556	8.490311653	8.646000669	8.707797058	8.554984027	8.593740159	8.861526237	8.856539837
ENSMUSG00000004651.6	5.145181607	5.140532197	5.336086584	5.223986652	5.282007295	5.216793009	5.113419986	5.028600127	5.12334717	5.115662046	5.410116324	5.326752623	5.430555051	5.324206738	5.297332929
ENSMUSG00000004655.5	12.04167772	12.25341916	12.12823887	12.46850682	12.0959095	12.37500374	12.39140168	12.73870712	12.5078938	12.51647918	11.74048141	12.2042217	11.65263832	11.50336285	11.77284595
ENSMUSG00000004661.15	6.616647926	6.520689884	7.188267197	6.564639963	6.66791916	6.635095695	6.457455128	6.467034686	6.517656398	6.558699561	6.637403721	6.63019842	6.553963213	6.502574215	6.431079767
ENSMUSG00000004665.10	10.57062734	10.60161251	11.2978643	10.672082	10.75480769	10.54469561	10.56852115	10.3782559	10.5403132	10.57151392	11.24000126	10.74725414	11.17339783	11.19657494	11.19174541
ENSMUSG00000004667.18	10.49346501	10.69345974	10.39834166	10.60384653	10.36725022	10.51674505	10.6988381	10.657038	10.61344999	10.66425	10.69358187	10.46273111	10.59379039	10.86629904	10.65606228
ENSMUSG00000004677.17	9.815075784	9.862444453	10.05976582	9.968766217	10.05427873	9.810623814	9.716387464	9.579028617	9.831001291	9.821713697	10.1838655	9.942561409	10.08176923	10.16698286	10.12408355
ENSMUSG00000004698.10	9.250063789	9.300857624	8.636237869	8.9134067	9.006794343	9.036988941	9.120835479	9.312459007	9.399015386	9.17337755	8.536454274	8.668449286	8.701667332	8.651588488	8.966842325
ENSMUSG00000004707.14	6.91033629	6.896853413	8.162325439	7.066011861	7.693225363	6.139616121	6.443364617	6.095974939	6.372017934	6.668023802	8.014008694	7.261404487	7.890149302	7.920100272	8.028082304
ENSMUSG00000004709.14	4.426963216	4.391493504	4.49134044	4.427271193	4.441842463	4.216239692	4.330246649	4.230518323	4.244330885	4.247267675	4.775913603	4.382806221	4.797916668	4.76774101	4.888697393
ENSMUSG00000004730.15	9.252765859	9.527447991	9.498332501	9.320438177	9.774610725	8.804371866	8.980247735	8.436518449	8.959461019	8.755946665	9.547048532	9.175034608	9.824213084	9.894863253	10.08151237
ENSMUSG00000004748.5	11.416573	11.47676048	10.73221247	11.34814527	10.94362761	11.47708752	11.57190012	11.65366024	11.67412524	11.60673095	11.15218881	11.49790065	11.07269319	11.23919162	11.01673692
ENSMUSG00000004768.14	8.509764079	8.616143952	8.301157901	8.413853625	8.383524115	8.348212929	8.347181027	8.278567507	8.284294177	8.150864816	8.225071376	8.229996771	8.21036162	8.317341938	8.123998792
ENSMUSG00000004771.12	10.65208992	10.75581398	10.46678628	10.72473224	10.56305652	10.6397738	10.78784454	10.74366205	10.66780767	10.76940073	10.51745134	10.41784113	10.59309804	10.81213105	10.74580033
ENSMUSG00000004788.11	9.270589628	9.277484307	9.363632191	9.202689023	9.00356047	9.28980669	9.368285054	9.112423692	9.305883972	9.291965943	9.313136603	9.05353587	9.336630893	9.414054995	9.328611865
ENSMUSG00000004789.10	13.64711579	13.64735139	13.16828382	13.55158297	13.18984787	13.68486459	13.65956584	13.79390738	13.76246073	13.65652438	13.25689455	13.57910447	13.29900264	13.39713644	13.16019274
ENSMUSG00000004791.7	7.145481961	7.463025918	7.430223464	7.498967376	7.417929306	7.248378866	7.415845783	7.247387684	7.207511433	7.422175713	7.329542775	7.511576103	7.325396628	8.061917903	7.341839675
ENSMUSG00000004798.14	10.90785734	10.79036409	10.29328186	10.71946625	10.54638158	10.78735631	10.68311241	10.9395952	10.86976016	10.70677198	10.04970184	10.60533833	10.29631372	10.27400355	10.42810428
ENSMUSG00000004814.10	6.170074665	6.22573523	6.200144453	6.146579678	6.017664809	6.15662935	6.253101914	6.344961814	6.323142822	6.544183201	6.572836773	6.375421389	5.967190482	6.404406527	6.786071127
ENSMUSG00000004815.12	7.25289869	7.004344971	7.14391002	7.298311677	7.425206723	7.150645861	7.153264352	7.302409098	7.377331179	7.222995042	6.828610968	7.24668516	7.122452444	6.994174767	6.9026035
ENSMUSG00000004837.2	8.109664161	8.205700234	9.111539848	8.177397947	8.201317208	8.013932733	8.108585036	7.988538816	8.061600425	8.268860684	8.67503327	8.164471283	8.513074239	8.768333671	8.750729203
ENSMUSG00000004842.18	5.021054865	4.892139915	5.377345543	5.177893087	5.096891251	5.146566385	5.030968795	5.053245142	5.044209675	4.983167604	5.523969148	5.255189796	5.67661069	5.948490318	5.184380372
ENSMUSG00000004843.7	9.909790838	10.02350166	9.687713761	9.916303491	9.824666055	9.993866612	9.932278082	9.993418087	10.01346659	9.917177143	9.673409853	9.802992573	9.807936038	9.946531832	10.20842793
ENSMUSG00000004846.10	10.2911258	10.14852296	10.50652719	10.285967	10.40187942	9.892510163	10.1005103	10.08108728	10.1494971	10.35250328	10.73652361	10.4644406	10.71109311	10.81215934	10.65996993
ENSMUSG00000004849.14	9.663900927	9.99231443	9.958603332	9.842201707	9.648320829	9.650850474	9.769586377	9.736470697	9.597765141	9.763777787	10.10983807	9.63172966	10.01749147	10.19407361	10.09263661
ENSMUSG00000004864.13	4.749090264	4.839414642	5.395618941	4.862892762	4.880875283	4.74454032	4.904653213	4.59138974	4.686280311	4.857362324	5.096058554	4.664331892	4.988824889	5.107764556	4.956803391
ENSMUSG00000004865.16	9.614846781	9.609564774	9.684262876	9.516381392	9.49940275	9.492288798	9.480516638	9.586695988	9.629242869	9.349663147	9.679735161	9.627697226	9.55940666	9.583964029	9.669218904
ENSMUSG00000004880.11	9.076701873	9.106989255	9.292632716	9.100155959	9.040617461	8.955067223	8.846222075	9.022321368	9.003591777	8.93056895	9.063358494	8.901618043	8.994362644	9.030738728	9.351572634
ENSMUSG00000004885.5	2.856589245	3.090953056	2.854284572	2.781299055	2.819660095	2.782398294	2.796404633	2.802556832	2.799521211	2.797000204	2.892828626	2.831347789	2.874498832	3.452246927	2.941593432
ENSMUSG00000004891.16	10.57160487	10.71879263	10.1086336	10.54062133	10.31155342	10.56563378	10.60085274	10.55706807	10.660403	10.36272542	10.65912873	10.84193768	10.65277563	11.20221538	10.55304669
ENSMUSG00000004892.13	3.929290529	3.857151492	3.957469573	4.059663205	3.994000864	4.098233854	3.965010184	3.918419376	3.910941325	3.957325015	3.990649773	3.984351881	3.83612613	3.846104028	3.80869109
ENSMUSG00000004895.9	9.946002728	9.957226743	9.835557041	10.00678046	9.774192631	9.94320407	9.984352375	10.12782457	10.09039004	9.956132666	10.00817987	10.06784659	9.939039008	10.06216853	9.879728327
ENSMUSG00000004896.16	8.062831536	8.020396041	8.159402567	7.980282299	8.023181925	7.679143523	7.920624435	7.926948654	7.99083168	7.962841847	8.107070766	8.007535149	7.937096793	8.182618501	8.04208785
ENSMUSG00000004897.16	11.50274696	11.51882621	11.51891362	11.53331086	11.42125738	11.48716756	11.53810618	11.4794849	11.53105031	11.62716004	11.61304937	11.46467817	11.51990939	11.69237733	11.52737596
ENSMUSG00000004929.12	8.635322442	8.415641989	8.534801492	8.459049005	8.383586073	8.516475598	8.719824723	8.44672324	8.528148427	8.519168806	8.633269595	8.478223263	8.63455938	8.676158633	8.612545346
ENSMUSG00000004931.11	10.34677649	10.3104226	10.26848488	10.41983244	10.14124619	10.22726417	10.54195074	10.52114403	10.38776877	10.55637353	10.48830373	10.4854168	10.44376778	10.63776902	10.50032053
ENSMUSG00000004933.17	5.235664354	5.077369011	5.697099763	5.146345931	5.243384575	5.083891708	5.084180252	4.957764046	5.171494939	5.309035608	5.684747999	5.146370298	5.37111406	5.557163696	5.559930481
ENSMUSG00000004934.14	9.065904471	8.978790883	9.114024951	9.168733386	8.977789874	9.089680349	9.044455076	9.164586038	9.141386351	9.136829983	9.329877659	9.184362172	9.12826891	9.277198436	9.052784769
ENSMUSG00000004936.8	10.34211669	10.44963415	10.31629616	10.34622215	10.34224758	10.33370557	10.36141574	10.36084983	10.37093275	10.37544937	10.02186405	10.28421773	10.39640852	10.43587929	10.5061468
ENSMUSG00000004937.6	10.9807921	10.93295215	10.7792222	10.93706182	10.88346635	10.96606203	11.0172555	11.07278785	10.9973749	10.99819387	10.81842214	10.89839959	10.84695471	10.86422053	10.76832949
ENSMUSG00000004939.7	8.128834325	8.53530441	7.975028343	7.901557997	7.923111277	7.770329416	7.884371475	7.776189664	7.999261815	8.139690898	9.625894566	8.94106571	9.678507972	10.22525812	9.643741362
ENSMUSG00000004945.15	10.74892737	10.80879116	10.39026977	10.63141752	10.51487385	10.69606175	10.81600492	10.8708937	10.7150156	10.84997671	10.4594805	10.61591306	10.52595211	10.6474203	10.64915635
ENSMUSG00000004947.15	8.001191774	8.208813011	8.545333114	8.221953652	8.513515766	8.190050087	8.162946215	8.215766925	8.168101756	8.400544236	8.3384045	8.37232386	8.334255639	8.296503375	8.280019012
ENSMUSG00000004951.10	12.33716582	12.16807853	12.08771408	12.63518479	12.27122044	12.25356928	12.44905616	12.44797722	12.36406927	12.45785772	12.91427814	13.03087076	12.83497153	13.05254102	13.21315652
ENSMUSG00000004952.13	8.156931903	8.283101608	8.790445916	8.249838647	8.536281642	8.061413264	8.28019219	8.017701652	8.170353474	8.340024451	9.044074308	8.172460414	8.909122084	8.945199126	8.841438047
ENSMUSG00000004961.7	4.377857986	4.423172022	4.494070911	4.249376206	4.305117463	4.491354071	4.412791335	4.411280365	4.33503076	4.429364015	4.671961402	4.329393915	4.364008811	4.415836021	4.42062525
ENSMUSG00000004980.16	13.35669235	13.4749959	13.45837538	13.43517144	13.25080344	13.42476219	13.52786918	13.56517023	13.50677249	13.58425666	13.44494546	13.44164355	13.39584307	13.52372335	13.48894544
ENSMUSG00000004994.12	7.307157851	7.345289181	7.2875577	7.218244781	7.114174109	7.518674344	7.172397342	6.978144661	6.945938954	7.310560216	7.229528083	7.282527741	7.170717447	7.218801308	7.226607211
ENSMUSG00000004996.9	7.4288011	7.961135138	7.571726013	7.761042508	7.402589622	7.524422848	7.632638554	7.630703051	7.446602216	7.403541899	7.677132146	7.361708782	7.612091367	7.741327767	7.965114377
ENSMUSG00000005034.15	10.76602911	10.82759177	10.54067431	10.7705558	10.52216778	10.81575087	10.74510056	10.82866131	10.77416644	10.72861815	10.24813978	10.55996985	10.61808646	10.47421454	10.49439837
ENSMUSG00000005043.13	8.221590435	8.305126504	8.536643994	8.382281341	8.492374095	8.485968504	8.154919568	8.344207482	8.206741155	8.369386769	8.418070998	8.234971114	8.50461217	8.388937796	8.554829198
ENSMUSG00000005045.16	5.340310838	5.010956819	5.240516574	5.11512439	5.27986739	5.216408246	5.287308928	5.233750199	5.207634172	5.232859252	5.213461171	5.317732244	5.117676659	4.943581065	5.086098195
ENSMUSG00000005054.7	8.505386324	8.712403918	9.238241099	8.89733246	8.804622058	8.51778353	8.755643644	8.412013696	8.393774027	8.65116099	9.402744447	8.665394334	9.326226363	9.468143531	9.457109291
ENSMUSG00000005057.13	6.854176224	6.29489151	7.817048284	6.615877447	7.285799539	6.635265622	6.501733833	6.092009768	6.130920813	6.939452291	6.624278809	6.859130107	6.627524264	6.405882352	6.216901135
ENSMUSG00000005069.12	9.436348471	9.482007846	9.529983607	9.447681744	9.542798635	9.524107266	9.44957291	9.501966031	9.509725702	9.534102853	9.372832618	9.458985431	9.406106291	9.269384723	9.275391382
ENSMUSG00000005078.16	8.9927713	9.135017051	8.848995056	8.931474504	8.839268402	8.985899489	8.872340915	8.991242519	9.064000538	9.024258615	8.955611398	8.948116035	8.969742739	9.001210878	9.058127721
ENSMUSG00000005087.17	9.137305412	9.304697027	9.954017438	9.43573395	9.553056682	9.019051903	8.652706056	8.639238428	8.913324064	8.745912135	10.01527895	9.455464692	10.03138055	10.01168661	10.21067073
ENSMUSG00000005089.15	4.903230562	4.949929309	5.109945477	4.74043957	4.912394622	4.77333104	4.815670004	4.647365361	4.612025756	4.827649604	4.806598408	4.75125347	4.960178604	5.018413522	4.86186141
ENSMUSG00000005102.13	7.808765057	7.75669977	7.800148389	7.815803482	7.809048959	7.701429697	7.682645612	7.867974113	7.690329298	7.569170788	7.757340997	7.738453396	7.832681027	7.783977855	7.710600492
ENSMUSG00000005103.12	11.48060629	11.57372036	11.38640333	11.4303971	11.33752788	11.44352979	11.39359249	11.43782759	11.46296711	11.37531602	11.50942915	11.51027497	11.60574425	11.7209161	11.53842698
ENSMUSG00000005107.13	5.768772314	5.783562941	5.832758605	5.958066689	5.919807895	5.870189545	5.76750597	5.85878811	5.782801223	5.755752522	5.891450544	5.812794678	6.020893044	5.883939097	6.180939995
ENSMUSG00000005124.10	6.374606029	6.547343717	6.439925705	6.158855686	6.426849397	6.565041273	6.503138692	6.608055852	6.398287669	6.57605748	6.128877093	6.365302405	6.28030777	5.989904819	6.010637846
ENSMUSG00000005125.13	10.17183646	10.09097273	10.36475837	10.48420078	10.42778402	10.25933311	10.34257657	10.21029412	10.20236757	10.2964922	10.30988634	10.04481201	10.2361794	10.51647614	10.3532597
ENSMUSG00000005142.10	10.33242051	10.42275449	10.94224117	10.50850287	10.61467716	10.24355859	10.15276041	10.0366553	10.25200621	10.42483501	10.81058194	10.28928139	10.73619864	10.90020945	10.7059061
ENSMUSG00000005148.8	5.108466892	5.088510953	5.947364767	5.17995007	5.217442065	5.220755899	5.073654968	5.103949226	5.066191006	5.303917021	5.853406615	5.235810183	5.230536921	5.133764326	5.236563904
ENSMUSG00000005150.16	9.059593819	9.039498088	8.942239725	8.981377597	8.764920642	8.993697125	9.067544248	9.095279326	8.975546673	9.06858818	9.244027188	8.965800186	8.991949283	9.282873168	9.01344136
ENSMUSG00000005161.15	12.93108968	13.00657703	12.61649326	12.98864028	12.61380675	12.96758824	13.04610331	13.10790026	13.08497041	13.20951954	13.01973463	13.00169821	12.90007967	13.21577374	12.97615038
ENSMUSG00000005198.15	10.73043974	10.67612895	10.94993998	10.66201426	10.6786171	10.76662877	10.4795089	10.70092521	10.78544356	10.60426336	10.69995389	10.80419771	10.73413633	10.67547599	10.70288107
ENSMUSG00000005204.12	9.69526274	9.613896153	9.881699932	9.713253876	9.6583957	9.682902553	9.631923027	9.551256739	9.608800188	9.544681913	9.964175964	9.757016879	9.865558841	9.924143831	9.928188675
ENSMUSG00000005220.10	12.35688584	12.25547231	11.16664405	12.22066835	11.89800198	12.28468527	12.17709428	12.38621426	12.46452863	12.08267106	10.88390759	12.04964113	11.61747099	11.0576227	11.62490866
ENSMUSG00000005225.15	8.02638982	8.02774614	7.726056253	7.901065756	8.117186116	7.95721704	7.927722745	8.132417774	7.849626467	7.817473926	7.735030223	7.992065551	7.92727186	7.89133781	7.829779402
ENSMUSG00000005233.16	4.776600427	4.668465304	4.99420853	4.643271188	4.627847837	4.754524183	4.608250892	4.686901418	4.775943163	4.540909297	5.023152526	4.692039025	4.958443851	5.068900358	5.01241909
ENSMUSG00000005237.14	4.299246052	4.180151237	4.523630126	4.427765129	4.141220033	4.152199055	4.460564235	4.461696447	4.511046433	4.382258823	4.561231024	4.247831788	4.31653843	4.279033639	4.163689184
ENSMUSG00000005251.15	4.660996089	4.714639233	4.876154537	4.737967525	4.634483256	4.623602709	4.639503523	4.706594085	4.515195101	4.769087859	4.892788814	4.694330431	4.547553422	4.45497995	4.507519769
ENSMUSG00000005262.13	9.871155101	10.21641796	9.966955498	9.928306844	9.764574467	10.02378678	10.0279684	9.969422165	9.991997188	10.01883704	9.989479852	9.888079643	9.973208564	10.09687304	9.925823254
ENSMUSG00000005267.13	6.181342791	6.214769241	6.185758789	6.372367454	6.418905708	6.248472452	6.144379038	6.237920343	6.24533052	6.205930006	6.294828791	6.396534379	6.404440313	6.304439979	6.399864415
ENSMUSG00000005268.20	7.748933003	7.332446444	6.908641118	7.283121852	7.767000609	7.797243139	7.551543506	7.82963975	7.304090477	7.610976211	6.943496285	7.551616315	6.914636411	6.832910584	6.955987514
ENSMUSG00000005299.6	11.4776723	11.30077425	10.90510238	11.34402919	11.30550564	11.42425623	11.27486664	11.58186488	11.52963245	11.31712001	10.64588174	11.42662506	10.87999305	10.74723745	10.59418614
ENSMUSG00000005312.15	10.72958759	10.79270394	10.81393243	10.80464538	10.70717517	10.73316869	10.72265785	10.83563213	10.76531606	10.76711995	10.55994677	10.78527772	10.74541562	10.69077361	10.61245867
ENSMUSG00000005320.9	3.335338114	3.363822002	3.326898095	3.473994903	3.368066149	3.510941187	3.331274026	3.420806023	3.404791343	3.400646741	3.517122801	3.397503293	3.297192351	3.276546644	3.2725825
ENSMUSG00000005338.13	7.767320561	7.754283013	8.076065639	7.66659549	8.358389506	7.684032434	7.711947305	7.409930583	7.630403428	7.827300752	7.644780566	7.571219153	7.763112948	7.735745941	8.154691696
ENSMUSG00000005354.16	12.05293128	12.15340951	11.79033609	12.0111233	11.83176245	12.0697414	12.20543853	12.18071988	12.0917557	12.11589567	12.06796183	12.08001175	11.991156	12.15700676	12.05731981
ENSMUSG00000005360.14	7.21633782	7.172116279	8.115888005	7.706770611	8.258368318	7.520985372	7.355717264	7.275178087	7.119583504	7.620821858	7.823953199	7.547792979	7.984059778	7.305579372	7.771595774
ENSMUSG00000005362.14	9.510508978	9.545369508	9.044961837	9.457200231	9.378475779	9.43058334	9.468074855	9.619766351	9.572162378	9.475733651	8.684866968	9.131310849	9.076962761	8.835646598	9.443818109
ENSMUSG00000005370.4	8.158219022	8.235967766	8.62865498	8.083020327	8.29276779	8.275638857	8.021123385	8.066908709	8.274993335	8.059228869	8.132716536	8.209434125	8.209776903	8.111406323	8.143312543
ENSMUSG00000005371.15	10.08901974	10.04816789	9.730377897	9.976411985	9.916325986	10.1379066	10.03372472	10.14903335	10.07953659	9.903756765	9.429023733	9.667761977	9.633292411	9.554992055	9.63950872
ENSMUSG00000005373.13	8.840175274	8.712187526	9.218320042	8.780770508	9.451882628	8.844848798	8.934326525	8.895195304	8.586368142	9.065718707	8.73886737	9.170405915	8.562091538	8.392207315	8.384544774
ENSMUSG00000005374.13	8.645238658	8.793848626	8.529971324	8.749010632	8.855538199	8.687373378	8.550301651	8.726399065	8.780683427	8.740819324	8.459531225	8.930440561	8.455442241	8.301288175	8.341409911
ENSMUSG00000005378.17	8.423154004	8.632630242	8.750340164	8.455978616	8.368293916	8.331396398	8.632093561	8.448944833	8.363243779	8.48127221	8.845880198	8.452118804	8.723702272	8.569700497	8.717539086
ENSMUSG00000005397.8	11.88054083	11.98139326	11.77868396	11.98460035	12.02248158	11.93893545	11.88931221	11.93228949	11.95187233	11.86959988	11.37887602	11.73588445	11.75436416	11.72718793	11.69181658
ENSMUSG00000005410.6	7.31729537	7.283459585	8.372153325	7.266321073	7.29873949	7.20771773	7.216135109	7.232134325	7.242041783	7.323824996	7.882646267	7.251733048	7.696204746	7.981466091	7.757509613
ENSMUSG00000005413.8	8.619725851	8.955389241	9.263859355	8.693165029	8.858579144	8.655026367	8.621971402	8.340462967	8.393391709	8.773592202	9.269242367	9.018716759	9.314023909	10.43836053	9.497320402
ENSMUSG00000005417.17	12.17863076	12.16437517	12.07296527	12.15105523	12.228531	12.17469167	12.12668077	12.17084293	12.11000093	12.04853474	12.24958747	12.16776531	12.2343756	12.15336664	12.13371992
ENSMUSG00000005442.13	10.53204442	10.58739442	10.93419602	10.50765655	10.71694971	10.26083807	10.36036506	10.31077655	10.3710914	10.27686264	11.08997277	10.60868875	10.58519543	10.97154822	10.89499665
ENSMUSG00000005447.12	6.451060346	6.60804276	7.527023939	6.51106589	6.512175346	6.467686753	6.549881065	6.383904135	6.497081643	6.553385972	7.099019371	6.729775367	6.898278286	7.188717682	6.841362072
ENSMUSG00000005465.9	6.925258592	6.958072554	7.80763659	7.088397615	7.25091439	6.845000713	6.822042103	6.698390255	6.849698573	6.98111477	7.466941688	7.031518669	7.577607296	7.414427103	7.69159555
ENSMUSG00000005469.10	12.59744632	12.61719489	12.18057917	12.58939121	12.19490422	12.64212246	12.6087536	12.74382078	12.68651175	12.615902	12.29110435	12.47519823	12.3786809	12.49990819	12.31453892
ENSMUSG00000005470.8	5.772263226	5.738343023	6.628335791	5.721214025	5.908443777	5.944350508	5.903038161	5.607946955	5.865632261	5.827024422	6.07991914	5.711469137	5.958970697	6.237234144	6.179421359
ENSMUSG00000005481.18	8.942862687	9.089042336	9.346895617	8.993201984	8.94074829	8.994910139	8.993699103	9.025942878	8.87008039	8.962604446	9.331259712	9.0734136	9.239664633	9.287661195	9.300945278
ENSMUSG00000005483.10	8.928860166	8.846315992	9.312284887	9.286384873	9.212789677	8.930698319	9.169550995	9.178084083	8.933115345	9.221872053	8.796026534	8.703793696	8.823436491	9.421288493	8.964167188
ENSMUSG00000005493.15	5.089997698	4.938949791	5.067600118	5.112973596	5.265679785	5.069160908	4.925875871	4.88466125	5.027525728	4.945631827	5.090458989	5.258286344	5.120043095	5.103794819	4.966227216
ENSMUSG00000005501.14	8.595823808	8.435842151	8.417357289	8.41489493	8.594410962	8.678243807	8.451241059	8.577305343	8.495824536	8.232607309	8.42102123	8.607413692	8.306129511	8.362614158	8.171526758
ENSMUSG00000005505.12	8.739707537	8.794452739	8.605005903	8.723482765	8.761587991	8.860600142	8.808021802	8.868711381	8.780875665	8.697479117	8.415628929	8.838260602	8.631970617	8.406255208	8.4423848
ENSMUSG00000005506.16	11.45245837	11.51499993	11.12030654	11.4133615	11.17222999	11.39073604	11.22144224	11.44327699	11.42443937	11.44712688	11.17328871	11.35350713	11.234402	11.28057092	11.25507787
ENSMUSG00000005510.9	12.75485238	12.78151331	12.26296724	12.66483947	12.35061335	12.77236705	12.92157595	12.89428863	12.80404671	12.85133237	12.61701727	12.72854922	12.4913661	12.72388037	12.54441655
ENSMUSG00000005514.14	11.19140724	11.16937163	11.60174326	11.37491105	11.27615583	11.27111389	11.29286021	11.19445184	11.10868894	11.30878576	11.40132393	11.26372737	11.38436971	11.00647192	11.15205628
ENSMUSG00000005533.10	10.08916985	10.04682473	10.05398905	10.10669353	10.25573032	9.864620689	9.701309523	9.859856142	9.891017605	9.80969791	10.17899228	10.49853287	10.06012092	10.23657751	9.958990956
ENSMUSG00000005534.10	11.33762077	11.33783913	10.5641129	11.31644801	11.2066045	11.43285966	11.21077676	11.52463833	11.42771834	11.21086144	10.57226717	11.46114841	10.80205653	10.85856703	10.62931065
ENSMUSG00000005540.10	5.668585799	5.24975207	7.607781714	5.160112238	5.436398625	5.407832437	5.207185345	5.294096958	5.407671423	5.716285396	6.679587718	5.655845623	5.605791595	5.210247169	5.361190028
ENSMUSG00000005547.14	7.425072421	5.323306	10.49074292	4.893714388	6.229961552	6.492967969	4.897069554	5.016996262	4.980583595	8.228139693	9.990906804	5.101786412	7.670816957	5.710075098	4.906855044
ENSMUSG00000005566.14	10.6862045	10.64891736	11.26754557	10.74534337	10.66237673	10.7245937	10.7163255	10.74184364	10.59236863	10.72214417	11.45468033	10.98532262	11.05621584	11.3784319	11.08416541
ENSMUSG00000005575.16	11.63187658	11.60682401	11.46802299	11.54999148	11.4811102	11.62338381	11.66269834	11.79226795	11.69699734	11.79023658	11.94728423	11.63414454	11.6739802	12.11497973	11.72540608
ENSMUSG00000005580.11	8.543324313	8.572606085	7.482418683	8.181462285	8.460563792	8.21092685	8.137129839	8.421594662	8.419442142	8.054596611	7.104488339	8.279079361	7.603703769	7.182131828	7.141731947
ENSMUSG00000005583.16	10.69301586	10.55294228	10.38261917	10.5001474	10.38470307	10.47231881	10.42947673	10.51464236	10.69114893	10.62028588	10.27184189	10.26519409	10.23309913	10.39308989	10.33393556
ENSMUSG00000005609.16	9.132109201	9.335869615	9.334363096	9.300822315	9.369621189	9.358884803	9.232685354	9.425376443	9.369475815	9.265175939	9.314007242	9.355040061	9.236337709	9.390592346	9.15839872
ENSMUSG00000005610.17	14.22821968	14.34515077	13.88367065	14.18905294	14.0974735	14.28711299	14.18023808	14.26819951	14.25703625	14.25410994	13.64056867	14.05058623	14.01527072	13.975088	14.35135304
ENSMUSG00000005611.15	9.310070895	8.982707105	9.137099554	9.538408821	9.326883151	9.791016997	9.758146048	9.831084457	9.564727764	9.805185044	9.065010299	9.458192387	9.073332195	8.432017391	8.733636889
ENSMUSG00000005615.15	11.32794666	11.11093563	10.59727331	11.22422176	11.05981078	11.25864573	11.1996321	11.35240022	11.2707801	11.28722113	10.55081211	11.10975229	10.73792077	10.78424752	10.66845254
ENSMUSG00000005621.11	9.313582873	9.22720951	9.598846929	9.532584677	9.386071242	9.394351715	9.567795287	9.636685752	9.499259357	9.328655199	9.295567871	9.685850795	9.391118752	9.424979852	9.004592805
ENSMUSG00000005625.15	10.88959403	10.93883165	10.96590088	10.97419182	10.81593545	10.92644291	10.96123957	11.01705903	10.97972999	11.01634248	11.12385618	10.93129267	11.08944192	11.28871822	11.10127421
ENSMUSG00000005628.12	8.545100499	8.421503626	7.732530078	8.365808266	7.971608873	8.207593489	8.580939058	8.692813562	8.64192523	8.676322011	8.293091878	8.27165374	8.335763021	8.065656329	8.521859558
ENSMUSG00000005656.9	9.493177311	9.519657309	9.637545336	9.460174067	9.555721394	9.469977975	9.621967513	9.348225792	9.41221563	9.437195834	9.611088879	9.396294238	9.645676711	9.795485383	9.776667023
ENSMUSG00000005667.8	6.97487467	7.160072794	7.951192267	7.276669209	7.455274011	7.013454483	7.544686531	7.079425656	7.01983491	6.995727855	7.846079525	7.022364987	7.926735227	7.988611893	7.762663642
ENSMUSG00000005672.12	7.148400594	7.054426525	7.442681564	7.014583698	6.886412719	7.374741125	7.125806139	7.040094902	7.395060242	7.051734248	7.549107533	7.060983774	7.320509878	7.435488987	7.370241837
ENSMUSG00000005674.9	10.91555355	11.14639464	10.39379593	10.881012	10.71888796	10.94030567	11.13441808	11.00137705	11.10832217	10.94737854	10.35113706	10.70894513	10.63929473	10.5246813	10.69470046
ENSMUSG00000005677.14	4.282975588	4.292989146	4.325392489	4.349176064	4.332301984	4.307415503	4.41988622	4.334702062	4.368707381	4.36632986	4.44152583	4.292002326	4.332442077	4.307233312	4.320523028
ENSMUSG00000005681.12	2.385252397	2.265280541	2.196959034	2.197697715	2.488435335	2.229028637	2.344012135	2.254000896	2.22534269	2.235911619	2.197299795	2.20121475	2.252417808	2.271385289	2.197884805
ENSMUSG00000005682.9	8.717223614	8.529062796	8.840104658	8.669827154	8.620490208	8.569645196	8.61155499	8.625185342	8.723993918	8.532810213	8.775618331	8.717294839	8.658918375	8.533919105	8.687148316
ENSMUSG00000005683.8	14.81873368	14.89969205	14.29411019	14.79757585	14.31348419	14.84221474	14.81597903	14.99209711	14.92290789	14.8448416	14.3503264	14.78503238	14.47614285	14.46260301	14.32965584
ENSMUSG00000005686.17	10.04482623	10.05253062	9.196876938	9.751243869	9.704945292	9.574293597	9.595676983	9.632210831	9.755675622	9.52184302	9.085964639	9.67089971	9.512651871	8.978871737	9.483261504
ENSMUSG00000005687.14	9.819000573	9.909716434	9.749871858	9.796851338	9.671194564	9.833221724	9.942662938	9.893764838	9.80902617	9.85047117	9.796637425	9.758742716	9.776686339	9.886211424	9.936100406
ENSMUSG00000005696.11	3.861611712	3.865533415	4.369164738	3.999155526	3.940030713	3.829062877	3.857482663	3.804684994	3.812684885	3.83927362	4.431540995	3.911763282	4.177508744	4.237495792	4.40296511
ENSMUSG00000005698.15	10.03755933	10.0843082	9.958970588	10.08993659	10.08562846	10.18003948	10.10534904	10.12281197	10.17215611	10.03602847	9.634942147	9.900118754	9.918008532	9.704436695	9.69008567
ENSMUSG00000005699.16	6.888584316	6.974499734	7.04489588	6.95044799	6.904085302	7.06682135	6.976610451	6.959603343	6.825928238	6.993958397	7.093451593	6.79812604	7.10624449	6.913016464	7.00530533
ENSMUSG00000005716.16	3.638190756	3.799862431	3.71734459	3.720258854	3.736607017	3.784422292	4.088593027	3.715913622	3.745564394	4.978240856	4.184498384	3.811332582	3.691933438	4.000639789	3.756235249
ENSMUSG00000005718.8	6.183802589	6.295026834	6.606358236	6.391413887	6.363536722	6.124574862	6.247774054	6.244632165	6.152006786	6.285439999	6.462869597	6.401654731	6.601699908	6.202168869	6.543146258
ENSMUSG00000005732.14	9.557654569	9.666975384	9.800827472	9.530312218	9.460023482	9.466991844	9.559224313	9.469534262	9.454897057	9.483589943	9.749333009	9.508409152	9.797654458	9.940655892	9.957824967
ENSMUSG00000005763.15	6.05591301	6.21904483	6.894955659	6.390421961	6.246481052	6.072768011	6.021895021	5.906625146	6.138716402	6.110260688	6.558818559	6.142277132	6.677388781	6.622788917	6.817253387
ENSMUSG00000005774.12	7.989895481	7.969334118	8.409550769	7.970857147	8.028774265	7.914722904	7.965066561	7.900732673	7.835407247	7.79816036	8.170531885	7.945951674	8.238033349	7.911414153	8.206681872
ENSMUSG00000005779.12	11.60597948	11.71439528	11.67490736	11.66533143	11.49815481	11.6058759	11.73676143	11.68519138	11.6942017	11.74722575	11.9111576	11.64833233	11.85308728	12.12662208	12.03151549
ENSMUSG00000005802.12	8.732965068	8.773291837	8.389315146	8.607447933	8.792157445	8.726778064	8.540764918	8.615741076	8.614049698	8.457740945	8.432387424	8.568524259	8.526107382	8.644434166	8.757258997
ENSMUSG00000005803.14	10.28499637	10.30907277	10.05444216	10.28830205	10.2934409	10.32187827	10.37168387	10.31969467	10.3596768	10.33489834	10.0110792	10.14278966	10.12793458	10.03151735	10.15762409
ENSMUSG00000005804.14	9.755618973	9.761589956	9.428578642	9.754936203	9.73157997	9.60717301	9.920714648	9.725290646	9.706020437	9.687057355	9.626103835	9.526526589	9.738582899	9.909607306	9.931747282
ENSMUSG00000005813.12	9.931294324	9.938786611	9.651394296	9.83845776	9.584439252	9.926291814	9.951048112	9.987559249	9.964568359	9.949270854	9.68349473	9.803852648	9.711204346	9.876738138	9.626682447
ENSMUSG00000005823.9	9.700350985	9.780613839	9.807912213	9.739826662	9.760228269	9.715716342	9.768754791	9.748095019	9.761389261	9.746946307	9.971874552	9.67153951	9.85120805	9.797725419	9.827872793
ENSMUSG00000005824.7	4.327229056	4.265048959	4.652017319	4.471036534	4.375919332	4.183100561	4.22601736	4.211965105	4.20526768	4.257734937	4.786192343	4.426210055	4.810730297	4.753726215	4.943582524
ENSMUSG00000005836.10	10.65023951	10.69062953	10.10729362	10.75269549	10.51789981	10.75290242	10.67679014	11.00834222	10.87030321	10.80850462	9.853547582	10.36527725	10.16916741	10.07010487	10.21552036
ENSMUSG00000005846.12	9.92259848	9.99079148	9.782630315	9.941962978	9.822959953	9.963479997	10.06032685	10.09865471	10.00700072	9.990073145	9.776286659	9.91372939	9.843521133	9.910432431	9.914388378
ENSMUSG00000005871.15	10.47290395	10.19081446	9.994702522	10.22483897	10.52413153	10.2276276	10.09055046	10.46453284	10.28712374	10.03191849	9.803115452	10.45123467	10.02587194	10.02960748	10.00193029
ENSMUSG00000005873.6	12.92902104	13.10302043	12.58284744	12.86630925	12.70791256	12.93787698	12.96122097	13.06831327	13.02494215	12.97000545	12.85066611	12.86256557	12.72886705	12.96094548	12.88210502
ENSMUSG00000005881.13	10.33542825	10.44541236	10.80708249	10.50127218	10.53201437	10.52022506	10.47002136	10.38143918	10.37933725	10.54681513	11.27150688	10.54103907	10.74290654	11.1860075	10.99137148
ENSMUSG00000005882.18	11.60521124	11.68495789	11.06962747	11.53389574	10.95364291	11.64565068	11.70497885	11.64781567	11.76117151	11.68717611	10.91682006	11.45921736	11.04260221	10.98842634	10.88014751
ENSMUSG00000005883.15	2.928595139	3.243859609	3.146279589	2.970099097	2.99301661	2.946731708	2.923466262	2.926125873	3.03237347	2.937140994	3.219300193	3.024503435	3.228519669	2.963185102	3.075294097
ENSMUSG00000005886.14	10.21092128	10.19272694	9.663413497	10.0115776	10.12339705	10.13687735	10.1552587	10.24841234	10.18074786	9.938924719	9.35880615	10.10834468	9.688801793	9.506011291	9.634075384
ENSMUSG00000005893.14	8.62179698	8.601575037	8.080048979	8.435249072	8.79514345	8.749441512	8.419988569	8.779025064	8.592857425	8.231911748	8.008929234	8.617280349	8.232075146	8.001429917	7.821927109
ENSMUSG00000005897.14	7.475753654	7.678118002	7.467477475	7.623279352	7.560260157	7.549051798	7.665139222	7.618803869	7.650723787	7.644952535	7.440810839	7.438703448	7.56831794	7.428405888	7.468216074
ENSMUSG00000005899.14	9.098674026	9.035267625	8.826119159	8.998885169	8.917307911	9.094645011	9.0947238	9.186458543	8.879286395	8.974075194	8.627422292	8.828079433	8.888779896	8.545188525	8.621728517
ENSMUSG00000005907.14	7.931178998	7.788812775	8.041470265	7.852845785	7.768177751	7.936957921	7.755380446	7.865391393	8.187156484	7.756108011	8.092024452	8.135883781	7.416806705	7.6546844	7.906534275
ENSMUSG00000005936.19	10.1676111	10.25500259	10.17139964	10.13632556	10.10024662	10.05884699	10.05981157	10.14336179	10.15919697	10.09378208	10.2056811	10.25633019	10.16921008	10.23995584	10.08352775
ENSMUSG00000005947.11	5.257216754	5.010148655	5.555664538	5.47105896	5.317662479	4.931544185	5.037418765	4.98197716	5.035667135	5.089430751	5.867370924	5.332619776	6.196069122	6.067007916	6.276532944
ENSMUSG00000005949.9	8.045986402	7.884240434	7.971230398	8.080916992	7.942778317	7.999650368	7.952938226	7.979887663	8.005235809	7.993429775	8.057487809	7.961966844	8.065625091	8.066083656	7.990030533
ENSMUSG00000005950.14	8.565726718	8.365010178	8.540026597	8.661844154	8.399994505	8.721311796	8.707411309	8.582172633	8.717587537	8.658424746	8.467649592	8.697184829	8.659959949	8.809022675	8.48549596
ENSMUSG00000005951.13	6.025172466	6.017181089	6.428418714	6.202955886	6.399639252	6.178306805	6.104702992	6.059482	6.156789284	6.075202792	6.200636704	6.107946085	6.231373221	5.91243159	6.142388957
ENSMUSG00000005952.15	2.579878656	2.603553127	2.644130038	2.626067112	2.607797276	2.652367166	2.604440825	2.642359732	2.579124875	2.721267855	2.593647221	2.632458999	2.581397786	2.559753135	2.546199302
ENSMUSG00000005958.15	8.256952021	8.212158952	8.256606366	8.242077279	8.064547645	8.417722924	8.435341444	8.455829867	8.426864971	8.344688585	8.355045498	8.232309568	8.141882971	7.813143307	7.967713456
ENSMUSG00000005968.14	5.803327506	5.724882391	6.173329441	5.691502517	6.14726199	5.721977676	5.795792868	5.785841148	5.709923688	6.098687149	6.393391024	5.981834671	5.800365385	5.720986083	6.293905849
ENSMUSG00000005973.6	10.2774394	10.39482569	10.59932692	10.47827865	10.64748235	10.22070294	10.3334775	10.23026014	10.26018589	10.32348522	10.7005962	10.50293822	10.85280857	10.62027597	11.04387612
ENSMUSG00000005980.15	5.682000224	6.129447749	5.548543597	5.680196307	5.578543212	6.025321625	5.627777764	5.626530226	5.712326763	5.64323746	5.544407401	5.738057501	5.6348257	5.568473488	5.707193744
ENSMUSG00000005981.11	11.79213065	11.86654801	11.48527923	11.69484996	11.48728255	11.7779089	11.84419288	11.82527898	11.85362356	11.78340846	11.50397114	11.69314567	11.61333281	11.64706917	11.52755793
ENSMUSG00000005982.13	10.1561482	10.0971226	10.00699951	10.23811722	10.07333871	10.02714928	10.10853537	10.06532349	10.02704801	10.22421373	9.709358429	9.864553893	9.896826512	9.804015996	9.871391319
ENSMUSG00000005983.15	5.836500891	5.732623426	5.785266768	5.65015163	5.89443507	5.722251745	5.760650286	5.945804624	5.701947876	5.888136123	5.861500089	5.589861665	5.672426621	5.79979997	5.647101052
ENSMUSG00000005986.16	5.402830239	5.341752856	5.894060618	5.431365453	5.589755177	5.246990506	5.295577094	5.26856274	5.358758177	5.575322711	5.765097642	5.488685177	5.551568307	5.62772375	5.462278195
ENSMUSG00000006005.18	11.34322021	11.36184356	11.44937219	11.50716747	11.07452216	11.44966966	11.42918059	11.37176348	11.53556829	11.28427696	11.53744348	11.41099779	11.43822107	11.77912686	11.56447327
ENSMUSG00000006010.14	9.217712126	9.262618404	9.192897567	9.282929997	9.276604417	9.363647741	9.379078996	9.328154217	9.525602205	9.323113597	8.975747054	9.009075432	9.158319434	8.99898705	9.077881469
ENSMUSG00000006014.16	9.622248871	9.978094002	9.661764369	10.06698462	10.5623396	10.19702653	9.824862855	9.843990379	9.890490847	10.38476814	9.739794439	9.483701936	9.645787888	10.33126236	10.1527998
ENSMUSG00000006019.15	7.987296302	8.116257398	8.467474585	8.216751025	8.190342203	8.03161699	8.056773247	8.06642429	8.158108833	7.982787709	8.497714367	8.422133864	8.43209166	8.418043805	8.465801134
ENSMUSG00000006021.5	8.438331192	8.60795839	8.341335319	8.47743938	8.313005157	8.546015939	8.518198827	8.734086169	8.738233755	8.587865161	8.606564886	8.539636938	8.460518145	8.509570208	8.328800704
ENSMUSG00000006024.13	11.05455138	11.04046899	10.93595293	11.24472776	10.87342523	10.97772962	11.07724632	11.12257887	11.05320869	11.00048125	11.11696442	10.96964347	10.99219645	11.13980959	11.0756012
ENSMUSG00000006050.12	9.806807045	9.73692766	9.6992459	9.767206569	9.675182596	9.739968275	9.788860952	9.624679823	9.756727736	9.798917771	9.708176845	9.801839428	9.731177454	9.859874131	9.917293368
ENSMUSG00000006057.15	14.56298394	14.60715051	13.74623564	14.48582234	14.06965093	14.5438906	14.71994153	14.73938571	14.54370987	14.63672219	14.26661939	14.48357806	14.26676697	14.4738699	14.33240067
ENSMUSG00000006058.10	9.365027868	9.417727944	9.564648485	9.449752962	9.384976506	9.313875548	9.483016451	9.321623045	9.21268733	9.405296985	9.825664151	9.415463178	9.548435945	9.667212301	9.664093698
ENSMUSG00000006095.12	9.584697341	9.597063275	9.753186796	9.677643193	9.430983233	9.567638113	9.842585532	9.554911752	9.600559703	9.802104044	10.28323752	9.73936672	9.904992915	10.37790714	10.25081503
ENSMUSG00000006127.9	9.71554166	9.663164073	9.731027863	9.828351264	9.66510386	9.624380961	9.781145123	9.656334708	9.594775128	9.754634902	9.591214764	9.525866296	9.592193797	9.542125688	9.543386811
ENSMUSG00000006134.4	9.798748532	9.634383288	9.45194444	9.705853874	9.796900005	9.711208274	9.682211197	9.830807636	9.783368353	9.715801915	9.463202166	9.684797118	9.585960478	9.536921623	9.421645362
ENSMUSG00000006154.13	4.154518934	3.941513366	4.343630103	3.840818695	4.080588759	3.956892614	4.033101	3.845780707	4.123492432	3.984114088	4.173727342	3.940958359	3.844480674	3.959035463	3.852940665
ENSMUSG00000006169.19	10.522258	10.55736333	10.29982755	10.47188531	10.43438509	10.5101484	10.46750937	10.59033126	10.60273978	10.36992131	9.879469257	10.47098914	10.39615076	10.20387714	10.25939009
ENSMUSG00000006191.17	8.113129545	7.984112776	7.743506388	8.080527575	7.98820234	8.138401177	7.988247643	8.226770196	8.032101393	7.953449743	7.486596951	8.165695211	7.699555735	7.551703906	7.628571009
ENSMUSG00000006204.6	5.711078922	5.321834344	5.342702643	5.613210956	5.314643373	5.736972306	5.852455409	5.721651894	5.938126701	5.775453414	5.178299269	5.690984626	5.381377819	5.287074872	5.294566237
ENSMUSG00000006205.13	11.24028172	11.19798489	11.46153251	11.42119077	11.20263816	11.36174863	11.33801619	11.40809221	11.24369966	11.39863888	11.53253049	11.28055682	11.19107172	11.10050531	11.32368571
ENSMUSG00000006215.12	9.193816105	9.099202927	8.928910486	9.1387651	8.878497214	9.085056074	9.104375187	9.306111048	9.117057951	9.035499498	9.173824852	9.163717895	9.039012703	9.330707587	9.046799194
ENSMUSG00000006216.10	3.124185251	3.113849476	3.047181671	3.020132587	3.001874039	3.024086782	3.018201719	3.089595693	3.005543121	3.280265882	3.098454001	3.172127801	3.017492819	3.029068144	3.135168202
ENSMUSG00000006218.4	6.631905406	6.256139933	6.178835131	6.434374397	6.537843053	6.620268435	6.497787214	6.648356745	6.644156268	6.546382879	6.289198687	6.661889377	6.319280472	6.569117008	6.354514392
ENSMUSG00000006219.12	12.3118392	12.43889558	11.61744303	12.22981269	11.78534782	12.36455078	12.33596894	12.31521597	12.49611485	12.16100576	11.69360682	12.08876445	11.7577484	11.72191201	11.70465258
ENSMUSG00000006221.7	15.31781369	15.47552301	14.56548221	15.4307747	14.95848268	15.59787665	15.44440049	15.62615958	15.62379071	15.49824599	14.766358	15.17321441	15.17563498	15.65464933	15.15154935
ENSMUSG00000006235.6	5.343616324	5.271783614	5.425701206	5.376705512	5.094046439	5.357693966	5.329873684	5.315209184	5.394585576	5.336380043	5.194626832	5.238176471	5.250185386	5.01917183	5.19767809
ENSMUSG00000006241.16	6.183516424	6.095464202	5.962823188	6.165530839	6.160283935	6.047944991	6.215185482	6.11393828	6.131434606	6.057207034	6.077723494	6.03869301	6.10101292	6.14041162	6.108767374
ENSMUSG00000006262.15	9.66200116	9.729047087	9.418095065	9.633478369	9.560158387	9.83665615	9.566486737	9.741033809	9.822906188	9.556446029	9.255253258	9.57202398	9.390294832	9.56127057	9.499758775
ENSMUSG00000006273.14	10.86451234	10.85969194	10.81854107	10.88467775	10.79602233	10.76784617	10.73908959	10.77553902	10.80212832	10.85976458	11.14839004	10.99416222	10.99833503	11.2734818	11.03481041
ENSMUSG00000006276.10	9.76499531	9.797162574	9.663396327	9.855349086	9.65477051	9.792412646	9.779160999	9.886187068	9.885724749	9.768315334	9.632249759	9.855908098	9.789225538	9.696436298	9.729480466
ENSMUSG00000006281.8	8.972363852	8.752071712	9.575717647	8.663327938	9.116634169	8.778786368	8.693034408	8.268483691	8.818516771	9.002986023	9.929695541	8.960137598	9.866579323	9.886368701	9.787211289
ENSMUSG00000006288.8	8.581527227	8.622037634	8.793519937	8.516303285	8.615728946	8.360991541	8.542143929	8.54968544	8.473938683	8.445840516	8.68967662	8.536888194	8.644682793	8.723663278	8.676905963
ENSMUSG00000006289.14	9.789468957	9.888488402	9.625081709	9.813900683	9.604332812	9.81782553	9.950857552	10.04382138	9.865438482	9.929302947	9.916964153	9.835981014	9.685942593	9.744398337	9.823725377
ENSMUSG00000006299.13	11.21898118	11.23243157	11.24164393	11.24758462	11.06068221	11.22318606	11.33575824	11.31740535	11.29259334	11.34850403	11.51618024	11.25547628	11.3139435	11.49255151	11.37916259
ENSMUSG00000006301.17	10.71004459	10.84338321	10.78977883	10.85292185	10.85757582	10.77298083	10.78741062	10.7983241	10.74229431	10.89773238	11.0215004	10.80272694	11.04192555	11.27006541	11.1520057
ENSMUSG00000006304.14	11.86146444	11.97820324	12.20343709	11.92225304	11.79827785	11.83660929	11.87062613	11.85845198	11.85071602	11.9079671	12.29984252	11.93468855	12.23693431	12.51470411	12.33620695
ENSMUSG00000006307.16	9.376381733	9.487624372	9.738554133	9.65037393	9.693186378	9.62901711	9.590199661	9.678841225	9.573655951	9.333866402	9.601936036	9.468448052	9.79369779	9.586504404	9.708216278
ENSMUSG00000006310.10	4.038251302	3.880123287	4.280935502	3.951505066	3.990029627	3.967850166	3.873211831	4.00459061	3.896420768	4.150278368	4.24488634	4.050493554	4.035151906	4.060201979	3.986808442
ENSMUSG00000006313.5	3.127980524	3.106689289	3.096150964	3.137480285	3.129644269	3.224784915	3.158078907	3.14490187	3.135168512	3.064703607	3.210715271	3.235431882	3.155815304	3.262163651	3.249784221
ENSMUSG00000006315.9	10.64548753	10.68591775	10.36318317	10.58416253	10.47097328	10.71841916	10.8032511	10.79092576	10.72234724	10.83808019	10.57552096	10.71396248	10.48291444	10.70400895	10.60899665
ENSMUSG00000006333.14	12.96151574	12.94492557	13.38360651	12.99729408	13.00529794	12.91998381	13.09076007	12.94602745	12.97670779	13.01705789	13.66089343	12.94051669	13.33307141	13.71833855	13.57025941
ENSMUSG00000006335.16	7.924766678	8.129789914	8.097175693	7.938031159	7.898809296	7.928387528	8.181106797	8.027688295	8.10412552	8.056500916	8.38861259	8.142094431	8.196649467	8.208727857	8.248160473
ENSMUSG00000006342.15	6.846838433	6.682558364	7.559523046	6.948753779	6.850718588	7.088402572	6.876454118	6.993223693	7.042976027	7.049400738	7.446685504	6.874586212	7.224948692	6.879879959	6.816207885
ENSMUSG00000006344.17	8.244118205	8.494693091	8.484636085	8.626246103	8.614722636	8.065699522	8.36728375	8.368561312	8.354292242	8.241901888	8.626603634	8.29603305	8.835071993	8.611295348	8.906261507
ENSMUSG00000006345.10	2.189691864	2.198801815	2.279386238	2.165149354	2.149965827	2.172486623	2.280374242	2.216054033	2.170967881	2.30935719	2.279902437	2.151319106	2.148756958	2.173180448	2.222526181
ENSMUSG00000006356.10	14.61605742	14.73622113	13.96967591	14.56154979	14.15876499	14.64697739	14.57799224	14.61791229	14.63099032	14.67941893	14.54167947	14.62781944	14.47873281	14.63484713	14.50235243
ENSMUSG00000006360.11	10.7669883	10.97097799	11.52120162	10.94585696	11.27494597	10.71785723	11.00105526	10.64241492	10.72553286	11.03625039	12.07341031	11.19087283	11.43394124	11.84929257	11.69253835
ENSMUSG00000006362.16	9.626649036	9.670937668	9.750097226	9.640159575	10.01941744	9.632668123	9.441160917	9.753824286	9.563423009	9.529787071	9.490429246	10.07078609	9.625027907	9.394278631	9.671010161
ENSMUSG00000006369.14	12.44793799	12.42277126	13.08987366	12.9766621	13.555754	12.42088412	12.48335998	12.25165884	12.43574796	12.42014275	13.21355949	12.57435278	13.13082398	12.45871617	13.20609407
ENSMUSG00000006373.10	9.581729944	9.677715805	9.953832236	9.75004061	10.12696282	9.642011087	9.689774344	9.582843924	9.542925998	9.749816931	9.613476035	9.477197528	9.597475761	9.279945296	9.898146803
ENSMUSG00000006378.15	8.071200023	7.866869588	7.794988577	8.041905732	8.218374897	8.251395897	8.499969332	8.401412179	8.3906417	8.312335676	7.871625491	8.079364714	7.580784297	7.528843405	7.535919064
ENSMUSG00000006386.15	10.57372262	10.53018146	10.07328498	10.40601178	10.70455868	10.53966512	10.42626955	10.56461554	10.62708567	10.36973859	9.967412271	10.39051335	10.19324081	10.13747945	10.31100483
ENSMUSG00000006390.15	8.986516528	9.003544836	9.385638652	9.120134075	9.319914278	9.125186084	9.036181849	8.894683247	8.915361811	9.058439649	9.642153214	9.09913698	9.348474438	9.503613023	9.395752765
ENSMUSG00000006392.16	8.660525199	8.514429893	8.549641083	8.685926077	8.710843671	8.648478744	8.56701644	8.609303278	8.490580639	8.525601871	8.52791313	8.526816765	8.496964167	8.597466784	8.772231892
ENSMUSG00000006395.16	6.814970056	6.86749616	7.143266647	6.989424284	7.013383833	6.861981286	6.640007371	6.668570504	6.80907948	6.707429124	7.59130227	7.015675866	7.105959705	7.527566669	7.564856227
ENSMUSG00000006398.15	6.326615227	6.478086371	7.145436678	6.317063559	6.218177952	6.266187986	6.091980937	6.240705624	6.3413129	6.24718215	6.808165594	6.312159144	6.618906635	6.990886657	6.724534181
ENSMUSG00000006403.13	5.20833167	5.293778317	5.074197017	5.015391026	5.3545748	5.421482579	5.238387367	5.046290747	5.049084818	4.988657934	5.231647761	5.502271868	5.229371246	5.903107388	5.356424734
ENSMUSG00000006411.12	5.061582506	5.256082995	5.453340722	5.081704476	5.054941462	5.056221141	5.027775477	4.887326141	4.890446848	5.074623582	5.721059199	5.118026482	5.425221373	5.61866595	5.527387266
ENSMUSG00000006412.10	9.787427194	9.77746305	9.833471981	9.933638935	9.536069533	9.801693827	10.04152805	9.810262175	9.980060122	10.04588682	9.991975976	9.818860905	9.980492135	10.18652637	10.02965013
ENSMUSG00000006418.17	10.68575462	10.77806942	10.56719108	10.76251397	10.55597336	10.60320447	10.75308682	10.82319903	10.72847613	10.64392301	10.77130185	10.77220563	10.79569517	10.98463912	11.02894541
ENSMUSG00000006423.15	9.020781276	8.959368468	8.931907823	8.99224648	9.12430693	8.979974814	8.92815975	8.961243504	8.948056969	8.953251535	8.518040048	8.861811296	8.811847492	8.636414308	8.812649311
ENSMUSG00000006435.16	7.061810971	6.943698349	6.845986506	6.788733929	6.875143851	7.315292361	6.922127128	7.290870902	6.989001057	7.389455176	7.024685172	7.443831148	7.024840725	7.014858053	6.777411826
ENSMUSG00000006442.10	8.379148814	8.560281629	8.84788327	8.549057247	8.578238445	8.369405723	8.532314622	8.441227291	8.466806702	8.551423157	8.837312899	8.707406673	8.699951987	8.955639882	8.839679362
ENSMUSG00000006445.3	7.845311118	7.758462464	7.821842533	7.645034332	7.869074232	7.55881402	7.735595327	7.968440381	7.824595534	7.630321731	7.918256224	7.743599517	7.806130949	8.173605731	7.781116592
ENSMUSG00000006456.10	9.15868526	8.480939678	8.911895013	8.698685938	8.780312461	8.512894852	8.921918507	8.993612945	8.697545321	8.744224633	8.761743588	8.929337099	8.777299168	8.809116821	8.804348321
ENSMUSG00000006457.4	4.64840696	4.652720722	5.405241027	5.126902493	4.92440063	4.862621241	5.087206211	5.076075677	4.811130454	5.956474096	5.512100933	4.688827431	5.241560066	4.612392757	5.206872411
ENSMUSG00000006463.13	7.333016523	7.422667242	7.662930783	7.238413952	7.419868746	7.118680383	7.126475681	7.041997602	7.329659941	7.499182265	7.574882094	7.494912707	7.375488391	7.576429274	7.534307778
ENSMUSG00000006464.9	6.771362337	6.558134243	6.58022781	6.588466729	6.883083517	6.789526041	6.68058916	6.65311866	6.808636313	6.491627305	6.549930437	6.774802601	6.658073676	6.241408995	6.498753544
ENSMUSG00000006471.18	8.017506533	7.713161619	8.000700229	7.852028136	7.847182174	7.701647378	7.659272316	7.912833664	7.892462856	7.781652644	7.418266597	7.960959912	7.814242192	7.392442772	7.794847006
ENSMUSG00000006476.19	9.062466778	8.912437296	8.914423737	8.787856756	8.984023465	8.833424577	8.825073972	8.905044866	9.014229845	8.955117387	9.052348885	8.763134331	8.956274764	8.783670434	9.004028606
ENSMUSG00000006494.11	12.24445332	12.01933618	11.27591498	11.94139232	11.60526125	12.04644225	11.91630203	12.08930379	12.0088082	11.89577573	11.12067161	11.71716156	11.42344678	11.5744054	11.36214303
ENSMUSG00000006498.16	10.52506201	10.64482462	11.216637	10.62125255	10.82795648	10.48560099	10.52689066	10.38576114	10.55256474	10.5422335	11.09422955	10.72965055	10.98303824	11.05929129	11.12043334
ENSMUSG00000006517.5	6.861637806	6.974269234	7.207043539	6.862508367	7.013503368	6.942130682	7.013702068	6.931494637	6.882789581	7.034033087	7.088118683	7.061399223	7.0203201	7.218850972	6.960958039
ENSMUSG00000006519.11	9.957409125	10.16824623	10.76301237	10.00523997	10.24341565	9.666950694	9.997840747	9.771751557	9.746468756	9.973363568	11.23222033	10.12130459	10.72298594	11.27593461	11.24049838
ENSMUSG00000006522.17	4.223740744	4.594957483	4.393382005	4.200876081	4.6550462	4.299337037	4.471004192	4.26595078	4.305541673	4.360821464	4.323125145	4.231080709	4.252062003	4.363146686	4.318974216
ENSMUSG00000006526.13	8.246233191	8.381853755	8.895273446	8.492575879	8.636254755	8.732970738	8.567588787	8.855741091	8.502256919	8.696019829	8.84646724	8.76615714	8.597502564	8.347130321	8.688916214
ENSMUSG00000006527.16	8.653583609	8.555170543	8.302109422	8.350241082	8.672375063	8.474596284	8.457702925	8.538321618	8.435974238	8.436246709	8.284633225	8.616364653	8.355611987	8.423237744	8.230685155
ENSMUSG00000006542.13	5.880164042	5.567154528	5.507935289	5.751147683	5.781464835	5.708682519	5.85732458	5.998922414	5.830388165	5.699759716	5.616823406	5.66799512	5.702621871	5.821112044	5.530169901
ENSMUSG00000006567.11	2.917180052	2.877201158	3.392688698	2.844622119	2.883505604	3.070935088	2.873555887	2.866059981	2.879242364	2.956913196	3.190729553	2.850932693	2.951461355	2.861062784	2.896704574
ENSMUSG00000006574.15	2.9491201	2.882611565	2.915286607	2.839466196	2.87724532	2.945437904	2.91112905	3.075472061	2.911697801	2.970618785	2.829038135	2.977457742	2.865054887	3.293836344	2.873624985
ENSMUSG00000006575.14	4.982391593	4.948387465	4.936315458	4.93001664	5.135235825	5.060818255	5.204540646	4.893862034	5.046588907	5.152388301	5.041290796	5.200188495	5.052194374	5.166119289	5.050541678
ENSMUSG00000006576.16	12.96351389	13.00717694	11.73996504	12.81428929	12.45517929	12.79590494	12.79512541	13.00666739	13.10532479	12.63971031	11.89783555	12.74044117	12.17899614	12.21947559	12.01001598
ENSMUSG00000006585.3	6.31748816	6.313454713	6.94590586	6.324479658	6.340907241	5.979814032	6.114853943	6.088536252	6.288453143	6.196871614	6.718596503	6.144434869	6.482970682	6.751260874	6.707936482
ENSMUSG00000006586.15	7.052924931	7.009261272	6.953735012	7.092672652	6.881618395	7.041954902	6.966913054	7.07424056	6.973387722	6.897824078	7.130405945	7.080178959	7.038654221	6.83161155	6.949192068
ENSMUSG00000006587.6	5.242316972	5.407034714	5.122615061	5.182837723	4.929364349	5.27319608	5.418642918	5.454914038	5.338499709	5.361308448	5.296590175	5.235499773	5.165463676	5.053762046	5.28235526
ENSMUSG00000006589.8	8.705726719	8.828416774	9.089910689	8.843675272	8.98755906	8.755388134	8.862562578	8.674353825	8.702366395	8.75286374	9.430983918	8.956565342	9.085407436	9.442651666	9.399610354
ENSMUSG00000006599.13	8.900132821	8.981203752	9.039092979	9.059582684	8.987420564	8.899731208	9.031968845	8.929813221	9.110016975	9.015487334	8.84096779	8.995605955	9.001393507	8.884164112	8.905014927
ENSMUSG00000006611.15	9.432073103	9.493140279	9.135633366	9.188376862	9.398568675	9.029894687	9.187761364	9.12122089	9.141260535	9.160972518	9.252712266	9.260860716	9.356883959	9.65982745	9.480886011
ENSMUSG00000006641.12	8.428601519	8.306954172	8.277378453	8.550550493	8.38882919	8.266708694	8.34615071	8.438247618	8.437321882	8.467964623	8.083764169	8.124912452	8.052057045	7.703850499	7.83233151
ENSMUSG00000006642.3	5.058322238	5.076244447	4.86263446	5.181285084	5.18623343	5.064792222	5.01701623	5.014551331	4.962422452	5.02140582	5.054269532	4.991906339	5.014472336	4.979004997	4.953973698
ENSMUSG00000006649.17	5.711065195	5.598090111	5.993029777	5.673471209	5.784445951	5.69885091	5.867942313	5.647355846	5.718180774	5.856779757	5.873123797	5.627670467	5.928540549	6.014246998	5.931211235
ENSMUSG00000006651.8	7.369749692	7.542505784	7.74161739	7.542181194	7.905140168	7.536120453	7.400182672	7.217726213	7.336107406	7.787248537	7.802914661	7.50349392	7.535553208	7.432900888	7.624675448
ENSMUSG00000006673.14	10.09396008	10.12488279	9.85165762	10.00156915	9.989021733	10.10765278	9.92474726	9.994654947	10.0916666	10.03302147	9.759209012	9.971829805	9.94540589	9.740667031	9.671608264
ENSMUSG00000006675.10	8.552870996	8.642013539	8.592998788	8.572726613	8.710645607	8.686914833	8.849061402	8.644744618	8.676677527	8.616005931	8.72074555	8.68587437	8.689480514	8.71275835	8.634454493
ENSMUSG00000006676.16	11.73795087	11.59754537	11.43557661	11.63432507	11.5571884	11.72129403	11.5799201	11.73514318	11.6720947	11.57994021	11.638653	11.72418406	11.54553644	11.55225583	11.4980434
ENSMUSG00000006678.6	6.975838261	7.153924067	7.299179362	7.072984594	7.193745641	7.020918512	7.103126514	7.051741408	6.956914149	6.971454369	7.139587697	7.059893761	7.022992386	7.013140102	7.01715635
ENSMUSG00000006699.17	12.24825965	12.37099646	12.4408039	12.2733429	12.31653756	12.2745646	12.25822316	12.28278741	12.22183781	12.31065145	12.37227148	12.21598	12.49521857	12.54726938	12.62208939
ENSMUSG00000006705.13	8.159741116	8.16562365	8.226282468	8.23478759	8.330729977	8.05610814	8.127032182	8.054913995	8.143357438	8.031974287	8.012438033	8.02022241	8.178109064	8.152752595	8.094565807
ENSMUSG00000006715.11	9.331098654	9.484504393	8.865233124	9.115540358	8.89362328	9.33366797	9.454492812	9.514842322	9.307048598	9.423637122	9.106765228	9.122606657	9.083334777	9.183391228	9.091300755
ENSMUSG00000006717.7	11.67046512	11.74284545	10.97204481	11.55399479	11.35672823	11.67433556	11.81699414	11.79933074	11.651812	11.78794248	11.21664494	11.56723982	11.32671972	11.49442828	11.50126241
ENSMUSG00000006720.16	3.045521094	3.09388444	3.076935857	3.01707532	3.136715104	3.074406822	3.070378733	3.14488948	3.15120723	3.086876271	3.093026305	3.105709689	3.086159484	3.042795127	3.035623453
ENSMUSG00000006728.12	10.1935688	10.56696913	10.73444699	10.36857713	10.26086572	10.2846549	10.47566865	9.968158268	10.33866376	10.42061273	10.79799657	10.33328806	10.52593854	10.78751608	10.70141963
ENSMUSG00000006731.10	7.949536766	7.7774994	9.224829986	8.150713258	8.188567234	7.60570278	7.392845874	7.438797346	7.537630844	7.732628069	8.879367914	8.099267877	8.913057861	8.884691054	8.850792166
ENSMUSG00000006732.14	8.389827326	8.393530809	8.484544892	8.304855143	8.179988979	8.321732105	8.403568754	8.224006838	8.424313778	8.352716081	8.888437276	8.594144375	8.717413457	8.628151385	8.636093924
ENSMUSG00000006736.9	9.995496846	10.01681013	9.955076967	10.05647918	9.983654137	10.08153674	10.00164041	10.0314298	10.01514508	10.06651725	10.10951841	9.983198703	10.09023835	10.12809943	10.1341009
ENSMUSG00000006740.14	12.1188878	12.1564297	11.78411698	12.06114997	12.14167444	12.07689382	11.95270588	12.17165772	12.1028165	11.96436021	11.93412882	11.97565224	11.97744385	12.49759475	12.22941335
ENSMUSG00000006763.14	6.999283749	7.165327481	7.265205937	7.190860553	7.217672196	7.008125239	6.938792701	7.095799651	7.178572181	7.197601218	7.318889157	7.207365611	7.210765622	7.277193348	7.148678549
ENSMUSG00000006777.7	2.197265247	2.168952791	2.394006002	2.167896491	2.23672852	2.222845807	2.168430001	2.169928046	2.184917535	2.312363088	2.556987639	2.171587135	2.220867956	2.168761059	2.168093204
ENSMUSG00000006782.16	8.782901667	8.80918455	9.699395329	8.779751512	8.88891927	8.759389924	8.87060773	8.572018225	8.907132362	8.896650411	9.415788519	8.904791775	9.181523439	9.154317589	9.188355887
ENSMUSG00000006784.14	5.160849826	5.073162348	5.821498161	5.143467569	5.680212067	5.366505091	5.0665002	5.24007135	5.189415429	5.140148399	5.539839325	5.208391977	5.260130928	5.272246237	5.145560942
ENSMUSG00000006800.14	11.25324974	11.35502723	11.18559497	11.47430218	11.83937493	11.5355903	11.20801501	11.47232713	11.21172626	11.18210141	11.09385759	11.32744536	11.34197959	10.89537343	11.09768169
ENSMUSG00000006818.5	13.95948659	14.03261446	13.3194923	13.80595014	13.49080765	13.92469813	13.97919325	14.18846142	14.04595564	13.98256978	13.38855223	13.78133288	13.45417044	13.56297739	13.43824463
ENSMUSG00000006850.8	6.974589264	6.99778677	7.224601138	7.012372707	7.301920162	6.901216518	6.86531427	6.959679577	6.924602723	6.927197121	7.385860479	7.157063857	7.113726696	7.099378589	7.265733837
ENSMUSG00000006906.10	8.416870672	8.486227887	8.363069814	8.417858583	8.304863645	8.535798874	8.489709843	8.401770252	8.444637694	8.478045673	8.613368756	8.564191706	8.554219378	8.467483708	8.602104588
ENSMUSG00000006920.14	9.954840394	9.918939196	9.981367244	10.16322024	10.00021343	9.891069402	9.896141962	9.941130827	10.05965876	9.948362524	9.791094914	9.930079051	10.05784655	9.870408556	9.948542742
ENSMUSG00000006930.15	6.454089677	6.258517041	7.151396368	6.301319672	6.606513255	6.566300839	6.320373414	6.254063664	6.382856838	6.38834684	6.939309323	6.415663004	6.560706659	6.635323666	6.710375848
ENSMUSG00000006931.15	9.648260072	9.808172037	9.622561699	9.678247202	9.672831341	9.928619702	9.805773877	9.803435629	9.638823711	9.749043331	9.648095856	9.680383686	9.601259579	9.148997992	9.609822618
ENSMUSG00000006932.17	12.91966521	13.06184353	12.95302848	13.06465847	12.7991032	13.07321478	13.07415833	12.99812957	13.09453472	13.00288968	13.04676287	12.88823694	13.03230284	13.29893577	13.1653482
ENSMUSG00000006941.5	10.20535052	10.2423915	10.13677934	10.23525868	10.14460709	10.32306369	10.39579588	10.38539598	10.2451059	10.39349215	10.31154547	10.1269737	10.16625268	10.45708379	10.31010193
ENSMUSG00000006958.14	6.618991066	6.735839677	7.000341451	6.962556555	7.11340885	6.714110103	6.895463904	6.833910788	6.962323053	7.021615561	6.840927531	6.900753339	6.789443692	6.416859541	6.657697353
ENSMUSG00000006998.16	12.1803731	12.30087102	12.04919312	12.30096616	11.96025251	12.22776767	12.18068373	12.31212017	12.28014947	12.2337133	12.36252583	12.24276689	12.25453183	12.58452918	12.3367863
ENSMUSG00000007021.5	3.945118283	3.750604319	3.99399528	3.795276934	3.847854861	3.937986485	3.964028447	3.743207294	3.808156031	4.039324056	3.938368152	3.932714527	3.967204503	3.774058979	3.928028851
ENSMUSG00000007029.16	9.945868787	9.961665238	10.73324308	9.827496141	9.955935848	9.774911165	9.814748116	9.897701475	9.977349116	9.93435116	10.20813127	10.07418765	10.02468948	10.23126576	10.16825921
ENSMUSG00000007030.8	8.548388958	8.640277776	7.795010613	8.703221003	8.208154103	8.592531151	8.525637211	8.821884721	8.729890432	8.377172925	8.144775276	8.465583651	8.266403691	8.554147979	8.116000318
ENSMUSG00000007033.4	7.692425198	7.348206825	7.481969931	7.485043389	7.383661916	7.544506021	7.349508538	7.664793366	7.930730634	7.905211418	7.471858208	7.281592507	7.644723039	8.16934131	7.648407738
ENSMUSG00000007034.15	2.892037184	2.760357838	3.283684961	2.75840251	2.781219145	2.847960783	2.759391209	2.762155319	2.760967846	2.969198404	3.358212899	2.765196341	2.817699501	2.760003582	2.758767324
ENSMUSG00000007035.15	5.994405232	5.729512009	6.616776477	5.86775254	5.451829435	5.550377435	5.63851743	5.392672321	5.744998509	5.741393868	6.676614881	5.369086608	5.990314513	6.310229164	6.431236929
ENSMUSG00000007036.15	10.63093045	10.64705619	10.39664236	10.54300894	10.64714173	10.55094318	10.44609034	10.63206107	10.64006244	10.50719029	10.39639275	10.50062125	10.59316738	10.45020319	10.70380617
ENSMUSG00000007038.5	9.012279659	9.029705926	9.276468475	9.067389091	8.757039156	8.711514248	9.051682048	8.828598768	9.011596822	9.020095248	9.398966203	8.803235801	9.105938707	9.301847182	9.266735834
ENSMUSG00000007039.12	9.534142844	9.671635851	9.836456881	9.666882928	9.787276226	9.644389199	9.744225747	9.661283552	9.664026386	9.765065066	9.9470577	9.593457081	9.950728259	10.29735235	10.04547736
ENSMUSG00000007041.9	10.53492318	10.75745049	11.19129912	10.6424691	10.86855314	10.36014416	10.53111116	10.25163126	10.418722	10.65100535	11.36372005	10.652194	11.17593803	11.54349434	11.46834025
ENSMUSG00000007050.17	7.836173531	7.852829277	7.922691065	7.768840797	7.757279282	7.715876777	7.898884061	7.704017244	7.842054197	7.87941862	7.919286572	7.855598632	7.895993078	8.22949775	8.103743264
ENSMUSG00000007080.14	5.986739845	5.926266028	6.526903254	5.891816078	5.953861688	5.963846537	5.880856671	6.093441294	5.815380383	6.077086391	6.417285787	5.929149993	6.22241275	6.381394497	6.322568645
ENSMUSG00000007097.14	13.57628893	13.36666901	12.78580492	13.44955421	13.15319223	13.51482073	13.33869388	13.62958994	13.66583981	13.47213241	13.09293251	13.41158159	13.23835498	13.01617252	13.06812652
ENSMUSG00000007107.6	4.011213172	4.353033823	4.12499909	4.505246447	4.072059451	4.289397834	4.119214079	4.215547665	4.017350761	4.353255706	4.377105286	4.315544868	4.117786618	4.025686085	4.098443605
ENSMUSG00000007122.11	10.13145363	8.414217504	8.844920704	8.672113198	8.767363249	9.808530613	9.694013459	10.07660069	10.74672902	9.99863722	8.707529559	8.417251672	9.252333725	10.98732172	9.427714327
ENSMUSG00000007207.10	6.460085871	6.156148769	6.281639639	6.264237699	6.225385156	6.075036526	6.270422754	6.140815325	6.128580868	6.313753072	6.448729393	6.130283129	6.313969846	6.466105013	6.088771013
ENSMUSG00000007216.6	8.377580557	8.260079624	8.008299594	8.576363899	8.236520004	8.551373904	8.343761381	8.369887787	8.392665898	8.313760287	8.090527213	8.323640564	8.072853515	8.231240159	8.164824821
ENSMUSG00000007279.14	7.605554722	7.617944841	6.610585578	7.6173171	6.699337553	7.357489842	7.194275405	7.504914318	7.697076876	7.47235251	6.95307162	7.449588922	7.171858466	7.397867004	7.224169802
ENSMUSG00000007338.10	9.711600361	9.731575848	9.555992782	9.675540666	9.554543995	9.707470091	9.790095526	9.777043153	9.804846209	9.747361469	9.51182181	9.521841983	9.523211189	9.628134489	9.503242222
ENSMUSG00000007379.15	5.994947091	5.914530998	5.724103595	5.752204404	6.087700172	6.226713043	5.98138745	6.167818947	6.030377426	6.015186487	5.721348419	5.81333106	5.948646969	5.885914793	5.836619178
ENSMUSG00000007411.16	10.1383261	10.17488322	10.18814616	10.1412731	10.16833184	10.18797201	10.13778761	10.21158974	10.2268474	10.09427354	10.51363791	10.25419912	10.16170901	10.33455781	10.2492564
ENSMUSG00000007415.15	10.94458186	11.02447742	10.56141217	10.97376475	10.83478354	10.98099543	11.01728086	10.96768368	11.05543128	10.97928636	10.33422757	10.74525592	10.52659237	10.58299861	10.57866921
ENSMUSG00000007458.14	10.60901199	10.66442625	10.84220419	10.63338983	10.73295437	10.64248493	10.62198254	10.6072857	10.62794547	10.62647677	10.64258306	10.57785882	10.8668327	10.82336624	11.05525528
ENSMUSG00000007476.18	10.09278531	10.06708924	9.731176975	10.21029045	9.957723957	9.885959464	9.872219509	10.08575608	9.931334388	9.779408311	9.601167119	9.957551065	9.735310959	10.2103651	9.745097444
ENSMUSG00000007480.4	1.981678671	1.968179447	2.213054767	2.01361143	2.162288913	1.994193472	1.967762345	1.968958448	1.99837132	2.034000385	1.977815723	2.030904894	2.088913842	1.968026436	1.967493816
ENSMUSG00000007564.15	11.91464687	12.0447716	11.78219464	11.98582879	11.7429738	12.0049862	11.93548222	11.98535366	12.03982805	12.01051493	12.08623549	11.92767035	12.0144107	12.07226233	11.97215188
ENSMUSG00000007570.16	7.987925249	7.928145013	8.085461056	8.04739629	8.13656941	7.830034647	7.930499734	7.942972654	7.916642098	7.750305316	8.10363692	8.002398784	8.055469791	8.001230796	7.968872567
ENSMUSG00000007589.9	8.431623892	8.658280278	8.272998543	8.3803918	8.086561879	8.292118184	8.703245775	8.418211206	8.36621696	8.445853572	8.5296891	8.309972555	8.259229362	8.544242128	8.515258677
ENSMUSG00000007591.15	2.765310083	2.728178172	2.739330984	2.729567598	2.757115877	2.714900521	2.692595101	2.661827926	2.681101256	2.748233278	2.792746311	2.731564649	2.805968974	2.797929073	2.812445067
ENSMUSG00000007594.10	3.699494442	3.680586741	3.886897366	3.752446372	3.848615092	3.911590997	3.716590776	3.917195025	3.710292442	3.874027845	3.695042628	3.983262075	3.736622609	3.65272222	3.611643752
ENSMUSG00000007603.9	9.215614021	9.198240207	9.230981743	9.157939095	9.087800383	9.248729948	9.175479768	9.149550797	9.216441205	9.201338187	9.300508859	9.232575453	9.295904205	9.225287757	9.119958555
ENSMUSG00000007610.15	8.825383486	8.703069476	8.578443402	8.794714041	8.717569086	8.81986364	8.754578896	8.662780377	8.722532385	8.788019801	8.543349648	8.817564765	8.72565631	8.686768661	8.634676767
ENSMUSG00000007613.15	9.263135829	9.326362744	9.271022337	9.355942594	9.52818025	9.256560501	9.231700449	9.239946752	9.304639692	9.195805634	8.888453849	9.129934647	9.312608368	9.419797092	9.507994586
ENSMUSG00000007617.18	10.41425475	10.1949669	9.553834768	10.20686204	10.19930262	10.38597288	10.31375759	10.43233192	10.37174029	10.15451969	9.418293013	10.13441069	9.741279352	9.621500435	9.836839099
ENSMUSG00000007646.13	5.437508223	5.461070505	5.665064859	5.552947469	5.66048316	5.797626572	5.627777415	5.684690788	5.463110782	5.736912158	5.694253011	5.430889722	5.69973368	5.599656694	5.595782999
ENSMUSG00000007655.16	12.58844315	12.72224152	12.47480826	12.82085504	12.524717	12.82709286	12.81427151	12.63101562	12.80003355	12.83568044	12.05124173	12.41274681	12.39334618	12.19928075	12.30764309
ENSMUSG00000007656.13	10.51844133	10.40612292	10.43757294	10.61541798	10.32812212	10.59668833	10.90955821	10.63407283	10.60064099	10.58948614	10.63723371	10.31593688	10.66390159	10.80495813	10.54663635
ENSMUSG00000007659.18	9.590091991	9.746585572	9.909984633	9.937370458	9.656331182	9.704630242	9.671217979	9.595376264	9.690423036	9.709778773	9.965961429	9.83862803	9.942792005	10.49259608	10.01875218
ENSMUSG00000007670.10	10.02430729	10.00192012	10.32487375	10.19855765	10.15942207	10.06534366	10.15956029	10.15111996	10.07545471	10.03550126	10.11340866	10.30655549	10.14024035	10.14465835	9.926964575
ENSMUSG00000007682.6	7.670193833	7.162666437	7.631202247	7.311520691	8.02071299	7.631765194	7.29617462	6.993153394	7.37928911	7.390409581	7.606579167	7.417831043	7.443467374	8.114536678	7.120646354
ENSMUSG00000007721.6	9.943772405	10.10127613	9.919558946	10.00916177	9.954266857	9.934948877	10.13565691	10.08132161	10.0346325	10.15212943	10.30981732	10.07085061	10.07597138	10.40347761	10.20450367
ENSMUSG00000007739.10	11.07730299	11.12206685	10.99595866	11.18935623	10.91628878	11.13892791	11.1321855	11.15661313	11.12332915	11.20391803	10.93774881	11.17394187	11.08545668	11.08227178	11.127183
ENSMUSG00000007777.9	8.378171802	8.421054285	8.036087247	8.211593037	8.319912908	8.323927308	8.560210481	8.436200955	8.339036061	8.351490805	8.097480441	8.328926335	8.107135514	8.30341995	8.420102272
ENSMUSG00000007783.10	7.153493238	7.138964224	7.27119516	7.137135087	7.249384191	7.055407593	7.096202778	7.037232476	6.983667076	7.059993495	7.452329382	7.065442994	7.364927691	7.196529563	7.32871881
ENSMUSG00000007805.4	6.029922508	5.856172489	6.436337289	6.03082663	6.346681893	5.959464404	6.020549392	5.855284808	6.005064439	6.173829838	6.370329709	6.04315115	6.2550459	6.05309078	6.151538001
ENSMUSG00000007812.16	9.344257631	9.436222422	8.864934284	9.275835134	9.0232583	9.312185976	9.363275882	9.508785612	9.403619964	9.509890899	8.886544532	9.041549443	8.930995637	9.196636501	9.09029623
ENSMUSG00000007815.13	12.65222842	12.71108914	12.71619564	12.69226234	12.71520729	12.65807347	12.69203532	12.70918598	12.72209676	12.72449233	12.78339381	12.67131313	12.85400874	13.05182375	12.99822613
ENSMUSG00000007817.15	10.93946465	10.8575284	10.63169554	10.84622351	11.12800107	10.85342464	10.74416058	10.85049404	10.91076121	10.81788629	10.39183702	11.14899432	10.69581399	10.67112104	10.50781738
ENSMUSG00000007827.10	6.871799764	7.01429783	7.117418959	7.052904434	7.16528195	6.972934709	6.977465914	6.970818119	6.926705423	6.84923254	6.815003152	7.262632455	6.896642804	6.886273577	6.901747568
ENSMUSG00000007833.15	9.088512055	8.804830474	9.444630402	8.882095118	8.883435793	9.071411677	9.299702827	8.640209497	9.073288968	9.12702416	9.468747096	9.250088133	8.904147124	9.180825399	9.382087669
ENSMUSG00000007836.6	11.83991139	12.00761	12.06324787	11.83035479	11.84226152	11.82032182	11.86651052	11.97953697	11.94012727	11.84015101	11.96820731	11.94697785	11.88099564	12.17380228	12.05726541
ENSMUSG00000007837.11	7.384500169	7.336151569	7.431300243	7.431747924	7.429717774	7.553973378	7.395407861	7.21946156	7.527585247	7.540207874	7.617886962	7.469285114	7.474757622	7.638345821	7.60124627
ENSMUSG00000007850.16	11.35202765	11.38352253	11.65578343	11.45479331	11.42325835	11.31895823	11.50577646	11.29508191	11.35904682	11.47920227	11.69588134	11.41896233	11.52207268	11.65614432	11.86459929
ENSMUSG00000007867.9	8.7792081	8.838818936	8.769744193	8.794110228	8.538997023	8.700753264	8.807627342	8.75757929	8.815871251	8.871873972	8.995993582	8.672595875	8.944771188	8.823504289	8.81992232
ENSMUSG00000007872.3	11.01973545	10.98581464	11.40619559	11.17021381	11.39710183	10.88482566	11.18346391	10.83101931	10.90283796	11.02805238	11.62485494	11.0046586	11.34456432	11.40443486	11.60954476
ENSMUSG00000007877.2	14.56192204	15.05587742	14.41240766	15.02759767	13.98189892	14.53111544	14.76503204	14.98513782	14.8777034	15.16737293	14.73113616	14.48418581	14.81653437	15.27755991	14.92577962
ENSMUSG00000007880.16	10.81031066	10.70295877	10.86842436	10.87458498	11.01632209	10.76324412	10.71783586	10.86973081	10.8274474	10.66223525	10.63936828	11.07564574	10.84352581	10.75607965	10.60356827
ENSMUSG00000007888.15	6.780869861	7.07405126	7.521211385	6.965889803	7.429909339	6.999443527	6.58893326	6.705631201	6.84970986	7.119799918	7.454789827	7.076221207	7.665499315	8.524160104	7.557966652
ENSMUSG00000007891.16	14.57298276	14.6300729	14.40304774	14.54998869	14.58413731	14.55979483	14.4932105	14.57028284	14.53579805	14.61136473	14.56826196	14.49183747	14.60256292	14.90122918	14.71078216
ENSMUSG00000007892.8	12.81259715	12.94775902	13.32177537	12.9579666	13.02781622	12.78132859	13.0676755	12.83121135	12.83858783	13.02867304	13.46578942	12.89368208	13.18927735	13.52445046	13.51394541
ENSMUSG00000007946.11	4.596445613	4.626423894	4.536712471	4.533396154	4.604647048	4.511958674	4.654445707	4.489570561	4.456196047	4.621515983	4.632028209	4.746356974	4.609297164	4.633699888	4.581330376
ENSMUSG00000007950.9	9.848940898	9.911405179	9.762251908	9.840014462	9.902066299	9.892572009	9.945183579	10.02377002	9.957463706	9.868579108	9.736053888	9.922377042	9.653208326	9.710199092	9.816014672
ENSMUSG00000007987.12	7.855248666	7.873178283	8.091070019	7.902243911	8.02838729	7.861351109	8.02455672	7.819986437	7.784056129	7.910531618	8.114034625	7.658286282	7.830787935	8.223815529	8.075609222
ENSMUSG00000007989.7	6.224470807	6.077048382	6.203244041	6.021795341	6.441097078	6.344729537	6.237871634	6.473875577	6.329016403	6.263031644	6.099874917	6.302678096	5.958956146	5.904887174	6.053940596
ENSMUSG00000008028.15	3.389417664	3.293326998	3.26602989	3.245437242	3.306812612	3.371124599	3.296228427	3.328516212	3.287489805	3.344234204	3.396800247	3.332981581	3.275071996	3.416833149	3.445535935
ENSMUSG00000008035.12	11.52650376	11.54685391	11.13887535	11.66009091	10.94127965	11.29479157	11.46990971	11.26446089	11.40712524	11.81412507	11.09112274	10.93040517	11.07644195	10.64626943	11.13249172
ENSMUSG00000008036.11	9.854161471	9.93784551	10.07644095	9.846350889	9.805278815	9.829872683	9.950869666	9.824484659	9.767666217	9.926478915	10.41388852	10.03767127	10.12813372	10.53926053	10.3287018
ENSMUSG00000008090.14	9.262173445	9.233036228	9.31469673	9.142573755	9.432110861	9.20321332	9.190356163	9.328409095	9.104291829	9.389496338	8.952364088	9.154884006	8.933921536	8.747951463	8.870941677
ENSMUSG00000008129.14	3.417278206	3.514202987	3.474320209	3.41934567	3.390102618	3.445995197	3.489000747	3.40375901	3.42856483	3.356414182	3.428338005	3.45703747	3.462498031	3.508758475	3.393940223
ENSMUSG00000008136.14	14.55832524	14.69592774	13.54118388	14.41133207	14.03634122	14.33118762	14.60395741	14.44450008	14.38703241	14.32095504	14.11058568	14.23873333	14.13267593	14.75117671	14.47897805
ENSMUSG00000008140.17	11.09075762	11.06418104	11.01396246	11.07090294	11.02550205	11.02602247	11.09984952	11.08198942	11.03974229	11.13536304	11.23189546	11.12042628	11.02593003	11.21727113	11.08195584
ENSMUSG00000008153.11	5.624941631	5.397477555	8.325831888	6.792191416	8.110556559	6.976363463	6.758260311	5.495758065	5.62521114	6.887071388	7.252740851	6.979661975	7.00507051	5.288689625	5.37970804
ENSMUSG00000008167.14	7.273367629	7.369100648	7.508653723	7.238585179	7.150520923	7.239137384	7.304747151	7.394651822	7.254572634	7.27898669	7.589478645	7.144541318	7.299978423	7.4619539	7.386528228
ENSMUSG00000008193.13	6.28729291	5.340293165	8.67286487	5.624408725	5.990822622	5.492267972	5.592849406	5.49767231	5.805040001	6.619012434	7.149034924	6.352538246	6.300439485	5.984375719	5.879626379
ENSMUSG00000008200.14	9.249007324	8.820401949	9.284646086	9.106670695	9.099039221	8.991677209	8.849593134	8.924962841	8.999409204	8.943744675	9.046940815	9.061314672	9.090002764	8.774301481	8.952048967
ENSMUSG00000008206.16	10.55849707	10.38688178	10.12435976	10.15177345	10.04648641	10.24142416	10.29469783	10.25748258	10.03655145	9.927282724	9.793997351	9.832594317	9.889645762	9.968362959	9.874391756
ENSMUSG00000008226.14	9.317822634	9.233309534	8.764789636	9.099033759	9.079013007	9.354715865	9.276960513	9.395219576	9.273808543	9.15108408	8.692722706	9.047488293	8.957889888	8.876851432	8.928051285
ENSMUSG00000008301.11	8.706749351	8.823351301	8.807098831	8.889378182	8.67699361	8.844073438	8.958444791	8.870859885	8.871622143	8.881150318	8.963291705	8.810596931	9.029752182	8.953921416	8.812585347
ENSMUSG00000008305.18	8.353643319	8.28171587	8.431811368	8.485849186	8.572656399	8.342729641	8.390988147	8.196666032	8.463676699	8.330348456	8.112473664	8.224981999	8.231955181	8.346886258	8.323986417
ENSMUSG00000008318.10	7.011760909	6.713642021	7.155493929	6.939524213	6.731846124	6.727725465	6.650502321	6.762343974	6.484259085	6.60029296	7.096826351	7.242366229	6.969978507	7.248467873	7.087955504
ENSMUSG00000008333.12	8.412198172	8.674935856	8.749511146	8.505975942	8.099370634	8.417002595	8.519034096	8.392273405	8.487039847	8.576007012	8.786776283	8.399933685	8.636453914	8.764629899	8.987285363
ENSMUSG00000008348.9	14.4020684	14.37532415	13.84559385	14.23988868	14.20321297	14.4395067	14.28243888	14.41355552	14.50133281	14.27996487	14.25012488	14.42397297	14.10543478	14.06760799	14.19997587
ENSMUSG00000008373.16	9.027911108	9.23882756	9.009273794	9.211383023	8.987311127	9.078421605	9.133309992	9.115209699	9.176894362	9.189346477	9.063062121	9.015383936	9.008940294	9.12817839	9.134594547
ENSMUSG00000008384.8	7.861433483	8.003103013	8.159007798	7.932896809	8.002304169	7.956251406	7.934797821	7.851733198	7.757144522	7.891860524	8.221296167	7.75314522	8.057964038	8.308780031	8.271687156
ENSMUSG00000008393.9	10.11222175	10.14875433	10.5331407	10.25032659	10.60766058	10.22434322	10.21018752	10.07950022	10.10755003	10.31933134	10.39269264	10.32534158	10.37345831	10.60763795	10.26482021
ENSMUSG00000008398.15	10.38941715	10.38812417	10.36693039	10.17249911	10.2464211	10.43527096	10.35068076	10.24871067	10.41900416	10.1464863	10.46297434	10.21510993	10.42161339	10.76645405	10.7304613
ENSMUSG00000008429.8	9.938763811	9.953334632	9.742844679	9.977910117	9.904469174	9.922550488	9.923913439	10.0546125	10.00751216	9.970626648	9.586979203	9.834091447	9.921155611	9.829751107	9.916448766
ENSMUSG00000008435.15	9.593140329	9.398340085	9.059455822	9.450188734	9.298638403	9.431369979	9.667822058	9.541475954	9.579250087	9.644677393	8.917855457	9.347234975	9.117655405	8.922066179	8.921961722
ENSMUSG00000008450.8	7.212215105	6.956176786	6.777502986	6.944803735	7.049374532	6.90413971	7.314791076	6.634679163	7.127406904	7.016023172	6.611303904	6.622467809	6.855874164	7.004621195	6.50261247
ENSMUSG00000008475.13	10.42406171	10.46360408	10.95797669	10.46439302	10.60698551	10.30774172	10.29082442	10.18044465	10.30244523	10.42337681	10.91693478	10.41361614	10.89431667	11.01034187	11.10652662
ENSMUSG00000008489.18	3.72643992	3.534893515	3.59854188	3.725814786	3.640601084	3.67433521	3.730455883	3.549255128	3.543135568	3.834619204	3.598829978	3.614667277	3.675690599	3.528105979	3.678253176
ENSMUSG00000008496.19	7.533557523	7.68789054	9.419479924	7.427101132	7.837449784	7.032241877	7.236912201	6.885332264	7.280610325	7.313474272	9.063572874	8.156585936	8.263235758	8.558486366	8.36480828
ENSMUSG00000008540.11	9.512480506	9.779941227	10.83617975	9.990212451	10.71361789	9.627901006	10.25397831	9.298404343	9.21600511	10.27118089	10.29086692	10.27919604	10.14411022	9.492778291	10.25933103
ENSMUSG00000008575.17	12.42825454	12.44651939	12.275069	12.47809165	12.22800791	12.50967226	12.36938305	12.50217877	12.47655222	12.33668761	12.53365558	12.49939714	12.47147009	12.77246678	12.642441
ENSMUSG00000008604.11	10.98672327	10.95862314	10.53296436	10.9290656	10.73351142	10.92581859	10.99975532	11.01961547	11.05893667	10.92557686	10.69532243	10.9289641	10.75413261	10.76889575	10.69219263
ENSMUSG00000008658.16	9.775319737	9.906589166	8.847642461	9.682627446	8.997057244	9.658979631	9.526520839	9.998368858	9.910452808	9.662116868	8.969024731	9.444488112	8.897074163	8.807536288	8.808239645
ENSMUSG00000008668.15	7.853402249	7.801142052	8.239349967	7.878180716	7.812562532	7.664981618	7.857345887	7.657958249	7.641298197	7.738838	8.183992791	7.807726885	7.932699243	8.116154385	8.154412263
ENSMUSG00000008682.13	10.86964868	11.03793087	11.28597185	11.01516977	11.23695012	10.73470225	11.11885735	10.84844363	11.04290276	11.02202999	11.07733035	10.99039791	11.11515092	11.25907282	11.27978065
ENSMUSG00000008683.16	11.48042642	11.61189923	11.7395364	11.39421469	11.58822917	11.29613195	11.56903239	11.16887051	11.41832099	11.65452001	11.91341312	11.30034797	11.61026918	11.98371765	12.42233067
ENSMUSG00000008690.15	10.67577806	10.65677396	10.76500166	10.65509451	10.67049697	10.64615624	10.63702675	10.67042828	10.61277138	10.75605939	10.7998675	10.6398064	10.83279016	10.83944509	10.74663375
ENSMUSG00000008730.17	11.19108907	11.0674474	10.99203341	11.11021578	11.3625631	11.05684558	10.90640096	11.05601768	11.08975377	10.87454407	10.63590371	11.35110345	10.90197253	10.8124891	10.76170291
ENSMUSG00000008734.9	9.972015819	9.891285462	10.3706715	10.21952898	10.30773603	10.03841797	9.975913255	10.00780358	10.07737845	10.0753848	9.949744863	9.980312888	10.2635289	9.762701107	10.02468179
ENSMUSG00000008763.16	9.763965017	9.695235979	9.5422127	9.665451713	9.983849947	9.74621182	9.669269428	9.67131326	9.787336839	9.693621431	9.367417627	9.613130809	9.555436882	9.522692089	9.399586314
ENSMUSG00000008822.15	7.674888314	7.698336887	7.558505883	7.707202411	7.620165853	7.646089024	7.675491276	7.577796078	7.611884072	7.734071256	7.468817545	7.492771016	7.544236993	7.525012882	7.781994955
ENSMUSG00000008845.9	8.312110656	8.23225095	8.67938133	8.041899615	8.065343509	8.748473757	8.706978803	8.416646073	8.746714565	8.824324511	8.080692745	8.471341348	7.834415992	7.699059562	7.833071286
ENSMUSG00000008855.17	11.11743142	11.12964315	10.69682536	11.1468187	10.91413108	11.17079081	10.99597114	11.23611626	11.26675324	11.02788957	11.02284638	10.93538991	10.9182262	10.9567438	10.69958738
ENSMUSG00000008859.8	10.32272418	10.30253795	10.09742195	10.29555042	9.997909357	10.00106991	10.27161067	10.26115218	10.09868212	10.34413221	10.01555154	10.05923564	10.18828537	10.41436912	10.4299607
ENSMUSG00000008874.3	4.184947055	3.969206364	3.900787227	4.120950657	3.837826372	4.126401481	4.120034572	4.064552269	4.13274952	4.065451838	3.816341563	4.032629796	3.834782998	3.785951428	3.809623442
ENSMUSG00000008892.12	12.72398158	12.82726656	12.32251378	12.72806735	12.409573	12.83066062	12.9114787	12.93622638	12.88679098	12.93841406	12.39912017	12.67628015	12.56805313	12.62058659	12.56730347
ENSMUSG00000008932.9	4.765578352	4.788924177	4.848423005	4.920343951	4.630388657	4.818364318	5.050724788	4.771453105	5.050607429	4.971111986	4.529060708	4.797235004	4.686234126	4.528022235	4.669312848
ENSMUSG00000008958.14	9.38817508	9.350433644	9.351300899	9.267183644	9.424534411	9.347655212	9.357609018	9.323166787	9.349562715	9.356418156	9.498304124	9.433140104	9.359393017	9.499232064	9.474178206
ENSMUSG00000008976.16	10.24333503	10.25864064	9.769424907	10.116137	9.991597925	10.23899322	10.14871227	10.22888795	10.19042744	10.02489007	9.325073615	9.991224056	9.76605759	9.571974535	9.72628394
ENSMUSG00000008999.7	5.08677214	5.178899225	5.135767432	5.234531591	5.141375625	5.230623297	5.053893135	5.153688296	5.118530302	5.094947963	5.151719779	5.43695138	5.022616456	4.908760933	5.079455319
ENSMUSG00000009013.5	9.948371782	10.08434558	10.69528084	10.28833981	10.44644381	10.08328256	10.44904262	9.959600243	10.06429162	10.48609812	10.61531321	10.1359188	10.49931745	10.92912238	10.87678771
ENSMUSG00000009030.14	8.646813874	8.719854063	8.460365214	8.492630149	8.62366129	8.85000853	8.780035733	8.515914194	8.855609482	8.484171398	8.102666744	8.475309446	8.188626378	8.225784867	8.540671455
ENSMUSG00000009035.15	10.47255295	10.4000596	10.32339529	10.36226138	10.64864711	10.4046353	10.30734856	10.39581903	10.4115253	10.31137354	10.26323456	10.49539809	10.3182078	10.4839508	10.25346428
ENSMUSG00000009073.16	11.40051393	11.29419392	10.92706077	11.29422017	11.16946505	11.35010778	11.2924548	11.38695641	11.38654346	11.17163088	10.82811025	11.29773432	10.92000492	10.93436905	10.73366942
ENSMUSG00000009076.10	7.805560305	7.746048532	7.801652308	7.756638936	7.664199308	7.769642837	7.891658292	7.778210853	7.674492284	7.856203612	8.082638635	7.760665569	7.853811671	8.172762034	8.038056641
ENSMUSG00000009079.16	11.18992174	11.10512358	11.40814176	11.07167097	11.05344295	11.1978537	11.2136964	11.17256972	11.40430722	11.21683794	11.49254837	11.15723527	11.35193852	11.3872644	11.29069957
ENSMUSG00000009090.17	11.04820615	11.00299893	10.91756359	10.93961004	10.8539513	10.94661063	10.95296462	10.92709328	11.02771318	10.80973861	10.91928174	11.10066631	10.99955828	11.11143125	10.90121084
ENSMUSG00000009092.5	4.493835967	4.477000156	5.316304764	4.605982201	4.78575269	4.410931155	4.548507385	4.652738618	4.607284907	4.64120235	5.129330371	4.9115372	4.746923928	4.99719901	4.559278953
ENSMUSG00000009097.10	5.30164642	5.322324499	5.826012332	5.315973872	5.67480967	5.312216645	5.342664307	5.361028039	5.323847714	5.596386122	5.910937261	5.438308977	5.38188175	5.304415903	5.490378704
ENSMUSG00000009112.4	11.32786694	11.23602298	10.32384418	10.89943272	10.73436274	10.89750226	10.92255716	11.24877452	11.03598218	10.88471698	10.15531271	10.74910582	10.61609817	10.1699526	10.28232983
ENSMUSG00000009114.17	5.348368798	4.810860211	5.191891618	5.231537486	5.103519139	5.271344711	5.264785031	5.163793871	5.330170998	5.114257748	5.275344804	5.512411926	5.087757977	4.833966449	4.924941065
ENSMUSG00000009145.6	5.156629202	5.119139911	5.507254269	5.292489385	5.393453352	5.020886705	5.133276772	5.124092414	5.1866782	5.184508725	5.594046448	5.204512504	5.464947748	5.290476663	5.336689625
ENSMUSG00000009185.2	8.377925394	8.910525866	9.096833319	8.658514315	9.25833646	7.401648839	7.659204945	7.031124641	7.156275514	7.379900707	10.56996392	8.936096706	10.4605763	11.27737818	11.25693763
ENSMUSG00000009207.15	8.036902719	8.121102226	7.81624447	8.25188723	7.914322962	8.073332035	8.109475362	8.128453923	8.004653877	8.008788185	7.717971014	8.156422445	7.992310447	7.933578903	8.218675219
ENSMUSG00000009210.10	4.881327821	4.806543772	4.860196651	4.762518964	4.770611804	4.877717138	4.817819066	4.729963291	4.895483575	4.750635651	5.065474999	4.782209988	4.744005201	4.542649463	4.711561906
ENSMUSG00000009216.7	5.084252431	5.079176091	4.836719942	4.952458119	5.057053227	5.1819648	4.882930667	5.108206865	5.031980736	4.862566373	4.910772531	5.046351622	4.889933353	4.917412673	4.810176571
ENSMUSG00000009281.6	10.46869294	10.62334071	11.5197913	11.04944974	11.88605235	11.14734482	11.10109697	10.99639895	10.58754861	11.76663106	11.42873128	11.14953791	11.53068401	11.10774404	12.21686707
ENSMUSG00000009291.13	11.51806576	11.68547573	11.46350321	11.60253978	11.55850995	11.62392709	11.60183959	11.68208487	11.60766579	11.6253553	11.53443272	11.5699058	11.51114385	11.59086918	11.71331077
ENSMUSG00000009292.18	6.072447175	5.596089469	6.44641569	5.768315251	5.715176934	5.392477487	5.304422968	5.391693018	5.378317926	5.672432294	6.372162571	5.995317679	6.379994818	6.128211595	6.436253332
ENSMUSG00000009293.17	10.92284385	11.00358116	10.61924494	10.85521848	10.7531329	10.8861988	10.97102943	10.99037274	10.98297349	10.92321959	10.61748635	10.80908098	10.80049832	10.98942299	10.84800223
ENSMUSG00000009376.15	6.16751011	6.207318819	6.849679635	6.425185139	6.879431489	6.379746413	6.300948321	6.281389444	6.475757512	6.364055622	6.641997147	6.70844471	6.805564997	6.268701602	6.521959815
ENSMUSG00000009378.4	5.387840288	5.519215683	5.414216967	5.667525023	5.375333471	5.394550572	5.882976305	5.520951463	5.4136223	5.571876049	5.398232027	5.303034264	5.570291748	5.286050548	5.686955907
ENSMUSG00000009394.13	7.978859567	7.136859141	7.975316746	7.755863379	7.523321648	7.786895468	7.843217942	7.854616138	7.955456609	7.943091246	7.758120703	8.013815058	7.99015119	7.177878473	7.579293747
ENSMUSG00000009406.13	8.380105965	8.259028057	8.176394111	8.377541709	8.353968783	8.471134837	8.17666292	8.350648473	8.502114304	8.349509652	8.220598895	8.36847422	8.328135994	8.210148752	8.31234267
ENSMUSG00000009418.15	10.3638246	10.23215648	10.1559219	10.25102428	10.88644199	10.33969261	10.21478443	10.09612338	10.22313969	10.10087133	10.2431073	10.49971979	10.30565255	10.12630218	9.974584107
ENSMUSG00000009470.17	10.9071604	10.81907923	10.63576986	10.83649968	10.82192819	10.85160799	10.69014619	10.86339816	10.8361551	10.74500949	10.39787888	10.77061594	10.72896717	10.68368544	10.78934302
ENSMUSG00000009535.13	8.246224476	8.223992776	8.383551431	8.271172424	8.155586721	8.179764551	8.198500024	8.169656519	8.250846481	8.059017079	8.225127046	8.158720987	8.325720931	8.290709057	8.269946663
ENSMUSG00000009545.14	9.929483533	10.0323742	9.331378646	9.90831522	9.591337912	10.09696134	9.973502842	10.17406912	10.08233276	10.06549716	9.133429129	9.742256798	9.381186319	9.4910618	9.36601032
ENSMUSG00000009549.14	10.54669804	10.70952422	10.57531218	10.64513089	10.55145246	10.6371443	10.77067094	10.71315768	10.62274012	10.7677215	10.79083803	10.60187593	10.66490093	10.88884437	10.83634197
ENSMUSG00000009551.2	3.177951621	3.128042432	3.133459699	3.160443833	3.103541489	3.054144062	3.044866089	3.065385406	3.12646205	3.063044682	3.154208419	3.220970005	3.134827227	3.180105388	3.109207672
ENSMUSG00000009555.16	9.58557646	9.602065928	9.963589524	9.590984296	9.760936724	9.566926595	9.594034037	9.431454513	9.470078835	9.651861238	9.982124396	9.679157844	9.832287573	9.953237655	9.880593932
ENSMUSG00000009563.16	8.143443138	8.319803586	8.470737234	8.128904605	8.398683765	8.089054444	8.268077584	8.256964616	8.15813287	8.090787255	8.488182397	8.271760961	8.286437762	8.434203718	8.508775582
ENSMUSG00000009566.12	7.644319156	7.588479629	7.928504895	7.698514625	7.861172757	7.783663547	7.756930626	7.7662618	7.705699813	7.754470401	7.981264035	7.738413325	7.759950203	7.828610377	7.900285669
ENSMUSG00000009569.14	9.546369616	9.554740778	9.18587763	9.469968048	9.365280389	9.390115018	9.280554307	9.572680857	9.605545231	9.260765994	9.012709131	9.671151533	9.31313476	9.172165519	9.191874744
ENSMUSG00000009575.14	10.7232059	10.71489156	10.56292835	10.7645908	10.86768026	10.76935597	10.7072258	10.7211464	10.80921392	10.62259834	10.31607199	10.7427494	10.68370596	10.81428804	10.41156371
ENSMUSG00000009585.18	9.669563136	10.6103104	11.09389464	10.2288894	9.944078647	9.573544331	12.13630315	8.890933855	10.10107268	9.903922057	10.50931306	9.664408022	10.88928639	12.69370761	10.53489249
ENSMUSG00000009614.16	8.214138213	8.432525407	8.380487472	8.405618962	8.191661266	8.475378547	8.408651488	8.597695994	8.56497173	8.496678408	8.730220213	8.576552742	8.341318106	8.460557671	8.491679619
ENSMUSG00000009621.18	8.815321337	8.843353578	9.247494016	8.935645343	9.107352717	8.787433489	8.917881168	8.750273464	8.862192822	8.924428146	8.930504291	8.948280348	8.89966518	8.861440008	8.709832869
ENSMUSG00000009630.10	9.908331717	10.0545574	9.882880089	10.00595401	9.902486941	9.866639451	10.02227389	9.947266451	9.874300375	9.961344668	9.78572168	9.970428774	9.84884734	9.90737829	9.896722284
ENSMUSG00000009633.3	9.698680024	9.925009257	10.16300405	9.992028517	10.0547402	9.926353253	10.23707072	9.780303526	9.756947652	10.27363902	9.700742276	9.727370187	9.893847249	9.370923011	10.00325592
ENSMUSG00000009640.11	8.540415779	8.503567859	8.516087855	8.592001377	8.341911326	8.600013683	8.601162028	8.53550502	8.608312367	8.571169208	8.816698616	8.645177846	8.675944062	8.840179064	8.689366443
ENSMUSG00000009647.13	9.058659934	9.030244515	8.890000841	8.935890394	8.856451675	9.17659548	9.121385871	9.221041284	9.217610654	9.101238034	8.841868736	9.110194877	8.832771732	8.977803798	8.843319897
ENSMUSG00000009670.11	3.243135936	3.352333819	3.243199461	3.219932868	3.290353044	3.274007431	3.238975795	3.229847522	3.290255925	3.352339387	3.242010742	3.23684001	3.281845285	3.26767654	3.37025903
ENSMUSG00000009681.10	8.911654622	8.991373878	9.375900131	9.244740728	9.360562967	8.951500287	8.794539747	8.760413475	9.110279313	8.792959363	9.513195537	9.489179963	9.374800853	9.700640128	9.492622484
ENSMUSG00000009687.14	9.145617561	9.525626828	9.711114421	9.323061254	9.695329547	9.001091933	9.144921029	8.79555641	8.999356949	9.154703397	10.3891534	9.668276895	10.1356791	10.70782037	10.48017102
ENSMUSG00000009731.4	4.8007279	4.845238904	4.839477236	4.827522973	4.755131872	4.763004007	4.622061096	4.704059285	4.719481713	4.809780885	5.05425576	4.85933041	4.87494497	4.852127162	4.855837051
ENSMUSG00000009733.9	8.76002338	8.796046843	8.584652529	8.726819694	8.756625331	8.706514205	8.809065457	8.738184539	8.938440785	8.703141006	8.576522999	8.883935995	8.676645996	8.521716625	8.611664356
ENSMUSG00000009739.17	8.833628682	8.876079411	8.86906507	8.574055494	8.882452605	8.939626859	8.597584168	9.058232296	8.671996141	8.569544453	8.727268849	8.909408747	8.64929375	8.653930072	8.547717695
ENSMUSG00000009741.15	9.917741146	9.915105789	9.973540914	9.884734702	9.836588857	9.827574493	9.945567254	9.905263869	10.0348617	9.825967479	9.980573779	9.911843634	9.942557078	9.937375859	9.852998535
ENSMUSG00000009772.15	6.795932244	6.840352761	7.33981044	6.728021123	6.875437475	6.732280217	6.764544093	6.726310551	6.62658882	6.703234793	7.232670567	6.797508461	7.128790267	7.423575901	7.264609503
ENSMUSG00000009828.15	8.685238281	8.790579979	8.764439611	8.813364979	8.927107531	8.760244561	8.658726351	8.75709226	8.641807383	8.742002992	8.655256229	8.76619631	8.774058653	8.715014179	8.770946462
ENSMUSG00000009863.14	13.89395498	13.95208097	13.26852503	13.78004307	13.4336871	13.87426329	13.92339572	14.0694674	13.94594161	13.96132398	13.49515686	13.79561895	13.52129347	13.61833866	13.48830638
ENSMUSG00000009876.13	7.618828081	7.863701146	7.631270219	7.814130083	7.626066561	7.759837179	7.787417321	7.634704635	7.799554788	7.611520602	8.170743852	7.63632008	7.810044948	8.188742521	7.981483784
ENSMUSG00000009894.15	9.492571458	9.448963148	9.210384016	9.449934473	9.497227823	9.542362394	9.456614669	9.613290174	9.493739088	9.422713158	8.931583094	9.492580294	9.41823231	9.526786966	9.52193465
ENSMUSG00000009905.5	7.942571043	8.096925449	8.330479552	8.118042783	8.155090546	7.936294743	7.957018393	7.940250732	8.103713107	8.182255756	8.081547955	8.081657001	8.217107762	8.098445481	8.2378065
ENSMUSG00000009907.17	9.907359739	9.707353502	9.776108746	9.826637418	9.759217249	9.736699015	9.846001963	9.711251387	9.910867841	9.782870591	9.197282288	9.460586892	9.572802296	9.33990777	9.441837392
ENSMUSG00000009927.9	12.21483244	12.36707596	12.64106418	12.36120223	12.28839307	12.26438828	12.5343701	12.31683549	12.29350598	12.49521425	12.63980684	12.2502472	12.49171704	12.74614031	12.6666536
ENSMUSG00000009995.17	10.10913953	10.10164291	9.97380742	10.17062406	9.900492149	10.14313357	10.20392451	10.25811122	10.13826772	10.16531068	10.13659359	10.05792227	10.05642231	9.971507437	10.12087386
ENSMUSG00000010021.13	4.975706827	5.271353734	5.460341703	4.999137594	5.004738147	4.872989201	4.831489548	4.932248667	4.827410979	4.859834335	5.733627039	5.198332814	5.102710655	5.224262712	5.515835897
ENSMUSG00000010025.19	9.613288776	9.640591654	9.529754609	9.656596997	9.645466116	9.586660311	9.665276163	9.592001112	9.656724301	9.648145197	9.445821338	9.592707872	9.532752477	9.553856515	9.592419666
ENSMUSG00000010044.12	3.054659894	2.949048284	3.073113166	2.918711188	2.914524768	2.983379479	2.947837994	2.88414785	2.917299738	3.039416568	3.277066652	2.896995303	2.990773575	2.994278456	2.944092283
ENSMUSG00000010045.2	9.280179459	9.247818169	9.150608606	9.318118302	9.131020662	9.227444679	9.205743487	9.222939601	9.259470651	9.270030334	9.176258448	9.259386022	9.268928276	9.257801228	9.227641026
ENSMUSG00000010047.12	9.39971184	9.570846816	9.277369273	9.344396869	9.622078709	9.401986788	9.417234443	9.494460525	9.475229983	9.404000656	9.24880844	9.373423602	9.219873249	9.664487073	9.455634085
ENSMUSG00000010048.10	10.23584484	10.26739941	9.796767112	10.06045316	9.914450366	10.27246604	10.20853009	10.3453778	10.22574252	10.17733414	10.13526973	10.0808325	10.0719564	10.10963174	10.0609221
ENSMUSG00000010051.15	8.46613369	8.342843644	8.666868123	8.67943461	8.252308822	8.576426549	8.311915299	8.432015996	8.365279699	8.523957258	8.692907452	8.137732026	8.500361079	8.590015638	8.257972389
ENSMUSG00000010054.4	9.697429887	9.734596173	9.708473258	9.753068419	9.639718171	9.796453824	9.850449883	9.870863429	9.779995623	9.836351038	9.78021307	9.764108003	9.722676882	9.771060578	9.804540311
ENSMUSG00000010057.8	8.79521335	8.766102867	8.599432644	8.817767786	8.635725482	8.822481787	8.915173504	8.86072513	8.806035142	8.958832174	8.867928616	8.799334713	8.7829529	8.880940229	8.825195702
ENSMUSG00000010064.15	10.30492838	10.38386035	9.325041432	10.25507866	10.14341113	10.25271241	10.27671414	10.29347425	10.16335218	10.14139131	9.848090144	10.54619663	9.915154871	9.745559899	9.785156669
ENSMUSG00000010066.15	9.333912032	8.648322615	9.107333577	9.467176101	9.162592199	9.777751152	9.530434803	9.73675758	9.880950792	9.435889807	8.665518535	9.215403684	8.834801325	7.346242031	8.404545699
ENSMUSG00000010067.13	9.118817277	9.144529892	9.233439266	9.199471841	9.130086337	9.007253874	9.155225267	9.050951546	8.958534873	9.139031534	9.418874878	9.088372232	9.314283686	9.698316877	9.363485436
ENSMUSG00000010080.15	9.890858575	9.883946614	8.409275679	9.718161621	9.70196916	9.951997091	9.434651822	10.20667944	9.572310161	9.677381641	9.216101482	9.923818949	9.478112604	9.629774446	9.52368677
ENSMUSG00000010086.17	3.558935141	3.428936664	3.526459277	3.548427054	3.602206723	3.574081869	3.552387456	3.507816141	3.583673044	3.716147696	3.716636905	3.547763777	3.571822033	3.415010433	3.523237063
ENSMUSG00000010095.13	10.42645351	10.43859097	10.70957559	10.47782823	10.58717835	10.4023168	10.41230144	10.39551538	10.35456709	10.45191339	10.86786462	10.53216911	10.59525772	11.02453923	10.7622275
ENSMUSG00000010097.15	9.890718806	10.04517559	10.51675828	10.12967702	9.826761532	9.836324358	9.890408973	9.9074055	9.852056069	9.813872509	11.01756265	10.16043346	10.35062558	10.99829796	10.6654004
ENSMUSG00000010110.17	9.346836075	9.37677256	9.740828703	9.568169439	9.634274087	9.578028268	9.422704315	9.413498084	9.549575116	9.578371671	9.686450693	9.517384663	9.593874191	9.572400501	9.600132151
ENSMUSG00000010122.14	10.09184012	9.998675721	9.519374776	10.05580467	9.73743612	10.26259995	10.16504551	10.20359384	10.31774287	10.06368984	9.327798727	9.851363597	9.782569596	9.700200166	9.58595291
ENSMUSG00000010136.14	2.385263441	2.29875637	2.616991842	2.323478784	2.299913203	2.327184979	2.298128463	2.299926247	2.29915306	2.434198974	2.779879863	2.301912077	2.338764208	2.298526151	2.297723654
ENSMUSG00000010142.12	6.330864805	6.447564426	7.8654382	6.333538879	6.728441082	6.076222048	6.042087227	6.069658293	6.033488179	6.469438024	7.1303375	6.498166558	6.822688879	6.656625223	6.718824817
ENSMUSG00000010154.7	3.663145541	3.60868906	3.791451525	3.589243053	3.62580625	3.611045621	3.588938046	3.528251298	3.616835192	3.649960062	3.881055427	3.67637802	3.641455543	3.615980197	3.682347518
ENSMUSG00000010175.13	10.76086569	10.75586392	9.728449525	10.31984135	10.31522567	10.75338567	10.67479328	10.84491268	10.83977337	10.46238227	9.753244492	10.63461291	10.20093011	9.99214933	10.20053306
ENSMUSG00000010205.11	9.875598523	9.989421249	10.03611728	9.871807019	9.89211582	9.901943391	9.798684409	9.846733734	9.900387187	9.819154022	9.963665277	9.972891654	9.987338613	9.886025163	9.90476516
ENSMUSG00000010277.7	13.19308468	13.14501714	12.90785635	13.18438329	12.78342593	13.19681223	13.15737026	13.11825927	13.12436596	13.19607538	13.0733502	13.1610894	13.07704447	13.25663182	13.08524085
ENSMUSG00000010290.7	9.210000423	9.275528412	8.959297164	9.41079631	9.147627599	9.398296772	9.375428061	9.387000367	9.445446936	9.255006376	8.821372051	9.15824249	9.033289191	9.001248031	8.946441695
ENSMUSG00000010307.7	9.714649176	9.906561948	9.626043861	9.535077911	9.441272127	9.759554903	9.668553024	9.806683994	9.799526134	9.742279872	9.657323012	9.632137065	9.514827902	9.679693584	9.645299475
ENSMUSG00000010311.15	3.520738943	3.537618143	3.672390306	3.737662898	3.580889684	3.67999562	3.706370404	3.566170714	3.540555717	3.706765793	3.702370979	3.522233417	3.616148008	3.457569049	3.523844267
ENSMUSG00000010342.16	2.960972463	2.971554936	3.003561457	3.148239324	3.00841223	2.968741355	2.984832087	3.111680777	2.982910898	3.11982237	3.041122553	3.000538765	3.046927525	3.233583734	3.483554955
ENSMUSG00000010358.13	9.331400058	9.381897192	9.419435939	9.451484007	9.423190736	8.949171956	9.276734395	8.988111931	9.146444767	9.143371734	9.927209109	9.447121584	10.01594013	10.15041474	10.1226776
ENSMUSG00000010362.9	9.393817919	9.452774394	9.274082698	9.397237397	9.333084928	9.409355158	9.523688417	9.607211728	9.458729894	9.508325937	9.551748963	9.335252374	9.296638462	9.3611817	9.415944098
ENSMUSG00000010376.15	10.3579894	10.41757975	10.41361482	10.3740922	10.26341709	10.40215728	10.59392874	10.47921727	10.33971675	10.61716108	10.76375593	10.44021518	10.52776697	10.93329519	10.56508589
ENSMUSG00000010392.8	9.391839775	9.450482072	9.412187558	9.424974696	9.368548732	9.437706551	9.366262478	9.471181067	9.513639707	9.439962608	9.326387335	9.474389931	9.479416597	9.383568939	9.48138529
ENSMUSG00000010406.12	8.800693887	8.847950638	8.898633911	8.797844632	8.707495034	8.773541437	8.957057975	8.676429567	8.788114444	9.049366448	9.149804261	8.909718345	8.946206235	9.238531817	9.079217014
ENSMUSG00000010453.12	10.79076548	10.77097738	10.5609966	10.84507901	10.73716652	10.94529637	10.86657727	10.83828374	10.93467928	10.75244412	10.50865767	10.77767941	10.64244641	10.57101517	10.45001628
ENSMUSG00000010461.15	5.050926291	5.013340657	5.209737537	5.142111527	5.146789717	4.993100289	5.211869016	5.019265371	5.218393454	5.048630311	5.15793228	5.157405408	5.108822572	5.000017141	5.088155372
ENSMUSG00000010476.14	8.074106672	8.052425009	8.040856817	8.085579969	8.474736279	8.119369753	8.142991653	8.122347876	8.071407958	8.096434589	7.735698026	8.1177697	7.988017872	8.293013975	7.785505278
ENSMUSG00000010517.7	10.31758025	10.34516327	9.921180938	10.31318269	10.16980441	10.33011171	10.26345004	10.42371736	10.32202153	10.23898807	9.97020309	10.37562677	10.2017161	10.1525558	9.985942684
ENSMUSG00000010529.6	4.676234088	4.75379753	4.909564704	4.862278207	4.953278734	4.637224005	4.74645782	4.636929004	4.704182229	4.714216273	4.894568495	4.692601402	4.90261249	4.826590486	5.006443481
ENSMUSG00000010538.14	5.025171741	4.941713498	4.919404041	5.09064906	4.983564789	4.935666529	5.099087802	5.047104204	5.103399918	5.026187894	5.058192933	5.111297648	5.012660995	5.113267916	5.037207791
ENSMUSG00000010554.14	8.730072723	9.226078554	9.04674609	9.067103059	9.193623222	8.828950036	8.928515991	9.191219602	8.874131336	9.109760199	8.97879604	9.024313162	9.109195733	9.357321409	9.039019804
ENSMUSG00000010601.14	3.119178194	3.15945992	3.168953542	3.133476837	3.4755172	3.17054036	3.117646403	3.169177766	3.14302239	3.173060966	3.292969247	3.333255979	3.227420962	3.174484855	3.424994381
ENSMUSG00000010607.8	9.033252429	9.087611881	8.813828276	9.026136875	8.980203102	9.029447223	9.186104058	9.108314802	9.010286495	9.043100846	9.079674433	8.951828255	8.794212096	8.911851589	9.199916952
ENSMUSG00000010608.15	10.98411867	10.90821927	11.0768684	11.03893069	10.81241342	10.85544219	10.70814206	10.8678146	10.88581922	10.72305448	11.47356922	10.96238789	11.12575956	11.4806954	11.07788617
ENSMUSG00000010609.15	8.690082603	8.625943833	9.064698448	8.786154516	8.632082122	8.71346894	8.773974759	8.75298826	8.656221399	8.693919705	9.242745318	8.821435527	8.984043173	9.255729657	9.099463448
ENSMUSG00000010651.4	5.581026135	5.011389901	6.304952127	5.627332354	5.874972124	5.405984677	5.841775209	5.162950848	5.577518339	5.640593254	5.520271471	5.371460704	5.656071324	5.006429801	5.023287375
ENSMUSG00000010660.3	8.735258688	8.977688281	8.975171668	8.918432937	8.787514204	8.94397134	8.93489499	8.932398324	9.009381717	9.012821532	9.157069792	8.882529286	8.947369823	8.884308673	8.938250738
ENSMUSG00000010663.5	9.802321224	9.69604279	10.03361823	9.797403052	10.10138275	9.857730673	9.822328246	9.695611778	9.733694014	9.7470289	10.11948008	9.69749065	10.00967338	9.908819783	9.926803897
ENSMUSG00000010721.15	8.644231294	8.539989472	8.171451346	8.653739764	8.324038139	8.671318955	8.599200912	8.925052211	8.673755861	8.534318636	8.027782832	8.355037341	8.360090954	8.167460831	8.047096491
ENSMUSG00000010751.15	6.717723331	6.574948119	6.819910122	6.536397574	6.786175776	6.704238658	6.706118401	6.795922694	6.717666415	6.779941709	6.731302906	6.857510712	6.725051191	6.791034245	6.828666759
ENSMUSG00000010755.17	8.708004892	8.601119674	8.960328296	8.685910099	8.725286209	8.509845387	8.85830791	8.837385902	8.770211523	9.073114253	9.335529806	9.038758555	8.990509736	9.275320665	8.989409432
ENSMUSG00000010797.6	4.960320379	5.097945496	4.938333384	4.784970791	5.30862034	5.065271976	4.964577351	4.919461845	5.058685073	4.918394259	5.0351503	5.041015714	4.833466872	4.848686598	5.012352814
ENSMUSG00000010830.8	7.98419657	8.030496239	8.198458006	7.949761905	8.258668553	8.096498146	7.946337252	7.793827896	7.921236125	7.879776959	8.199708575	8.165159433	8.394654875	8.318930066	8.374962877
ENSMUSG00000010911.12	9.560757237	9.531032229	9.216615783	9.504756676	9.350176906	9.612163953	9.738886172	9.692964789	9.576832923	9.645159962	9.432444833	9.587320764	9.549548747	9.563455386	9.632916569
ENSMUSG00000010914.10	11.68949219	11.6432497	10.99871695	11.42320811	11.19787461	11.56254516	11.52753088	11.74082352	11.62482832	11.58377628	10.96107321	11.4443133	11.20229651	11.2134347	11.22911196
ENSMUSG00000010936.11	9.177676077	9.159611684	9.139220707	9.174145529	9.070866942	9.290997917	9.273858382	9.270477932	9.197342747	9.165501283	9.186205704	9.132499757	9.26353186	9.39585383	9.243049089
ENSMUSG00000011008.13	4.55970979	4.584961973	5.494978607	4.660454704	4.629813604	4.455758222	4.492600688	4.433098102	4.424464263	4.615681644	4.766639821	4.702314577	5.160013787	5.131301372	4.901295119
ENSMUSG00000011034.6	4.13956939	3.945811577	3.995888633	4.026765757	3.949590705	4.060649622	4.283979702	4.362934149	4.042354408	4.0112136	3.991895443	4.067205579	3.909143166	3.874876443	3.938671189
ENSMUSG00000011096.17	10.73059505	10.61978275	10.53466515	10.67946743	10.59420074	10.62068522	10.72012589	10.73326786	10.74490707	10.76617626	10.7540908	10.72243498	10.66054286	10.90459963	10.74390848
ENSMUSG00000011114.18	9.793167111	9.885877914	10.08130734	9.864291281	9.954122675	9.74660446	9.834414247	9.782495089	9.825800778	9.705801378	10.18493792	10.06764276	10.16538882	10.20076404	10.29368471
ENSMUSG00000011148.14	12.15836556	12.20945708	11.49287638	12.09927085	11.66648313	12.22029631	12.25077759	12.37254371	12.28959012	11.99271901	11.62329506	11.89267503	11.85263155	12.07080846	11.72536109
ENSMUSG00000011158.8	9.292399456	9.11210126	9.314789141	9.125584474	9.235346196	9.17945789	9.132234925	9.117551625	9.02679887	9.092693448	9.235553048	9.288895837	9.28434064	9.240899994	9.181692814
ENSMUSG00000011171.11	4.823796478	4.967899021	4.927831073	4.793540044	4.750566117	5.310575562	4.940797356	4.966611337	4.901549049	4.709537815	4.840441557	4.81957464	4.827169548	4.766498655	4.76730517
ENSMUSG00000011179.8	10.51007288	10.69323839	10.77994195	10.54477889	10.33064161	10.46578966	10.62314548	10.55771214	10.64402831	10.48627439	10.73832241	10.60177799	10.79152557	10.9431857	10.84911618
ENSMUSG00000011254.16	7.211287654	7.208271402	7.153568397	7.122944976	7.148506066	7.229230496	7.178748753	7.325665086	7.096875249	7.14371766	7.452227144	7.246648326	7.092886674	7.13089796	7.278356893
ENSMUSG00000011256.16	10.2278684	9.841859979	9.703624741	9.839870342	10.09157593	10.29927131	10.15268956	10.01308133	10.1400029	9.845609749	9.763325625	10.40177085	9.990743483	10.17351884	9.699757041
ENSMUSG00000011257.19	13.27346381	13.17510622	12.75441534	13.14709771	12.91238998	13.0290639	13.04074979	13.12288197	13.14818725	12.95886387	12.83115093	13.20764687	13.01815904	13.11171639	12.84335002
ENSMUSG00000011263.16	5.928163715	5.887354541	6.107156223	5.950331573	6.061155303	5.917139974	5.859995026	5.794339755	6.083377516	5.827327235	6.096286607	6.003588811	5.90925794	5.815432552	6.212857945
ENSMUSG00000011267.8	4.178498516	4.24434127	4.652602417	4.2011283	4.385681222	4.151461877	4.281039682	4.161888688	4.137743215	4.336880818	4.471406911	4.39124369	4.329167541	4.337709354	4.456979132
ENSMUSG00000011305.11	11.15276886	11.07719091	10.42871617	10.85337162	10.81599273	11.12145943	11.12299982	11.14351953	11.24945269	10.93347648	10.40320626	10.8683004	10.61636454	10.37686299	10.56614185
ENSMUSG00000011306.7	9.153973592	9.303778903	9.201029017	9.218648413	9.027278263	9.241707695	9.280064721	9.29275631	9.309699681	9.30846293	9.282297987	9.197717462	9.305226415	9.331976905	9.292937837
ENSMUSG00000011382.8	9.748934952	9.733401513	9.840070721	9.822813552	9.874822014	10.02219102	9.962154608	9.955788937	9.928492634	9.902152025	9.393978461	9.848003709	9.522165523	9.33390573	9.322647179
ENSMUSG00000011427.16	7.690336152	7.810974876	7.593083794	7.753886239	7.584980554	7.669037217	7.847744056	7.65880506	7.654859193	7.680387982	7.192133929	7.555518656	7.502535094	7.382783574	7.417129262
ENSMUSG00000011658.16	8.856454911	8.815241234	8.831282026	8.813880233	8.814655491	8.815704437	8.784552711	8.7058715	8.784701964	8.81768104	8.996174405	8.583602367	8.808535126	8.569402972	8.775093321
ENSMUSG00000011751.16	4.069687046	3.937333927	4.095372883	4.288430833	3.896683655	3.927060409	4.015417289	3.958161693	4.006460255	3.997255117	4.094576267	4.077099579	3.934233312	3.98126826	4.003104381
ENSMUSG00000011752.7	11.60178864	11.56103993	11.84172337	11.57425373	11.97219239	11.67638806	11.75377309	11.5275234	11.46936037	11.7422666	11.66539748	11.7427472	11.71251087	11.92789025	11.69945262
ENSMUSG00000011831.16	9.199135948	8.900700341	8.85801271	8.748671583	9.053437046	8.774938486	8.784455167	8.858210002	9.070309538	8.848625507	8.914910829	8.976255112	8.662813098	9.010044408	8.953381132
ENSMUSG00000011832.15	9.285710422	9.114004796	9.190461709	9.267532733	9.256684343	9.230097127	9.337590453	9.292780894	9.227938466	9.250429231	9.262746576	9.383535732	9.157758131	9.287557672	9.169665066
ENSMUSG00000011837.4	8.526646578	8.584781673	8.536372499	8.623351728	8.397358065	8.597333864	8.628194512	8.654371957	8.561936825	8.653509274	8.745910264	8.638751338	8.560359645	8.782443862	8.645365081
ENSMUSG00000011877.13	10.95484992	10.93812392	10.55699318	10.80649748	10.84893301	10.82191565	10.78685904	10.92315372	10.83346277	10.71120363	10.74532308	10.94133188	10.75315963	10.82513868	10.75470744
ENSMUSG00000011884.13	9.669215338	9.343523962	9.931978984	9.60924945	9.647764691	9.675408113	9.604381844	9.497095417	9.597114349	9.671937932	9.869137132	9.625149093	9.818534912	9.836729089	9.878742928
ENSMUSG00000011958.17	11.45465166	11.52685245	11.25615719	11.44649567	11.30966292	11.4709919	11.39564981	11.46996817	11.43288783	11.44828942	11.2864429	11.32746107	11.34556607	11.47982531	11.27228114
ENSMUSG00000011960.12	9.480565484	9.422013334	9.490247834	9.63822626	9.477057704	9.392249275	9.334491369	9.517686417	9.446983213	9.322373738	9.955643574	9.468652899	9.740998011	10.25515571	10.04862525
ENSMUSG00000012017.4	8.87387486	8.795974091	9.32393393	8.939998671	9.134400706	8.913153122	8.788780673	8.824423474	8.876086566	8.859196687	9.646948625	8.900413372	9.107531322	9.153624489	9.348072072
ENSMUSG00000012076.8	8.565272867	8.52098209	8.47178175	8.563619229	8.61175662	8.736317056	8.609469856	8.770435997	8.684200286	8.800159902	8.501769662	8.557236048	8.420706405	8.663619935	8.394936052
ENSMUSG00000012114.17	9.612179146	9.566137454	9.592724721	9.67581186	9.590033572	9.481756818	9.506997926	9.47140306	9.49534349	9.32244173	9.630242182	9.613437824	9.663847269	9.615437273	9.542570623
ENSMUSG00000012117.13	9.482183302	9.417358898	9.399500139	9.578201037	9.58354063	9.622037321	9.604756208	9.537412261	9.548594363	9.566977709	9.570913463	9.483036785	9.331357295	9.648835374	9.496828384
ENSMUSG00000012123.17	4.785759731	4.771091009	5.293122438	4.833004534	5.041871002	4.846088365	4.551666633	4.586651179	4.536253136	4.59747023	4.985753429	5.004793563	5.303337577	5.108558807	5.410180979
ENSMUSG00000012126.16	5.778648269	5.750239639	6.64274849	5.848694686	5.867397824	5.649904823	5.55450328	5.668850987	5.560904258	5.644401204	6.704374752	5.992676826	6.816861158	6.327839775	6.598924131
ENSMUSG00000012187.13	3.278527437	3.226160021	3.452377003	3.278313465	3.448968422	3.332200465	3.310645201	3.236262393	3.276589537	3.480974928	3.367496733	3.27972151	3.318903087	3.206168115	3.21176516
ENSMUSG00000012296.16	9.267408184	9.035954338	8.999044384	9.199125842	9.001022109	9.031235162	9.207448486	9.239100727	9.363695376	9.225164972	9.106996444	9.242558205	9.133072094	9.260382819	8.93265721
ENSMUSG00000012350.15	3.663182721	3.604776232	4.359576369	3.601112585	3.526815491	3.566923067	3.785593549	3.493637101	3.502448595	3.609589057	4.278778523	3.499270587	3.665959793	3.550016211	3.521654212
ENSMUSG00000012405.16	11.6777446	11.98598493	12.06713404	11.84915885	11.87711655	11.70484214	11.95015038	11.80805809	11.81965474	11.84283251	12.09824725	11.67121703	12.03689857	12.34571695	12.42826163
ENSMUSG00000012422.14	8.982565831	9.0746812	9.171509781	9.041492729	9.243699184	8.911654458	9.077149451	8.955489044	8.984183085	9.044902162	9.227956702	9.099409042	9.175525189	9.28013517	9.524262542
ENSMUSG00000012428.9	9.990397196	10.18829485	10.28736592	10.14495431	10.40913204	10.23236233	10.31282512	10.21172389	10.27523871	10.25811103	10.02651998	10.11800294	10.29157445	9.732509132	9.800132724
ENSMUSG00000012429.9	7.304556167	7.370884159	7.309857064	7.008418499	7.209532425	7.36140754	7.525930189	6.966494995	7.453194377	7.215583875	7.181617094	7.375219263	7.290469731	7.396689565	7.604176674
ENSMUSG00000012443.4	5.858813677	5.922289305	6.486115583	5.78544447	5.776519964	5.836548638	5.686225508	5.680885566	5.977764392	5.756851238	5.956893748	5.843584255	5.967778154	6.217148792	6.064917832
ENSMUSG00000012483.4	7.775348198	7.945981695	7.985383517	7.814229024	7.949085874	7.870221563	8.010560489	7.798859831	7.926478018	7.988605484	7.988368673	7.887178367	7.839493	7.968918185	8.478742433
ENSMUSG00000012519.14	7.000532449	7.245852341	7.001850287	7.0260078	7.441662003	6.898520199	6.938297061	6.570142462	6.778203208	6.585557169	7.433720505	7.176898108	7.380038531	7.834878382	7.811352977
ENSMUSG00000012520.10	2.23899421	2.200962355	2.288534789	2.26486804	2.232847417	2.284615724	2.260570447	2.201777315	2.229473344	2.364167981	2.296216904	2.27891225	2.282516673	2.213873892	2.278104379
ENSMUSG00000012535.14	10.31936597	10.45724703	10.28510493	10.35674361	10.15849516	10.40336878	10.28006747	10.381513	10.43439357	10.35395932	10.52485567	10.4112176	10.47022778	10.70109164	10.31007994
ENSMUSG00000012609.19	8.029568674	7.902993273	7.712004136	7.735136655	8.15834616	7.626679154	7.944359472	7.79472215	7.843925509	7.827066124	8.127565887	7.938171476	8.166738244	8.208585954	8.001373911
ENSMUSG00000012640.16	8.728613074	8.407846996	8.08142774	8.373923487	8.472576904	8.295461853	8.428238383	8.734173066	8.493756147	8.355999098	7.865893285	8.171535983	8.135141741	7.894728419	8.216163849
ENSMUSG00000012705.16	5.83797661	5.53684928	7.235474966	6.552454247	7.688034724	6.060551476	6.301217804	5.875845886	5.8994694	6.891459219	7.115955386	6.727535927	6.846123907	5.577052221	5.678724904
ENSMUSG00000012819.15	7.021550335	6.802040283	6.65122306	6.384962521	6.108120969	6.930631503	6.865074144	6.959390038	6.768655816	6.781984054	6.734057739	6.800584115	6.386516953	6.059260978	6.38850602
ENSMUSG00000012848.15	12.25819543	12.37197948	12.76565351	12.4356259	12.45810702	12.19429796	12.48281842	12.2607719	12.29204833	12.45487856	12.82907387	12.37472583	12.61924683	12.91316046	12.80935848
ENSMUSG00000012889.8	5.818478932	5.738451089	6.546318204	6.139957653	6.381243553	5.504637106	5.355322546	5.416663944	5.498026636	5.471897993	6.702254263	6.006157316	6.457731452	6.607727574	7.25423772
ENSMUSG00000013033.16	10.34683154	10.26012639	9.817905844	10.17313778	10.05723719	10.49721669	10.1840211	10.46745849	10.33646527	10.30312848	9.77068347	10.40118857	9.805612707	9.59301693	9.631982819
ENSMUSG00000013076.17	11.20633321	11.09819156	10.66297642	10.99722406	11.29417898	11.15189725	11.05204515	11.19465699	11.13694907	10.96043871	10.91892084	11.28682246	10.79500532	10.93821283	10.69292992
ENSMUSG00000013089.15	8.65776954	8.612969112	8.970148866	8.775332636	8.674072259	8.548273233	8.480302641	8.459599363	8.590290138	8.434391583	9.15099456	8.84660099	9.163427973	9.265001332	9.166434892
ENSMUSG00000013150.15	7.014040043	7.262368404	6.951455115	7.01041759	7.176822329	6.849325369	7.377699012	7.060301043	7.473325146	6.967373441	7.045870501	7.404552743	7.091120941	7.242034689	6.857424899
ENSMUSG00000013155.10	5.835381135	5.976672918	6.311869706	6.033472294	6.091006067	5.974696629	5.908138798	5.986289729	5.907270084	5.984058605	6.357207959	6.008934086	6.112029733	6.161314635	6.087137458
ENSMUSG00000013160.7	10.03435817	10.09415941	10.28784123	10.11322044	10.11026311	10.04702407	10.06978912	10.04360876	10.04189724	10.18404036	10.42298426	10.30055134	10.2754439	10.44259425	10.33030846
ENSMUSG00000013236.17	10.94787366	10.53781861	10.58809604	10.71956922	10.88879192	10.97566475	10.76211897	10.95618818	10.87446931	10.59921181	10.55297927	11.09901962	10.48995724	10.27013479	10.19180244
ENSMUSG00000013275.9	10.75544742	10.75401281	10.33962533	10.7119264	10.44230889	10.8564376	10.64681215	10.93656244	10.90148762	10.68274419	10.09197023	10.6797065	10.40620682	10.10095378	10.29544651
ENSMUSG00000013367.5	3.914531628	3.933241608	4.004904084	4.050953161	4.018174125	3.96404525	3.919498587	4.066848347	4.020566878	4.166456664	4.014491589	3.962223533	3.969688708	3.831986234	3.900931532
ENSMUSG00000013419.7	11.72267916	11.55645773	10.96455334	11.52770921	11.42290905	11.60163961	11.47558857	11.71619866	11.65878778	11.42068833	11.13065255	11.53089683	11.24547722	11.44673019	11.0188591
ENSMUSG00000013465.19	9.978524695	9.932538044	9.973672762	9.942897899	9.91076939	9.855690592	9.904379361	9.935073756	9.944542136	9.951890246	10.06304223	10.13139501	9.995102731	10.024242	10.01040851
ENSMUSG00000013483.14	3.483508096	3.474208982	3.507073548	3.525627553	3.491445682	3.422738154	3.563647869	3.529289352	3.587426127	3.543084612	3.509769355	3.603111441	3.487276682	3.424233347	3.451985381
ENSMUSG00000013495.15	8.527254296	8.453421555	8.632012022	8.607128041	8.509867075	8.548755209	8.651341157	8.452054421	8.515582448	8.592168136	8.497957024	8.480502398	8.625277209	8.368415635	8.59613748
ENSMUSG00000013523.13	3.811635457	3.883614861	3.9599236	3.795630606	3.837914188	3.920991201	3.98193313	3.762209691	3.990543035	3.918175804	3.96674451	3.881663081	3.874195713	3.902051812	3.867271186
ENSMUSG00000013539.14	11.69979534	11.62705621	10.90366493	11.53072942	11.33029103	11.54245556	11.62575868	11.62888001	11.59905453	11.48976849	10.92739753	11.36174068	11.13461249	11.12326825	11.1271617
ENSMUSG00000013584.5	7.869561849	8.042988487	8.293550566	8.260613243	8.512002759	7.652589046	7.804985212	7.40168627	7.929921844	8.137050158	8.41072013	8.123936673	8.496370548	8.719371742	9.191123215
ENSMUSG00000013593.12	14.50787694	14.5920191	13.97520353	14.44823332	14.15319345	14.49293944	14.55247696	14.63996308	14.56131577	14.54947397	14.40532028	14.47672957	14.20488396	14.46480474	14.19611069
ENSMUSG00000013622.15	9.870166016	9.894524113	10.08916843	9.965302963	9.761457958	9.883127148	10.01058595	9.909297461	9.890570964	10.05949831	10.27633578	9.960175357	9.979459688	10.23445433	10.08085682
ENSMUSG00000013629.16	9.422992802	9.243165487	8.96997408	9.067629951	9.181666734	9.283115629	9.130218142	9.514210876	9.175012658	9.162004361	8.942151987	9.356930852	8.93198396	8.354450577	8.779961166
ENSMUSG00000013646.17	9.815098274	9.478217309	9.511527373	9.548236244	9.475870876	9.594425315	9.586916085	9.7638749	9.746500753	9.722570461	9.614281901	9.700973365	9.596160261	9.566266193	9.549080957
ENSMUSG00000013662.6	10.89168344	10.95348784	10.44258277	10.83516075	10.69555668	10.90183544	10.88027055	11.06646652	10.90614784	10.83949173	10.14758474	10.65846679	10.55985096	10.46214937	10.6992636
ENSMUSG00000013663.7	11.38118549	11.32996134	11.30539887	11.40958348	11.40032031	11.29849499	11.18047727	11.23602999	11.24277784	11.23773419	10.95623114	11.35145189	11.2628245	11.20123387	11.28580253
ENSMUSG00000013698.12	11.75691272	11.59536801	11.97193248	11.65116485	11.77296012	11.64018714	11.76851839	11.66885844	11.93551745	11.68872485	11.9941244	11.65096949	12.03659353	12.04400074	11.97028405
ENSMUSG00000013701.13	12.19785898	12.26469904	11.74415794	12.09113975	11.93831852	12.20578389	12.24640591	12.30969812	12.21943055	12.27401006	11.81050088	12.14172762	11.97669936	12.15546306	12.12875957
ENSMUSG00000013707.3	6.771050744	6.730882237	7.462816828	6.869507678	7.167568669	6.446189078	6.658219769	6.549356925	6.575621038	6.801311151	7.516331374	6.797743623	7.458219631	7.558702083	7.70897122
ENSMUSG00000013736.16	9.213197287	9.277849833	8.982346816	9.09571551	9.092630892	9.274443154	9.247313559	9.302377954	9.173662034	9.168119369	8.731404137	8.967800207	9.020160721	8.923907055	9.220482264
ENSMUSG00000013787.15	10.61130958	10.60732533	10.94072335	10.71105551	10.75017577	10.52248279	10.57172378	10.4918059	10.55919002	10.54546944	11.10346529	10.74715554	10.88727398	11.04288301	10.96791336
ENSMUSG00000013822.7	9.087861929	9.100121593	9.295094777	9.105001635	9.097340982	9.08596445	9.157501046	9.140681784	9.03430467	9.144428197	9.302806403	9.062807051	9.026129248	9.366091202	9.188826588
ENSMUSG00000013833.15	10.12103815	10.16545636	9.766784622	10.03844385	9.698261791	10.08163936	10.02273535	10.23140753	10.24226526	10.02813431	9.877311262	9.994846084	9.867922972	9.936668238	9.81581842
ENSMUSG00000013846.10	9.940958204	10.1041966	10.22356081	10.11335111	10.38301655	10.07707482	10.10620431	9.907485535	9.879754471	9.996089993	10.21354806	10.2511608	10.26344335	10.36782736	10.23014963
ENSMUSG00000013858.14	11.650603	11.62218766	11.4098013	11.59397339	11.46458966	11.56730487	11.58599508	11.65716762	11.66612203	11.55127831	11.50707612	11.63458198	11.48209469	11.595674	11.52797542
ENSMUSG00000013878.18	8.91437123	8.730396678	8.541523222	8.710537109	8.602840103	9.00448622	8.895753575	8.828947063	8.879684452	8.800545761	8.454386416	8.476155557	8.527235737	8.449154941	8.439501041
ENSMUSG00000013921.15	8.438506118	8.094193401	8.434117989	8.347545172	8.299365018	7.923050406	8.260784138	7.976672339	8.36964338	7.972809263	8.386634326	8.096499259	8.496751088	7.947544146	8.309980158
ENSMUSG00000013936.12	16.38463973	16.74748832	15.61375361	16.56302476	15.89636084	16.53552163	16.76631367	16.8141539	16.76916366	16.63413723	16.44282924	16.47187857	16.33891086	16.88204288	16.5029201
ENSMUSG00000013973.12	8.982956197	8.9255936	8.699106481	8.862065337	8.820315966	8.765465692	8.937532944	8.841107789	8.824493115	8.796142866	8.951157935	8.883451235	8.785089539	8.83517366	8.706725949
ENSMUSG00000013974.3	3.679402025	3.782451448	4.149808702	3.789993562	3.754571785	3.718992018	3.677202438	3.653499782	3.714322398	3.810357407	4.282491505	3.782821951	3.930649857	4.02940476	3.849268892
ENSMUSG00000013997.10	9.31801123	9.354828514	9.237017884	9.345195789	9.24997442	9.298469033	9.515799414	9.430768293	9.423003761	9.445688677	9.220010449	9.221004885	9.328073265	9.307379095	9.136520906
ENSMUSG00000014030.15	6.265101755	5.115342015	8.413757849	6.007943375	5.895429008	5.676949608	5.606131029	5.219094867	5.563022438	6.057239693	7.356956144	6.415182534	6.322245975	5.98765626	5.773840939
ENSMUSG00000014039.18	6.878169741	6.823489054	6.896353811	7.086304295	7.041021318	7.136304898	6.837380391	6.891261928	6.826662646	7.342645483	6.636647878	6.945930768	6.825342683	6.814881218	6.882546624
ENSMUSG00000014074.17	8.978616161	9.034512541	8.781745738	8.904621441	8.868018057	9.02257903	8.962953298	8.98844685	9.0226579	8.870684334	8.772696512	8.926469342	8.864468628	8.822921604	8.752816703
ENSMUSG00000014075.15	7.442003977	7.661858919	7.499312413	7.593986987	7.47831579	7.613002522	7.630954868	7.585075502	7.435780473	7.570812723	7.765910655	7.52769845	7.6529134	7.73334631	7.91501749
ENSMUSG00000014077.13	10.92794973	10.9346808	11.16220192	11.06603169	11.01748319	11.0694037	10.96769743	11.00513335	10.92390156	11.0394693	10.82821632	10.99891451	11.00926106	10.89198093	10.89739955
ENSMUSG00000014158.12	7.268436328	7.117530858	7.334864113	7.326887646	7.331966687	7.212588128	7.074493079	7.28411219	7.160791754	7.195817575	7.332088427	7.335626464	7.17650601	7.500779037	7.481068289
ENSMUSG00000014164.15	7.438842636	7.448857347	7.092578861	7.173275589	7.154250045	7.55020029	7.343674533	7.36351436	7.515029978	7.315392045	7.149334855	7.337715268	7.170286974	7.119599534	7.097881907
ENSMUSG00000014177.10	9.25477074	9.403372698	9.105422369	8.987543785	9.163628313	9.216927561	9.289600275	8.7930249	9.126060259	9.203037122	9.107053687	9.148479769	9.262329554	9.109347858	9.451772986
ENSMUSG00000014195.15	10.72622561	10.80327782	11.10172104	10.86009437	10.58684876	10.74877817	10.81038789	10.82398903	10.86271644	11.12435288	11.23947715	10.99071022	10.91021698	11.2068919	10.92572578
ENSMUSG00000014198.15	4.018506628	3.8954312	4.035517514	4.069545839	4.150731781	4.007210538	3.894664655	3.910888124	4.130275839	3.985855669	4.036651247	4.057168692	3.927011542	3.961723972	3.935815241
ENSMUSG00000014226.10	10.19835276	10.21158539	9.889409864	10.21713779	10.22141451	10.10885132	10.29449719	10.22281334	10.1656572	10.27638846	9.920511543	10.18290465	10.13742035	10.33521573	10.58139927
ENSMUSG00000014232.14	7.978078031	8.056626964	8.034108149	8.001756104	7.974635981	7.960075528	8.089832724	8.051589967	8.086307639	7.999367053	8.116550015	7.999492703	8.101757499	8.160688167	8.10281467
ENSMUSG00000014243.5	7.506247109	7.626220955	7.21763014	7.34503726	7.293638352	7.559970004	7.555187495	7.726955969	7.582086198	7.568844446	7.320342434	7.337650358	7.393817199	7.497644453	7.341354915
ENSMUSG00000014245.8	6.259669797	6.156902726	6.333470875	6.253041433	6.286742759	6.162346473	6.071351929	6.247424757	6.106929012	6.32173477	6.321533792	6.266906731	6.259205035	6.141253932	6.083071109
ENSMUSG00000014294.4	11.22351556	11.32774351	10.9034264	11.12196964	10.9907513	11.12451493	11.42196242	11.27697143	11.14527773	11.36127087	11.46936038	11.26478872	11.1635624	11.55265091	11.4600995
ENSMUSG00000014301.13	8.455751136	8.654202437	8.429481995	8.563074652	8.437207539	8.455487163	8.577826416	8.531279086	8.537337913	8.671038668	8.413089295	8.561980086	8.595392406	8.700920156	8.337670237
ENSMUSG00000014303.13	8.905852128	9.084482688	9.124177844	8.929861377	9.320783191	8.908031899	8.882268698	8.71522447	8.86333507	8.842072129	9.197473054	8.998877784	8.907968729	8.937407828	8.977069512
ENSMUSG00000014313.15	13.3937961	13.62614719	12.93128342	13.23947727	13.35191184	13.29278334	13.49394439	13.38219163	13.42752638	13.57311965	13.49396151	13.38680914	13.18947652	13.56299337	14.03533863
ENSMUSG00000014329.14	10.48135736	10.63918244	10.75899243	10.6582518	10.97544286	10.53573777	10.39739835	10.47388733	10.54735107	10.51035187	10.94770105	10.5498486	10.69658094	10.51237731	10.8110384
ENSMUSG00000014349.7	10.64928069	10.74999549	10.63486921	10.59834293	10.66829233	10.56232554	10.55006615	10.5257089	10.61138344	10.62401917	10.53315922	10.66297215	10.66135502	10.83090755	10.72226775
ENSMUSG00000014353.14	9.381412772	9.352062178	9.355160119	9.331755611	9.215620088	9.370212731	9.381637783	9.292551341	9.243114233	9.360851922	9.02247381	9.244903156	9.228619045	9.045590728	9.153295644
ENSMUSG00000014355.10	10.31822515	9.978372138	10.45528895	10.32198811	10.17173158	10.45570859	10.33293204	10.44381131	10.24570379	10.28064477	10.09505482	10.43081838	10.11902372	10.2294402	10.12644943
ENSMUSG00000014361.5	7.64123478	7.857095467	8.207014543	8.015321958	8.06636849	7.789537887	7.645221471	7.640692989	7.906736987	7.737330393	7.978121677	7.891605763	8.119022355	8.008255308	8.018929204
ENSMUSG00000014402.15	10.3019785	10.32164946	10.18987009	10.40396326	10.12928798	10.32915268	10.4585775	10.44557084	10.27520909	10.35395219	10.12154005	10.30409588	10.29045809	10.45639733	10.32098024
ENSMUSG00000014418.16	8.212614585	8.013505179	8.81025349	8.253343615	8.478265262	8.234056389	7.961742591	8.164319624	8.124479461	8.537690881	8.542270616	8.19911275	8.399360078	8.60936448	8.312758264
ENSMUSG00000014426.9	10.37372209	10.32757467	9.844150575	10.2989839	10.12078285	10.32852673	10.25687871	10.36228913	10.41937366	10.16922671	9.907939415	10.40698249	10.08255348	10.14433613	9.943168741
ENSMUSG00000014444.17	10.00273187	10.11485552	10.48353295	9.892183164	10.18072703	9.853234413	9.787662099	9.838811951	9.748588747	9.760903986	11.04599495	10.08741177	10.61246094	10.83706202	10.5520233
ENSMUSG00000014453.4	5.604103627	5.455096037	6.695933666	5.656487488	5.557355907	5.574320472	5.491375284	5.485846653	5.500994577	5.751130866	6.005932769	5.802181214	5.606243283	5.405696924	5.38493156
ENSMUSG00000014470.4	9.924184363	10.01387165	9.623553674	9.883160863	9.679185731	9.872996503	10.00957642	10.12629019	10.08362897	10.03096191	9.675234968	9.724684574	9.705782766	9.724402553	9.837604143
ENSMUSG00000014496.8	9.833223905	9.842119103	9.296821788	9.631162616	9.578238311	10.01806305	9.740509401	10.03450492	9.996872072	9.745116593	9.148726864	9.470391795	9.407433956	9.437885344	9.213835807
ENSMUSG00000014498.9	9.879273847	9.931114809	9.26368134	9.709097972	9.776515202	9.784871927	9.663162458	9.819116873	9.778865472	9.734745884	9.046748558	9.960545463	9.37094382	9.373473683	9.052410401
ENSMUSG00000014503.15	8.225969514	8.306934527	7.787554893	8.227063735	7.823066798	8.117842955	8.349164616	7.873972045	8.330177719	7.909273775	7.487283898	8.140851925	7.832578568	7.735147633	7.812914019
ENSMUSG00000014504.16	9.356175013	9.357244899	9.226615281	9.267342008	9.260253864	9.315606928	9.51478969	9.451645818	9.239266172	9.405266804	9.377403263	9.289905938	9.351145529	9.544095704	9.548440845
ENSMUSG00000014542.3	4.931417924	4.888119305	5.411256823	5.070396635	5.572990739	5.452745603	5.074553836	5.089164815	5.038334385	5.386563079	5.695623977	5.146532664	5.39316648	4.836376721	5.627007047
ENSMUSG00000014543.14	2.358578577	2.374125211	2.470237557	2.427100608	2.376801358	2.358400247	2.458294056	2.37704682	2.389682667	2.372514407	2.368603928	2.403475876	2.455780197	2.57786734	2.698973711
ENSMUSG00000014547.10	8.681231372	8.594349404	8.882278669	8.707674465	8.813040607	8.48309189	8.576854731	8.445266481	8.534119797	8.603392157	8.76198056	8.740290562	8.816507332	8.676942088	8.658412646
ENSMUSG00000014550.14	8.770003133	8.80258268	8.65500913	8.756141576	8.924578482	8.866286734	8.805704475	8.869951399	8.72553098	8.695545367	8.644643896	8.736559237	8.674168058	8.574740594	8.55454565
ENSMUSG00000014551.8	10.59582049	10.40875899	10.26581517	10.52828995	10.14738744	10.47578199	10.74378812	10.78783513	10.69020568	10.86917769	10.62811595	10.58063971	10.40332483	10.73061988	10.68167739
ENSMUSG00000014554.13	9.258973187	9.285726406	9.210353963	9.309442699	9.145010898	9.231989437	9.222243632	9.227687328	9.218470624	9.31638887	9.22125027	9.216718462	9.24370272	9.169757032	9.225860799
ENSMUSG00000014592.20	11.25619532	11.48756317	10.63028698	11.24987085	10.83995383	11.33247765	11.32169073	11.52128183	11.59771127	11.47906885	10.68841364	11.06238744	11.06508583	11.20617547	11.17270349
ENSMUSG00000014599.10	10.648216	10.56794519	10.80003354	10.50008158	10.88893864	10.25119601	10.50453633	10.19847749	10.39369456	10.39403592	10.88495368	10.57269642	10.84332076	10.65849096	11.0064345
ENSMUSG00000014601.13	9.388010612	9.447484044	9.448955866	9.369049471	9.594422	9.440009129	9.546030093	9.431523085	9.504389312	9.419527975	9.490063177	9.397412974	9.43100139	9.59744503	9.486012066
ENSMUSG00000014602.15	7.232735976	6.768055852	7.066306937	7.059034889	7.094665665	7.464540129	7.317432137	7.349268134	7.275387033	7.361686578	7.052166935	7.342985669	6.958654487	6.798252688	6.733957282
ENSMUSG00000014606.14	13.34269626	13.43774953	12.66823276	13.27624844	12.83807785	13.3033528	13.43253086	13.5047936	13.53536529	13.39745514	12.86210222	13.2663002	12.95052286	13.0762776	12.94057922
ENSMUSG00000014633.15	9.506520377	9.376134625	9.209155411	9.498962017	9.178532269	9.554108772	9.680069981	9.628543071	9.766467074	9.77033997	9.376094073	9.488634853	9.518511407	9.861235228	9.310977685
ENSMUSG00000014668.15	8.491479989	8.585798349	8.829503011	8.560016113	8.514365765	8.600113948	8.453723988	8.536406239	8.598007669	8.597034382	8.559081781	8.55127233	8.65580491	8.770551154	8.706120599
ENSMUSG00000014704.10	3.906764383	3.829663592	4.11360277	3.967531339	3.954233357	4.013462446	3.865514708	3.784205497	3.846820347	3.968894844	4.064768577	3.926049193	3.916886181	3.824592345	3.801734142
ENSMUSG00000014725.16	4.416681891	4.178101604	4.558727746	4.224076399	4.237953616	4.28970401	4.204649015	4.253017185	4.210200401	4.344592464	4.84246776	4.373635394	4.504312383	4.30540581	4.320562134
ENSMUSG00000014748.13	10.85236552	10.79604155	10.57268194	10.77295073	10.76127555	11.04790177	10.7895065	10.81253126	10.74260387	10.8266464	10.80686076	10.7507081	10.81655343	10.8346731	10.92858907
ENSMUSG00000014763.8	9.373677358	9.332798138	9.178061279	9.317131175	9.304898609	9.300037795	9.234117585	9.25189836	9.372156464	9.343984705	9.018905566	9.335722648	9.164407539	8.943843338	9.09064367
ENSMUSG00000014767.17	7.851433465	7.765353473	8.015063872	7.810486181	7.964049409	7.805248669	7.892701004	7.791294077	7.815255059	8.091687953	7.578043041	7.956178382	7.837453044	7.708225371	8.026328409
ENSMUSG00000014769.10	11.45428587	11.58130176	11.42479074	11.44575603	11.40328556	11.40695706	11.59025234	11.49322534	11.51145802	11.54379158	11.63008976	11.38744078	11.63139076	11.82846294	11.87941708
ENSMUSG00000014771.13	7.890879883	7.909587968	7.942481827	7.922743973	7.723435454	7.886780944	7.985385468	7.864574008	7.966145047	7.842688277	7.983898093	7.982042987	7.947443548	7.990075284	7.962146093
ENSMUSG00000014773.13	6.909864395	6.962988222	6.996034727	6.784135533	7.029937733	7.03444376	7.038308823	7.291811086	7.065243705	7.147824061	7.129180048	7.027324716	6.82233661	7.056493069	7.235430038
ENSMUSG00000014776.7	10.51563524	10.63543608	10.24842764	10.52900981	10.29082676	10.55118454	10.66260417	10.58195829	10.79348934	10.56487251	10.56292983	10.5296659	10.64065967	10.86081486	10.50316767
ENSMUSG00000014778.10	8.584192855	8.746421539	8.711842888	8.563051746	8.761475513	8.549625312	8.304631868	8.428728251	8.467578805	8.500923308	8.685324048	8.720358162	8.620582911	8.621454146	8.561102429
ENSMUSG00000014786.8	5.644425438	5.455330532	5.573445792	5.397858539	5.464622813	5.524714877	5.467055288	5.587723442	5.441144547	5.457733351	5.659870749	5.524183356	5.449986614	5.550681246	5.467298533
ENSMUSG00000014791.10	6.198007078	6.014559057	6.370864824	6.080475118	5.9911549	6.066960672	5.967687505	6.189126834	5.987677738	6.058362388	6.308981843	6.083416028	6.205738263	5.923134472	6.151968501
ENSMUSG00000014813.9	6.016272162	5.933481094	6.013639219	5.942157116	5.996174909	5.933987446	5.993026936	5.922450339	5.857062859	5.939589098	5.973244246	5.823156991	5.945825572	6.802979777	5.974332059
ENSMUSG00000014837.15	7.407992415	7.503535346	7.289757028	7.38702278	7.134240192	7.356734787	7.334477266	7.412712204	7.453063202	7.35874724	7.468946592	7.211140779	7.37607391	7.696390426	7.442473211
ENSMUSG00000014846.12	10.48364178	10.04276909	10.60272559	10.35853888	10.63251237	10.54737104	10.56583843	10.26499954	10.53636413	10.55918143	11.13171037	11.0340341	10.75037753	10.61811138	10.79582561
ENSMUSG00000014850.15	7.609198704	7.841514843	7.909348567	7.758118072	7.571202028	7.746653249	7.761836682	7.754906467	7.871621617	7.946844748	7.891246411	7.791649346	7.754212307	7.761666075	7.739788792
ENSMUSG00000014852.16	2.718746326	2.689527186	2.808596601	2.670578594	2.657444427	2.756251432	2.643006764	2.657529942	2.703761539	2.758818641	2.828894243	2.759375035	2.781207039	2.750619974	2.710352934
ENSMUSG00000014856.12	8.557074298	8.589261561	8.721310155	8.547414704	8.539770111	8.433721359	8.658813818	8.397393185	8.560952851	8.690042891	8.888942553	8.637359186	8.733446466	8.898688332	8.806731516
ENSMUSG00000014859.9	9.341861364	9.358111946	9.549608646	9.397959266	9.372054101	9.319744446	9.347322643	9.316511179	9.355172213	9.383773954	9.335852858	9.423288376	9.489795554	9.432747812	9.486012702
ENSMUSG00000014867.9	11.73453417	11.76174638	11.6241265	11.69251027	11.7208188	11.78817182	11.73862287	11.78880807	11.73182705	11.78486927	11.60281958	11.72492521	11.76772607	11.72282068	11.73918397
ENSMUSG00000014873.15	8.250084118	8.168835548	8.179396539	8.096451189	8.190719521	8.265554832	8.384680314	8.256916896	8.476925546	8.472858446	7.977026943	8.129397486	8.021216598	8.127355753	8.154101252
ENSMUSG00000014905.4	9.832586529	10.00059327	9.579273713	9.963403062	9.900712518	9.913629304	10.05791748	10.12281159	10.03113795	10.09323758	9.449334961	9.613179322	9.558268479	9.683966964	9.803104392
ENSMUSG00000014907.10	7.95639302	8.142788439	7.841443192	8.057021284	7.953743008	8.013872131	7.953367521	8.07108759	8.018988414	7.917700941	7.669916677	7.924304874	7.894284032	7.68596187	8.032160767
ENSMUSG00000014932.15	8.598159477	8.67089217	8.07846706	8.315514419	8.495246826	8.504723242	8.41400886	8.62272451	8.741609155	8.384430308	7.898593989	8.387547929	8.140681842	8.34183725	8.383718659
ENSMUSG00000014956.15	12.63177594	12.73854647	12.16471414	12.57450042	12.44154682	12.61058187	12.64529317	12.69170129	12.6452044	12.61428098	12.18539329	12.29911544	12.30528284	12.57559522	13.02616462
ENSMUSG00000014959.12	10.81338901	10.9576456	10.81828335	10.83397174	10.7500501	10.86162154	10.82019801	10.79140157	10.90270021	10.79825075	10.8116431	10.95889813	10.95715191	10.88835905	10.8086957
ENSMUSG00000014980.14	8.341607335	8.333723113	8.167719768	8.287094234	8.280876427	8.278509929	8.362202607	8.322711626	8.251088623	8.202752837	8.324041677	8.280620327	8.310236734	8.37889401	8.378394124
ENSMUSG00000015002.18	10.72172558	10.72467472	10.64380779	10.55972058	10.51212053	10.72063696	10.57339162	10.65705812	10.62909388	10.55953035	10.54111832	10.58403772	10.47431581	10.42384807	10.46393035
ENSMUSG00000015013.9	9.251331935	9.138428393	9.190199986	9.232419359	9.082618129	9.359514785	9.332868815	9.393330279	9.152800598	9.328538331	9.389616652	9.174083765	9.266406218	9.567722527	9.23247403
ENSMUSG00000015016.8	9.368133876	9.265333264	9.354002141	9.317774176	9.120768772	9.540000229	9.302943929	9.455452351	9.403216983	9.375866218	9.236734805	9.338317031	9.141514371	9.047366207	8.953737217
ENSMUSG00000015023.7	9.347058949	9.383934268	9.275181776	9.3235366	9.304198997	9.320652261	9.391567078	9.399443694	9.332930645	9.36676381	9.022018281	9.168482851	9.192664325	9.156547808	9.087642408
ENSMUSG00000015027.11	7.393985452	7.296089967	7.563898029	7.265770725	7.470077711	7.277014566	7.248975695	7.226694253	7.404763902	7.333645955	7.450675688	7.362656842	7.466392111	7.613690531	7.522409478
ENSMUSG00000015053.14	8.828733263	8.836002879	8.541149177	8.878558312	9.218318564	8.970521113	8.890144843	8.959258152	8.684731653	8.637813001	8.561951036	8.908907937	8.423589943	8.734883909	8.615794005
ENSMUSG00000015083.11	5.261311886	5.020502706	5.224522611	5.23687783	5.093989698	5.256921449	5.292815043	5.267142706	5.221345656	5.277404121	5.17690688	5.182001837	5.13183433	5.017223354	5.037326911
ENSMUSG00000015085.8	9.542589447	9.427478183	9.508380656	9.627529903	9.757518927	9.459240073	9.573988957	9.509318738	9.449964126	9.405487431	9.9486273	9.27150808	9.82516177	9.698655156	9.801244368
ENSMUSG00000015087.14	11.07292762	10.87812879	10.77403304	10.95338538	10.76418783	10.86515117	10.84530812	10.96270754	10.9583581	10.93017383	10.74186253	10.84276197	10.85539196	10.82233516	10.73643778
ENSMUSG00000015090.13	12.07484576	12.45098326	11.15156904	11.94214068	12.78311847	12.18297327	11.63033025	12.35877067	11.82203146	12.19889578	11.48737273	11.75551648	12.13302307	12.68550551	12.33951499
ENSMUSG00000015092.9	11.53341326	11.56687277	11.49919498	11.52121176	11.37967229	11.43441438	11.63622318	11.58956414	11.5899155	11.69019871	11.71267177	11.51339287	11.60901209	11.84022781	11.68772971
ENSMUSG00000015093.15	4.575168734	4.53015833	4.859943562	4.6775014	4.764423349	4.604795511	4.5828543	4.57062634	4.585728269	4.748795238	5.119427928	4.60468979	4.628235215	4.521440967	4.943825384
ENSMUSG00000015094.16	9.816164014	9.759160848	10.04648163	9.873201424	10.03655785	9.668973344	9.748246063	9.652529722	9.576432197	9.770696796	10.29978496	9.937066145	10.15944803	10.21485299	10.36286354
ENSMUSG00000015095.12	10.88482404	10.7933818	10.41588681	10.74076353	10.50529145	10.7905084	10.82283768	10.91875186	10.85989494	10.7475539	10.43047032	10.68351857	10.60004544	10.58870864	10.55154385
ENSMUSG00000015112.15	11.56467842	11.75482656	10.69816463	11.51061536	11.15000665	11.44197982	11.45413004	11.64751013	11.65567505	11.50092956	10.80833611	11.3113146	10.9717546	11.15883467	10.9288673
ENSMUSG00000015120.15	10.4805776	10.47982064	10.71639054	10.54577271	10.53214506	10.3956703	10.55586663	10.45801575	10.4804139	10.51163128	10.67407555	10.53199427	10.59588203	10.7746457	10.74254053
ENSMUSG00000015126.9	7.585492316	7.616645326	7.784485516	7.702194792	7.467718176	7.742726446	7.752081381	7.679343085	7.732944477	7.703175178	7.931081535	7.662067094	7.731734343	7.916673964	7.719510113
ENSMUSG00000015127.14	7.898369505	7.869640487	7.926205975	8.11803729	7.990065634	8.033327199	7.920066436	7.809983404	7.872504359	7.785214569	7.674444903	7.908371543	7.873956616	7.439953172	7.735528917
ENSMUSG00000015133.17	9.015889157	9.160063081	9.633578695	9.438148818	9.655902375	9.017195917	9.005312497	8.870756422	8.99140213	9.283116024	9.898169924	9.368905749	9.668753166	9.758743098	9.665453714
ENSMUSG00000015134.15	6.27859147	6.675644514	6.616525084	6.48777943	6.464331995	6.193806193	6.158977431	6.102955832	6.191602385	6.29507523	6.320338845	6.31762043	6.51079228	6.628296492	6.56949247
ENSMUSG00000015143.15	10.33724984	10.4248781	11.0093947	10.64305119	10.50022818	10.52615072	10.42247756	10.33250175	10.34704463	10.33187425	11.14357674	10.70544203	10.72178319	10.92053247	10.6932325
ENSMUSG00000015149.14	10.78714452	10.78667415	10.51751619	10.70957986	10.5839832	10.78701047	10.82739927	10.78777137	10.71691913	10.85965326	10.78441428	10.76033072	10.71391814	10.91199514	10.79779627
ENSMUSG00000015165.16	11.76030219	11.80188522	11.82325564	11.75699707	11.68226828	11.79120302	11.7121978	11.83149268	11.8297186	11.7098524	11.87664405	11.81735776	11.81755708	11.88428673	11.77672713
ENSMUSG00000015176.11	9.552866469	9.426829118	9.76603846	9.502846204	9.583687793	9.510043107	9.561320199	9.611220505	9.55628436	9.470787853	9.529894435	9.66415228	9.743807341	9.619874527	9.613223975
ENSMUSG00000015189.12	9.357689217	9.503139986	9.035500735	9.279140596	9.165858335	9.433073418	9.338926182	9.378283007	9.348595785	9.398632766	8.808856956	9.265761383	9.163467178	8.976094573	9.039495174
ENSMUSG00000015202.13	9.442314551	9.408805778	8.76949403	9.307695066	8.942403635	9.074780996	9.204302032	9.440749646	9.399736893	9.262290277	8.875574923	9.19249985	8.877374301	9.399178731	8.930005493
ENSMUSG00000015214.14	9.179823714	9.023863795	8.705860879	8.936240535	8.892858005	9.176950272	8.853508149	9.377649187	9.154845287	8.88124308	8.235313591	8.724244539	8.604996707	8.452120359	8.523643408
ENSMUSG00000015217.11	10.59793359	10.63218328	10.060829	10.5152351	10.12285843	10.54599662	10.58611861	10.71671962	10.66754321	10.67947041	10.17549849	10.4963699	10.29123204	10.50007046	10.36390618
ENSMUSG00000015222.17	6.637325259	6.557403375	6.560396413	6.698894928	6.736605634	6.587833364	6.685137306	6.529738004	6.544475704	6.627807304	6.528099544	6.556425225	6.733773273	6.511857561	6.825418297
ENSMUSG00000015224.10	6.212664554	6.159431009	6.303306277	6.225925028	6.322316581	6.094877459	6.175045385	6.080023731	6.208075226	6.103183478	6.207327467	6.429479461	6.200830491	6.148373742	6.497136673
ENSMUSG00000015243.4	9.597058996	9.612058485	9.653927435	9.551467093	10.04615659	9.547664	9.620798191	9.565284687	9.91231382	9.661385166	9.109931705	9.692573164	9.358921433	9.403414779	9.432724239
ENSMUSG00000015247.10	7.505944815	7.631687244	7.713881713	7.257137387	7.356396395	7.262789626	7.358648231	7.29542523	7.281227979	7.309531381	7.564157379	7.285730057	7.65123124	7.545295841	7.737087136
ENSMUSG00000015289.4	8.290470601	8.479481777	8.623559233	8.455686435	8.290141848	8.383649643	8.494649172	8.374370019	8.478029239	8.577758646	8.692602919	8.234812412	8.483686344	8.725943359	8.606165749
ENSMUSG00000015290.15	10.85985789	10.90684967	10.47322146	10.83111133	10.59074664	10.9184097	10.88378523	10.94360498	10.95350148	10.90756418	10.34411228	10.70872258	10.6111295	10.65500282	10.65168445
ENSMUSG00000015291.10	11.00411938	10.87409771	10.90450195	10.69292708	10.6380412	10.82199395	10.71263212	10.80903718	10.83948235	10.78569465	11.09824764	10.64078274	10.94453923	10.82342395	10.74452255
ENSMUSG00000015305.6	10.2185697	10.0637145	9.690249619	9.982569049	10.40927013	10.23204598	9.99841402	10.0317572	10.04649068	9.738427341	9.753445314	10.29011976	10.01760627	9.975045574	9.911718278
ENSMUSG00000015312.9	7.666028003	7.904257084	8.618135288	8.151346464	7.953377102	7.839095173	7.822939937	7.768498744	7.929935897	7.859027859	8.53944822	8.054258503	8.309662	8.489679325	8.481166048
ENSMUSG00000015314.10	5.033630213	5.099549579	6.339340433	5.210999898	5.233512147	4.967589549	5.149636846	4.885779023	5.066817325	5.246996188	5.787331388	5.534538561	5.606835807	5.784087368	5.610213794
ENSMUSG00000015316.11	5.281329559	5.19861369	6.049280704	5.34404992	5.49047491	5.158096408	5.155681931	5.29030626	5.203873425	5.40182335	5.661823737	5.482153649	5.756021572	5.640725633	5.734889435
ENSMUSG00000015335.16	6.413322045	6.437113394	6.817320405	6.449163528	6.542755749	6.456354738	6.41795547	6.286683599	6.407613599	6.556747475	6.942270407	6.504113729	6.650681683	6.830511647	6.656352927
ENSMUSG00000015337.5	10.2243967	10.24172213	9.730544011	10.12743035	9.898844775	10.10860347	10.2685673	10.24281483	10.24327576	10.17503896	10.19453463	10.23896516	10.00529718	10.16414091	9.996533954
ENSMUSG00000015340.10	9.353504244	9.517068444	10.22189539	9.522326806	9.820546039	8.769766476	9.004039776	8.587379566	8.891775191	9.08399112	10.32557413	9.475437544	10.30916837	10.4169581	10.49989734
ENSMUSG00000015341.17	9.975455488	9.999667283	10.04285873	9.920356208	10.11075963	9.967925869	10.02183089	10.00784096	10.04264153	9.939595772	10.08460459	9.9248721	10.06505118	10.31231784	10.26670265
ENSMUSG00000015342.6	7.560453404	7.467238855	7.040323544	7.386805753	7.286940269	7.544647526	7.402131423	7.504894676	7.547109031	7.243923972	6.786632977	7.078158906	7.00507679	6.979865551	6.756172126
ENSMUSG00000015354.8	10.05004863	9.855185305	9.794925005	10.15095095	10.09428433	9.759094017	10.00987495	9.900040018	9.973992255	10.22455542	9.617268043	9.576456893	9.901459847	9.853894632	10.07701673
ENSMUSG00000015355.13	6.814781361	7.008191999	7.691374302	6.963145787	7.218625031	6.465797315	6.71982986	6.346017174	6.523529206	6.814537818	7.668378653	7.007416885	7.647926138	7.616106363	7.961594527
ENSMUSG00000015357.10	11.61461564	11.6241364	10.67152314	11.18891352	11.0525165	11.50715959	11.50412895	11.65212117	11.60848041	11.37338989	10.61928588	11.34762892	10.99197909	10.76398932	10.93480363
ENSMUSG00000015363.13	10.55388683	10.66464735	10.39439452	10.47952321	10.44537277	10.62615597	10.51919846	10.58794658	10.47145917	10.57303946	10.45234317	10.48850617	10.44605643	10.4396551	10.42334648
ENSMUSG00000015365.15	10.94547427	11.2684013	10.22464917	10.7859555	10.70168327	10.99885739	11.02390473	11.17410379	10.78820216	11.01726284	10.70569202	10.89988652	10.47924828	10.70713787	10.80237991
ENSMUSG00000015377.10	8.116066853	8.107910596	8.062381883	8.220691232	7.894035173	8.173307837	8.273687687	8.30489491	8.074406914	8.187226423	8.146826352	8.130599775	8.156384981	8.225727815	8.261288391
ENSMUSG00000015396.4	7.213750074	7.425223694	8.366744196	7.352910549	7.447541025	7.078425393	7.29716541	7.187977378	7.248937106	7.288291142	7.806988134	7.320798571	7.833481748	7.884152647	8.008263597
ENSMUSG00000015405.15	5.474240491	5.803774179	5.260557149	5.361123537	5.264166664	5.681878431	5.777778912	5.781188757	5.479177027	5.595963452	5.225252082	5.532264881	5.324988208	5.323485984	5.375713446
ENSMUSG00000015437.5	5.139264962	5.50095938	5.378372006	5.629270863	5.491994775	4.894662216	4.871718865	4.853318394	4.889586891	4.996111854	6.151047983	5.472587095	5.762834799	6.995888847	6.862620871
ENSMUSG00000015452.14	4.345856804	4.505053049	5.112068586	4.411912232	4.385666287	5.848806952	4.560119883	4.298539677	4.473595183	4.525514997	6.463369947	4.439549946	4.663684714	4.925460288	4.863348
ENSMUSG00000015461.15	9.286922116	9.384936827	9.606444805	9.382640685	9.615665577	9.311630571	9.40069713	9.256957794	9.247475793	9.422287659	9.531023605	9.318505323	9.584742126	9.60562858	9.612130994
ENSMUSG00000015467.14	5.850744659	5.993146579	6.035845962	5.687987848	5.824064773	5.991165704	5.963238918	5.835646355	6.113338172	5.852556733	6.117566887	6.09221644	6.094233765	5.68569254	5.873861668
ENSMUSG00000015468.14	9.212829647	9.600884383	9.190925838	9.595061018	9.136079247	9.290365377	9.371644083	9.327030051	9.352978528	9.329180861	9.958898973	9.618532788	9.41742095	10.00773037	9.456627333
ENSMUSG00000015474.16	9.891852169	10.01386881	9.728931087	9.838190568	9.780062453	9.912372437	9.938898887	9.98795612	9.885495797	10.02004451	9.896831459	9.886477083	9.746120696	9.817587292	9.820778705
ENSMUSG00000015476.6	6.493937766	6.508602885	6.73535013	6.552906089	6.708163913	6.504304103	6.70545417	6.349305312	6.613410692	6.461025065	6.987890329	6.655876596	6.835817131	6.592330613	6.758932002
ENSMUSG00000015478.13	9.677953545	9.677577815	9.863674459	9.741341061	9.63596319	9.633687197	9.797527499	9.627922973	9.771865944	9.84680446	9.955366394	9.690024785	9.779672944	9.911544751	9.849832582
ENSMUSG00000015488.14	10.19404808	10.16849738	10.03584002	10.2271167	10.03326979	10.27135572	10.16015586	10.30753776	10.25105064	10.22740657	10.17175931	10.31483724	10.1674019	10.2467368	10.05098698
ENSMUSG00000015501.10	9.430987369	9.335338014	9.377588768	9.412802606	9.714896724	9.285183722	9.23028871	9.266556616	9.328714554	9.275997557	9.224014754	9.673155246	9.328991235	9.276082098	9.145668095
ENSMUSG00000015522.18	10.12940359	9.897642819	9.852538721	10.03023782	9.981161185	10.11014747	9.96910817	10.05557606	10.13210182	9.989634674	9.699471563	10.01787799	9.902029313	9.82039885	9.72077461
ENSMUSG00000015533.9	5.733246419	5.730267132	5.81892983	5.685743174	5.967642108	5.626879134	5.612733277	5.501831015	5.743699822	5.601076445	5.939333754	5.586884779	6.088196287	5.957388208	6.154008086
ENSMUSG00000015536.14	9.570241801	9.650250701	9.547544446	9.573732033	9.702516851	9.591617121	9.703996176	9.749008165	9.513075467	9.567233624	9.5864486	9.535942066	9.631243293	9.548262536	9.42080276
ENSMUSG00000015542.17	8.764971322	8.786299597	8.739303413	8.650391198	8.706484336	8.62357448	8.820215329	8.74812115	8.698377233	8.714848993	8.914305953	8.720958366	8.602297382	8.908140116	8.74505691
ENSMUSG00000015568.16	16.33277092	16.45705233	15.38951272	16.11337359	15.87829084	16.19167967	16.21519642	16.29522146	16.23600901	16.18537763	15.67478942	16.17673872	15.70934846	15.88926664	15.8556175
ENSMUSG00000015575.15	9.83006767	9.953401101	10.17799725	9.885880605	10.30587498	9.78531453	9.913286164	9.796188844	9.87234591	9.93311153	10.15614238	9.889335624	10.01805996	10.31796233	10.71685143
ENSMUSG00000015579.5	11.22051583	11.13962906	10.610102	11.09734876	10.95531186	11.08691802	11.15728563	11.32097571	11.17247253	11.06566412	11.00690677	11.04873496	11.10651868	11.22229065	11.04260099
ENSMUSG00000015597.17	9.06538331	8.685813861	8.734653924	8.911087839	8.699273163	8.963060366	8.992268059	8.960751631	8.635909669	8.790962212	8.585516755	8.713159674	8.352476816	8.197633497	8.032240352
ENSMUSG00000015599.9	4.653738139	4.341475228	4.577388052	4.572155843	4.575354574	4.546264346	4.67467605	4.498057876	4.522570865	4.562991494	4.945098382	4.734057294	4.72650049	4.618311584	4.820562471
ENSMUSG00000015605.6	11.25647333	11.28869892	10.7948259	11.17724242	11.04060035	11.14767756	11.19493677	11.27868334	11.26627587	11.14077736	10.86127994	11.40524467	11.16682955	11.13521804	11.12860325
ENSMUSG00000015619.10	5.569186505	5.645929112	6.232891516	5.889699973	5.670109704	5.587532577	5.554256921	5.640012679	5.764852909	5.737188443	6.36710732	5.787931114	6.097045496	5.941579187	6.284600704
ENSMUSG00000015627.5	5.365264089	5.402941687	5.605612237	5.473543211	5.914847907	5.545284658	5.359802067	5.234952129	5.488083721	5.715539674	5.750863205	5.56058513	5.347179085	5.204944883	5.629559504
ENSMUSG00000015647.9	10.66759902	10.83704575	10.23959772	10.84716143	10.079292	10.59626549	10.66075856	10.28403856	10.68023587	10.63450255	10.86612489	10.68672311	10.60188543	10.96228923	10.4372356
ENSMUSG00000015653.13	5.759662008	5.752741003	5.780523772	5.879856162	5.993561519	5.818740532	5.539887757	5.610003232	5.528336221	5.753042167	5.731545039	5.341450233	5.750443914	5.663040701	5.806207657
ENSMUSG00000015656.17	14.25871391	14.20058042	14.12985755	14.55071906	14.28385545	14.15512345	14.4227543	14.39664057	14.34095899	14.4186847	14.35257516	14.358446	14.42993136	14.83010705	14.33704838
ENSMUSG00000015659.12	7.263401386	7.222759309	6.813831834	7.211112285	7.215549822	7.278313266	7.385017563	7.248751029	7.58296526	7.409028286	7.052636037	7.335856683	6.891414879	6.736591896	6.742156927
ENSMUSG00000015668.13	8.565639028	8.596494995	8.6272214	8.547609937	8.475693968	8.677537305	8.584728128	8.624273128	8.582774908	8.616697579	8.66210343	8.522883255	8.65585018	8.590525428	8.556056201
ENSMUSG00000015671.11	10.55704543	10.7132154	10.57373807	10.64367756	10.58751715	10.52048988	10.69451114	10.67350699	10.57469692	10.78472803	10.7825197	10.63092947	10.80146395	10.99220222	11.02274493
ENSMUSG00000015672.4	9.236545859	9.277790072	9.00317372	9.198296873	9.046849504	9.229653256	9.250332011	9.237620506	9.2121609	9.285194545	8.994267244	9.061107214	9.108231986	9.271032068	9.45991517
ENSMUSG00000015697.14	8.698612545	8.612718058	8.806950143	8.730736286	8.801753882	8.601734298	8.675561949	8.710795146	8.685642096	8.741401597	8.638579679	8.84201507	8.734031841	8.663791102	8.698944256
ENSMUSG00000015702.13	4.877668428	4.831408403	5.269446775	5.135295981	5.259182074	4.901625433	4.824144455	4.831515042	4.898430928	5.092332895	5.18770389	5.107879482	5.218861864	4.942089354	5.213036187
ENSMUSG00000015709.9	5.998792314	5.687181619	6.020932215	5.792289653	6.399489058	5.670699742	5.619741246	5.836775446	5.810137075	5.549486767	6.658344543	5.81292931	6.521971273	6.041849822	6.185500048
ENSMUSG00000015711.8	9.425009802	9.420570097	9.080449223	9.367993117	9.244361368	9.504111465	9.433811587	9.542099953	9.572258338	9.354599719	9.215962776	9.368622655	9.341175574	9.428101282	9.294750349
ENSMUSG00000015714.11	10.15024988	10.28489638	10.56922667	10.2601603	10.477658	10.27003829	10.35453912	10.21682093	10.22394725	10.26507546	10.29873147	10.28393248	10.40017754	10.29660544	10.40912076
ENSMUSG00000015733.13	11.62990728	11.76623028	11.33010112	11.56105655	11.40438931	11.66628375	11.5914845	11.75505825	11.65467641	11.61062341	11.20735107	11.37175403	11.50346581	11.51174822	11.67837405
ENSMUSG00000015745.9	10.55413441	10.7250126	10.58719869	10.58085323	10.59283448	10.39239499	10.4790989	10.30919747	10.51932893	10.47293636	10.80744421	10.56293947	10.85053085	11.10604046	11.06930353
ENSMUSG00000015747.5	8.022514912	7.479014315	7.513118348	7.460738968	7.574738495	7.664993111	7.970523355	7.437741194	7.631849878	7.381220847	7.664653407	7.336616609	7.415413799	7.729971642	7.774190599
ENSMUSG00000015748.13	8.540311417	8.508827039	8.766186117	8.744353056	8.606651987	8.630675451	8.578411696	8.453847451	8.533224509	8.583231018	9.027447603	8.728326026	8.814110328	9.026527887	8.75821241
ENSMUSG00000015749.12	10.97471934	11.03661256	11.07956788	11.0544587	10.78886496	11.04953704	11.06932834	11.07148226	11.12288708	10.99824139	10.87558057	11.00138389	10.99627414	11.02940385	10.93461941
ENSMUSG00000015750.15	11.23718063	11.52423252	11.30816052	11.30296686	11.00718525	11.44862552	11.31586056	11.43871009	11.29639491	11.53416403	11.45009553	11.28953408	11.40025528	11.54919002	11.43280131
ENSMUSG00000015755.16	10.89217803	10.87629029	10.62106218	10.84923148	10.83473716	10.88058244	10.7924612	11.03959173	10.84974235	10.80195916	10.46245218	10.88528335	10.70866139	10.65836886	10.73471072
ENSMUSG00000015757.10	9.209686663	9.09276224	9.117019051	9.147154343	9.140116729	9.173732684	9.128663841	9.259511108	9.084851437	9.16268389	8.938546309	9.151481229	9.072502783	8.951769107	9.038267625
ENSMUSG00000015759.11	10.14867274	10.11814989	10.16319257	10.17204214	10.07665386	10.16635032	10.17710444	10.20654782	10.1830705	10.21333804	10.2709146	10.11543089	10.200892	10.37870647	10.47585824
ENSMUSG00000015766.14	8.844110908	8.796664667	8.608520982	8.682073024	8.847925021	8.696316812	8.536706528	8.609347042	8.708321919	8.517232086	8.302600101	8.604544164	8.688121843	8.606002609	8.809847115
ENSMUSG00000015776.12	9.129862235	9.301147453	9.111844754	9.168594771	9.061060301	9.07513855	9.346485561	9.133961639	9.1827969	9.369663668	9.158111825	9.063128129	9.096897247	9.04222917	9.178082087
ENSMUSG00000015790.16	9.516222081	9.520619635	9.54857251	9.583461602	9.416422965	9.43560477	9.634768581	9.595879485	9.680377065	9.604436427	9.722312564	9.439181789	9.516448437	9.710522324	9.669774491
ENSMUSG00000015804.14	9.599408064	9.629475246	9.709763088	9.572616071	9.741927518	9.564489513	9.825339205	9.651523817	9.545484605	9.747885333	10.02405065	9.668287603	9.81038091	9.909094803	10.01445406
ENSMUSG00000015806.12	10.3253912	10.37490166	10.13756886	10.24270828	10.14698088	10.3655754	10.42623738	10.38225242	10.39721013	10.35716624	10.1272249	10.27616932	10.11383087	10.17076816	10.15660313
ENSMUSG00000015829.13	2.897704416	2.900651481	2.899718973	2.900448837	2.92509979	2.976054889	2.952496028	2.968246061	3.052438286	2.94580331	2.960630874	2.945326245	2.940950603	2.885941255	2.986378883
ENSMUSG00000015837.15	13.22114592	13.30316219	13.04955893	13.31054366	13.09610823	13.26418307	13.37982687	13.36745425	13.36452281	13.32679254	13.50749765	13.3159134	13.35919582	13.79167348	13.36721916
ENSMUSG00000015839.6	10.58726039	10.6869508	10.55350757	10.71374574	10.72253955	10.42128969	10.62347757	10.62869717	10.67159312	10.7785632	10.14419426	10.31538624	10.43379289	10.55146498	10.66525372
ENSMUSG00000015843.10	10.52118987	10.57193783	9.739642353	10.24963332	10.08143271	10.33843693	10.57184071	10.50832301	10.50181186	10.3372508	9.99963849	10.42353421	10.26611689	10.35572702	10.20701771
ENSMUSG00000015846.14	10.91560065	11.01399544	10.72668517	10.97151533	11.06273579	10.93670927	10.913548	10.96178376	10.91353612	10.89815926	10.684668	10.97268638	10.76587477	10.65020495	10.65210729
ENSMUSG00000015850.11	10.42030143	10.47730739	10.4079552	10.67013566	10.39102569	10.51195701	10.32807651	10.465347	10.51535468	10.55047833	10.13108698	10.43569731	10.50771847	10.15251781	10.26689841
ENSMUSG00000015852.13	7.427715253	7.517444929	7.947838586	7.390155964	7.663975679	7.683415161	7.584331238	7.328312368	7.486398015	7.612038554	7.691413063	7.161040814	7.19953365	7.02180632	7.197882136
ENSMUSG00000015854.7	5.10663598	5.811452156	6.326825161	5.206420883	5.527490248	5.199390137	5.112359108	5.011953126	5.188226737	5.520222795	6.556109642	5.711596324	5.799063083	5.685453016	5.510064218
ENSMUSG00000015869.16	9.106762115	9.129567824	9.413521577	9.218669596	9.231865883	9.306281433	9.236782312	9.23980178	9.080469343	9.288678028	9.444829609	9.229963203	9.353983595	9.437565709	9.357232702
ENSMUSG00000015879.8	2.60226927	2.584956267	2.634945761	2.644901171	2.595706117	2.722224344	2.739165097	2.612914467	2.576002835	2.655650182	2.688536084	2.592018352	2.61923949	2.619784318	2.653155286
ENSMUSG00000015880.13	4.591308409	4.688385349	5.284020563	4.733843072	4.718606586	4.818708463	4.631389623	4.587597748	4.652814894	4.654522523	5.089186756	4.620916986	4.832519391	5.056789851	5.336896969
ENSMUSG00000015882.17	7.227800765	7.63088317	7.155889655	7.17477941	7.512141633	7.274246116	7.142589752	7.338743415	7.224974195	7.181603599	7.014244071	7.383782913	7.101925981	7.218237251	7.201151751
ENSMUSG00000015889.8	9.159702712	9.140546134	9.296184009	9.207703141	9.203450116	9.199847653	9.272990128	9.07609227	9.176547312	9.137706416	9.340281305	9.175289263	9.317514575	9.359003686	9.386348198
ENSMUSG00000015932.8	11.92967867	11.96221754	12.20862626	12.15646495	12.00454545	12.19768364	12.0634764	12.04334127	11.91550759	12.15280116	12.25402876	11.93629731	12.22033723	11.91291908	12.07915967
ENSMUSG00000015937.15	9.970011948	10.04380191	10.30985126	10.03680796	10.04929621	9.961913856	9.85647252	9.910129017	9.848535411	10.03827487	10.44007539	10.12995138	10.26030657	10.43375872	10.34779747
ENSMUSG00000015942.9	7.605773741	7.442002141	7.574790994	7.537755068	7.466369634	7.49390501	7.609965479	7.546835597	7.361965819	7.576472935	7.609991004	7.564441686	7.637304567	7.714022782	7.691604193
ENSMUSG00000015943.11	8.340402027	8.361143191	8.246025963	8.322965923	8.212219099	8.219977886	8.48258616	8.22894223	8.358771682	8.373355117	8.495709114	8.168622693	8.29626079	8.554509207	8.491757151
ENSMUSG00000015944.9	10.24424783	10.02893109	10.0467549	10.21849702	10.08464911	10.28178128	10.03073712	10.27300266	10.31775992	10.02202947	10.22302513	10.36144312	10.06666524	9.868264681	9.876917152
ENSMUSG00000015947.10	7.132802445	7.426089188	7.898191848	7.225659489	7.812798108	7.068819793	7.478395449	6.70769619	6.75963127	7.151257362	8.250710615	7.495825891	8.21818371	8.373013978	8.985222967
ENSMUSG00000015950.13	8.189369153	8.420037254	9.117662965	8.239122719	8.729633212	7.708478129	7.751350711	7.501744561	7.766113667	7.997418788	9.017817767	8.37829603	8.945445334	9.065405479	9.036413439
ENSMUSG00000015957.12	7.257539893	7.610724009	7.769966016	7.345008989	7.614962195	7.208901635	7.277056986	7.532516785	7.382112575	7.394505518	7.523315287	7.544943711	7.577797479	7.068099662	7.64053367
ENSMUSG00000015961.8	8.337089765	8.393911624	8.787527004	8.341863081	8.404172722	8.187027541	8.261978546	8.164272069	8.212503376	8.216282733	8.483174332	8.217735484	8.358074152	8.262041661	8.548077608
ENSMUSG00000015966.17	2.873564383	2.905678266	2.949660984	2.94317692	3.032108761	2.971136261	2.86568945	2.943508685	2.858897793	2.933808907	2.893784862	2.90716401	2.875448568	2.910041597	2.897489161
ENSMUSG00000015968.17	6.70383112	6.515728672	6.997678466	6.881758458	6.728490057	6.887052169	6.680426173	6.659555305	6.630465788	6.747042085	6.788353948	6.887701304	6.781529022	6.544785907	6.592815357
ENSMUSG00000015970.19	5.624526164	5.247390986	6.893071801	5.962168866	6.870211379	6.131801977	6.083816205	5.734249467	5.429812142	6.283290715	5.962887635	6.289990488	5.944478784	5.205232498	5.210178411
ENSMUSG00000015971.5	9.48582014	9.383368588	9.367326756	9.498691135	9.454529797	9.59795059	9.579651456	9.558307767	9.619665863	9.468720825	9.271841234	9.475348006	9.370046891	9.430074986	9.134195995
ENSMUSG00000015980.14	5.8527455	6.166563345	6.088402848	5.881979221	5.964083632	6.030151089	5.952403151	5.775793697	5.792011871	5.666415991	6.259965697	5.891931986	5.822687096	5.868374657	5.901002123
ENSMUSG00000015981.12	6.443868664	6.619513561	6.616966177	6.557712986	6.591412686	6.38363262	6.353896861	6.199970349	6.436901838	6.445873504	7.08568761	6.484415189	7.024129156	7.244218461	7.026250465
ENSMUSG00000015994.10	10.65985205	10.72604683	10.65747206	10.71237213	10.54655219	10.70854751	10.7633702	10.80266879	10.81753787	10.80309619	10.76894781	10.65278972	10.65009732	10.72266544	10.54206598
ENSMUSG00000016018.4	9.486079636	9.726448515	9.415869762	9.494824552	9.592969409	9.599437862	9.587252723	9.52391923	9.527045756	9.591238509	9.565998619	9.473608052	9.461148042	9.536081918	9.531106306
ENSMUSG00000016024.9	8.413271186	8.482670575	9.210793774	8.300682508	9.001040108	8.396123764	8.314429281	8.221182872	9.559258984	8.56407854	9.229577256	8.444133855	8.619668871	9.661573253	8.95127284
ENSMUSG00000016028.10	8.183457748	7.834384323	7.840072891	8.2138584	7.795763347	8.587237337	8.004538198	8.272178993	8.18179543	7.792349549	7.658387122	7.992761343	7.861952793	7.520816894	7.761879282
ENSMUSG00000016087.13	8.905756779	9.101046632	8.999963239	8.972525339	9.041547953	8.839140434	8.740221977	8.926788632	8.959490769	8.797770106	8.794603945	8.897533812	9.00848682	9.247073378	9.158552908
ENSMUSG00000016128.14	9.417900717	9.56127395	8.945567731	9.516487326	9.470349256	9.418180483	9.315215611	9.624401613	9.378764498	9.267902602	8.804140036	9.671007581	9.276530379	8.94731562	8.80096733
ENSMUSG00000016179.11	5.781153577	5.773574415	6.364522291	5.930865103	5.845701066	5.937865905	5.757774879	5.874791054	5.976331077	5.790951033	6.310964955	5.67842699	6.340995514	5.376920357	6.015882366
ENSMUSG00000016181.9	7.74365361	7.700473269	7.865071177	7.872726538	7.795048837	7.935323616	7.976615065	7.668645122	7.751162746	7.946661797	7.840299405	7.411303278	7.791762895	7.695440468	7.570445681
ENSMUSG00000016194.14	9.276923928	9.531013368	9.784510966	9.526976497	9.865922405	9.283037942	9.52316984	9.294342608	9.223325001	9.451490038	9.496276141	9.346137194	9.479838211	9.29392299	9.823525564
ENSMUSG00000016206.6	8.545887299	8.543941362	8.928053731	8.781872464	8.970303231	7.794156631	8.00556748	7.825847692	7.894079194	7.802620751	9.315472063	8.664994875	9.187255108	9.255184075	9.540714002
ENSMUSG00000016239.11	3.80850991	3.786495705	3.794649104	3.784799334	3.929753953	3.875663309	3.942087739	3.78166579	3.814807789	3.747241789	3.801309046	3.821905479	3.711092823	3.73853165	3.769557266
ENSMUSG00000016252.7	12.91569799	13.04977007	12.54057388	12.85622578	12.71223632	12.93742242	13.15631284	13.04922767	13.05064556	13.07602769	12.86082883	12.92791022	12.71143441	12.95203645	13.02073276
ENSMUSG00000016253.12	9.583785058	9.559548809	9.532024632	9.474950699	9.35796369	9.661513168	9.601018133	9.606133616	9.622217621	9.635827816	9.775918798	9.546164081	9.601835053	9.619714253	9.559130299
ENSMUSG00000016256.10	10.34751213	10.51376611	11.42382385	10.56442438	11.05585393	10.33341056	10.47674402	10.10591668	10.33034052	10.56246693	11.56871117	10.66522351	11.36501449	11.79395229	11.59511418
ENSMUSG00000016257.15	10.35991443	10.44756912	10.27041997	10.36711743	10.21637251	10.4072743	10.46378492	10.43692809	10.50874517	10.48662062	10.39325009	10.47765866	10.35131988	10.54550577	10.31510055
ENSMUSG00000016262.14	8.334889337	8.373556099	8.553763176	8.343772713	8.535774973	8.576223769	8.458792864	8.340039496	8.362613846	8.404959954	8.357018217	8.264085547	8.463518962	8.094570684	8.345606604
ENSMUSG00000016283.13	6.164462858	5.566598211	5.871948093	5.959616884	6.061168619	5.2332325	5.365793315	5.268481277	5.270350073	5.360764307	6.600507422	6.158220746	6.581901737	5.856264076	6.86340716
ENSMUSG00000016308.12	9.929969795	10.00290399	9.370491871	9.813589501	9.698451948	9.808299642	9.906029705	9.879847091	9.86095177	9.986305913	9.590035662	9.72988444	9.64283705	9.822567917	9.61448627
ENSMUSG00000016319.3	12.69841505	12.84875842	12.43633729	12.59448414	12.62405352	12.6725464	12.6581778	12.62085373	12.65262696	12.71723082	12.32106986	12.59569412	12.57697435	12.6103614	12.61793135
ENSMUSG00000016344.14	9.110999817	9.166275946	9.319769441	9.086180852	9.204968037	9.184753839	9.213050642	9.22109645	9.185696918	9.182353104	9.321113768	9.160758464	9.078115605	9.311526185	9.271743273
ENSMUSG00000016346.17	2.718018643	2.643161886	2.806143927	2.71411463	2.674058483	2.745302624	2.83928908	2.731549087	2.683941933	2.801654566	2.71489504	2.719206342	2.77435695	2.642941714	2.674981075
ENSMUSG00000016349.10	14.92175123	14.93016772	14.17410733	14.86554635	14.36178682	14.89407072	14.96822452	15.04881745	15.08362169	14.95303749	14.60842409	14.91380516	14.68564689	15.00564663	14.60370222
ENSMUSG00000016356.18	6.294411307	6.277598252	6.379603947	6.52858717	6.490894449	6.242622952	6.297686842	6.207580564	6.215970253	6.645643542	6.937421746	6.457251655	6.809700744	6.567132161	6.890078336
ENSMUSG00000016382.15	10.52139974	10.65309083	10.54009997	10.72020392	10.55220835	10.64582603	10.60927295	10.58895881	10.42865279	10.52551101	10.46271095	10.46434514	10.59825512	10.59381642	10.43675431
ENSMUSG00000016386.15	8.554469707	9.000607695	7.994711235	8.435333607	8.045840915	8.480253791	8.57474582	8.906394628	8.647552571	8.334964064	8.106552642	8.249090349	8.171817234	8.452244573	8.249630791
ENSMUSG00000016409.4	8.312049779	8.30192686	8.355024271	8.126331471	8.207358586	8.35547409	8.19666003	8.523011759	8.331586399	8.142392483	8.850044198	8.514833443	8.240988965	8.570950081	8.821028089
ENSMUSG00000016427.7	11.72343525	11.87523459	11.34282025	11.64761173	11.56216467	11.72056893	11.89216757	11.84356924	11.71594436	11.91340257	11.63563804	11.64128811	11.42862564	11.74747838	11.93345539
ENSMUSG00000016458.14	7.641233509	7.785568498	7.861251075	7.912928706	8.196523753	7.777523465	7.90675489	7.515637576	7.85196571	7.863383365	7.999318141	7.940735757	7.684862268	8.3278474	7.995390234
ENSMUSG00000016477.18	8.379406094	8.173335259	8.08477139	8.209338173	8.099590752	8.369638023	8.239594102	8.287295694	8.368213018	8.236908825	8.062497904	8.393749858	8.24745352	8.167941955	8.115055826
ENSMUSG00000016481.15	10.35774657	10.44281245	10.3593174	10.46801364	10.24540629	10.40749579	10.56555719	10.38116591	10.42415586	10.47929656	10.37786417	10.3503538	10.37204828	10.50030572	10.48976776
ENSMUSG00000016487.15	11.20601738	10.89681695	10.57461981	10.89166795	11.01409953	11.0915314	10.98106694	10.99904609	10.98182571	10.82196804	10.14778713	10.99007839	10.57772674	10.49728572	10.56578811
ENSMUSG00000016493.13	6.234845375	6.084489056	6.335504127	6.172444003	6.445469785	6.508357871	6.229715902	6.402484379	6.30569482	6.226849621	6.476403793	6.441016979	6.298682863	6.151416048	6.336691829
ENSMUSG00000016494.9	12.00086912	12.09239317	11.89448244	12.10266477	12.35342334	11.96162596	11.95397592	11.85447546	11.9792059	12.01815527	12.01540202	11.99291685	12.11549574	12.40473136	12.28024465
ENSMUSG00000016495.12	8.950285188	8.803192526	9.004877719	8.919163513	8.931490099	8.715624497	8.796638743	8.707207965	8.765501158	8.865296415	9.160350131	8.851268281	9.095667434	9.215486831	9.322461499
ENSMUSG00000016496.7	9.384098508	9.814833416	9.005983478	9.294153439	9.287064029	8.168259454	8.466535648	7.90260054	8.174758785	8.306237629	10.27914557	9.51954436	10.4789541	10.50891601	10.99016684
ENSMUSG00000016498.10	4.182021705	4.085350682	4.320596922	4.158174214	4.245389965	4.081884403	4.169685929	4.117641448	4.173635094	4.142955622	4.894261934	4.341121267	4.784313602	5.485512487	5.41373332
ENSMUSG00000016503.17	9.205682914	9.060717221	9.108378396	9.148373843	8.969684575	9.070701798	9.109315106	9.187694091	8.998967099	9.151890775	9.11021735	9.125539631	9.142588828	9.196492901	9.240409892
ENSMUSG00000016510.11	8.825805306	8.833288386	8.610193356	8.799176771	8.595564011	8.867260667	8.956140136	8.923404067	8.969164372	8.812064479	8.160493963	8.556907341	8.563140835	8.37223048	8.489243494
ENSMUSG00000016520.7	8.536825187	8.526100461	8.513577536	8.559726436	8.667853177	8.572580084	8.386332767	8.649926587	8.452852205	8.433301677	8.199690817	8.582869269	8.670457631	8.449420244	8.21161272
ENSMUSG00000016526.8	3.945346469	3.987796681	4.03628066	3.924993154	3.773791114	3.865489149	3.748295749	3.818818854	3.834913629	3.858082925	3.924636115	3.959926488	3.883148951	4.079349644	3.904017467
ENSMUSG00000016528.10	13.06890664	13.17301977	12.4998408	13.01017921	12.91364131	13.05688663	12.99888938	13.20113633	13.14893866	13.05889121	12.75130598	13.23752927	12.96464	13.15604731	13.04690581
ENSMUSG00000016529.5	3.186925584	3.175204091	3.249954761	3.191573715	3.27509257	3.143808821	3.157481038	3.146648131	3.160914044	3.172248111	3.436481927	3.360245806	3.473127436	3.414898562	3.560876994
ENSMUSG00000016534.15	12.0387961	12.23081138	11.81954285	12.03588036	12.23522936	12.0807944	12.04717875	12.13903026	12.09338466	12.00331699	11.66512877	11.81824225	11.93972478	12.01104192	12.40785384
ENSMUSG00000016541.10	10.60214037	10.63306241	10.602325	10.62418752	10.55234607	10.75653671	10.7530005	10.7986819	10.64006295	10.68808443	10.60906788	10.64945006	10.7086293	10.77346858	10.67056037
ENSMUSG00000016552.13	5.058919531	5.162564174	5.455625033	5.330834086	5.168132913	5.097172166	5.065903501	5.203621827	5.282440574	5.301891103	5.268018332	5.056486717	5.251923923	5.33393685	5.261690015
ENSMUSG00000016554.9	10.3596262	10.47938514	10.48494704	10.42727588	10.3602221	10.38275097	10.38757113	10.3600078	10.33743274	10.3775789	10.47097266	10.43325051	10.533493	10.5862174	10.47929433
ENSMUSG00000016559.14	11.61592493	11.79728683	12.07765629	11.73165357	11.86251094	11.7124191	11.69133175	11.54132537	11.59332941	11.62093522	12.17217904	11.64422142	12.11480569	12.09337019	12.35963682
ENSMUSG00000016619.10	9.099714782	8.98993577	9.121447839	9.05101484	8.96900561	8.899173063	8.818587845	8.839879162	8.990334628	8.954659137	8.832920504	9.040159574	9.066844696	9.183657391	9.00973237
ENSMUSG00000016624.15	5.580600816	5.780872084	5.753877396	5.59896945	5.580363566	5.514415236	5.967661691	5.653710985	5.627399115	5.596201674	5.506377309	5.595982836	5.651966684	5.60554882	5.737839574
ENSMUSG00000016637.7	7.552394736	7.55030903	7.705494089	7.732631781	7.578351063	7.541163179	7.529088434	7.54356629	7.521497101	7.628712684	7.989169479	7.668257763	7.780799465	7.660165947	7.775554049
ENSMUSG00000016664.16	12.27809905	12.26251604	11.45762799	12.00087928	11.93436866	12.20556084	12.15079058	12.36713645	12.34527194	11.96077156	11.57171079	12.02944013	11.7417583	11.73424472	11.5431485
ENSMUSG00000016756.17	8.091881688	7.873748408	8.765681112	8.052017499	8.493272363	7.950452381	7.767385664	7.56457215	7.759482838	8.007550497	8.420273517	8.495771345	8.100058972	7.871530402	7.892003295
ENSMUSG00000016757.11	8.218890042	8.257934796	8.364474076	8.161547155	8.275446463	8.181000242	8.207174308	8.111135572	8.337826078	8.272475524	8.479961309	8.368404572	8.531456584	8.664201627	8.508526339
ENSMUSG00000016758.4	6.902353739	6.79648168	6.470758201	6.632854893	6.745839539	6.771663	6.846741222	6.683798552	6.73326604	6.523181294	7.183746528	6.711552994	6.806801294	6.663222368	6.87572867
ENSMUSG00000016763.15	5.567249701	5.436274619	5.530513397	5.60524211	5.267331401	5.747366565	5.35411078	5.867554115	5.494118618	5.586562535	5.605420777	5.355427161	5.471235368	5.327428121	5.484031057
ENSMUSG00000016831.12	9.923378936	9.942997156	9.909045235	10.0452192	9.970829087	9.954462854	9.915125226	9.963297958	9.973159296	9.867055255	9.761608072	9.887310094	9.967805064	9.904978527	9.889996034
ENSMUSG00000016833.14	8.333865119	8.423630891	8.376320442	8.343527635	8.344346902	8.291262849	8.452743536	8.399654582	8.269168665	8.542642995	8.668931932	8.461823115	8.479911986	8.772949915	9.100372016
ENSMUSG00000016918.15	9.906491799	10.07852945	10.48161728	10.35221961	10.82115049	9.963355614	10.01780559	9.959937194	10.11795481	10.17517317	10.211395	10.02282648	10.15205571	10.26742513	10.54101102
ENSMUSG00000016921.14	11.2980372	11.31715004	11.38383194	11.22402293	11.193416	11.21043115	11.22206051	11.26686095	11.22036013	11.17059213	11.41252815	11.51872042	11.39590915	11.4096681	11.35620342
ENSMUSG00000016933.17	10.70978099	10.67271534	10.47000753	10.59357241	10.45551327	10.59836751	10.58530219	10.63195939	10.65264628	10.56940153	10.24857008	10.60318135	10.50502402	10.43759496	10.27029047
ENSMUSG00000016940.18	9.492599704	9.528754072	9.630328257	9.462107541	9.443384555	9.466403159	9.560766244	9.567413751	9.55620524	9.482629342	9.690262528	9.56515074	9.45237228	9.511558154	9.604737125
ENSMUSG00000016942.6	2.937374145	3.107943233	3.055951011	2.960188878	2.994518158	2.953223635	2.933157674	2.904851802	2.923012989	2.88906793	2.959877891	3.110679375	3.13971867	2.99886818	2.963468144
ENSMUSG00000016946.6	8.199774058	8.159412919	8.216343212	8.167990912	8.148102739	8.10800653	8.192795512	8.336592595	8.196205485	8.081882897	8.261989012	8.188283074	8.121001131	8.429179625	8.224097161
ENSMUSG00000016984.7	6.572035444	6.580365233	6.599000817	6.622695498	6.61380497	6.547530335	6.444618855	6.622788692	6.486979776	6.614328248	6.438371701	6.455546738	6.522971099	6.340157051	6.618572864
ENSMUSG00000016995.17	6.047093769	5.985468926	6.48477135	6.032860473	6.044227509	6.032371375	6.107355195	5.980846717	6.030899608	6.091717243	6.619207165	6.089741494	6.178639434	5.985462721	5.971576166
ENSMUSG00000017002.14	6.637234831	7.407733324	10.03375067	6.912951832	7.890407343	5.976310993	6.548318558	6.205621041	6.613359749	7.588590146	8.767172221	8.419945346	8.215275478	10.43734499	7.225815481
ENSMUSG00000017007.9	2.595131495	2.681148	2.662126112	2.631682176	2.632431951	2.755081823	2.616614729	2.601871414	2.716026147	2.618849741	2.798079214	2.663656207	2.627345696	2.571148381	2.613392923
ENSMUSG00000017009.3	9.579874613	9.665221322	10.10672541	9.704199302	9.890396921	9.496766555	9.591576288	9.544575405	9.478250543	9.626100667	10.49601373	9.976029556	10.10207678	10.54765862	10.39796402
ENSMUSG00000017057.9	10.11564805	10.31870297	9.57725189	10.04934033	9.915374192	9.939170361	10.02510113	9.966429124	10.15422456	9.934102013	9.599929086	9.60526955	9.813111135	10.12619913	10.06694942
ENSMUSG00000017119.19	11.34936293	11.26542486	11.11375854	11.40230073	11.27885026	11.34827955	11.32622872	11.38186853	11.48292861	11.22252443	11.05950089	11.32764662	11.28208866	11.19480054	11.03236218
ENSMUSG00000017132.17	10.40148551	10.47829082	10.30753013	10.3668363	10.14874087	10.42132646	10.4587045	10.46621756	10.4544213	10.38356038	10.07583225	10.38874595	10.11366972	10.32115456	10.08061728
ENSMUSG00000017144.8	8.922118722	9.102463439	8.919541179	9.258238713	8.982810114	9.147880401	9.184094348	9.106462357	9.216967905	9.118872042	8.803739234	9.040955693	9.044091421	9.082795655	8.971377189
ENSMUSG00000017146.12	4.594376874	4.666404645	5.132723696	4.603354387	4.60275779	4.529059676	4.504072801	4.550113999	4.626306622	4.546048502	4.662148184	4.631070459	4.618571311	4.759391508	4.658246269
ENSMUSG00000017167.6	6.814905699	7.110255826	7.159262757	6.882188852	7.430586791	7.279986601	6.91507717	6.928013282	6.948937553	6.945954182	6.835220684	7.100726313	6.655121959	6.538208032	6.704048854
ENSMUSG00000017176.17	8.930027212	8.986986761	8.825141425	8.927898846	8.951413846	8.890801291	8.987527657	9.01456633	9.031854104	8.955883259	8.714047055	8.706500591	8.733380236	8.780777344	8.951955918
ENSMUSG00000017188.3	10.37242304	10.35683261	10.15122495	10.29411777	10.07662548	10.17351431	10.48918486	10.37151025	10.47719117	10.45507124	10.54936289	10.22230911	10.218545	10.54004044	10.41209
ENSMUSG00000017204.4	2.411394375	2.360594981	2.354294547	2.368410893	2.363594825	2.45650506	2.396167762	2.411034829	2.361466653	2.470941661	2.416435668	2.348980055	2.497315353	2.602578418	2.415365818
ENSMUSG00000017210.14	10.13915175	10.0853848	9.894948524	10.0386063	9.959525738	10.12318438	9.950522735	10.18007858	10.17177273	9.937151386	10.07859279	10.11458454	9.999430339	10.10376158	9.925992339
ENSMUSG00000017221.14	11.53408124	11.60428185	11.29798067	11.50590731	11.3289708	11.48728159	11.50327735	11.61617868	11.62838868	11.53147166	11.52928271	11.49539526	11.5645713	11.7178577	11.52910362
ENSMUSG00000017264.16	9.738252908	9.766515998	9.781674742	9.848907572	9.680722805	9.824771825	9.747448049	9.744402727	9.741997068	9.721990678	9.80406551	9.710885692	9.76689366	9.857665683	9.827964721
ENSMUSG00000017286.15	9.330465951	9.26504903	8.96039777	9.351400928	9.135792117	9.463947552	9.429019495	9.599444858	9.630037652	9.348525	8.80061146	8.969390696	8.918907775	9.018867	9.221264117
ENSMUSG00000017288.15	9.150176909	9.15989025	9.079533877	9.218489452	9.084655065	9.092070371	9.195339129	9.280170921	9.278097538	9.108359588	9.21371211	9.163980209	9.106445693	9.257241065	9.241739742
ENSMUSG00000017291.13	10.85907785	10.84857161	10.46010848	10.72880169	10.94020373	10.88653103	10.78493044	10.76549262	10.79155154	10.64102978	10.28070831	10.98360339	10.64682739	10.55400245	10.61466887
ENSMUSG00000017299.13	9.202937214	9.20163752	9.040775182	9.249184351	9.033785312	9.227018981	9.268861008	9.351831841	9.284636778	9.179368688	9.117302443	9.002247097	9.176525759	9.340214788	9.058381624
ENSMUSG00000017300.9	3.401984317	3.411401634	3.535326019	3.374524514	3.440817698	3.447046949	4.569182736	3.542832522	3.421891094	7.947245885	4.181566404	3.597645468	3.557933737	3.405103748	3.381819448
ENSMUSG00000017307.16	7.588845845	7.719820112	7.80564752	7.636666607	7.80589156	7.718552926	7.771480094	7.551438349	7.719459937	7.698096595	7.914338871	7.882410551	7.814518357	7.87419498	7.870485355
ENSMUSG00000017309.11	10.81200843	10.89931999	10.08962813	10.72788394	10.35706492	10.84690409	10.72008536	10.82121628	10.76677839	10.76412029	10.47048848	10.60497475	10.64074709	10.78519359	10.58037056
ENSMUSG00000017314.12	7.41532927	7.362732316	7.370803181	7.51950998	7.429853473	7.717370526	7.374177511	7.640112332	7.869030897	7.583303858	7.277168655	7.559514427	7.197174715	7.233005571	7.233864636
ENSMUSG00000017344.4	8.963374476	9.109998806	8.882767707	9.00140163	8.71248572	8.94411537	8.730332615	8.866669493	8.986238796	8.931329874	9.448532274	8.877119844	8.912658056	9.216657378	8.951546288
ENSMUSG00000017376.15	8.889428032	8.740833022	8.859079769	8.806747647	8.564410632	8.681038776	8.914823712	8.793543733	8.729919073	8.762469485	9.09281128	8.592514117	8.793168235	9.126813906	9.101266329
ENSMUSG00000017386.10	7.413688027	7.533656458	8.199639273	7.461616327	7.925747926	7.493759376	7.540194957	7.532593308	7.507000351	7.484118502	7.765801968	7.660921281	7.528189029	7.524382245	7.556259124
ENSMUSG00000017390.15	4.155722813	4.208419983	4.532293117	4.211803254	4.287148932	4.278890745	4.431150742	4.302155342	4.213458558	4.396237136	4.540061596	4.180637087	4.355977622	4.462870702	4.416652068
ENSMUSG00000017400.10	5.014940183	5.242102043	5.643002072	5.05606272	5.296116527	5.146347836	5.027926584	5.23303463	5.143209538	5.202757171	5.437139934	5.22309568	5.296666316	5.576022599	5.243720906
ENSMUSG00000017404.12	12.47771875	12.59070411	12.75466877	12.51719788	12.52929613	12.30811586	12.6138319	12.37882005	12.42773075	12.61116503	12.78386585	12.44708104	12.70870334	12.87418462	12.8957686
ENSMUSG00000017405.14	6.729298612	6.599685788	7.062525065	6.838886192	6.758342703	6.993485065	6.896003448	6.639237597	6.897532576	6.94062712	7.027424608	6.745796867	6.840098267	6.825540986	6.941669325
ENSMUSG00000017412.15	5.046021192	5.128616473	5.124654749	5.206523925	5.085311275	4.983888203	5.04270119	5.070712547	5.219818555	5.215525643	5.165547441	5.092645364	5.149349541	5.030411711	5.195563571
ENSMUSG00000017417.14	7.685676781	7.801260181	7.466333583	7.578421478	7.557653501	8.053816951	7.565623298	7.912856352	7.864125849	7.571762197	7.768105562	7.655572203	7.428932552	7.994210684	7.868054891
ENSMUSG00000017418.13	8.450759513	8.354678092	8.493256696	8.492136211	8.501492324	8.200092237	8.647944457	8.330664212	8.569350389	8.622990985	8.674414842	8.285773027	8.367187863	8.712513282	8.849823983
ENSMUSG00000017421.18	10.57399042	10.55849808	10.55179836	10.5668203	10.55615662	10.53778208	10.56695855	10.63880056	10.64279089	10.58591184	10.24604432	10.40405408	10.35822993	10.51902364	10.59184349
ENSMUSG00000017428.16	10.81398259	10.88980639	10.55575276	10.77960296	10.60881426	10.83013293	10.78912903	10.85504821	10.83649389	10.76473228	10.56175644	10.74711279	10.72498649	10.90327481	10.77579402
ENSMUSG00000017446.14	8.973495906	8.866315082	8.850390807	9.000419539	9.223539807	8.802792955	8.699664465	8.93690594	8.908706859	8.803510015	8.878536225	8.738531091	8.984694478	8.800576627	9.044675627
ENSMUSG00000017453.4	4.619227877	4.509361567	4.682974993	4.478696568	4.469404333	4.583185559	4.515457954	4.673672508	4.644660461	4.543598173	4.465055603	4.541109749	4.433970751	4.48853254	4.473219117
ENSMUSG00000017466.9	12.63640062	12.69404447	13.02151289	12.89471229	13.29285501	12.64699158	12.72219052	12.66080148	12.74082984	12.86029228	12.9526665	12.65238072	12.87165173	12.71234668	13.01168416
ENSMUSG00000017478.15	9.751827963	9.677849461	9.825928274	9.800178325	9.861173507	9.770240633	9.738261868	9.83286935	9.86003456	9.691833362	9.706901917	10.01358575	9.73554305	9.769661386	9.674448125
ENSMUSG00000017485.11	10.90034628	10.96535159	10.83163743	10.77920119	10.7784638	10.97773888	11.03946782	10.77284632	10.9939069	10.83568508	10.17455903	10.54561729	10.72631	10.57423114	10.57543548
ENSMUSG00000017491.9	8.285350322	7.947147201	7.555114237	7.986260836	7.900519836	7.958731975	8.031019972	8.190753759	8.197470539	8.123459337	7.079980201	7.957179567	7.667194637	7.103962409	7.262591476
ENSMUSG00000017493.12	12.59854087	12.6426689	13.26862606	12.98278161	13.41232575	12.69063354	12.73671788	12.60379858	12.83392226	12.8058844	13.04452014	12.83390167	13.0686749	12.47205985	13.29605551
ENSMUSG00000017499.15	4.925768586	5.110290545	5.602569183	4.981203682	5.113334477	5.064359069	5.054850008	4.98045855	5.135686639	5.025933116	5.328184784	4.921802339	5.192099916	5.361306692	5.340992729
ENSMUSG00000017548.15	9.567543768	9.594280545	9.473722707	9.470568518	9.5352789	9.569292362	9.396571741	9.507200345	9.543995984	9.486728612	9.148736101	9.41498892	9.395660781	9.22352863	9.470438147
ENSMUSG00000017550.14	5.384362779	5.23584394	5.82843582	5.595459723	5.416282068	5.396218693	5.264337111	5.377326669	5.405389327	5.489716545	5.530952474	5.803881857	5.450083741	5.627252033	5.604835296
ENSMUSG00000017561.16	8.543307573	8.430536052	9.060341416	8.594402221	8.730169266	8.35954763	8.516627517	8.566370607	8.489022218	8.673721528	8.68567782	8.586229307	8.907622599	8.829677241	8.767982228
ENSMUSG00000017607.9	4.933006329	4.696415901	4.821048401	4.696683292	4.93077836	4.626516737	4.613459334	4.647022509	4.60339147	4.63174739	4.842294563	4.80974151	5.194051579	4.774873856	5.006963367
ENSMUSG00000017615.12	10.75221769	10.84469229	10.51438677	10.73835083	10.63886751	10.86298363	10.81308379	10.85060777	10.84144097	10.65064037	10.77430875	10.8350648	10.84151894	11.13401892	10.72994854
ENSMUSG00000017631.18	10.31120142	10.32299219	9.966168221	10.06612347	10.2569838	10.4047197	10.14964557	10.2269152	10.16230336	9.99073324	9.830980801	10.09023148	10.03307195	9.794214348	9.866313916
ENSMUSG00000017639.13	5.496092824	5.208186218	6.237493061	5.608699174	5.619487658	5.387434215	5.239559625	5.208286954	5.300013381	5.601035195	6.058525669	5.556707308	5.877804631	5.802004217	5.803427729
ENSMUSG00000017652.16	6.79111168	6.812029415	7.934686625	6.707117821	6.856093129	6.888858829	6.879930526	6.597612604	6.717638649	6.763991849	7.42394331	6.935436385	7.343447961	7.789171918	7.847858446
ENSMUSG00000017664.16	9.026316923	9.035305699	9.147150243	8.970478325	9.053020918	8.922266379	8.909947984	8.993318039	8.777182695	8.873840739	9.296251102	8.845010742	9.23876515	9.172530868	9.28095986
ENSMUSG00000017667.9	7.008911214	7.134710491	6.967971985	7.186976153	7.415699367	7.315537828	7.199979408	7.275429014	7.110207315	7.059728658	6.943684035	7.416264969	7.045718568	6.947362774	6.932450362
ENSMUSG00000017670.16	9.416971897	9.39857873	9.503757315	9.221304414	9.490527736	9.319192849	9.346460494	9.269515554	9.318630333	9.216662376	9.8033885	9.506709696	9.679553037	9.742065998	9.682267819
ENSMUSG00000017677.11	9.013485295	9.002370552	9.099929277	8.829403805	9.097908228	8.9902901	8.954630051	8.881633936	8.962446709	8.834403347	9.205496785	8.972862201	9.163074959	9.143616517	9.250998028
ENSMUSG00000017679.16	8.589247424	8.511088006	8.921420698	8.739703669	8.606573043	8.524846394	8.378034686	8.560668234	8.537189415	8.489849247	8.38212755	8.450497101	8.377992019	8.466066886	8.371079493
ENSMUSG00000017686.17	10.59295326	10.60132323	10.18415052	10.5351157	10.3424922	10.66625659	10.54919144	10.60314281	10.52855824	10.49827337	10.30910598	10.39458363	10.32780135	10.30677709	10.38067275
ENSMUSG00000017692.8	8.624451602	8.373413503	8.34576753	8.679653385	8.51079412	8.729452497	8.731370394	8.966428502	8.681434934	8.598131126	8.173201118	8.789993283	8.548486219	8.291582948	8.512117396
ENSMUSG00000017697.3	5.839350702	5.907997594	6.6132186	5.901380968	6.327923235	5.737995069	5.914159613	6.045727994	5.885171774	5.726577842	6.36255602	6.034909604	6.451042185	6.368443026	6.61225475
ENSMUSG00000017707.9	13.22015239	13.38204511	13.27897267	13.34004469	13.22109352	13.25559464	13.19681441	13.28028119	13.18950904	13.27911006	12.91093658	13.01030199	13.16933616	13.09596318	13.19603579
ENSMUSG00000017713.9	7.646290558	7.730506085	7.379105646	7.694611201	7.392246304	7.627438853	7.739359327	7.823937243	7.590372687	7.679836854	7.663034483	7.693995035	7.439262436	7.43510652	7.447342144
ENSMUSG00000017715.11	9.286688318	9.397329273	9.331731509	9.294454749	9.285144675	9.295202974	9.339657953	9.265926225	9.308795869	9.270708855	9.433850419	9.389856395	9.424137128	9.653418302	9.55430231
ENSMUSG00000017716.15	5.576152962	5.569955523	6.422631009	5.521267896	5.521739605	5.619832139	5.617545202	5.497830614	5.591489363	5.492314484	6.232330248	5.520928649	5.99999658	6.46733981	6.266613196
ENSMUSG00000017718.15	8.003260438	8.201695442	7.564835572	7.64061896	7.618768578	7.707472033	7.71928644	8.00522997	7.80831507	7.778180483	7.404475241	7.899951828	7.538161337	7.369260009	7.678966587
ENSMUSG00000017721.15	10.30302588	10.40540867	10.50372062	10.26203566	10.36083125	10.30714841	10.29171045	10.26584103	10.2761175	10.30909709	10.78493721	10.42530119	10.49341117	10.6860661	10.66024181
ENSMUSG00000017723.11	6.685095253	5.200902064	8.658660667	5.379400239	6.14877549	6.860680079	5.379901138	5.302581806	5.458707989	7.33131843	9.077797014	5.253826204	6.759988387	5.088786716	5.826086137
ENSMUSG00000017724.14	4.55073124	4.693682554	4.68801866	4.664907718	4.680588383	4.663519319	4.495953247	4.39763688	4.554920682	4.469952177	4.804856557	4.631236556	4.538065214	4.876052564	4.645589046
ENSMUSG00000017734.15	8.471412231	8.761079123	8.861398447	8.505680727	8.386687673	8.590732685	8.64756514	8.31482528	8.26770735	8.715744734	9.086173714	8.903753401	8.636125018	8.881846054	8.940640464
ENSMUSG00000017737.2	7.58609824	7.086230323	7.940299313	7.36293096	8.145121989	6.993651536	6.997028962	6.842396691	7.137641831	6.998141016	8.459516065	7.09254142	7.769354096	8.380269342	7.834080038
ENSMUSG00000017740.17	5.990497064	6.087189062	5.830618482	5.941727697	5.805305209	6.039605197	5.731313316	6.172477072	6.257749473	6.039909651	5.88545616	6.006296546	6.005752969	5.745667917	6.136040705
ENSMUSG00000017747.13	8.370459801	8.317018567	8.355431284	8.41566517	8.491161195	8.339565774	8.482558252	8.432140559	8.447628773	8.370584011	8.698740487	8.314161537	8.586171514	8.472516618	8.379854648
ENSMUSG00000017754.13	10.95969843	11.14555874	11.32962311	11.09639015	11.36559181	10.8803784	10.96419145	10.87248764	10.86983727	11.10123048	11.71609807	10.97863147	11.28671044	11.62900482	11.37943878
ENSMUSG00000017756.9	12.42913939	12.16245441	11.38151531	12.1169357	11.89093534	12.23463186	12.16991034	12.2907147	12.28819955	12.15330028	11.74231068	12.11780198	11.84216308	11.90419775	11.72450731
ENSMUSG00000017760.16	11.90175397	11.93054929	11.95292699	11.94768556	11.94900178	11.75512356	11.9549885	11.77426477	11.88916934	11.95573988	12.03539456	11.84089955	11.95997716	12.18982397	11.9989818
ENSMUSG00000017764.2	7.326727562	7.299480805	7.329449203	7.364891533	7.276876386	7.348155842	7.317232116	7.373765991	7.371580772	7.25681484	7.331252445	7.302412229	7.375077297	7.358895741	7.230034182
ENSMUSG00000017765.17	10.62948196	10.63699974	10.5131735	10.67874879	10.41957935	10.54726314	10.52708527	10.58094743	10.66747347	10.64751113	10.62731134	10.61678913	10.62276371	10.57538386	10.5707017
ENSMUSG00000017774.19	11.80801456	11.85479131	11.81992146	11.83804868	11.79138087	11.77827024	11.68882272	11.7727685	11.7915069	11.76747128	11.58578137	11.76672847	11.71791567	11.72510439	11.65765782
ENSMUSG00000017776.15	11.30855071	11.36738006	10.85994643	11.28535758	11.30160146	11.27968588	11.25019023	11.40488781	11.29443485	11.22866199	10.49687279	11.03959525	10.94046801	10.83725603	10.96406672
ENSMUSG00000017778.14	13.1580998	13.35371445	12.7962359	13.17015515	12.97695671	13.19168073	13.41236021	13.35545718	13.26552349	13.35032769	13.19367157	13.17098393	13.02586304	13.31287696	13.40807707
ENSMUSG00000017781.17	11.36519115	11.37136594	11.37265225	11.33620295	11.36197489	11.32358229	11.38858097	11.26458401	11.32720633	11.40614193	11.52607403	11.39657165	11.4793418	11.7236275	11.5319277
ENSMUSG00000017801.15	8.566189957	8.789333708	8.879508971	8.452630027	8.635041114	8.527893793	8.68435515	8.469925318	8.553029088	8.643108906	8.611980934	8.31156753	8.59423493	8.613579791	8.518159376
ENSMUSG00000017802.14	9.964448581	9.986029025	10.17418176	9.97234604	10.05560987	10.04477172	10.02152363	10.11637994	10.01711863	10.04224629	9.988307782	10.00721822	10.0364775	10.04004524	10.02538888
ENSMUSG00000017817.11	13.77581091	13.88375918	12.96438396	13.70892934	13.43577765	13.70957984	13.67640464	13.89662793	13.87019811	13.65031453	13.40186674	13.94035795	13.42700407	13.64883698	13.30744549
ENSMUSG00000017830.15	6.896034812	6.8991917	7.313112932	6.750204328	7.238867424	6.577787603	6.790237686	6.42296452	6.652647858	6.732327443	7.423586814	6.957086677	7.280242532	7.293166756	7.550379209
ENSMUSG00000017831.8	10.48585893	10.58355216	10.16806663	10.42712097	10.40904978	10.48095099	10.44682318	10.53202702	10.51624196	10.47927132	9.733149525	10.31250459	10.13437381	10.11161243	10.43813019
ENSMUSG00000017837.12	10.24036572	10.12619394	9.813457936	10.01805408	9.910380745	10.25702229	10.21707585	10.23953244	10.2847256	10.26206083	9.793758622	10.08393456	9.868772405	9.869551518	9.888216445
ENSMUSG00000017843.14	11.56565596	11.58285147	11.09210677	11.43187611	11.34503534	11.55725305	11.37565329	11.56206793	11.59072618	11.3236246	10.86674581	11.24354309	11.12739379	11.20451396	11.09343972
ENSMUSG00000017858.12	9.017704041	9.084159932	9.021021992	8.996964019	8.932615674	9.059486124	8.971242634	8.938635061	8.994439028	8.984451605	8.866574541	8.88515584	8.886465302	8.835895625	8.945429031
ENSMUSG00000017861.11	4.779622424	4.7993101	5.594894363	4.758659715	4.728033569	4.68489095	4.755262576	4.914690935	4.7733514	4.757534491	4.965528889	5.038235032	4.889394094	4.983220068	5.040031023
ENSMUSG00000017897.18	6.92694043	6.248833418	7.337240426	6.945245332	6.725752275	6.413673848	6.390510735	6.40415307	6.993199846	6.990367727	7.452945541	6.41605916	7.312800295	6.539091411	7.347403177
ENSMUSG00000017929.13	9.075431898	9.249026209	9.161152133	9.110849197	9.466459367	8.931414329	9.024167885	8.937951654	8.977823673	9.043455656	9.014604195	9.302693021	9.390778982	9.515548658	9.435602822
ENSMUSG00000017969.13	9.959544525	10.15360644	10.55540516	10.38064508	10.36079348	10.01753425	9.939265066	9.94732748	9.904372675	10.16390705	10.89094561	10.21328526	10.4751627	10.42821567	10.69394222
ENSMUSG00000017978.18	6.24925579	6.282506862	6.503159217	6.141031003	6.604058105	6.296701854	5.973211009	6.189664339	6.201493318	6.213661741	6.331897078	6.611166676	6.093164799	6.017103025	6.458750513
ENSMUSG00000017999.16	8.754571022	8.762114091	9.025757482	8.816658866	8.956300207	8.672551529	8.788024189	8.726245723	8.713683649	8.790297269	8.968056972	8.948394104	8.959867382	8.938082087	8.938775697
ENSMUSG00000018001.18	10.25966797	10.26743044	10.08335215	10.23960203	10.26457893	10.10888139	10.11742596	10.12488307	10.19705049	9.948180694	9.955135843	10.01012925	10.18194824	10.1079209	10.08786371
ENSMUSG00000018008.8	9.396387905	9.381591203	9.929167911	9.264333621	9.705189228	8.729612911	9.035354638	8.545900657	8.758799599	8.960486534	10.0647875	9.549938703	10.08420172	10.0972544	10.22540994
ENSMUSG00000018012.11	5.364622225	5.391393717	5.683831095	5.435471788	5.357436675	5.388360226	5.328488444	5.175451209	5.205398482	5.355289967	5.617937777	5.508988553	5.388318356	5.45181424	5.433209231
ENSMUSG00000018040.9	9.516487751	9.889879287	9.965522172	9.772337345	9.863703185	9.626643093	9.900046745	9.813066654	9.90832274	9.813646998	10.00460995	9.86659865	9.919567222	9.741160708	9.952214204
ENSMUSG00000018042.18	11.2378243	11.29033309	11.66769569	11.40147914	11.28128975	11.46052417	11.43861654	11.31899363	11.35879118	11.4493167	11.83764639	11.29421415	11.5868998	11.89755515	11.55534742
ENSMUSG00000018068.13	7.416925966	7.342604176	7.387728884	7.450756298	7.65654665	7.533793187	7.443573769	7.464313867	7.392820085	7.206082223	7.469292656	7.391697325	7.478996336	7.372149211	7.385899054
ENSMUSG00000018076.12	9.635327441	9.540704299	9.604585957	9.713675443	9.846458797	9.576204446	9.422580778	9.582494954	9.563437221	9.372705979	9.435384696	9.974064279	9.478268537	9.384078288	9.28696704
ENSMUSG00000018102.5	10.14923394	10.16011891	9.93705258	10.12791013	10.30797051	9.952295995	10.19189492	10.01138133	10.14049984	10.11124817	10.06074561	10.11083631	10.12755198	10.29425056	10.31651751
ENSMUSG00000018126.15	4.256297605	4.174758297	4.289585088	4.226567018	4.105899622	4.187804281	4.169967226	4.465860595	4.076381457	4.414472022	4.282470138	4.253503216	4.347916042	4.087356886	4.144912109
ENSMUSG00000018143.10	10.29096501	10.27442926	10.22111157	10.34425507	10.15152703	10.24634763	10.25202522	10.42400365	10.3702314	10.16462478	10.1456561	10.2817509	10.2743989	10.82882302	10.11416944
ENSMUSG00000018160.15	10.03541441	10.0350504	9.687318919	9.848146802	10.03182872	9.859423128	9.881310921	9.874469286	9.81223458	10.06259427	9.748229233	9.929485361	9.937043162	9.923393916	9.957823186
ENSMUSG00000018166.8	8.31587341	8.197455032	7.914227235	8.092962773	8.025053296	8.398526587	8.271118434	8.523089718	8.54182609	8.321679213	7.884786497	8.305662505	8.103876311	7.746348315	7.909985859
ENSMUSG00000018167.10	9.376462029	9.527679293	9.316081277	9.409981232	9.130420578	9.482187547	9.439317913	9.706125504	9.506969947	9.478692043	9.279388225	9.096033932	9.249372228	9.273249857	9.394390917
ENSMUSG00000018168.8	6.38614343	6.48127091	7.964121453	6.343207688	6.796452805	5.828856532	5.713230329	5.690690496	5.932008792	6.243451822	6.89370555	7.061361467	7.119900742	6.924654536	6.873209282
ENSMUSG00000018169.12	7.884520707	7.878859536	8.237626451	7.943996308	7.956117811	7.667509668	7.84682339	7.71817188	7.807478762	7.941734253	8.112575787	8.015260694	8.21351915	8.310549213	8.144574003
ENSMUSG00000018171.9	10.38513098	10.35330167	10.2360733	10.37154952	10.22449916	10.4172755	10.28466851	10.51671071	10.32014004	10.40172519	10.37836174	10.18201366	10.38583617	10.5310243	10.69688419
ENSMUSG00000018189.12	8.481214139	8.585348318	8.512653752	8.626372904	8.350995759	8.533778376	8.86204971	8.596783709	8.498758827	8.629059907	8.505149731	8.527920081	8.648281545	8.608511163	8.625637077
ENSMUSG00000018196.18	9.085015242	9.252385306	8.919207774	9.03768174	9.010621163	9.426638902	9.368020019	9.291967468	9.280314902	9.426733543	9.166514548	8.986274911	9.145855216	9.443057783	9.337701338
ENSMUSG00000018199.9	9.254167207	9.187313164	9.022050946	9.092022499	9.314255613	9.136655313	8.942126436	9.022364434	9.097327078	8.895038541	8.965399783	9.104596699	9.15649906	9.283631265	9.5045259
ENSMUSG00000018209.15	9.204638301	9.238279163	9.833880216	9.373634713	9.357192254	9.288894862	9.106056403	9.140874515	9.17834364	9.072203178	9.579037688	9.305414216	9.499724118	9.510111128	9.475119877
ENSMUSG00000018217.12	10.86071891	10.72364694	11.07203928	10.97558763	11.28480366	10.84713179	10.85223021	10.6880728	10.7279402	10.90244435	11.03005799	10.7884485	10.99846931	11.14796283	11.18206071
ENSMUSG00000018238.6	2.964553879	2.910375375	2.814248468	2.860215319	2.876310935	2.871314253	2.796069341	2.836810092	2.800712656	2.81486275	2.972850896	2.854184361	2.868335825	2.867381723	2.863616179
ENSMUSG00000018239.9	7.27703451	7.293483252	8.179250005	7.406874311	7.186633099	7.328323673	7.280673277	7.319232853	7.278235244	7.366990556	7.454645855	7.30613029	7.450204679	7.487282907	7.625327841
ENSMUSG00000018263.11	10.62123811	10.30483269	10.52313029	10.67352867	10.26168671	11.01876982	10.76063301	10.90185724	10.93040659	10.78715108	10.22381398	10.73653512	10.5866495	9.354646818	10.12921115
ENSMUSG00000018286.6	11.20536172	11.31487289	11.08281666	11.14273598	11.03026482	11.20101552	11.36970187	11.37069373	11.28109614	11.36827239	11.40609525	11.24742796	11.27292565	11.52794112	11.35546278
ENSMUSG00000018287.12	10.5350886	10.69103927	10.34551297	10.60366324	10.21342524	10.65455443	10.80087628	10.78280428	10.74891708	10.7613959	10.63724672	10.59839722	10.60622634	10.77424171	10.59215496
ENSMUSG00000018293.4	12.38082597	12.47434871	13.00844369	12.45770144	12.48181478	12.26150112	12.45060967	12.28050637	12.34238149	12.46313658	13.06921778	12.43949441	12.94988309	13.29511578	13.19811737
ENSMUSG00000018322.10	8.798912072	8.891819083	9.079081833	8.910202046	8.808132529	8.903646879	8.852573612	8.945458059	8.844407066	8.845394056	9.245199865	8.993531139	9.112136533	9.162554692	9.10701091
ENSMUSG00000018326.9	11.545541	11.68283733	11.9110388	11.75188742	11.76131712	11.62373911	11.64530222	11.55421132	11.53144479	11.78293949	11.70649888	11.69791726	11.79347899	11.80441358	11.80343698
ENSMUSG00000018334.18	8.60464139	8.42772174	8.980005149	8.561126779	9.069818482	8.342265633	8.434330966	8.413103057	8.507045973	8.363642963	8.59700563	8.539969224	8.786310108	8.356609595	8.529104595
ENSMUSG00000018339.11	14.36171172	13.90874833	14.89141552	14.56290521	14.82942838	14.48185286	14.36406021	14.24747534	14.42468334	14.52292409	14.71671059	14.48898217	14.85426499	13.92477815	14.52698748
ENSMUSG00000018340.13	12.10323851	12.14969141	12.08248718	12.17293829	12.07252398	12.15197998	12.17130805	12.17249658	12.20323863	12.24508459	12.20016301	12.11477539	12.23968815	12.16759769	12.12703116
ENSMUSG00000018347.16	7.016393998	6.909579442	7.098616609	6.9880278	6.957056069	6.876538203	6.834708996	6.959408376	6.941486392	7.020164232	7.196389676	6.885271242	7.124623829	7.158029047	7.201111709
ENSMUSG00000018362.14	6.627085066	6.551724704	6.307888984	7.819161307	7.68118644	6.384611581	6.278457585	6.780317352	6.455047676	6.17958932	7.643378285	6.674838507	7.956111511	8.191860052	7.756838432
ENSMUSG00000018363.16	10.349846	10.25641609	9.750123127	10.30197511	10.42321201	10.26681684	10.18373803	10.30899989	10.3363519	10.12682457	9.711225168	10.0756735	9.90934285	9.96071966	9.843110932
ENSMUSG00000018372.13	7.063845468	7.153221308	7.128275856	7.250005646	7.299991143	6.97814481	7.099659319	7.157116976	7.214690448	7.257375687	7.411579943	6.884269355	7.309675442	7.106671475	7.503313758
ENSMUSG00000018377.10	10.68847367	10.71212468	10.35147058	10.67130876	10.57028449	10.75502951	10.61324779	10.78523865	10.73778942	10.61921515	10.34052558	10.67032448	10.56619621	10.50006446	10.52652084
ENSMUSG00000018378.13	11.28688801	11.21792964	11.01353567	11.22336709	11.09755334	11.29359485	11.27246135	11.38344384	11.34615025	11.21997018	11.41944013	11.36413194	11.27515533	11.50798189	11.19888027
ENSMUSG00000018379.17	11.12681762	11.02987079	11.10218613	11.13023186	11.12034314	10.92577652	11.14425944	11.16671332	11.14389675	11.02035544	11.12983168	10.97050614	11.06021765	10.89251377	11.08485439
ENSMUSG00000018381.15	9.200431186	9.249854025	9.410477974	8.809958825	9.373979123	8.984028185	8.694995506	8.787402317	8.861296475	8.917677198	9.495708798	9.035922342	9.104804597	9.565018339	9.584285876
ENSMUSG00000018387.12	5.010859766	4.716671205	4.70284053	4.701918049	4.700816454	4.780467907	4.652005978	4.736589578	4.678301768	4.635181611	4.786689138	4.703920378	4.680077221	4.672823356	4.693565355
ENSMUSG00000018395.19	7.632582342	7.768874456	7.740315023	7.78693276	7.692688	7.9275151	7.729161447	7.683075503	7.911389205	7.895407577	7.76597338	7.833590842	7.852511011	7.874866553	7.5913596
ENSMUSG00000018398.18	10.78380042	10.72566403	10.69698929	10.82997469	10.99921732	10.76634355	10.78538047	10.67274174	10.69484905	10.68714945	10.64780167	10.75250831	10.80879693	10.5859032	10.65677287
ENSMUSG00000018401.17	9.050364191	9.075611975	9.103565289	9.113573152	9.220624691	9.090195985	9.215190248	8.960761964	9.12940071	9.102270817	8.674587266	8.942991622	8.943418053	8.717633833	8.895488786
ENSMUSG00000018405.7	9.252678845	9.18045726	8.959830719	8.875916737	8.833737194	9.113144226	9.228973215	9.229749617	9.173071675	9.210630514	8.816193919	9.064093715	8.871683006	8.780973842	8.959023485
ENSMUSG00000018411.17	10.73512856	10.5542144	9.792975874	10.7035407	10.27803362	10.60387814	10.5520857	10.63572486	10.5179576	10.4105981	10.40933785	10.71858019	10.38535116	10.75311794	10.25342727
ENSMUSG00000018412.16	9.871666556	9.925959245	9.643201723	9.994706782	9.731516577	9.679984219	9.581911317	9.699106908	9.801670502	9.579645392	9.120131163	9.589764327	9.616541798	9.151540297	9.201271769
ENSMUSG00000018415.14	10.62344333	10.75490864	10.27855383	10.66305667	10.69190195	10.78728945	10.65703406	10.77843911	10.71583742	10.61768964	10.14961138	10.56590129	10.22299009	9.879164064	10.09942751
ENSMUSG00000018417.14	9.353841199	9.524395285	8.930799236	9.549584847	9.053255117	9.377624287	9.593453333	9.318422489	9.385927441	9.272460042	9.014735096	9.28493191	9.24843617	9.292638751	9.117316987
ENSMUSG00000018425.18	8.757091888	8.813225733	8.722488025	8.805627618	8.782009424	8.787069724	8.766451611	8.858743416	8.802174151	8.766771464	8.293898705	8.638314516	8.706885064	8.485518934	8.727805431
ENSMUSG00000018427.7	9.115142206	8.658191996	8.59924802	8.859016668	8.912657618	9.318065472	9.121428837	9.174997442	9.118908381	8.960305177	8.397226722	8.844299469	8.652008174	8.471897845	8.458244432
ENSMUSG00000018428.15	11.78248049	11.70276671	11.1888037	11.62172849	11.43415814	11.78727758	11.67371744	11.91769055	11.86815749	11.55108102	11.21598687	11.7619408	11.41580629	11.17700327	11.27479032
ENSMUSG00000018433.14	8.879024026	9.139855305	9.000147196	9.022229747	8.929858753	8.878090646	8.868859319	9.098662406	8.977079133	8.79904204	9.037112095	8.960528938	9.20699965	9.184618651	9.057549607
ENSMUSG00000018442.13	9.744223643	9.620807658	9.5961278	9.723208292	9.693137453	9.619080954	9.608155268	9.606080315	9.622712117	9.708079394	9.575575248	9.610150152	9.646815941	9.860239106	9.842298254
ENSMUSG00000018446.8	11.29571107	11.35588175	10.94970467	11.19807461	10.97800613	11.26035643	11.39914125	11.37063204	11.36051673	11.39069548	11.21513279	11.23108842	11.17661372	11.3325002	11.20892615
ENSMUSG00000018449.12	7.534452789	7.630182889	7.607457397	7.448354432	7.54215796	7.692703593	7.561636598	7.347826698	7.589698818	7.74954713	7.655669825	7.344275174	7.51848013	7.592985363	7.748083077
ENSMUSG00000018451.6	5.233200017	5.005803796	5.347058097	5.154461196	5.230433353	5.236525222	5.082491076	5.21288106	5.17453601	5.358193948	5.27996706	5.173591397	5.086007971	4.848078043	5.150269726
ENSMUSG00000018459.15	4.70044224	4.43912624	4.492511575	4.637958322	4.55848266	4.30231181	4.356245678	4.244320543	4.271061841	4.331097224	4.692710273	4.447485199	4.68166372	4.594676599	4.745633365
ENSMUSG00000018470.8	3.362650209	3.366257759	3.364586296	3.31209711	3.317940467	3.407256058	3.292108878	3.304820842	3.294199424	3.361503275	3.265650236	3.314050069	3.229578566	3.382404467	3.275589498
ENSMUSG00000018474.17	10.07000972	10.03442269	10.62935259	10.11914329	10.44407809	9.896448501	9.632107792	9.764451335	9.822427707	10.0139978	10.68179191	10.20756056	10.43431394	10.12282806	10.39050975
ENSMUSG00000018476.7	10.27678038	10.13405809	9.966493598	10.08868527	10.22571595	9.918865425	10.05047106	10.20663758	10.00278802	9.986114396	10.06685692	10.2247128	9.784504648	9.940828512	9.763781015
ENSMUSG00000018481.9	9.779549181	9.765296551	9.580682213	9.646850133	9.696123893	9.759239819	9.661301979	9.682893629	9.650440435	9.557419977	9.319093349	9.680850108	9.499101226	9.507652536	9.534053424
ENSMUSG00000018486.2	5.749969685	5.873591695	5.343196977	5.573245818	5.949085864	5.769691013	5.408300039	5.576835439	5.615572014	5.53812529	5.479068098	5.729269772	5.464752207	5.939471276	5.818472658
ENSMUSG00000018500.2	4.501401619	4.635197308	4.593914999	4.403125913	4.68858662	4.408816977	4.558925906	4.416890699	4.49907391	4.477899914	4.685784464	4.548719005	4.572954802	4.647305529	4.542377212
ENSMUSG00000018501.17	11.41132766	11.09446027	11.11397168	11.26699954	11.19601565	11.32497583	11.16876151	11.33866574	11.26008405	11.1553959	11.53960672	11.34906882	11.30201195	11.4170166	11.10832468
ENSMUSG00000018507.16	7.427104529	7.536206181	8.243021345	7.664946204	7.808348933	7.256956363	7.540264326	7.172640419	7.301991497	7.507524692	8.274887742	7.626961223	8.18939854	8.398622571	8.197129718
ENSMUSG00000018509.8	7.696632632	7.71289106	7.6097603	7.751091565	7.69234756	7.654002333	7.747531416	7.849907557	7.695529076	7.774561913	7.814574708	7.78418781	7.751346449	7.509280488	7.677729896
ENSMUSG00000018537.16	7.694452327	7.631761083	7.790116967	7.75159081	7.817954959	7.653341967	7.611823886	7.791528649	7.58036523	7.748725641	7.937986456	7.766903121	7.749828747	8.004765647	7.903926098
ENSMUSG00000018541.10	8.185513068	8.343603344	8.363529359	8.355586321	8.28523476	8.276182671	8.281461795	8.271586732	8.334753543	8.318484622	8.424324357	8.286730089	8.375235766	8.525619042	8.39528074
ENSMUSG00000018547.8	9.819729222	9.706637757	9.770720115	9.786656518	9.820349795	9.713658272	9.760892881	9.804899904	9.80974007	9.770903833	9.65883889	9.837126176	9.876644192	9.776806996	9.646476964
ENSMUSG00000018548.15	8.319980201	8.441642963	8.559186978	8.507444712	8.336466119	8.38073768	8.463561083	8.478379713	8.459372096	8.212068502	8.24250215	8.381933314	8.445943827	8.206404121	8.227202185
ENSMUSG00000018554.13	8.163996297	8.293969464	7.920386632	8.186817111	8.151128122	8.10265189	8.296482709	8.295151764	8.14854937	7.969278288	8.069041155	8.315618371	7.72728991	7.747359706	7.630755655
ENSMUSG00000018559.16	10.90529426	10.95807479	10.82806185	10.97125599	10.82414065	10.93978162	10.97652246	11.00809267	10.94441991	10.98620868	11.12167693	10.96095506	11.0327567	11.20215408	11.07783442
ENSMUSG00000018565.17	9.306547658	9.237119295	9.230135771	9.409025912	9.164036056	9.298096442	9.433892942	9.314625978	9.44601782	9.515074384	9.306179867	9.443747022	9.309363186	9.449454146	9.443517076
ENSMUSG00000018566.14	12.94260299	13.04248384	12.31538032	12.88522329	12.49242125	12.94716398	12.9347341	13.10270295	13.09204056	13.04851668	12.36581932	12.77941299	12.40412232	12.55985702	12.30361875
ENSMUSG00000018567.14	11.94865574	12.06147768	12.07962069	12.09360243	12.06427624	11.9736453	12.14083462	12.03162641	12.03330938	12.15391928	12.25347967	12.04805185	12.23111247	12.48126915	12.57487189
ENSMUSG00000018569.12	4.015142318	3.959094502	4.645821573	4.157515475	4.055869354	4.048477343	4.053708698	3.995208403	4.039808714	4.120331204	4.814139449	4.03501372	4.025160751	4.030105567	4.04419453
ENSMUSG00000018570.17	3.424658095	3.549179476	3.500380894	3.531609276	3.466116391	3.547652076	3.55889683	3.420732897	3.425683888	3.492499578	3.539302452	3.384988249	3.491267149	3.459708772	3.512553531
ENSMUSG00000018572.10	9.196182292	9.13864576	9.523709248	9.24062919	9.246871342	9.226734626	9.392676834	9.19963071	9.306166205	9.461026121	9.556425212	9.276101928	9.415405416	9.632811603	9.512289112
ENSMUSG00000018574.14	14.52688452	14.56823747	14.03813931	14.38011619	14.00011822	14.54585526	14.4990935	14.65704089	14.55774163	14.52453461	14.04405405	14.39140302	14.06975023	14.0494176	14.02126366
ENSMUSG00000018583.5	11.43624729	11.59716207	11.38415168	11.45426943	11.30033688	11.43486929	11.42055989	11.40783796	11.54688427	11.41988339	11.38133718	11.49004927	11.44830013	11.45446715	11.42922752
ENSMUSG00000018585.9	9.232489803	9.397361362	9.541607723	9.248028124	9.435119454	9.285632865	9.406857689	9.138998097	9.251908275	9.345123458	9.875898744	9.362605505	9.606317657	9.9736493	9.818992489
ENSMUSG00000018593.13	13.78729915	14.06087416	14.32858526	13.76524629	13.75885335	13.83284038	13.7891287	13.64948531	13.85090923	13.89039076	14.15014861	13.79247306	14.03698578	14.59581456	14.01477162
ENSMUSG00000018599.5	9.641108386	9.652408377	9.306472272	9.507389445	9.235018039	9.787066619	9.796750975	9.676051335	9.768952626	9.784573875	9.345968975	9.580540632	9.400372224	9.219792934	9.306809098
ENSMUSG00000018604.18	8.895756817	8.908831889	8.406328089	8.984354531	9.021351868	9.22474237	9.069667216	8.925892235	8.742956952	8.759410809	8.647891423	9.097419414	8.696858256	8.715176917	8.666398994
ENSMUSG00000018648.15	4.77691908	4.846072899	5.193864457	4.994465965	5.006394948	4.913836526	4.841169525	4.974879976	4.86126809	4.93777193	5.297862725	4.822740207	4.908193344	4.854384144	4.901999464
ENSMUSG00000018651.14	7.573946297	7.789844056	7.754012921	7.561986765	7.490034161	7.723431126	7.673903316	7.543520103	7.683494787	7.63235319	7.793246447	7.780422534	7.612877068	7.490139934	7.699415614
ENSMUSG00000018654.17	7.789668813	7.530163543	9.286132273	7.884906224	8.20746684	6.979441288	7.119123769	7.011412419	7.06371656	7.618411375	8.334312818	8.045981756	8.609519615	8.404492065	8.612802584
ENSMUSG00000018659.12	8.541945442	8.320766603	8.396111435	8.339942664	8.442444002	8.229235447	8.334140132	8.158945878	8.373418048	8.564110543	8.563448012	8.42735043	8.320155712	8.240235143	8.393385679
ENSMUSG00000018661.17	9.017200742	8.984502758	9.283512111	9.077771861	9.138830322	9.061409031	9.147970446	9.162650475	9.213512883	9.238581191	9.664535291	9.179071227	9.313529889	9.442175923	9.279306031
ENSMUSG00000018666.13	9.834835759	9.787166869	9.759480182	9.782242209	9.639535934	9.77145493	9.788680018	9.762592884	9.658775409	9.70001939	9.545819623	9.759564182	9.710040201	9.739537404	9.625966641
ENSMUSG00000018669.14	9.51627352	9.337560561	9.872489302	9.60431068	9.195117889	9.67024523	9.590587935	9.528613432	9.668209672	9.469302921	9.858047133	9.504386104	9.940350134	9.727067166	9.562715722
ENSMUSG00000018672.15	9.453061772	9.574521369	9.553435921	9.442425655	9.650396131	9.44681191	9.567543808	9.391927103	9.417630199	9.628542934	9.972409837	9.557506663	9.639179094	9.809504516	9.888303965
ENSMUSG00000018677.9	11.59291576	11.63667778	11.4478741	11.46872504	11.46941464	11.5693026	11.58214192	11.5227875	11.50670926	11.56975043	11.42951445	11.56632087	11.40191159	11.4941292	11.41981181
ENSMUSG00000018678.13	8.325870909	8.600448733	8.409840192	8.500942937	8.561437708	8.476444851	8.280151143	8.39936616	8.505480606	8.245593331	8.321692184	8.39977755	8.523928268	8.429781726	8.511061805
ENSMUSG00000018697.14	7.960999131	8.095970662	8.141883061	8.080658429	8.05404895	7.947058309	7.936312084	8.044978353	8.007837388	8.004601566	8.324662488	8.223407674	8.161381232	8.203663441	8.07772608
ENSMUSG00000018707.13	12.71953013	12.75188793	12.46991636	12.6291481	12.49063721	12.37885995	12.40154362	12.41609725	12.72539059	12.54246082	12.75995133	12.5024788	12.80890077	12.81477821	12.68794375
ENSMUSG00000018733.10	7.46344405	7.496791846	7.402390163	7.420901688	7.455567825	7.511595641	7.520427854	7.619483923	7.474392579	7.621178953	7.357018155	7.336766433	7.447224392	7.397467283	7.524800688
ENSMUSG00000018736.14	10.40284593	10.24662383	9.994929328	10.44811865	10.3078858	10.35654445	10.4502466	10.3831594	10.36502213	10.33416389	9.844811211	10.29973047	10.1229555	10.0747864	10.08743838
ENSMUSG00000018740.14	8.072514223	8.012753946	8.525082177	8.165077281	8.120759758	8.365586444	8.317498284	8.014093476	7.894574266	8.171640048	7.908296672	7.881691023	8.070775385	7.673969919	7.595131436
ENSMUSG00000018750.14	10.89423015	10.89195248	10.74531184	10.89526804	11.16076073	10.88089938	10.85354209	10.88137215	10.85366715	10.87338895	10.55466882	10.81688898	10.61389685	10.47385166	10.64610688
ENSMUSG00000018752.19	7.875452432	7.967074645	8.022943456	7.927561237	8.19434116	7.538552924	7.950788662	7.688067478	7.853669471	7.892441655	8.252918429	7.583835643	8.075649242	7.956823944	8.348626589
ENSMUSG00000018761.14	8.475113281	8.502013453	9.030093878	8.396155755	8.538029626	8.264489685	8.269293466	8.226990517	8.47222827	8.455989512	8.948476187	8.609395935	8.774605084	8.763905601	8.852498905
ENSMUSG00000018765.5	11.37863545	11.44352194	11.13460392	11.4545868	11.20147158	11.2291611	11.21704911	11.53484212	11.39582876	11.32262776	11.22180887	11.48515743	11.20777501	11.2941258	11.12971555
ENSMUSG00000018770.9	14.8314666	14.96138183	14.16472984	14.73433673	14.33215084	14.82071467	14.95343497	15.02162183	14.92375611	14.95372571	14.55929625	14.74491536	14.54459923	14.82604937	14.74778025
ENSMUSG00000018774.13	8.52608538	8.754366587	9.201848521	8.567809909	9.074731622	8.353045138	8.5183661	8.161853999	8.29208851	8.755046549	9.579913751	8.670470117	9.266839621	9.783738952	9.608894742
ENSMUSG00000018796.13	13.9952121	13.97120517	13.28789971	13.79145722	13.57390898	14.09257041	13.95255409	14.19842234	14.0962966	14.01394115	12.8273609	13.74169875	13.30839644	12.92720186	12.98603866
ENSMUSG00000018800.14	8.399678695	8.143672621	7.478950483	7.983345294	7.545028568	7.881952086	7.917309397	7.828784976	8.254085303	8.121844715	7.355687117	7.753034133	7.70074551	7.739790352	7.438706356
ENSMUSG00000018809.2	7.557709054	7.458538374	7.621862926	7.452793965	7.604484799	7.426857119	7.686107104	7.631853761	7.565895117	7.734716599	7.562020889	7.501780085	7.614378977	7.300524431	7.405494445
ENSMUSG00000018819.10	10.52900369	10.53750297	11.11104535	10.55008499	10.6909335	10.47107722	10.437737	10.19416581	10.46267158	10.52195168	11.1266595	10.5830314	11.0598837	11.0487546	11.17684503
ENSMUSG00000018820.13	9.218458961	9.046491802	9.205249534	9.188863147	8.935508655	9.202911905	9.146699459	9.112791099	9.199228652	9.129321455	9.268304087	9.193422037	9.066563035	9.093262689	9.14295237
ENSMUSG00000018821.3	8.021758358	8.03109661	8.006891422	7.912155928	7.865880453	7.928365938	8.003860301	7.978470475	7.952033344	8.03961737	8.01171162	7.892454555	7.94144455	8.131761684	7.956647241
ENSMUSG00000018822.7	6.999443904	7.05362243	7.013096964	7.168129466	6.703006261	7.687871434	7.70118399	7.75160652	7.581142258	7.665249666	7.106124263	7.216918056	6.761972157	6.311855091	6.772059146
ENSMUSG00000018830.10	10.95804406	10.53713393	11.78023108	11.70681855	10.76712714	11.58506222	11.41141881	11.40530172	11.16471079	11.33242114	11.71763679	11.37731837	11.36614978	10.0925514	10.04767381
ENSMUSG00000018841.17	8.161267507	8.087353789	8.12939628	8.184281704	8.111949857	8.046447164	8.224567946	8.180975189	8.335912022	8.383208942	7.947129088	8.274154344	7.879105923	7.801278782	7.984308562
ENSMUSG00000018845.14	11.98595865	12.04341496	11.47317653	12.18530716	11.64397528	12.0061255	12.07525837	12.24982446	12.11068454	11.77357763	11.56328149	12.06781031	11.82583539	11.85744216	11.8683503
ENSMUSG00000018846.8	9.738550311	9.752315024	9.840480011	9.766821805	9.923915688	9.754864777	9.71031646	9.690197626	9.669946741	9.886869334	9.294326886	9.582540937	9.700700761	9.181930653	9.514442938
ENSMUSG00000018848.4	9.693241452	9.807108692	9.684005212	9.609118257	9.689329493	9.726483648	9.74030625	9.721599436	9.706571398	9.615413289	9.693347065	9.620626347	9.811656282	9.994038419	9.785844249
ENSMUSG00000018849.6	5.254794648	5.124697663	6.182384825	5.546169729	5.617278993	5.403040603	5.193716436	5.022850992	5.622629492	5.557392167	6.075667537	5.112407409	5.323601486	4.942628391	5.669050805
ENSMUSG00000018858.15	9.835566332	9.991273758	9.684374913	9.843710981	9.693321823	9.852394468	10.06956871	9.995402319	9.891056913	9.992985307	9.903431046	9.784016626	9.811412323	9.905158911	9.811420028
ENSMUSG00000018861.8	7.859210452	7.695296991	8.157483056	7.746055216	7.739374771	7.842514078	7.888833238	7.844181962	7.907347405	7.740905433	8.18058025	7.901542896	8.090704738	8.032041913	8.004530278
ENSMUSG00000018865.9	4.68877818	4.309125113	4.66185947	4.481707576	4.411081479	4.557448369	4.67219104	4.350113099	4.463126798	4.862357626	4.816473332	4.658153712	4.689576841	4.347667267	4.565004265
ENSMUSG00000018882.12	10.18185838	10.16530622	9.800371954	10.11866753	9.737843859	10.26301264	10.2514627	10.43031502	10.30087529	10.26955539	10.05009654	10.11846671	9.969522856	10.09016392	9.879718787
ENSMUSG00000018893.15	17.38887669	17.54569391	16.48776118	17.25156311	16.92117448	17.37647147	17.46913254	17.51023826	17.43563666	17.43974252	16.91534993	17.20304587	16.90924964	17.38934452	17.04743976
ENSMUSG00000018899.16	10.70850532	10.64263236	10.79474956	10.52675059	10.7743079	9.878257877	10.09677898	9.8580767	9.984043938	9.981434701	11.66186538	10.82067506	11.52011424	11.50127924	11.80675463
ENSMUSG00000018900.7	9.425836911	9.571927126	9.015570115	9.420995934	9.326530532	9.492126253	9.311597685	9.528202271	9.521598274	9.471710541	8.996889472	9.26627027	9.127966887	8.6614115	9.151944865
ENSMUSG00000018906.14	10.16445149	10.17784131	9.689184436	10.2341532	10.03564744	10.22437786	10.24858471	10.26325794	10.26111015	10.24227574	10.01295949	10.22008841	9.944356455	10.32524428	10.03859539
ENSMUSG00000018907.10	4.762690873	4.298050774	5.295673833	4.274938386	4.373221642	4.463750407	4.236314785	4.213898147	4.355953631	4.686469021	5.740466118	4.395993137	4.5888745	4.309403843	4.571589463
ENSMUSG00000018909.15	10.08659683	9.801853662	10.08507669	9.897453231	10.61488554	10.05333482	9.957650611	9.927385421	9.877743967	9.802022585	9.976394417	10.17474984	9.877035601	9.713095234	9.97490818
ENSMUSG00000018916.5	1.384535212	1.38557752	1.380016189	1.370466046	1.402999022	1.370774268	1.383628295	1.37150016	1.371171421	1.370864826	1.480681313	1.372348424	1.486349267	1.397560171	1.563897876
ENSMUSG00000018919.10	4.230617725	4.319268487	4.442946041	4.419801884	4.86157143	4.496085658	4.548330995	4.486982328	4.436213199	4.478395681	4.50281932	4.388556937	4.433915895	4.360829879	4.717534246
ENSMUSG00000018920.11	8.962601407	9.226453401	9.713763783	9.239092625	9.762519394	8.807964618	9.15471888	8.807896591	8.888524432	8.830901329	10.09023471	9.24038962	10.12972408	10.54790437	10.51216145
ENSMUSG00000018921.11	9.121588497	9.193250007	9.219120072	9.167265924	9.157729168	9.132921526	9.140693874	9.12204639	9.15374804	9.21209357	9.370033191	9.281456646	9.255807652	9.333905357	9.197104653
ENSMUSG00000018923.13	7.211881326	7.146523828	7.668327774	7.185717433	7.391659953	7.173351825	7.28350471	7.097572505	7.182387837	7.181676483	7.590678676	7.134798585	7.357845908	7.558077464	7.811104351
ENSMUSG00000018924.6	5.830745697	5.489196588	6.747421259	5.781971006	5.699739165	5.363249466	5.369692167	5.168111292	5.418114355	6.068380618	6.735201074	5.548080963	5.824090391	5.550594171	5.329335798
ENSMUSG00000018927.3	9.017358737	9.477336543	9.545013231	8.87809963	10.11403493	8.824079495	8.935080224	8.199965937	8.497447962	9.043974047	10.45131881	9.878186151	9.878769668	10.23195881	10.41646808
ENSMUSG00000018930.3	4.571419452	4.58613441	4.690133572	4.540121391	4.591334271	4.440840194	4.45269912	4.431673581	4.386327933	4.410488751	5.281403351	4.651845146	5.04856731	5.129883197	5.239106618
ENSMUSG00000018931.3	8.690804854	8.936383098	8.695768887	8.674530058	8.440543481	8.567096623	8.543850748	8.526897249	8.811680749	8.792046507	8.472441312	8.672405637	8.775322938	8.249382377	8.506369844
ENSMUSG00000018932.9	10.56745062	10.60764468	10.43064989	10.56391885	10.31507947	10.60805898	10.62505566	10.72310621	10.67859058	10.61653942	10.54736644	10.64247979	10.50858646	10.67196622	10.55187244
ENSMUSG00000018965.11	11.14435267	11.1922321	11.26458268	11.28876878	11.2849213	11.14747558	11.26120244	11.16461308	11.08301987	11.27656586	11.23278577	11.18038849	11.31943694	11.5364741	11.46118601
ENSMUSG00000018974.7	9.250164894	9.16034711	9.3923556	9.168330362	9.283665257	9.246941538	9.072607736	9.132787788	9.174203463	9.126008984	9.451087069	9.30820766	9.19736927	9.2761339	9.187690036
ENSMUSG00000018983.9	6.118632933	5.72171958	7.054330097	5.719959052	6.243776353	5.757151892	5.695675105	5.475345856	5.615292698	6.066107659	6.615524226	5.878153529	6.336179704	6.47456008	6.209575498
ENSMUSG00000018986.10	5.990259224	6.001962435	5.749711794	5.841768184	6.051493923	5.922350917	5.979935219	5.85794094	5.776490484	5.719210572	5.801945355	5.973284906	5.865485552	5.761408482	5.657297867
ENSMUSG00000018995.12	8.510487254	8.31583983	7.855430751	8.093235929	7.89551616	8.380141186	8.360065939	8.299875168	8.439040191	7.962128478	7.53899565	7.904400798	7.579641682	7.753181259	7.684488455
ENSMUSG00000018999.14	8.517375078	8.693714557	8.824886939	8.657068781	8.72973271	8.69497958	8.63654631	8.505071986	8.686715229	8.679928084	8.424548604	8.561254198	8.761732011	8.360358237	8.46302538
ENSMUSG00000019039.14	9.213087714	9.133611822	9.633705317	9.306655798	9.29194654	9.21055575	9.251330568	9.139398628	9.148701007	9.212331732	9.90122026	9.433113279	9.685656886	9.568297342	9.562813246
ENSMUSG00000019054.13	10.71639061	10.79671634	10.84722121	10.7715534	10.60889442	10.71342442	10.90324034	10.83530609	10.79507493	10.94354166	11.10924719	10.78359723	10.89316483	11.1585347	10.97046384
ENSMUSG00000019055.15	11.21063749	11.13817258	10.88752006	11.22179382	10.99716884	11.18208797	11.02081394	11.1314682	11.22573367	11.11810441	11.06646409	11.16936278	11.11180895	11.32724859	10.99817326
ENSMUSG00000019066.13	9.336572023	9.415735319	9.608945547	9.528033748	9.721448433	9.598173404	9.222697745	9.306629317	9.28396682	9.503339144	9.50129601	9.471454035	9.561456542	8.913086206	9.490469864
ENSMUSG00000019080.8	6.993968393	6.91463561	6.982375112	7.190437121	6.903242894	6.968135119	7.081606347	7.017494617	7.247053974	7.125680219	7.152629705	6.818640055	6.944624417	7.316982498	7.122806467
ENSMUSG00000019082.18	10.14287131	10.44043891	9.960512319	9.937646949	10.04317144	10.18963337	9.968934242	9.946325566	10.24873084	10.05179627	10.09233168	10.53918176	10.19286716	9.730263476	10.01260769
ENSMUSG00000019087.13	11.62555174	11.72886634	11.4998188	11.58626788	11.52954422	11.63076215	11.58699896	11.61192926	11.65180917	11.61475823	11.62603817	11.56577635	11.63142504	11.74241499	11.63006164
ENSMUSG00000019088.13	8.599389808	8.664921769	8.537025616	8.816448671	8.692189396	8.265026155	8.730218013	8.497446355	8.493314571	8.639926661	8.704831348	8.500640092	8.748733449	8.946827559	8.766012411
ENSMUSG00000019102.10	5.558856782	5.639817117	6.541099234	5.651710494	5.556051238	5.611244747	5.479051054	5.443178195	5.645334988	5.878720612	6.343828782	5.306693625	5.787048274	5.336034792	5.78424227
ENSMUSG00000019122.8	8.331079487	8.841896261	9.03080726	8.632712827	9.286284029	8.177550742	8.613369729	7.700151028	8.151357777	8.193318182	9.079004083	9.250133984	9.15557644	9.511373192	9.638302416
ENSMUSG00000019124.10	8.331541834	8.167366294	8.378471892	8.369878495	8.328729187	8.393134737	8.310941616	8.435309221	8.487455675	8.319850644	8.52678672	8.087353195	8.231626888	8.008025474	8.321185204
ENSMUSG00000019132.11	12.23079997	12.18164236	11.91516782	12.22944923	11.86110204	12.1749962	12.13044079	12.1961389	12.32476173	12.26760634	11.71140289	11.98533032	11.90099169	11.89991837	12.16968331
ENSMUSG00000019139.10	9.774810908	9.951123222	9.827171111	9.892112437	10.01660719	9.701778129	9.893641191	9.816743025	9.865001064	9.84483975	9.984636839	9.834276449	9.735286762	9.617572629	9.712209873
ENSMUSG00000019143.15	9.103839833	8.936526771	9.019063069	9.144306782	8.84338645	9.061122672	9.206908317	9.270428514	9.075097003	9.097161861	9.176475559	9.096927025	8.959487319	8.732014047	9.028693048
ENSMUSG00000019158.9	10.14487412	10.2701312	10.09191972	10.12457088	10.12946074	10.10533541	10.23881685	10.23819605	10.10401433	10.23889019	10.38636529	10.18848141	10.2323059	10.52929274	10.34421797
ENSMUSG00000019173.11	10.86310182	10.94444229	11.16068974	10.90480694	11.09120251	10.75298687	10.86554415	10.71962567	10.77693029	10.86374548	11.15219615	10.93628649	11.18098677	11.30730334	11.4786879
ENSMUSG00000019179.10	14.49301212	14.54099139	13.91209912	14.44061063	14.0987864	14.51456126	14.56197653	14.64104273	14.60670447	14.59863431	14.01863724	14.4219978	14.13642703	14.19853698	14.08931087
ENSMUSG00000019188.16	10.24674911	10.32395917	10.44770872	10.32902447	10.32794095	10.10881698	10.24101373	10.22701545	10.25552341	10.24276482	10.76182057	10.39054845	10.57716578	10.72781372	10.64673702
ENSMUSG00000019189.13	9.418554799	9.39390947	9.9993748	9.544122868	9.772226278	9.261815635	9.350032925	9.196650228	9.401452848	9.630485464	9.629447169	9.431037601	9.6464775	9.507065089	9.638842314
ENSMUSG00000019194.15	10.2889592	10.02883509	10.30433273	10.20997667	10.35693445	10.09427243	10.13534546	10.27637936	10.17529252	10.40757806	10.66116312	10.28077634	10.54039133	10.70083027	10.70034129
ENSMUSG00000019210.10	11.34613262	11.43411947	11.24836342	11.38693025	11.24953786	11.39839024	11.46392664	11.50244443	11.40646992	11.49935277	11.41581194	11.38745841	11.38172347	11.66333553	11.47665513
ENSMUSG00000019214.14	5.590058579	5.41320737	5.850365166	5.500956243	5.68457803	5.409606727	5.476951419	5.484016242	5.573887256	5.737076749	5.659441112	5.441948265	5.659326769	5.761729937	5.823141847
ENSMUSG00000019235.9	6.453368297	6.413234209	6.275079648	6.201440972	6.277587383	6.49497336	6.391836298	6.366576226	6.446191632	6.480729468	6.098978169	6.404181377	6.091327557	6.505379518	6.166335535
ENSMUSG00000019254.16	10.8058409	10.78909111	10.99312726	10.82626272	10.77395484	10.74145994	10.76647863	10.67033641	10.80215604	10.77810542	11.33749816	10.98726814	11.10843091	11.35062757	11.08853122
ENSMUSG00000019256.17	7.584329746	7.638778675	7.550035116	7.529463646	7.828393118	7.521742709	7.55196973	7.563268077	7.552282011	7.532516091	7.468533516	7.455461169	7.501902152	7.445659041	7.737790163
ENSMUSG00000019261.3	8.836957366	8.805599734	8.969613219	8.760249094	8.98655022	8.905367409	9.043026612	8.714780414	9.016940374	8.949014189	9.182122486	9.073146468	8.937084983	9.003680474	8.911570945
ENSMUSG00000019278.5	10.9521683	10.93880694	11.42577611	11.35012567	11.66964446	10.85072503	11.0202863	11.00589494	10.89917977	10.76824734	11.38889168	10.95219445	11.55529729	10.99738907	11.67185326
ENSMUSG00000019295.8	9.252306826	9.253751032	9.034599056	9.2036444	9.178919599	9.272102761	9.288987233	9.320597642	9.257471701	9.21900987	8.946664551	9.156224448	9.07335918	8.90767148	9.110518109
ENSMUSG00000019297.9	8.267400106	8.372397968	8.661235217	8.332303548	8.209186068	8.381564337	8.309652294	8.379674677	8.567147311	8.412604185	8.625964618	8.468886124	8.612372787	8.558952171	8.535706356
ENSMUSG00000019302.16	11.12654002	11.1115405	10.76730973	11.16210745	10.94106246	11.25779646	11.03757806	11.13732438	11.1681788	11.14333806	11.00741315	11.11257946	10.99430405	11.06427104	10.9243305
ENSMUSG00000019303.14	5.84498389	5.862413501	6.025062756	5.827131456	5.980553328	5.752029985	5.938251921	5.740144103	5.87156355	5.91409044	5.970835008	5.774478584	5.758950398	5.712522127	5.872070028
ENSMUSG00000019312.10	3.401508971	3.352142313	3.744890856	3.391602032	3.485399526	3.43666091	3.395805213	3.376227078	3.370194977	3.50002956	3.84808808	3.447231706	3.462214296	3.3255166	3.554950722
ENSMUSG00000019320.14	4.84593606	4.852797023	4.959017534	4.88939634	4.828325945	4.877591317	4.901242361	4.894632368	4.81650704	4.823148391	5.447312809	5.037151392	4.957775037	5.270163144	4.892112306
ENSMUSG00000019326.14	9.205822097	9.166634025	10.27117801	9.791557912	10.05238011	9.786737106	9.689598413	9.336423558	9.422218197	10.08379985	9.626930235	9.740432161	9.738752666	9.104010289	8.889368086
ENSMUSG00000019338.13	8.442856826	8.56510408	8.361014645	8.420042901	8.425243253	8.715227092	8.341839806	8.647508625	8.7150788	8.358788208	8.249138399	8.55623339	8.311009044	8.295050855	8.257013811
ENSMUSG00000019359.14	3.551593626	3.593614568	3.808779362	3.547429629	3.469519597	3.548610211	3.623350966	3.503792446	3.665898629	3.648034678	4.036895629	3.4662691	3.645930281	3.775322402	3.45733589
ENSMUSG00000019362.8	10.51254173	10.61108817	10.53910387	10.57192231	10.43722302	10.49917052	10.82644699	10.60752583	10.56171189	10.89810694	10.86969227	10.61337993	10.80623869	11.04599933	10.77369737
ENSMUSG00000019368.13	3.16581672	3.147201168	3.717017374	3.247502704	3.305999698	3.264252605	3.296496005	3.159251622	3.16895942	3.451240117	3.440695305	3.319677307	3.233302917	3.146793144	3.145370322
ENSMUSG00000019370.10	12.32211796	12.43044709	12.35835994	12.42084052	12.26471505	12.45946797	12.45898528	12.37051187	12.37263725	12.41646184	12.45369506	12.18951234	12.31574244	12.36762946	12.37008546
ENSMUSG00000019373.11	10.05176691	10.0981267	9.845809507	9.953565026	9.947543801	10.04446983	10.12598246	10.18799461	10.0386556	10.0707909	9.892683109	9.957857721	9.946524828	9.938711179	10.05664057
ENSMUSG00000019428.16	11.49129479	11.46275186	11.55153768	11.48623613	11.50610375	11.41938067	11.52488649	11.48251299	11.51895254	11.52804182	11.66547115	11.46958973	11.53903979	11.69025224	11.68474556
ENSMUSG00000019432.15	10.93952128	11.02623698	11.32273605	11.01551344	10.87475993	10.9802	11.02042812	10.98514999	11.04463454	10.96533916	11.39142712	11.05755955	11.29113804	11.35398512	11.25018041
ENSMUSG00000019433.9	9.590241171	9.504381538	9.508340902	9.440518876	9.441377073	9.428850673	9.601153552	9.52299966	9.512043318	9.527581353	9.592125394	9.377704168	9.556967878	9.589646071	9.58567326
ENSMUSG00000019437.17	7.700549237	7.610973042	8.221674415	7.964739165	8.225965397	8.065868192	7.923074166	7.736900051	7.720758973	8.183657516	7.835747392	7.588132122	7.824713888	7.563234479	7.54694618
ENSMUSG00000019461.12	9.623817812	9.901293052	9.839852885	9.76414625	9.659062128	9.627739911	9.729054965	9.578774858	9.662748251	9.542156374	10.1972179	9.784049758	9.893375861	10.19403416	10.09673548
ENSMUSG00000019464.6	6.544009508	6.293602936	6.487344802	6.260050183	6.622891262	6.549981858	6.426341109	6.28962391	6.340380031	6.638163145	6.469821521	6.476681893	6.67122649	6.258303409	6.344966613
ENSMUSG00000019467.15	9.236149132	9.340742079	9.464850264	9.418274611	9.576580771	9.553462491	9.420345425	9.414009229	9.459897988	9.507351996	9.838593627	9.630884907	9.543606738	9.149492643	9.556812316
ENSMUSG00000019470.12	9.069585423	9.192465799	9.347425082	9.164878411	9.188972083	9.001020614	9.086240574	9.007573859	9.052570747	9.073363455	9.401889229	9.154600202	9.227700304	9.179794816	9.283044369
ENSMUSG00000019471.10	11.92178622	12.01826179	11.76783095	12.02150076	11.72660521	12.01465752	12.08855606	12.12602147	12.09704245	12.09064269	11.80087304	12.00480681	11.85780063	11.93315955	11.82727155
ENSMUSG00000019478.16	8.219817846	8.334769999	8.06080613	8.172980521	8.201700529	8.308384839	8.350924784	8.409558502	8.396945358	8.421335883	8.011582136	8.435035441	8.15001421	8.208367828	8.079002016
ENSMUSG00000019487.11	11.12619182	11.06091741	10.88766387	11.24144922	10.96060604	11.09284887	11.13360618	11.21570333	11.21499982	11.09234799	11.17221346	11.22975924	11.04271768	11.17386662	11.06208323
ENSMUSG00000019494.14	11.0263173	11.18215663	10.88797093	11.0611144	10.83723763	11.12599535	11.22004084	11.23298396	11.17869255	11.23953623	10.95921921	11.04327929	11.13718285	11.24162431	11.14397936
ENSMUSG00000019505.7	13.5846202	13.69557089	13.83841674	13.89236709	13.75861722	13.65910869	13.76667727	13.72636176	13.84495893	13.78808863	13.88945764	13.65682496	13.90430942	14.08990186	13.93465082
ENSMUSG00000019518.11	8.281188973	8.028787127	8.198204862	7.929019706	8.005372592	7.971352435	7.807713925	7.847521532	7.90752022	7.956597276	8.142733772	7.953308208	8.035797622	7.881669482	7.947625064
ENSMUSG00000019528.18	11.4511347	11.6248692	11.08134919	11.52138329	11.36473302	11.49349753	11.52211103	11.63336449	11.5667731	11.61168104	11.06310161	11.36471993	11.4036288	11.50311794	11.23594705
ENSMUSG00000019539.11	10.4117644	10.48177459	11.27271076	10.7480041	10.99694737	10.38029917	10.53148719	10.31479677	10.47129179	10.50011462	11.40769982	10.60327646	11.12444155	10.96675664	11.10925829
ENSMUSG00000019558.14	12.05102545	12.11667092	11.17781581	11.81311416	11.86497669	11.93421687	11.93535093	12.05143604	11.99191923	11.77033357	11.40538823	11.89683449	11.61320637	11.79935041	11.62002661
ENSMUSG00000019564.12	6.445622322	6.373224098	6.870086749	6.43274116	6.712045266	6.496149582	6.257660002	6.257690214	6.280750699	6.495418336	6.625305437	6.602088979	6.638458135	6.649608906	6.479758412
ENSMUSG00000019577.6	12.8075528	12.85415577	12.07062356	12.08418849	11.73345638	12.92133761	12.85205946	12.40410268	12.95315316	12.36314207	12.09880038	13.71972947	12.50968787	11.9730444	12.68783197
ENSMUSG00000019578.11	10.67590926	10.65425601	10.4896414	10.59566367	10.41811268	10.54961469	10.60112053	10.61177283	10.59439221	10.63344661	10.60642262	10.51824109	10.50089135	10.62711294	10.57052172
ENSMUSG00000019579.13	9.112166099	9.290938232	9.3724655	9.243801523	9.441569318	9.159593412	9.386968547	9.214941314	9.159644816	9.271037446	9.559879653	9.431167417	9.489015044	9.532204259	9.665646242
ENSMUSG00000019590.16	8.551026233	8.916289335	8.93561007	8.99967991	8.822408418	8.686558004	8.595729491	8.568742099	8.659715405	8.734662871	8.921266939	8.858003545	8.760746062	8.925355643	8.968344664
ENSMUSG00000019647.16	8.807198535	8.693558465	7.989060041	8.52026752	8.380651877	8.603842991	8.477273137	8.613934788	8.671865341	8.365567461	8.099343062	8.744921555	8.287372229	8.253547085	8.1610857
ENSMUSG00000019659.8	9.497675218	9.549257836	9.510805337	9.464213491	9.289485606	9.448479322	9.536415934	9.481495414	9.465444769	9.583216056	9.723905736	9.527099649	9.776124517	9.819952274	9.783937011
ENSMUSG00000019689.4	10.11268097	10.17145365	9.743147579	10.0257759	9.741894994	10.12801014	10.28110857	10.23359688	10.24450418	10.24922983	9.927377088	10.04590043	9.794899551	9.936136988	10.04114032
ENSMUSG00000019699.16	9.155482008	9.111009261	8.947335861	9.264560779	9.403357457	9.15175331	9.026478941	9.075171158	9.035324899	8.978105889	8.789944777	9.179281391	8.892710859	8.857498338	8.821313752
ENSMUSG00000019710.13	10.23415113	10.2274625	10.31065248	10.25008013	10.12222985	10.16351501	10.38226635	10.35788575	10.28457775	10.36087325	10.34527719	10.06577305	10.28702321	10.53156704	10.35939412
ENSMUSG00000019715.14	9.274714908	9.222512828	9.50775281	9.499215689	9.453400522	9.437870819	9.41863275	9.523647479	9.519993339	9.625738364	9.528012937	9.336469399	9.605255592	9.368550982	9.293704902
ENSMUSG00000019718.8	8.30001144	8.547654987	8.251611774	8.415380768	8.390845678	8.169724312	8.337179022	8.02084601	8.43748688	8.623559171	7.965741635	8.330498058	8.190494407	7.740031499	8.569380014
ENSMUSG00000019726.12	8.262564519	8.711158214	8.924845272	8.307854029	8.658278884	8.055737643	8.061829819	8.389501809	8.004578687	8.086310444	8.481195724	9.28246655	8.420519035	8.320368877	8.053107019
ENSMUSG00000019731.13	11.01074278	10.92563444	10.44494801	10.94343545	10.84780524	11.01996139	10.92524676	11.06340713	11.05960441	10.90935681	10.43034128	11.05619229	10.60176059	10.69527325	10.47004785
ENSMUSG00000019732.14	9.395736617	9.437137308	8.664167959	9.161279474	9.217435615	9.268997462	9.34182128	9.401860725	9.363260039	9.350286091	8.651904916	9.056048576	8.986193002	9.051517761	9.008713522
ENSMUSG00000019734.16	5.124116072	5.239736284	5.758897004	5.029314512	5.263740795	5.009012556	5.15156033	5.243722004	5.261643623	5.170592319	5.906781413	4.998823517	5.58087563	5.407207228	5.04064884
ENSMUSG00000019737.14	3.41264366	3.399539903	3.634032469	3.41045004	3.521085019	3.509670668	3.524186848	3.47964189	3.400406346	3.418969494	3.517093868	3.545596898	3.44775644	3.483137716	3.436739655
ENSMUSG00000019738.15	8.541730572	8.621922391	8.538443306	8.574541264	8.608876201	8.473243059	8.805779853	8.621888008	8.57523831	8.74101342	8.793690966	8.627920036	8.622387189	9.007836212	8.888360796
ENSMUSG00000019756.10	7.66525821	7.746745093	7.802425487	7.854659677	7.816707407	7.728924618	7.906089545	7.709411959	7.841054169	7.726888355	8.005433289	7.941189183	7.799995137	7.762738939	8.276687436
ENSMUSG00000019761.10	6.333070323	6.356925646	6.361481721	6.452477694	6.394398562	6.602875288	6.678942553	6.500781467	6.435940032	6.369319722	6.61236811	6.538568798	6.506240841	6.24605611	6.876013909
ENSMUSG00000019763.11	9.901067758	8.486502544	9.093568901	9.229312896	9.329533872	9.523086619	10.02344794	9.37633443	9.294255403	8.611781275	8.891552191	8.578368958	8.912702295	8.984265531	8.215579088
ENSMUSG00000019767.12	3.419550145	3.50496276	3.536033765	3.429595631	3.455541324	3.464636649	3.443115571	3.418259083	3.441694388	3.417975498	3.442971342	3.446234114	3.381591497	3.449515651	3.346992004
ENSMUSG00000019768.16	5.792807869	5.83546964	6.383691556	5.991401856	6.382590504	5.776326472	5.824940054	5.744120288	5.897717496	5.950762605	5.956996518	5.937162859	6.113162705	5.652184474	6.056312374
ENSMUSG00000019773.7	5.32182149	5.492585374	6.058822765	5.357917207	5.536322525	5.441755094	5.427165772	5.341153613	5.446829415	5.546686159	5.71966523	5.482311296	5.746065947	5.769969698	5.720738905
ENSMUSG00000019774.8	7.501093494	7.214134083	7.285347647	7.612601781	7.425733727	7.482645211	7.505865951	7.532062383	7.292782587	7.645414081	7.139184912	7.270767938	7.256052794	6.939338849	7.603384868
ENSMUSG00000019775.17	5.38580159	5.692089559	5.893540769	5.778146485	5.692872032	5.548887111	5.465970682	5.551082945	5.581932447	5.359856808	6.319562232	5.332420949	5.752214578	5.561909806	5.713763257
ENSMUSG00000019777.16	10.16113573	10.26703485	10.08045761	10.19319017	10.13684314	10.314401	10.35738358	10.40899582	10.23418031	10.30938728	10.10273395	10.13671997	10.11321085	9.996509109	10.4549158
ENSMUSG00000019779.15	5.650199616	5.561331432	5.531559623	5.554706022	5.639910077	5.625572164	5.432318393	5.538437724	5.438372609	5.627908846	5.404267589	5.573800214	5.395318481	5.389484587	5.50957852
ENSMUSG00000019782.10	10.01996167	10.23636291	9.937921034	10.14217789	10.00752336	10.1504758	10.19209609	10.24119765	10.1475368	10.25702349	10.20952174	10.06709009	10.14510534	10.33479634	10.39621181
ENSMUSG00000019787.9	12.62042677	12.60356084	11.83200173	12.47804788	12.13869337	12.61553388	12.50655746	12.76492413	12.61001679	12.49337057	12.2946803	12.40873272	12.22932627	12.59102762	12.48090509
ENSMUSG00000019789.9	6.754863963	7.005182315	6.828160649	7.037050489	6.821442389	6.992509215	7.002951924	6.937895255	7.01562321	6.925146038	6.76528607	6.845315869	6.753455726	6.382425377	6.874674476
ENSMUSG00000019790.17	8.671717153	8.633064805	8.646746218	8.767815207	8.870119654	8.641946742	8.639391841	8.840989153	8.883179496	8.540004018	8.541158642	8.633177612	8.566897164	8.574643203	8.489480156
ENSMUSG00000019791.12	8.76137699	8.988360711	8.366067561	8.861018189	8.632458217	8.786762813	9.07268208	8.940202961	8.944602814	8.941275933	8.369503353	8.68141347	8.544000899	8.578075181	8.908609663
ENSMUSG00000019792.8	6.831094394	6.881991141	6.743301081	6.702361449	6.714935728	6.829701988	6.778658742	6.806159602	6.873318362	6.61748461	6.783749214	6.729009699	6.800196378	6.866847444	7.023422322
ENSMUSG00000019794.13	8.552708781	8.538807732	8.735299193	8.5816755	8.592719425	8.536311329	8.382008092	8.508800748	8.447550631	8.447225396	8.762055801	8.52445141	8.756603402	8.753198142	8.799626213
ENSMUSG00000019795.17	11.05389929	11.03048344	10.56986458	10.99637858	10.64027921	11.0352326	11.06501224	11.15194129	11.09762682	11.05986957	10.66322113	10.75541287	10.82299498	11.02333127	10.77203278
ENSMUSG00000019796.12	7.268613367	7.416706532	7.076869789	7.068506711	7.310825107	7.28921269	7.293849145	7.292211466	7.319662665	7.444862456	6.825361976	7.087493578	7.173531875	7.178325434	7.390852805
ENSMUSG00000019797.11	10.15645198	10.14700713	9.833764425	10.03519657	9.80270684	10.10901761	10.30060079	10.20207474	10.22088293	10.23723517	10.08008922	10.08275014	9.937716525	10.18883107	10.1218697
ENSMUSG00000019802.13	10.50154388	10.4704115	10.48990719	10.50168371	10.52825977	10.56322606	10.61445519	10.66147948	10.46283993	10.48094385	10.65217196	10.64925169	10.5505238	10.69762718	10.50766817
ENSMUSG00000019804.12	11.35616617	11.50651899	11.36630983	11.45843646	11.42069708	11.43616953	11.53503666	11.53794749	11.42009654	11.51985661	11.55404358	11.47518389	11.52460108	11.73114498	11.6332574
ENSMUSG00000019806.13	9.29899506	9.558408076	9.040478706	9.376860192	9.153186289	9.440186611	9.530025396	9.525238208	9.475947859	9.472002615	9.275852481	9.320870993	9.378045972	9.327629718	9.545100268
ENSMUSG00000019808.8	5.945727795	5.925391087	5.898810512	5.883827576	6.053553448	6.096507692	6.268275175	6.104970566	5.87141788	5.869014957	5.817591361	6.017122511	6.058532422	5.774492161	5.985935293
ENSMUSG00000019809.16	8.769285818	8.90113287	8.700499705	8.799856082	8.720491487	8.823729096	8.790566391	8.824997185	8.90063703	8.814853514	8.395999551	8.559265268	8.558549221	8.529771215	8.671019854
ENSMUSG00000019810.15	12.21148612	12.39587401	11.51189167	12.14373766	12.10902429	12.14927941	12.19916279	12.26792904	12.11905002	12.06992444	11.93064989	12.17796039	12.19972406	12.57633781	12.30774365
ENSMUSG00000019813.16	6.003178496	6.232107703	6.221409844	6.18888478	6.192717649	6.2344854	6.331007133	6.275184452	6.114438793	6.276321357	6.404447146	6.260828185	6.21417936	6.105967882	6.134318561
ENSMUSG00000019814.5	8.728455331	8.756383217	8.690331856	8.638004903	8.591749983	8.740033543	8.683478946	8.700476611	8.775589814	8.696082916	8.622345718	8.705958765	8.798409007	8.682604874	8.875524238
ENSMUSG00000019817.18	7.312657837	7.870405855	7.777425874	7.53497413	8.0196065	7.988419815	7.810929283	7.945566125	8.111687582	7.627616491	7.157479444	7.544913561	7.412104497	6.499117628	7.902271198
ENSMUSG00000019818.15	11.71024935	11.77049581	11.51648806	11.70952984	11.68003711	11.8049118	11.70905615	11.77859221	11.75679416	11.72773686	11.23881065	11.52615828	11.51068831	11.31632887	11.64147514
ENSMUSG00000019820.11	10.98873681	10.9300992	10.75110878	11.14692419	11.14063407	11.12186349	10.93889595	11.04801482	11.10039548	10.92508893	10.50901704	11.21149047	10.86844063	10.77682185	10.67111092
ENSMUSG00000019822.12	9.020381813	8.991243383	8.81795198	9.010718046	8.626662756	8.990994915	9.143949464	9.254685735	9.175556034	9.035445058	8.954282468	9.068596074	8.905057351	8.774264566	8.919858072
ENSMUSG00000019823.17	8.766511502	8.620143668	9.452808402	8.781671685	8.795348307	8.718372582	8.801436929	8.594668099	8.597025179	8.621743042	9.779750985	8.817640026	9.352738514	8.977899628	9.216304787
ENSMUSG00000019826.11	7.904823072	7.647702076	7.682789464	7.721419208	7.783647815	7.774814072	7.693033173	7.761758643	7.673523525	7.483993515	7.608104891	7.665129517	7.642079099	7.517189211	7.469260658
ENSMUSG00000019828.13	9.252471695	9.474020037	8.255587469	9.21650117	9.199150388	9.529068685	9.337505563	9.238860015	9.251890293	9.300954385	8.696131904	9.396680145	8.822201037	8.265260412	8.739064762
ENSMUSG00000019831.14	4.681975241	4.497739229	4.714005053	4.559602326	4.661729129	4.79800765	4.647751769	4.674560855	4.729931374	4.734653183	4.542987088	4.685280027	4.621059057	4.573469447	4.614463117
ENSMUSG00000019832.5	7.029106031	7.099308792	8.01439677	7.28034583	7.689643304	7.026017616	6.997967932	6.776872487	6.884787716	7.053415297	7.998312266	7.413137231	7.9646925	7.749952404	8.221209608
ENSMUSG00000019837.8	9.308547094	9.241668562	9.196260714	9.179150311	9.002580247	9.41480482	9.379173664	9.201269016	9.362776609	9.426696598	9.373598194	9.30399737	9.276752357	9.628353902	9.223036561
ENSMUSG00000019838.11	9.428007218	9.418759299	8.865360501	9.323398939	9.146041538	9.444633189	9.428462317	9.621670674	9.560188587	9.359047446	8.861145568	9.410315921	8.947963753	8.710442968	8.855139377
ENSMUSG00000019841.15	8.337858272	8.337481602	8.904110068	8.635801713	8.291500979	8.612359313	8.349553248	8.287075127	8.53870246	8.501479025	8.119211068	8.341377264	8.433862324	8.052750046	8.314690768
ENSMUSG00000019842.6	7.387530406	7.325154925	7.678580767	7.400173494	7.760463765	7.36561881	7.295304148	7.37381035	7.554995774	7.419297182	7.742584815	7.518968516	7.618009438	7.444179552	7.89082825
ENSMUSG00000019843.14	10.14714702	10.19458539	10.17609839	10.14019329	10.16664965	10.1538067	10.18983487	10.01127596	10.23088484	10.09630219	10.33534636	10.2312661	10.46806366	10.70420924	10.36607064
ENSMUSG00000019845.8	4.566307959	4.61033034	4.790699274	4.463733668	4.562617586	4.588219948	4.754780723	4.801058738	4.525715117	4.77603311	4.633103971	4.491990833	4.710769134	4.546182334	4.569952307
ENSMUSG00000019846.11	10.97438901	11.11044922	11.2586357	11.12266635	10.98384551	10.98834133	11.14731008	11.14554528	11.02629862	11.17811656	11.51795077	11.15421538	11.51245898	11.70704413	11.60793678
ENSMUSG00000019848.14	8.951282517	8.772529211	8.010459391	8.811276113	8.641573502	8.639637153	8.932220618	8.862896509	8.850331143	8.797131282	8.278082754	8.681440539	8.707756384	9.015684618	8.735722478
ENSMUSG00000019849.11	10.16772222	10.16186865	9.90803989	10.14793163	9.933626603	10.12047567	10.13239818	10.26720789	10.27551882	10.17749425	9.77369902	10.17395034	9.91054049	10.07022089	9.856429957
ENSMUSG00000019850.11	7.302176682	7.31399171	8.043391815	7.447335743	7.721984368	7.518174369	7.153331256	7.099327397	7.164835595	7.133135159	7.677583286	7.54991159	7.85972908	7.907747238	8.077330565
ENSMUSG00000019851.8	11.47118881	11.77431888	10.66922797	11.66576762	11.11883978	11.68248362	11.77631237	11.80032228	11.70479834	11.61632013	10.87803329	11.34699452	11.28953633	11.65136812	11.29266004
ENSMUSG00000019852.7	3.867084451	3.820607172	3.948168658	3.997816804	4.045848925	3.983955757	4.001092649	3.888979878	3.903657452	4.123041466	4.042831389	4.031658627	3.960202701	3.892600948	3.978366411
ENSMUSG00000019853.6	5.183546023	5.433217042	5.235750543	5.624881667	5.543572944	5.625560554	5.716650646	5.583353601	5.423136516	5.603399503	5.309464961	5.487727044	5.906418799	5.382174283	5.24748396
ENSMUSG00000019854.17	9.144200853	9.158647668	9.02689748	9.009637174	8.867572743	9.099495942	9.070918943	9.171017003	9.207735073	8.933178145	9.000950012	9.196165262	9.115996408	9.08640358	9.086028489
ENSMUSG00000019856.14	4.317608591	4.538663381	4.371026855	4.321823741	4.271127605	4.275330404	4.467992667	4.45051427	4.409132614	4.466924805	4.303785293	4.325895542	4.365344282	4.353720965	4.269503244
ENSMUSG00000019857.7	8.342735437	8.351160943	8.264902795	8.443488929	8.238866504	8.377836038	8.409440536	8.468353606	8.401021098	8.558792404	8.072624248	8.125490391	8.442263884	8.298687617	8.439207854
ENSMUSG00000019861.15	9.146223375	9.129421387	9.132572932	9.05858072	9.133727362	9.191265958	9.115463955	9.127610056	9.187868521	9.064367484	8.71968579	9.054480984	8.978323246	9.131506124	9.020987019
ENSMUSG00000019863.7	9.283335714	9.269822567	8.880669293	9.196403703	8.892800065	9.281165502	9.225929302	9.334049406	9.246825302	9.260939679	9.104882029	9.432015338	9.015055178	9.00442482	8.954364394
ENSMUSG00000019864.14	10.60839126	10.61832404	10.21284993	10.55714087	10.29333295	10.71723877	10.67224099	10.76028726	10.73325636	10.64494173	10.35497119	10.63326688	10.36172165	10.54633065	10.22685413
ENSMUSG00000019866.14	7.807255989	7.88096024	8.177192097	7.769382867	8.083593621	7.611491274	7.648814628	7.556871301	7.653739652	7.51069274	8.292605352	8.019612311	8.297243831	8.310153384	8.397469733
ENSMUSG00000019868.16	8.97183568	9.009933326	9.026756863	9.018313437	8.828468768	8.976924476	8.992876956	8.999078363	9.112245108	9.013306525	8.90728753	8.859628577	9.078906802	9.096259158	9.069790751
ENSMUSG00000019872.13	10.57000165	10.58746322	10.26800536	10.47586907	10.62912307	10.5427126	10.54899748	10.57281831	10.57369781	10.57887273	9.970650768	10.25127463	10.26357192	10.06941719	10.47748689
ENSMUSG00000019873.8	10.14295397	10.08372298	10.19325781	10.15803223	10.28054461	10.15228487	9.988847793	10.15056515	10.04230469	10.14414651	10.19762695	10.27374137	10.25693679	10.27081206	10.1954697
ENSMUSG00000019874.11	4.559950278	4.439801183	4.557336349	4.377814951	4.510382897	4.747537391	4.781102046	4.591923624	4.440071986	4.602664	4.929976708	4.593298115	4.666805205	4.478126759	4.741734441
ENSMUSG00000019876.15	6.702804921	6.72942632	7.220988441	6.412343811	7.066509415	6.60419507	6.465185402	6.576856646	6.488602314	6.628130319	7.354849243	6.939482655	7.229878581	7.229812643	7.357204592
ENSMUSG00000019877.10	12.356563	12.45746089	11.74654664	12.30099661	12.13028924	12.39297073	12.3302596	12.47369013	12.39981352	12.32248478	11.45245771	12.03732663	11.90823379	11.75172978	11.90933066
ENSMUSG00000019878.8	8.33845753	8.39303513	8.07771352	8.39022544	8.32895388	8.480389251	8.365703536	8.527787783	8.444466845	8.290978276	7.934869834	8.240853294	8.150471789	8.258325372	8.212567898
ENSMUSG00000019880.10	4.799446071	4.727642908	5.009016302	4.870420053	5.016486574	4.993723032	4.758685185	4.877281992	4.782156544	4.716186163	4.939595506	4.768172005	4.80377917	4.686358483	5.000201732
ENSMUSG00000019883.11	9.303013183	9.373508425	10.11204971	9.573671478	9.851912793	9.520271836	9.403304632	9.321849373	9.1065081	9.677092795	9.103219749	9.475145559	9.336889557	9.040663091	8.942414402
ENSMUSG00000019889.10	9.200622792	9.430302539	9.076765577	9.450894112	9.190620291	9.330276852	9.368740496	9.33676468	9.397050363	9.301435095	9.124324048	9.356135437	9.099440495	9.234103123	9.146330467
ENSMUSG00000019890.4	4.782878453	4.86332595	4.766931099	4.651414744	4.747299812	4.730424549	4.7154935	4.722394791	4.723353494	4.777414782	4.883639434	4.955231604	4.688012176	5.521580736	4.870977482
ENSMUSG00000019891.15	6.98862962	6.992774078	6.803337858	7.049516233	6.959456089	6.996942993	6.821561324	7.003493607	6.876795678	6.94416807	6.897472078	7.037888386	6.971433951	7.248759776	7.040615667
ENSMUSG00000019894.14	2.926365938	2.835387794	3.078602514	2.865858945	2.810980096	2.901162333	2.866747823	2.81099532	2.889259666	2.925854546	3.054925194	2.886132617	2.935189085	2.894008931	2.903982662
ENSMUSG00000019897.8	8.367720447	8.409639103	8.552103153	8.449412637	8.458643502	8.355606118	8.441589394	8.369444926	8.287526148	8.648966846	8.652206796	8.536971193	8.674971875	8.654137899	8.611069846
ENSMUSG00000019899.16	11.5611749	11.55154762	11.09930451	11.52265112	11.28624889	11.57938043	11.52717481	11.53505132	11.68108723	11.49522685	10.9345941	11.20185465	11.16669756	11.27403934	11.1117024
ENSMUSG00000019906.15	3.411823526	3.405485102	3.349788901	3.393551139	3.370936083	3.386529504	3.343140529	3.370218676	3.392524473	3.33627942	3.342141062	3.319038817	3.396198608	3.437857853	3.295641914
ENSMUSG00000019907.10	10.48194216	10.50603213	10.5290954	10.66536387	10.61640573	10.62216436	10.51183347	10.67173935	10.55374091	10.41307567	10.69924429	10.74356966	10.5658387	10.7578882	10.65901195
ENSMUSG00000019916.14	10.69974459	10.59807796	10.85265189	10.93618999	11.05444928	10.58374261	10.66661067	10.47663089	10.70466715	10.80122993	11.0800243	10.92151209	11.16508926	11.24119979	11.14535592
ENSMUSG00000019917.10	8.599616337	8.596419029	8.249005339	8.329574637	8.379474911	8.548840116	8.444532618	8.519192002	8.499870799	8.458483859	8.051284632	8.367755401	8.342958332	8.243578724	8.381037581
ENSMUSG00000019920.17	11.44518144	11.64401972	10.56929301	11.40903552	11.31618388	11.53785883	11.51029339	11.7817244	11.71991945	11.3960804	10.44793031	11.00972787	10.74526443	10.82905524	10.86039207
ENSMUSG00000019923.14	10.25772035	10.19807651	10.0780143	10.1945609	10.17434028	10.28844613	10.32375548	10.42685593	10.25472129	10.18532209	9.909521768	10.05760732	10.23038066	10.191695	10.27818069
ENSMUSG00000019927.6	9.88185473	9.930119637	9.478836545	9.805458394	9.556663393	9.902447114	9.856979545	9.926254701	9.877660968	9.960267272	9.575650517	9.822234067	9.66145545	9.715687006	9.725517895
ENSMUSG00000019929.16	14.34815883	14.47162815	14.42001988	14.71407452	14.99003006	14.38843145	14.46253955	14.43673755	14.40128999	14.4530751	14.43659212	14.22579464	14.62625083	14.44892993	15.02228336
ENSMUSG00000019936.10	6.815198694	6.836626168	6.75512304	6.8471609	6.976781467	6.817613513	6.78762821	6.75965998	6.777303602	6.760317358	6.493361564	6.562211562	6.62732956	6.148541837	6.514636549
ENSMUSG00000019942.13	6.070374826	6.15917728	6.534524899	6.081738207	5.838542697	6.054070214	6.018803278	5.888009617	5.842083652	5.698744337	6.252369399	5.819084648	6.217927946	6.663574121	6.220409122
ENSMUSG00000019943.10	11.08728879	10.75317963	10.60546827	10.79260544	10.83719057	10.79510956	10.6313633	10.92916448	10.76374831	10.71912335	10.97316554	11.05007878	10.86159452	11.10399557	10.74208822
ENSMUSG00000019944.14	11.32348016	11.37922061	10.79919157	11.75627792	10.72941704	11.14991628	11.33963764	11.33248989	11.5158741	11.48092476	10.40416777	11.22584484	10.77158003	10.76669621	10.5371899
ENSMUSG00000019945.10	8.300220066	8.53307046	7.830556124	8.417186061	8.000816139	8.487774515	8.609990637	8.657581003	8.489574734	8.664001599	7.987525202	8.253237635	8.028134106	7.882806947	7.929593359
ENSMUSG00000019947.10	9.693468294	9.680584391	9.512305395	9.738474302	9.627647969	9.657598729	9.436276299	9.657946832	9.657573594	9.482658948	9.639995843	9.801735933	9.786183366	9.707116647	9.593795166
ENSMUSG00000019948.4	7.443892506	7.636639534	7.338291341	7.616690917	7.686562197	7.332982355	7.483347716	7.409235207	7.449622727	7.489422907	7.322168938	7.416143731	7.397142266	7.480967179	7.727178818
ENSMUSG00000019951.10	9.457595181	9.530899793	9.343016707	9.575229484	9.412228619	9.360177421	9.379340154	9.263000577	9.509390364	9.426316819	9.348197826	9.258075744	9.636046901	9.515996266	9.353137363
ENSMUSG00000019952.15	7.893353077	7.636229873	7.810000882	7.662878721	7.623972774	7.623508465	7.551971647	7.711082082	7.685774972	7.621630813	7.455635193	7.869242618	7.645049329	7.507987163	7.575996872
ENSMUSG00000019960.8	9.106280962	9.196612867	9.408747624	9.220303178	9.182366677	8.927143123	8.940116523	8.75762225	8.839805813	9.181688817	9.434990593	9.074255137	9.401990742	9.748831354	9.743932431
ENSMUSG00000019961.17	10.47425672	10.25193115	10.61820816	10.54395087	10.52196839	10.44294297	10.35757511	10.33418992	10.25051395	10.26606244	10.21695168	10.20927524	10.43137783	10.21355251	10.49958169
ENSMUSG00000019966.18	10.28718721	10.4487852	9.406063693	10.24399708	10.01495554	10.07323051	10.11982918	10.23977502	10.20167879	10.14154782	9.396115192	9.767943451	9.701667202	9.757673789	10.10590555
ENSMUSG00000019969.14	9.739374437	9.785144347	9.789374375	9.857401934	9.784083216	9.649342694	9.765459668	9.847633003	9.919026448	9.696467369	9.851035666	9.823669582	9.887209209	9.867011023	9.956115483
ENSMUSG00000019970.15	9.877709064	10.25313739	9.709305296	10.24793686	9.90346878	9.814481848	9.6952233	9.825400652	9.556552307	9.751272625	9.60885195	9.945629026	9.862381425	10.66518594	10.1602558
ENSMUSG00000019971.10	7.853309128	7.832368601	7.79602779	7.897135624	8.03256531	7.705098962	7.745474477	7.656855769	7.654612711	7.764785545	7.809875957	7.847341313	8.009805898	7.867425221	7.806903296
ENSMUSG00000019975.12	9.210632002	9.113949796	9.240923018	9.232042842	9.232950002	9.169088158	9.147899961	8.988096005	9.19076681	9.132322266	9.393174326	9.145040951	9.322353423	9.294732428	9.449510166
ENSMUSG00000019977.16	10.47604233	10.42431238	10.17906867	10.44056057	10.30927881	10.46767892	10.49760807	10.42311632	10.40852289	10.43938414	10.25001909	10.43817293	10.25390147	10.25572065	10.13642607
ENSMUSG00000019978.16	10.65273958	10.65078441	10.98573428	10.99180165	11.00088229	10.66808692	10.65783435	10.59217766	10.62655349	10.76857179	10.63692935	10.76909111	10.7964149	10.59263847	10.62083259
ENSMUSG00000019979.12	7.508258951	7.614823596	7.739060797	8.165558089	7.776093246	7.613574089	7.731081572	7.431094427	7.731603621	7.37367911	8.595989292	7.920652557	8.508651601	8.268258721	8.578413401
ENSMUSG00000019982.15	3.329069138	3.287765254	3.870046787	3.269008106	3.391019258	3.411344434	3.292474506	3.273587032	3.379562959	3.471260534	3.622127115	3.380856099	3.356512017	3.498909344	3.388470594
ENSMUSG00000019984.16	8.413328308	8.484838082	8.58619673	8.547111376	8.613287062	8.439466102	8.525261673	8.564411512	8.575801376	8.470696278	8.177261858	8.498233473	8.477682918	8.228036975	8.383567548
ENSMUSG00000019986.17	6.541345539	6.59861352	6.892160012	6.527814542	6.750505764	6.603044682	6.490847981	6.335100663	6.549950797	6.69117567	6.792115468	6.541492545	6.785002847	6.729632354	6.792156516
ENSMUSG00000019987.9	4.191645244	5.744976121	4.274940375	4.390711338	4.232191126	4.354299545	4.223603249	4.255190257	4.178633446	4.164604501	4.875977607	4.645209993	4.360889328	6.20634358	5.244778046
ENSMUSG00000019988.7	8.052575186	7.956289155	7.746613695	7.971160846	7.947041911	7.942778998	7.863047282	7.954093074	8.213847658	7.881727775	7.627349989	7.778245062	7.740931342	7.772060637	7.991433292
ENSMUSG00000019989.8	7.638990266	7.510740941	7.265375374	7.466019611	7.860632024	7.642164156	7.683402707	8.577210323	7.862845707	7.63473908	7.088756095	7.088661233	7.523942997	7.180898251	7.220730039
ENSMUSG00000019990.15	10.92654682	11.54592303	9.921585087	10.85456022	10.73093968	11.27868095	11.14544173	10.91494139	11.45778458	11.11676143	9.730123748	11.16410502	10.47162067	10.44033469	10.20430206
ENSMUSG00000019992.8	3.361451047	3.339037047	3.488032026	3.301812397	3.369108657	3.355085157	3.296922504	3.366390263	3.278946956	3.400670732	3.5065739	3.328351067	3.380193493	3.420688037	3.560550281
ENSMUSG00000019996.17	8.595483866	8.640729804	8.370131342	8.598697235	8.249429313	8.629595867	8.57226315	8.732853278	8.727033225	8.521886488	8.069420992	8.321114466	8.283285885	8.199669946	8.139279919
ENSMUSG00000019997.11	12.34083172	11.98286713	12.90303758	13.20044987	12.47097651	12.29939496	12.42995386	12.29459108	12.57640968	12.56367399	12.52221719	12.31644591	12.75245138	13.68800902	12.6810633
ENSMUSG00000019998.6	10.38422524	10.62258558	10.33040979	10.3967231	10.37632708	10.33453155	10.35225697	10.5307015	10.44738542	10.35896124	10.00737531	10.1011694	10.35740994	10.31271729	10.35006099
ENSMUSG00000020000.7	5.3693052	5.441378951	5.339972513	5.438182753	5.462773868	5.331710646	5.50231675	5.361516458	5.627207507	5.293902877	5.416006865	5.233949878	5.580136312	5.626054248	5.404913041
ENSMUSG00000020003.16	9.346303053	9.404706943	8.876645685	9.301292149	9.236866442	9.403993026	9.389675373	9.509683233	9.369814134	9.39697037	8.652425783	9.146167098	8.924274734	8.914137305	9.222544746
ENSMUSG00000020009.13	10.4225067	10.60892073	10.73629644	10.65649563	10.65438167	10.29356124	10.31680979	10.26122827	10.31966521	10.39353081	10.54491569	10.41495666	10.74683308	10.69279623	10.86576911
ENSMUSG00000020010.7	2.33326652	2.333529598	2.486863804	2.397940546	2.424576815	2.345775805	2.381775086	2.350238153	2.362112767	2.453982576	2.46527365	2.51390276	2.45847194	2.333352522	2.355926328
ENSMUSG00000020014.17	4.683328949	4.400372545	4.67188011	4.803766307	4.519503396	4.709658796	4.421134396	4.733225933	4.690873611	4.55585032	4.660099546	4.379324311	4.480652481	4.573944926	4.334087204
ENSMUSG00000020015.10	9.028765434	9.010647711	8.796883159	8.826869934	8.90938447	8.823497044	8.69105277	8.837161468	9.000713554	8.749944774	8.721022419	8.886709576	8.93456309	8.895886666	8.953647586
ENSMUSG00000020017.14	7.498819605	7.319451902	8.132823158	7.650164953	8.153650873	7.220825427	7.487704767	7.183428681	7.016796645	7.962716528	8.815950962	8.003802153	8.159719859	8.045422406	8.246046897
ENSMUSG00000020018.6	8.645952926	8.815024196	8.907423784	8.749628848	8.639578751	8.683012997	8.921000521	8.724522881	8.706580297	8.85036414	9.09967294	8.687736809	8.890890961	9.236877668	9.057826671
ENSMUSG00000020019.4	9.537862724	9.529050401	9.212123955	9.263606911	9.589939009	9.394147648	9.112942984	9.304684073	9.298459574	9.327319227	9.214834326	9.173852396	9.245193512	9.211903844	9.30037083
ENSMUSG00000020021.4	8.106805743	7.934136286	7.965038541	8.378725682	7.811869469	7.82869895	8.014786657	7.742304069	7.839412543	7.759874444	7.573026452	7.768605845	7.671268155	8.12064194	7.655050043
ENSMUSG00000020022.17	12.45886925	12.57205224	12.07482768	12.47652624	12.13971587	12.55534073	12.68575215	12.65252408	12.59639635	12.66787854	12.3026881	12.4655765	12.31615217	12.56393971	12.43887251
ENSMUSG00000020023.18	10.36601198	10.29397078	10.25072846	10.31167414	10.323044	10.3551133	10.23932799	10.24994021	10.40325295	10.18950215	10.30866255	10.41658758	10.31868503	10.3415533	10.25361902
ENSMUSG00000020024.7	8.958277671	8.924708082	8.778145817	8.920195799	8.852773975	8.928343283	8.819835995	8.968960056	8.974733999	8.921251479	8.668397314	8.662918605	8.682566965	8.785219003	8.928727469
ENSMUSG00000020027.18	9.528212052	9.472686601	9.584455367	9.612898027	9.418774218	9.244466871	9.195318586	9.17971696	9.258536237	9.237914087	9.601728062	9.234184324	9.432546451	9.619174261	9.700311214
ENSMUSG00000020029.6	13.54923892	13.45875925	12.64467656	13.25609593	13.39762961	13.59796244	13.33414017	13.59549479	13.31570257	13.45444636	12.30582147	13.47466096	12.68439922	12.38708236	12.52424066
ENSMUSG00000020032.14	9.975435845	9.840700285	10.02183338	9.952196501	10.01618342	10.06040121	10.16566857	10.10464464	10.20523733	9.990379236	9.913460101	9.887165511	9.881792707	10.52967301	9.967845848
ENSMUSG00000020034.7	11.34548112	11.64018099	10.68993066	11.23108659	11.01384893	11.14840784	10.85665393	11.41925855	11.33376753	10.96272808	10.77020847	11.39603139	10.94203734	10.81665189	10.71088024
ENSMUSG00000020038.10	8.061461396	8.075173462	7.833640959	8.23055425	7.801373727	8.077710275	8.121648938	8.06251023	8.080971039	8.319977856	7.566705096	7.981419065	7.806261742	7.799890021	7.783099375
ENSMUSG00000020042.15	5.980159062	5.791925042	5.903304968	5.997297338	5.908700111	5.841524929	5.664614824	5.876744257	5.791937015	5.802791769	5.884875833	5.970876203	5.792607833	5.744127577	5.765128548
ENSMUSG00000020044.13	12.5804573	12.74313288	12.9646233	13.20345992	12.55387912	12.55848538	12.53260186	12.5868746	12.69884749	12.82742994	12.51478288	12.5734128	12.60781801	12.3103803	12.62163491
ENSMUSG00000020048.13	12.95594203	12.95529568	13.1061939	12.94244512	13.2373842	12.81198599	12.96661624	12.83349799	12.88342043	12.91044019	13.48415828	13.3135459	13.36785615	13.30742141	13.43362708
ENSMUSG00000020051.17	7.279589868	6.857749127	6.408438936	6.509726967	7.218998799	7.313454659	7.695019567	7.871207663	7.205707902	7.253713488	6.400828837	7.240254039	6.358291485	6.529560499	6.318463205
ENSMUSG00000020053.18	9.464479289	9.122662985	10.01986401	9.714807941	10.27794373	9.274802405	9.749129183	9.189448365	9.151723248	9.589269436	9.850683174	9.571465458	10.01790195	9.930772288	10.09417706
ENSMUSG00000020056.16	8.37087032	8.45908642	8.426769064	8.445240496	8.416645547	8.4813341	8.573743091	8.566914501	8.457381781	8.50483585	8.66232371	8.447893646	8.539315592	8.772774807	8.620919617
ENSMUSG00000020057.2	8.342829016	8.57055315	8.859328078	8.571445495	8.931933736	8.213773642	8.255833493	7.98190777	8.097672428	8.440379868	8.993039462	8.700713718	8.989740534	9.049913336	9.136270913
ENSMUSG00000020059.9	4.267592414	4.293593413	4.866361643	4.323688773	4.400153055	4.393737062	4.198690524	4.262349788	4.373126782	4.362998424	4.247598669	4.356681582	4.286198675	4.197901744	4.354103613
ENSMUSG00000020061.17	3.274902946	3.177591874	3.277838064	3.317339353	3.174936839	3.313953488	3.378484906	3.19183547	3.289278275	4.094756403	3.177064076	3.2177041	3.34042429	3.305979993	3.181901939
ENSMUSG00000020063.16	8.288121909	8.416190304	8.263734332	8.456188031	8.3512915	8.281817529	8.26556772	8.483544883	8.544311962	8.541428124	8.065647311	8.37470867	8.36551718	8.249475958	8.492008666
ENSMUSG00000020064.9	9.535933075	9.455492837	9.697061807	9.684950358	9.330345887	9.424856024	9.517084691	9.556850482	9.505037443	9.609767953	9.78055855	9.681959437	9.713678856	9.929034486	10.11481879
ENSMUSG00000020067.8	11.39000427	11.39362109	10.54449492	11.41348504	11.2170165	11.37145218	11.31681323	11.50315601	11.57119965	11.32176824	11.13008472	11.68678093	11.22819503	11.50157539	11.00636111
ENSMUSG00000020069.16	9.724324499	9.853905898	9.864823756	9.893295203	9.68995954	9.909290332	9.980444639	9.860041914	9.92515662	9.88639386	9.879976647	9.867555561	9.910956535	9.939150265	9.840657855
[truncated: 14,103 more rows]
