# Supplementary material for: Localized cardiac small molecule trajectories and persistent chemical sequelae in experimental Chagas disease
Source: Nat Commun. 2023 Oct 25;14:6769. doi: 10.1038/s41467-023-42247-w (PMC10600178; doi:10.1038/s41467-023-42247-w)
Supplement: Supplementary file 8 — Source data [file 41467_2023_42247_MOESM8_ESM.zip › source-data/Supplementary_Figure_15/Supplementary_Figure_15.csv]

Ensembl_ID	m10A	m12A	m14A	m15A	m09A	m21A	m22A	m23A	m24A	m25A	m16A	m17A	m18A	m19A	m20A	GenLoc	Gene_Symbol	MGI_ID	GO_Annot
Treatment	benznidazole	benznidazole	benznidazole	benznidazole	benznidazole	uninfected	uninfected	uninfected	uninfected	uninfected	vehicle	vehicle	vehicle	vehicle	vehicle	NA	NA	NA	NA
ENSMUSG00000000817.10	12	4	21	16	8	1	1	0	2	4	38	5	65	41	60	1	Fasl	MGI:99255	Apoptosis
ENSMUSG00000015437.5	16	41	47	66	35	3	2	0	2	8	167	26	77	368	358	14	Gzmb	MGI:109267	Apoptosis
ENSMUSG00000039264.9	224	158	1765	388	503	55	69	44	54	144	1434	206	1413	1275	1790	6	Gimap3	MGI:1932723	Apoptosis
ENSMUSG00000041481.16	546	612	1453	336	353	37	103	26	39	89	3117	336	1928	3191	4548	12	Serpina3g	MGI:105046	Apoptosis
ENSMUSG00000042385.14	8	9	86	25	2	0	0	0	0	2	100	9	63	135	142	13	Gzmk	MGI:1298232	Apoptosis
ENSMUSG00000066363.12	234	296	327	131	207	12	22	8	19	34	1370	287	853	1341	2310	12	Serpina3f	MGI:2182838	Apoptosis
ENSMUSG00000001281.10	200	157	1117	388	371	37	60	31	67	141	1657	180	1213	1007	1505	15	Itgb7	MGI:96616	Other
ENSMUSG00000024670.17	56	28	348	123	123	9	4	2	5	22	341	54	394	360	462	19	Cd6	MGI:103566	Other
ENSMUSG00000030187.15	31	18	88	17	59	4	8	0	0	7	135	32	94	69	195	6	Klra2	MGI:101906	Other
ENSMUSG00000048521.8	66	53	204	172	120	10	21	10	18	18	306	56	644	319	729	9	Cxcr6	MGI:1934582	Other
ENSMUSG00000050232.6	49	34	242	110	109	11	13	6	10	29	428	52	299	232	431	X	Cxcr3	MGI:1277207	Other
ENSMUSG00000052270.7	11	36	73	28	38	6	15	2	4	4	164	31	87	78	146	17	Fpr2	MGI:1278319	Other
ENSMUSG00000000409.14	97	76	1139	214	182	21	18	13	21	52	702	89	687	578	782	4	Lck	MGI:96756	Immunity
ENSMUSG00000002033.14	44	39	382	136	90	18	12	5	12	30	427	46	419	376	459	9	Cd3g	MGI:88333	Immunity
ENSMUSG00000016283.13	98	26	81	82	71	4	14	4	5	12	247	64	198	55	297	17	H2-M2	MGI:95914	Immunity
ENSMUSG00000016496.7	690	1020	646	736	502	164	250	83	143	193	2212	502	2197	2104	3770	19	Cd274	MGI:1926446	Immunity
ENSMUSG00000016498.10	5	0	20	5	7	0	5	1	4	3	83	9	56	163	167	19	Pdcd1lg2	MGI:1930125	Immunity
ENSMUSG00000022126.6	15	27	16	12	9	1	2	0	3	0	87	8	79	89	128	14	Acod1	MGI:103206	Immunity
ENSMUSG00000024338.15	1570	1966	4168	2381	2047	408	955	264	492	669	9750	1714	8024	8746	11603	17	Psmb8	MGI:1346527	Immunity
ENSMUSG00000024610.15	12112	12804	55589	21307	20558	1869	5857	1251	3449	4462	116158	13707	77947	84634	110874	18	Cd74	MGI:96534	Immunity
ENSMUSG00000024669.8	40	33	308	90	97	5	2	1	5	12	223	39	238	246	388	19	Cd5	MGI:88340	Immunity
ENSMUSG00000024910.5	73	47	249	139	87	4	14	3	6	9	459	48	516	449	614	19	Ctsw	MGI:1338045	Immunity
ENSMUSG00000025165.12	10	21	46	19	22	2	4	1	1	1	97	31	77	96	196	11	Sectm1a	MGI:2384805	Immunity
ENSMUSG00000026117.10	46	34	321	90	53	5	9	4	15	21	277	44	268	222	337	1	Zap70	MGI:99613	Immunity
ENSMUSG00000027514.14	164	251	439	195	359	23	93	13	34	53	1307	233	1269	1401	2901	2	Zbp1	MGI:1927449	Immunity
ENSMUSG00000028268.14	1188	1757	1266	1292	1257	222	446	139	310	405	3374	863	3806	3461	5920	3	Gbp3	MGI:1926263	Immunity
ENSMUSG00000030149.15	35	34	153	70	67	2	16	1	9	17	230	41	233	206	363	6	Klrk1	MGI:1196250	Immunity
ENSMUSG00000030165.16	10	9	33	16	20	3	2	1	4	3	99	11	58	68	123	6	Klrd1	MGI:1196275	Immunity
ENSMUSG00000030742.7	63	51	458	123	107	15	6	5	15	24	493	57	442	348	528	7	Lat	MGI:1342293	Immunity
ENSMUSG00000031132.1	11	2	28	11	18	0	0	0	1	0	24	4	25	14	28	X	Cd40lg	MGI:88337	Immunity
ENSMUSG00000032093.7	73	54	549	173	112	13	22	14	13	38	555	74	485	513	568	9	Cd3e	MGI:88332	Immunity
ENSMUSG00000032094.8	39	12	302	63	53	5	7	4	5	17	286	36	268	230	316	9	Cd3d	MGI:88331	Immunity
ENSMUSG00000032661.9	37	64	196	77	104	10	54	7	15	23	343	72	303	394	564	5	Oas3	MGI:2180850	Immunity
ENSMUSG00000034438.16	424	301	631	627	718	53	79	31	46	61	1329	378	1832	991	3548	5	Gbp8	MGI:1923324	Immunity
ENSMUSG00000035186.6	62	103	122	58	93	7	16	7	7	3	820	84	763	581	1218	17	Ubd	MGI:1344410	Immunity
ENSMUSG00000036594.15	4793	5138	17909	8309	7875	688	2199	493	1320	1488	33936	5051	24166	28618	33370	17	H2-Aa	MGI:95895	Immunity
ENSMUSG00000037321.17	1359	1564	3100	1539	1117	244	533	145	354	409	5808	896	4037	4463	6146	17	Tap1	MGI:98483	Immunity
ENSMUSG00000037649.10	522	514	1843	929	1005	134	207	67	125	180	3802	544	2723	3127	4059	17	H2-DMa	MGI:95921	Immunity
ENSMUSG00000040264.10	234	219	483	296	357	17	42	14	23	47	1823	323	1534	977	2641	3	Gbp2b	MGI:95666	Immunity
ENSMUSG00000042345.15	20	22	131	50	31	2	3	3	1	5	163	29	185	109	198	17	Ubash3a	MGI:1926074	Immunity
ENSMUSG00000042351.9	67	47	475	146	118	17	20	13	22	38	405	68	370	289	354	15	Grap2	MGI:1333842	Immunity
ENSMUSG00000046879.7	2379	2221	1522	1952	1302	368	784	314	421	485	5907	1498	7886	10466	11652	11	Irgm1	MGI:107567	Immunity
ENSMUSG00000051457.7	159	214	635	293	248	42	50	17	46	64	857	124	915	795	849	7	Spn	MGI:98384	Immunity
ENSMUSG00000053044.8	33	23	239	92	35	4	3	1	3	12	249	20	338	241	325	6	Cd8b1	MGI:88347	Immunity
ENSMUSG00000053318.7	44	58	135	79	74	5	17	3	14	11	344	63	322	304	602	1	Slamf8	MGI:1921998	Immunity
ENSMUSG00000053977.13	130	93	677	315	128	11	11	6	5	20	947	75	1493	830	1441	6	Cd8a	MGI:88346	Immunity
ENSMUSG00000054072.12	9236	8814	3652	5674	3336	474	2125	379	889	753	12744	3625	16777	16964	21182	18	Iigp1	MGI:1926259	Immunity
ENSMUSG00000059089.4	41	67	135	47	76	5	24	1	3	3	413	108	446	410	796	1	Fcgr4	MGI:2179523	Immunity
ENSMUSG00000060586.11	5831	5970	27219	10288	7132	584	2429	425	1289	1945	49396	4731	32080	22218	53176	17	H2-Eb1	MGI:95901	Immunity
ENSMUSG00000061232.16	20139	22909	49240	33606	25672	4271	11653	3074	7069	8839	75592	18760	73704	47025	85373	17	H2-K1	MGI:95904	Immunity
ENSMUSG00000061577.12	38	24	102	37	35	13	7	9	16	16	160	29	166	194	183	8	Adgrg5	MGI:2685955	Immunity
ENSMUSG00000062545.4	28	14	89	30	18	3	4	0	7	3	181	29	163	133	265	4	Tlr12	MGI:3045221	Immunity
ENSMUSG00000073421.6	5478	5598	19267	9178	9652	750	2219	493	1113	1470	39492	6202	30105	31817	40126	17	H2-Ab1	MGI:103070	Immunity
ENSMUSG00000074151.13	632	627	930	637	684	59	185	46	107	130	1110	462	1198	915	1288	8	Nlrc5	MGI:3612191	Immunity
ENSMUSG00000076498.2	61	56	692	160	134	7	11	9	16	36	534	63	559	422	599	6	Trbc2	MGI:4835227	Immunity
ENSMUSG00000078853.8	7055	7044	2637	4639	3124	303	1236	307	457	445	15548	3574	17044	20752	25811	11	Igtp	MGI:107729	Immunity
ENSMUSG00000078921.3	1425	1332	726	1362	1189	64	250	61	114	169	3138	866	4915	4640	6656	11	Tgtp2	MGI:3710083	Immunity
ENSMUSG00000078922.9	2471	2244	1569	2304	1343	124	491	86	286	230	9953	1663	11012	12437	18532	11	Tgtp1	MGI:98734	Immunity
ENSMUSG00000079547.4	548	512	1409	903	1094	102	166	78	96	120	2665	714	2559	2152	2768	17	H2-DMb1	MGI:95922	Immunity
ENSMUSG00000096727.3	1074	1170	2484	1437	1448	239	512	177	314	344	5770	1001	4685	4751	7076	17	Psmb9	MGI:1346526	Immunity
ENSMUSG00000104713.4	811	1153	380	764	625	125	260	89	98	130	1687	768	2141	2669	3869	5	Gbp6	MGI:2140937	Immunity
ENSMUSG00000105096.1	1954	2079	472	1789	1679	226	506	165	237	208	3893	1313	8973	5448	12958	5	Gbp10	MGI:4359647	Immunity
ENSMUSG00000115886.1	726	718	408	703	875	86	175	53	88	139	2002	439	3058	2456	4261	Unk	Tgtp2	NCBI:100039796	Immunity
ENSMUSG00000004612.9	53	53	294	158	87	2	12	5	7	24	663	53	605	543	771	7	Nkg7	MGI:1931250	Inflammatory_Response
ENSMUSG00000009185.2	260	437	805	421	585	70	109	24	39	69	3103	321	2487	4675	5103	11	Ccl8	MGI:101878	Inflammatory_Response
ENSMUSG00000018930.3	15	15	35	15	14	6	7	4	2	4	128	14	72	77	105	11	Ccl4	MGI:98261	Inflammatory_Response
ENSMUSG00000026068.11	28	23	97	47	49	3	12	2	6	11	174	37	167	122	162	1	Il18rap	MGI:1338888	Inflammatory_Response
ENSMUSG00000029417.9	178	275	551	323	249	16	48	10	12	42	1663	285	2107	2430	4363	5	Cxcl9	MGI:1352449	Inflammatory_Response
ENSMUSG00000034855.13	39	70	253	118	83	9	64	2	17	26	494	86	453	533	990	5	Cxcl10	MGI:1352450	Inflammatory_Response
ENSMUSG00000035042.2	126	135	668	228	197	6	33	5	18	28	1333	105	846	1298	1807	11	Ccl5	MGI:98262	Inflammatory_Response
ENSMUSG00000040026.8	20	166	49	15	67	13	12	4	4	17	871	38	117	418	214	7	Saa3	MGI:98223	Inflammatory_Response
ENSMUSG00000048852.13	942	911	233	794	305	24	63	13	20	31	3671	871	4355	4842	5805	11	Gm12185	MGI:3652173	Inflammatory_Response
ENSMUSG00000049103.14	355	443	954	527	464	119	143	47	77	142	1523	306	1173	932	1778	9	Ccr2	MGI:106185	Inflammatory_Response
ENSMUSG00000060183.6	6	15	41	24	17	0	7	2	2	3	115	18	114	169	257	5	Cxcl11_PS	MGI:1860203	Inflammatory_Response
ENSMUSG00000068227.9	100	97	530	204	146	20	28	13	32	33	510	77	537	549	827	15	Il2rb	MGI:96550	Inflammatory_Response
ENSMUSG00000068606.6	3160	2143	728	1805	666	30	587	28	32	45	9494	1424	9725	11084	12799	18	Gm4841	MGI:3643814	Inflammatory_Response
ENSMUSG00000073555.1	244	193	223	231	274	27	33	9	34	50	697	138	553	394	683	18	Gm4951	MGI:3644953	Inflammatory_Response
ENSMUSG00000082292.3	927	957	350	677	449	52	223	45	71	62	2572	533	2935	3602	3315	11	Gm12250_PS	MGI:3649299	Inflammatory_Response
ENSMUSG00000057346.12	184	165	105	200	184	15	90	5	24	28	1070	222	796	1216	1415	15	Apol9a	MGI:3606001	Other
ENSMUSG00000068246.6	120	157	135	181	157	21	101	15	24	32	771	138	582	842	1060	15	Apol9b	MGI:1919148	Other
ENSMUSG00000091650.2	11	16	8	20	15	3	0	0	0	4	105	27	76	161	149	15	Apol11a	MGI:3649094	Other
ENSMUSG00000091694.9	28	20	41	31	39	4	22	3	20	8	277	31	259	183	696	15	Apol11b	MGI:3036248	Other
ENSMUSG00000021886.7	47	81	266	107	79	30	27	19	19	24	304	62	291	384	393	12	Gpr65	MGI:108031	Other
ENSMUSG00000043310.4	599	557	139	414	176	52	80	43	59	61	1422	387	669	804	1656	7	Olfr571	MGI:3030405	Other
ENSMUSG00000053101.3	36	19	44	45	29	4	2	0	3	7	27	22	84	117	86	13	Gpr141	MGI:2672983	Other
ENSMUSG00000066850.2	439	471	59	295	112	18	61	36	38	29	1937	345	642	1428	2677	7	Vmn1r65	MGI:3033475	Other
ENSMUSG00000073973.4	603	499	145	312	132	63	110	56	63	67	1809	330	785	951	1721	7	Olfr552	MGI:3030386	Other
ENSMUSG00000075144.5	231	226	76	158	71	39	29	17	17	18	448	138	268	288	487	2	Olfr1156	MGI:3030990	Other
ENSMUSG00000012889.8	38	30	205	91	96	15	5	7	14	13	239	37	137	155	410	8	Podnl1	MGI:2685352	Other
ENSMUSG00000022584.14	134	189	937	325	409	41	71	50	67	123	866	231	482	622	630	15	Ly6c2	MGI:3712069	Other
ENSMUSG00000022586.11	13	15	27	5	14	0	3	1	0	3	203	10	99	91	148	15	Ly6i	MGI:1888480	Other
ENSMUSG00000023903.8	9	17	22	30	9	4	5	5	7	6	90	20	101	124	116	17	Mmp25	MGI:2443938	Other
ENSMUSG00000026358.13	5	10	59	14	8	1	2	0	0	6	77	11	109	136	156	1	Rgs1	MGI:1354694	Other
ENSMUSG00000038037.5	131	115	328	110	169	65	82	48	56	56	760	163	549	526	1096	16	Socs1	MGI:1354910	Other
ENSMUSG00000046031.7	40	25	187	62	74	6	22	4	8	15	286	50	285	236	655	10	Calhm6	MGI:2443082	Other
ENSMUSG00000055170.4	6	18	23	20	23	0	1	0	0	5	96	19	137	55	212	10	Ifng	MGI:107656	Other
ENSMUSG00000055541.17	116	112	245	125	118	38	53	28	12	36	381	84	433	600	708	7	Lair1	MGI:105492	Other
ENSMUSG00000078920.3	284	260	399	284	547	61	122	36	46	95	1035	227	921	1008	1744	11	Ifi47	MGI:99448	Other
ENSMUSG00000090942.1	3220	2494	283	1444	877	67	296	60	100	67	3182	1874	4116	4625	3925	18	F830016B08Rik	MGI:3588218	Other
ENSMUSG00000111527.2	142	97	0	0	57	159	96	172	123	34	0	0	0	0	0	Unk	Nadk2	NCBI:68646	Other
ENSMUSG00000116420.1	274	309	394	324	177	15	101	13	42	36	958	224	1027	1021	1483	Unk	Ifi47	NCBI:15953	Other
ENSMUSG00000001444.2	37	25	208	68	55	2	7	1	4	7	236	41	229	130	230	11	Tbx21	MGI:1888984	Other
ENSMUSG00000022504.10	329	256	1406	517	521	64	90	34	71	134	1636	395	1424	1157	1961	16	Ciita	MGI:108445	Other
ENSMUSG00000039699.14	332	336	253	387	268	32	68	27	45	35	1585	280	1459	1687	2357	19	Batf2	MGI:1921731	Other
ENSMUSG00000033213.16	4	12	12	8	6	0	4	0	0	2	38	1	45	130	115	2	AA467197	MGI:3034182	Unk
ENSMUSG00000074506.4	77	76	64	20	0	86	23	46	43	31	0	0	0	0	0	3	Gm10705_PS	MGI:3708678	Unk
ENSMUSG00000079362.5	4030	5390	1646	3978	3256	756	1240	503	513	578	11471	3849	13634	15009	24384	5	Gm43302	MGI:5663439	Unk
ENSMUSG00000079800.2	14	14	103	15	35	2	2	3	1	5	74	17	68	64	113	Unk	AC125149.3		Unk
ENSMUSG00000084838.3	39	56	22	91	0	67	54	0	37	71	0	0	0	0	0	16	Gm10241_PS	MGI:3704461	Unk
ENSMUSG00000107771.1	214	177	69	130	58	15	46	14	17	28	639	140	475	620	682	6	Gm8956_PS	MGI:3645919	Unk
ENSMUSG00000230275.1	12	18	1	3	1	0	0	1	0	0	30	3	47	19	65	Unk	Gm12187_PS	MGI:3651944	Unk
ENSMUSG00000116379.1	422	375	52	197	113	20	17	5	7	30	305	177	324	346	321	Unk	LT629154.5_PS		Unk
