# Supplementary material for: Localized cardiac small molecule trajectories and persistent chemical sequelae in experimental Chagas disease
Source: Nat Commun. 2023 Oct 25;14:6769. doi: 10.1038/s41467-023-42247-w (PMC10600178; doi:10.1038/s41467-023-42247-w)
Supplement: Supplementary file 8 — Source data [file 41467_2023_42247_MOESM8_ESM.zip › source-data/Supplementary_Figure_17/Supplementary_Figure_17.csv]

filename	MouseID	Treatmentgroup	status	DPI	organ	well_position	plate	mass_400
X501_Group1A_50dpi_LA_251_B_A1_P121.mzXML	501	Group1A	naive	50	LA	A1	P121	0.036805406
X501_Group1A_50dpi_LV_bottom_251_B_A1_P133.mzXML	501	Group1A	naive	50	LV_bottom	A1	P133	0.078923501
X501_Group1A_50dpi_LV_top_251_B_A1_P129.mzXML	501	Group1A	naive	50	LV_top	A1	P129	0.085203762
X501_Group1A_50dpi_RA_251_B_A1_P125.mzXML	501	Group1A	naive	50	RA	A1	P125	0.027834249
X501_Group1A_50dpi_RV_bottom_251_B_A1_P141.mzXML	501	Group1A	naive	50	RV_bottom	A1	P141	0.043428338
X501_Group1A_50dpi_RV_top_251_B_A1_P137.mzXML	501	Group1A	naive	50	RV_top	A1	P137	0.029713808
X502_Group1A_50dpi_LA_252_B_A2_P121.mzXML	502	Group1A	naive	50	LA	A2	P121	0.050302468
X502_Group1A_50dpi_LV_bottom_252_B_A2_P133.mzXML	502	Group1A	naive	50	LV_bottom	A2	P133	0.079242557
X502_Group1A_50dpi_LV_top_252_B_A2_P129.mzXML	502	Group1A	naive	50	LV_top	A2	P129	0.096287286
X502_Group1A_50dpi_RA_252_B_A2_P125.mzXML	502	Group1A	naive	50	RA	A2	P125	0.033785399
X502_Group1A_50dpi_RV_bottom_252_B_A2_P141.mzXML	502	Group1A	naive	50	RV_bottom	A2	P141	0.050039889
X502_Group1A_50dpi_RV_top_252_B_A2_P137.mzXML	502	Group1A	naive	50	RV_top	A2	P137	0.036674539
X503_Group1A_50dpi_LA_253_B_A3_P121.mzXML	503	Group1A	naive	50	LA	A3	P121	0.044316837
X503_Group1A_50dpi_LV_bottom_253_B_A3_P133.mzXML	503	Group1A	naive	50	LV_bottom	A3	P133	0.096994365
X503_Group1A_50dpi_LV_top_253_B_A3_P129.mzXML	503	Group1A	naive	50	LV_top	A3	P129	0.090024637
X503_Group1A_50dpi_RA_253_B_A3_P125.mzXML	503	Group1A	naive	50	RA	A3	P125	0.018263205
X503_Group1A_50dpi_RV_bottom_253_B_A3_P141.mzXML	503	Group1A	naive	50	RV_bottom	A3	P141	0.041391143
X503_Group1A_50dpi_RV_top_253_B_A3_P137.mzXML	503	Group1A	naive	50	RV_top	A3	P137	0.035403308
X504_Group1A_50dpi_LA_254_B_A4_P121.mzXML	504	Group1A	naive	50	LA	A4	P121	0.01793115
X504_Group1A_50dpi_LV_bottom_254_B_A4_P133.mzXML	504	Group1A	naive	50	LV_bottom	A4	P133	0.1057254
X504_Group1A_50dpi_LV_top_254_B_A4_P129.mzXML	504	Group1A	naive	50	LV_top	A4	P129	0.079562389
X504_Group1A_50dpi_RA_254_B_A4_P125.mzXML	504	Group1A	naive	50	RA	A4	P125	0.023369477
X504_Group1A_50dpi_RV_bottom_254_B_A4_P141.mzXML	504	Group1A	naive	50	RV_bottom	A4	P141	0.033482737
X504_Group1A_50dpi_RV_top_254_B_A4_P137.mzXML	504	Group1A	naive	50	RV_top	A4	P137	0.041352685
X505_Group1A_50dpi_LA_255_B_A5_P121.mzXML	505	Group1A	naive	50	LA	A5	P121	0.061516223
X505_Group1A_50dpi_LV_bottom_255_B_A5_P133.mzXML	505	Group1A	naive	50	LV_bottom	A5	P133	0.081355246
X505_Group1A_50dpi_LV_top_255_B_A5_P129.mzXML	505	Group1A	naive	50	LV_top	A5	P129	0.078224877
X505_Group1A_50dpi_RA_255_B_A5_P125.mzXML	505	Group1A	naive	50	RA	A5	P125	0.023675373
X505_Group1A_50dpi_RV_bottom_255_B_A5_P141.mzXML	505	Group1A	naive	50	RV_bottom	A5	P141	0.022434586
X505_Group1A_50dpi_RV_top_255_B_A5_P137.mzXML	505	Group1A	naive	50	RV_top	A5	P137	0.037115231
X506_Group1B_70dpi_LA_281_B_C7_P121.mzXML	506	Group1B	naive	75	LA	C7	P121	0.034161154
X506_Group1B_70dpi_LV_bottom_281_B_C7_P133.mzXML	506	Group1B	naive	75	LV_bottom	C7	P133	0.068288413
X506_Group1B_70dpi_LV_top_281_B_C7_P129.mzXML	506	Group1B	naive	75	LV_top	C7	P129	0.061957279
X506_Group1B_70dpi_RA_281_B_C7_P125.mzXML	506	Group1B	naive	75	RA	C7	P125	0.018572901
X506_Group1B_70dpi_RV_bottom_281_B_C7_P141.mzXML	506	Group1B	naive	75	RV_bottom	C7	P141	0.032561912
X506_Group1B_70dpi_RV_top_281_B_C7_P137.mzXML	506	Group1B	naive	75	RV_top	C7	P137	0.028290355
X507_Group1B_70dpi_LA_282_B_C8_P121.mzXML	507	Group1B	naive	75	LA	C8	P121	0.051465458
X507_Group1B_70dpi_LV_bottom_282_B_C8_P133.mzXML	507	Group1B	naive	75	LV_bottom	C8	P133	0.065729827
X507_Group1B_70dpi_LV_top_282_B_C8_P129.mzXML	507	Group1B	naive	75	LV_top	C8	P129	0.062016253
X507_Group1B_70dpi_RA_282_B_C8_P125.mzXML	507	Group1B	naive	75	RA	C8	P125	0.019216229
X507_Group1B_70dpi_RV_bottom_282_B_C8_P141.mzXML	507	Group1B	naive	75	RV_bottom	C8	P141	0.016820196
X507_Group1B_70dpi_RV_top_282_B_C8_P137.mzXML	507	Group1B	naive	75	RV_top	C8	P137	0.016509086
X508_Group1B_70dpi_LA_283_B_C9_P121.mzXML	508	Group1B	naive	75	LA	C9	P121	0.034135498
X508_Group1B_70dpi_LV_bottom_283_B_C9_P133.mzXML	508	Group1B	naive	75	LV_bottom	C9	P133	0.065796734
X508_Group1B_70dpi_LV_top_283_B_C9_P129.mzXML	508	Group1B	naive	75	LV_top	C9	P129	0.040542057
X508_Group1B_70dpi_RA_283_B_C9_P125.mzXML	508	Group1B	naive	75	RA	C9	P125	0.038395492
X508_Group1B_70dpi_RV_bottom_283_B_C9_P141.mzXML	508	Group1B	naive	75	RV_bottom	C9	P141	0.019126115
X508_Group1B_70dpi_RV_top_283_B_C9_P137.mzXML	508	Group1B	naive	75	RV_top	C9	P137	0.027869443
X509_Group1B_70dpi_LA_284_B_C10_P121.mzXML	509	Group1B	naive	75	LA	C10	P121	0.044816897
X509_Group1B_70dpi_LV_bottom_284_B_C10_P133.mzXML	509	Group1B	naive	75	LV_bottom	C10	P133	0.022995846
X509_Group1B_70dpi_LV_top_284_B_C10_P129.mzXML	509	Group1B	naive	75	LV_top	C10	P129	0.059426311
X509_Group1B_70dpi_RA_284_B_C10_P125.mzXML	509	Group1B	naive	75	RA	C10	P125	0.015654948
X509_Group1B_70dpi_RV_bottom_284_B_C10_P141.mzXML	509	Group1B	naive	75	RV_bottom	C10	P141	0.022924757
X509_Group1B_70dpi_RV_top_284_B_C10_P137.mzXML	509	Group1B	naive	75	RV_top	C10	P137	0.025978415
X510_Group1B_70dpi_LA_285_B_C11_P121.mzXML	510	Group1B	naive	75	LA	C11	P121	0.04007528
X510_Group1B_70dpi_LV_bottom_285_B_C11_P133.mzXML	510	Group1B	naive	75	LV_bottom	C11	P133	0.052630856
X510_Group1B_70dpi_LV_top_285_B_C11_P129.mzXML	510	Group1B	naive	75	LV_top	C11	P129	0.052718907
X510_Group1B_70dpi_RA_285_B_C11_P125.mzXML	510	Group1B	naive	75	RA	C11	P125	0.032911908
X510_Group1B_70dpi_RV_bottom_285_B_C11_P141.mzXML	510	Group1B	naive	75	RV_bottom	C11	P141	0.027317027
X510_Group1B_70dpi_RV_top_285_B_C11_P137.mzXML	510	Group1B	naive	75	RV_top	C11	P137	0.021834686
X511_Group1C_142dpi_LA_161_G_A1_P120.mzXML	511	Group1C	naive	142	LA	A1	P120	0.057088339
X511_Group1C_142dpi_LV_bottom_161_G_A1_P132.mzXML	511	Group1C	naive	142	LV_bottom	A1	P132	0.043827893
X511_Group1C_142dpi_LV_top_161_G_A1_P128.mzXML	511	Group1C	naive	142	LV_top	A1	P128	0.065565436
X511_Group1C_142dpi_RA_161_G_A1_P124.mzXML	511	Group1C	naive	142	RA	A1	P124	0.019942835
X511_Group1C_142dpi_RV_bottom_161_G_A1_P140.mzXML	511	Group1C	naive	142	RV_bottom	A1	P140	0.010702499
X511_Group1C_142dpi_RV_top_161_G_A1_P136.mzXML	511	Group1C	naive	142	RV_top	A1	P136	0.032091931
X512_Group1C_142dpi_LA_162_G_A2_P120.mzXML	512	Group1C	naive	142	LA	A2	P120	0.043649806
X512_Group1C_142dpi_LV_bottom_162_G_A2_P132.mzXML	512	Group1C	naive	142	LV_bottom	A2	P132	0.039081502
X512_Group1C_142dpi_LV_top_162_G_A2_P128.mzXML	512	Group1C	naive	142	LV_top	A2	P128	0.060895436
X512_Group1C_142dpi_RA_162_G_A2_P124.mzXML	512	Group1C	naive	142	RA	A2	P124	0.036269927
X512_Group1C_142dpi_RV_bottom_162_G_A2_P140.mzXML	512	Group1C	naive	142	RV_bottom	A2	P140	0.018174011
X512_Group1C_142dpi_RV_top_162_G_A2_P136.mzXML	512	Group1C	naive	142	RV_top	A2	P136	0.025402882
X513_Group1C_142dpi_LA_163_G_A3_P120.mzXML	513	Group1C	naive	142	LA	A3	P120	0.027236625
X513_Group1C_142dpi_LV_bottom_163_G_A3_P132.mzXML	513	Group1C	naive	142	LV_bottom	A3	P132	0.032670718
X513_Group1C_142dpi_LV_top_163_G_A3_P128.mzXML	513	Group1C	naive	142	LV_top	A3	P128	0.063582502
X513_Group1C_142dpi_RA_163_G_A3_P124.mzXML	513	Group1C	naive	142	RA	A3	P124	0.031512615
X513_Group1C_142dpi_RV_bottom_163_G_A3_P140.mzXML	513	Group1C	naive	142	RV_bottom	A3	P140	0.012460664
X513_Group1C_142dpi_RV_top_163_G_A3_P136.mzXML	513	Group1C	naive	142	RV_top	A3	P136	0.033665283
X514_Group1C_142dpi_LA_164_G_A4_P120.mzXML	514	Group1C	naive	142	LA	A4	P120	0.047952077
X514_Group1C_142dpi_LV_bottom_164_G_A4_P132.mzXML	514	Group1C	naive	142	LV_bottom	A4	P132	0.041721884
X514_Group1C_142dpi_LV_top_164_G_A4_P128.mzXML	514	Group1C	naive	142	LV_top	A4	P128	0.061260911
X514_Group1C_142dpi_RA_164_G_A4_P124.mzXML	514	Group1C	naive	142	RA	A4	P124	0.034280176
X514_Group1C_142dpi_RV_bottom_164_G_A4_P140.mzXML	514	Group1C	naive	142	RV_bottom	A4	P140	0.013938643
X514_Group1C_142dpi_RV_top_164_G_A4_P136.mzXML	514	Group1C	naive	142	RV_top	A4	P136	0.019596124
X515_Group1C_142dpi_LA_165_G_A5_P120.mzXML	515	Group1C	naive	142	LA	A5	P120	0.060625346
X515_Group1C_142dpi_LV_bottom_165_G_A5_P132.mzXML	515	Group1C	naive	142	LV_bottom	A5	P132	0.035059784
X515_Group1C_142dpi_LV_top_165_G_A5_P128.mzXML	515	Group1C	naive	142	LV_top	A5	P128	0.09292099
X515_Group1C_142dpi_RA_165_G_A5_P124.mzXML	515	Group1C	naive	142	RA	A5	P124	0.02349768
X515_Group1C_142dpi_RV_bottom_165_G_A5_P140.mzXML	515	Group1C	naive	142	RV_bottom	A5	P140	0.020760944
X515_Group1C_142dpi_RV_top_165_G_A5_P136.mzXML	515	Group1C	naive	142	RV_top	A5	P136	0.05050674
X521_Group1A_50dpi_LA_256_B_A6_P121.mzXML	521	Group1A	naive	50	LA	A6	P121	0.059230365
X521_Group1A_50dpi_LV_bottom_256_B_A6_P133.mzXML	521	Group1A	naive	50	LV_bottom	A6	P133	0.079755246
X521_Group1A_50dpi_LV_top_256_B_A6_P129.mzXML	521	Group1A	naive	50	LV_top	A6	P129	0.080379538
X521_Group1A_50dpi_RA_256_B_A6_P125.mzXML	521	Group1A	naive	50	RA	A6	P125	0.025348339
X521_Group1A_50dpi_RV_bottom_256_B_A6_P141.mzXML	521	Group1A	naive	50	RV_bottom	A6	P141	0.026191745
X521_Group1A_50dpi_RV_top_256_B_A6_P137.mzXML	521	Group1A	naive	50	RV_top	A6	P137	0.023270261
X522_Group1A_50dpi_LA_257_B_A7_P121.mzXML	522	Group1A	naive	50	LA	A7	P121	0.052488602
X522_Group1A_50dpi_LV_bottom_257_B_A7_P133.mzXML	522	Group1A	naive	50	LV_bottom	A7	P133	0.047656842
X522_Group1A_50dpi_LV_top_257_B_A7_P129.mzXML	522	Group1A	naive	50	LV_top	A7	P129	0.070524721
X522_Group1A_50dpi_RA_257_B_A7_P125.mzXML	522	Group1A	naive	50	RA	A7	P125	0.020482744
X522_Group1A_50dpi_RV_bottom_257_B_A7_P141.mzXML	522	Group1A	naive	50	RV_bottom	A7	P141	0.02199058
X522_Group1A_50dpi_RV_top_257_B_A7_P137.mzXML	522	Group1A	naive	50	RV_top	A7	P137	0.030882548
X523_Group1A_50dpi_LA_258_B_A8_P121.mzXML	523	Group1A	naive	50	LA	A8	P121	0.049059106
X523_Group1A_50dpi_LV_bottom_258_B_A8_P133.mzXML	523	Group1A	naive	50	LV_bottom	A8	P133	0.09464861
X523_Group1A_50dpi_LV_top_258_B_A8_P129.mzXML	523	Group1A	naive	50	LV_top	A8	P129	0.079180533
X523_Group1A_50dpi_RA_258_B_A8_P125.mzXML	523	Group1A	naive	50	RA	A8	P125	0.020402523
X523_Group1A_50dpi_RV_bottom_258_B_A8_P141.mzXML	523	Group1A	naive	50	RV_bottom	A8	P141	0.05806146
X523_Group1A_50dpi_RV_top_258_B_A8_P137.mzXML	523	Group1A	naive	50	RV_top	A8	P137	0.032163499
X524_Group1A_50dpi_LA_259_B_A9_P121.mzXML	524	Group1A	naive	50	LA	A9	P121	0.063364527
X524_Group1A_50dpi_LV_bottom_259_B_A9_P133.mzXML	524	Group1A	naive	50	LV_bottom	A9	P133	0.0956102
X524_Group1A_50dpi_LV_top_259_B_A9_P129.mzXML	524	Group1A	naive	50	LV_top	A9	P129	0.067953415
X524_Group1A_50dpi_RA_259_B_A9_P125.mzXML	524	Group1A	naive	50	RA	A9	P125	0.019892077
X524_Group1A_50dpi_RV_bottom_259_B_A9_P141.mzXML	524	Group1A	naive	50	RV_bottom	A9	P141	0.024534943
X524_Group1A_50dpi_RV_top_259_B_A9_P137.mzXML	524	Group1A	naive	50	RV_top	A9	P137	0.02029533
X525_Group1A_50dpi_LA_260_B_A10_P121.mzXML	525	Group1A	naive	50	LA	A10	P121	0.022485425
X525_Group1A_50dpi_LV_bottom_260_B_A10_P133.mzXML	525	Group1A	naive	50	LV_bottom	A10	P133	0.074459267
X525_Group1A_50dpi_LV_top_260_B_A10_P129.mzXML	525	Group1A	naive	50	LV_top	A10	P129	0.049753357
X525_Group1A_50dpi_RA_260_B_A10_P125.mzXML	525	Group1A	naive	50	RA	A10	P125	0.024489365
X525_Group1A_50dpi_RV_bottom_260_B_A10_P141.mzXML	525	Group1A	naive	50	RV_bottom	A10	P141	0.023862815
X525_Group1A_50dpi_RV_top_260_B_A10_P137.mzXML	525	Group1A	naive	50	RV_top	A10	P137	0.031827898
X526_Group1B_70dpi_LA_286_B_C12_P121.mzXML	526	Group1B	naive	75	LA	C12	P121	0.056308904
X526_Group1B_70dpi_LV_bottom_286_B_C12_P133.mzXML	526	Group1B	naive	75	LV_bottom	C12	P133	0.072026923
X526_Group1B_70dpi_LV_top_286_B_C12_P129.mzXML	526	Group1B	naive	75	LV_top	C12	P129	0.033610915
X526_Group1B_70dpi_RA_286_B_C12_P125.mzXML	526	Group1B	naive	75	RA	C12	P125	0.0240457
X526_Group1B_70dpi_RV_bottom_286_B_C12_P141.mzXML	526	Group1B	naive	75	RV_bottom	C12	P141	0.045996759
X526_Group1B_70dpi_RV_top_286_B_C12_P137.mzXML	526	Group1B	naive	75	RV_top	C12	P137	0.023086792
X527_Group1B_70dpi_LA_287_B_D1_P121.mzXML	527	Group1B	naive	75	LA	D1	P121	0.026214604
X527_Group1B_70dpi_LV_bottom_287_B_D1_P133.mzXML	527	Group1B	naive	75	LV_bottom	D1	P133	0.076804271
X527_Group1B_70dpi_LV_top_287_B_D1_P129.mzXML	527	Group1B	naive	75	LV_top	D1	P129	0.075716138
X527_Group1B_70dpi_RA_287_B_D1_P125.mzXML	527	Group1B	naive	75	RA	D1	P125	0.025906051
X527_Group1B_70dpi_RV_bottom_287_B_D1_P141.mzXML	527	Group1B	naive	75	RV_bottom	D1	P141	0.016809226
X527_Group1B_70dpi_RV_top_287_B_D1_P137.mzXML	527	Group1B	naive	75	RV_top	D1	P137	0.025323262
X528_Group1B_70dpi_LA_288_B_D2_P121.mzXML	528	Group1B	naive	75	LA	D2	P121	0.054766824
X528_Group1B_70dpi_LV_bottom_288_B_D2_P133.mzXML	528	Group1B	naive	75	LV_bottom	D2	P133	0.040402665
X528_Group1B_70dpi_LV_top_288_B_D2_P129.mzXML	528	Group1B	naive	75	LV_top	D2	P129	0.046040403
X528_Group1B_70dpi_RA_288_B_D2_P125.mzXML	528	Group1B	naive	75	RA	D2	P125	0.034014189
X528_Group1B_70dpi_RV_bottom_288_B_D2_P141.mzXML	528	Group1B	naive	75	RV_bottom	D2	P141	0.026887182
X528_Group1B_70dpi_RV_top_288_B_D2_P137.mzXML	528	Group1B	naive	75	RV_top	D2	P137	0.027016748
X529_Group1B_70dpi_LA_289_B_D3_P121.mzXML	529	Group1B	naive	75	LA	D3	P121	0.028436977
X529_Group1B_70dpi_LV_bottom_289_B_D3_P133.mzXML	529	Group1B	naive	75	LV_bottom	D3	P133	0.08591896
X529_Group1B_70dpi_LV_top_289_B_D3_P129.mzXML	529	Group1B	naive	75	LV_top	D3	P129	0.064217191
X529_Group1B_70dpi_RA_289_B_D3_P125.mzXML	529	Group1B	naive	75	RA	D3	P125	0.03378232
X529_Group1B_70dpi_RV_bottom_289_B_D3_P141.mzXML	529	Group1B	naive	75	RV_bottom	D3	P141	0.028669977
X529_Group1B_70dpi_RV_top_289_B_D3_P137.mzXML	529	Group1B	naive	75	RV_top	D3	P137	0.028459104
X530_Group1B_70dpi_LA_290_B_D4_P121.mzXML	530	Group1B	naive	75	LA	D4	P121	0.051482547
X530_Group1B_70dpi_LV_bottom_290_B_D4_P133.mzXML	530	Group1B	naive	75	LV_bottom	D4	P133	0.061105966
X530_Group1B_70dpi_LV_top_290_B_D4_P129.mzXML	530	Group1B	naive	75	LV_top	D4	P129	0.077257725
X530_Group1B_70dpi_RA_290_B_D4_P125.mzXML	530	Group1B	naive	75	RA	D4	P125	0.022174346
X530_Group1B_70dpi_RV_bottom_290_B_D4_P141.mzXML	530	Group1B	naive	75	RV_bottom	D4	P141	0.02370458
X530_Group1B_70dpi_RV_top_290_B_D4_P137.mzXML	530	Group1B	naive	75	RV_top	D4	P137	0.023438647
X531_Group1C_142dpi_LA_166_G_A6_P120.mzXML	531	Group1C	naive	142	LA	A6	P120	0.051733298
X531_Group1C_142dpi_LV_bottom_166_G_A6_P132.mzXML	531	Group1C	naive	142	LV_bottom	A6	P132	0.032718284
X531_Group1C_142dpi_LV_top_166_G_A6_P128.mzXML	531	Group1C	naive	142	LV_top	A6	P128	0.080852449
X531_Group1C_142dpi_RA_166_G_A6_P124.mzXML	531	Group1C	naive	142	RA	A6	P124	0.025858216
X531_Group1C_142dpi_RV_bottom_166_G_A6_P140.mzXML	531	Group1C	naive	142	RV_bottom	A6	P140	0.01498764
X531_Group1C_142dpi_RV_top_166_G_A6_P136.mzXML	531	Group1C	naive	142	RV_top	A6	P136	0.014178742
X532_Group1C_142dpi_LA_167_G_A7_P120.mzXML	532	Group1C	naive	142	LA	A7	P120	0.043925753
X532_Group1C_142dpi_LV_bottom_167_G_A7_P132.mzXML	532	Group1C	naive	142	LV_bottom	A7	P132	0.040565622
X532_Group1C_142dpi_LV_top_167_G_A7_P128.mzXML	532	Group1C	naive	142	LV_top	A7	P128	0.066179641
X532_Group1C_142dpi_RA_167_G_A7_P124.mzXML	532	Group1C	naive	142	RA	A7	P124	0.024761672
X532_Group1C_142dpi_RV_bottom_167_G_A7_P140.mzXML	532	Group1C	naive	142	RV_bottom	A7	P140	0.009144121
X532_Group1C_142dpi_RV_top_167_G_A7_P136.mzXML	532	Group1C	naive	142	RV_top	A7	P136	0.013255028
X533_Group1C_142dpi_LA_168_G_A8_P120.mzXML	533	Group1C	naive	142	LA	A8	P120	0.024615367
X533_Group1C_142dpi_LV_bottom_168_G_A8_P132.mzXML	533	Group1C	naive	142	LV_bottom	A8	P132	0.043631152
X533_Group1C_142dpi_LV_top_168_G_A8_P128.mzXML	533	Group1C	naive	142	LV_top	A8	P128	0.073257317
X533_Group1C_142dpi_RA_168_G_A8_P124.mzXML	533	Group1C	naive	142	RA	A8	P124	0.028949127
X533_Group1C_142dpi_RV_bottom_168_G_A8_P140.mzXML	533	Group1C	naive	142	RV_bottom	A8	P140	0.013248665
X533_Group1C_142dpi_RV_top_168_G_A8_P136.mzXML	533	Group1C	naive	142	RV_top	A8	P136	0.013438296
X534_Group1C_142dpi_LA_169_G_A9_P120.mzXML	534	Group1C	naive	142	LA	A9	P120	0.036963
X534_Group1C_142dpi_LV_bottom_169_G_A9_P132.mzXML	534	Group1C	naive	142	LV_bottom	A9	P132	0.034743853
X534_Group1C_142dpi_LV_top_169_G_A9_P128.mzXML	534	Group1C	naive	142	LV_top	A9	P128	0.04335837
X534_Group1C_142dpi_RA_169_G_A9_P124.mzXML	534	Group1C	naive	142	RA	A9	P124	0.035838137
X534_Group1C_142dpi_RV_bottom_169_G_A9_P140.mzXML	534	Group1C	naive	142	RV_bottom	A9	P140	0.018191462
X534_Group1C_142dpi_RV_top_169_G_A9_P136.mzXML	534	Group1C	naive	142	RV_top	A9	P136	0.025635682
X535_Group1C_142dpi_LA_170_G_A10_P120.mzXML	535	Group1C	naive	142	LA	A10	P120	0.025084491
X535_Group1C_142dpi_LV_bottom_170_G_A10_P132.mzXML	535	Group1C	naive	142	LV_bottom	A10	P132	0.026018701
X535_Group1C_142dpi_LV_top_170_G_A10_P128.mzXML	535	Group1C	naive	142	LV_top	A10	P128	0.040010474
X535_Group1C_142dpi_RA_170_G_A10_P124.mzXML	535	Group1C	naive	142	RA	A10	P124	0.023746006
X535_Group1C_142dpi_RV_bottom_170_G_A10_P140.mzXML	535	Group1C	naive	142	RV_bottom	A10	P140	0.01606015
X535_Group1C_142dpi_RV_top_170_G_A10_P136.mzXML	535	Group1C	naive	142	RV_top	A10	P136	0.025950926
X541_Group1A_50dpi_LA_261_B_A11_P121.mzXML	541	Group1A	naive	50	LA	A11	P121	0.035977806
X541_Group1A_50dpi_LV_bottom_261_B_A11_P133.mzXML	541	Group1A	naive	50	LV_bottom	A11	P133	0.07716943
X541_Group1A_50dpi_LV_top_261_B_A11_P129.mzXML	541	Group1A	naive	50	LV_top	A11	P129	0.032602495
X541_Group1A_50dpi_RA_261_B_A11_P125.mzXML	541	Group1A	naive	50	RA	A11	P125	0.026347469
X541_Group1A_50dpi_RV_bottom_261_B_A11_P141.mzXML	541	Group1A	naive	50	RV_bottom	A11	P141	0.030235694
X541_Group1A_50dpi_RV_top_261_B_A11_P137.mzXML	541	Group1A	naive	50	RV_top	A11	P137	0.020654435
X542_Group1A_50dpi_LA_262_B_A12_P121.mzXML	542	Group1A	naive	50	LA	A12	P121	0.034415367
X542_Group1A_50dpi_LV_bottom_262_B_A12_P133.mzXML	542	Group1A	naive	50	LV_bottom	A12	P133	0.074843964
X542_Group1A_50dpi_LV_top_262_B_A12_P129.mzXML	542	Group1A	naive	50	LV_top	A12	P129	0.044912958
X542_Group1A_50dpi_RA_262_B_A12_P125.mzXML	542	Group1A	naive	50	RA	A12	P125	0.019907307
X542_Group1A_50dpi_RV_bottom_262_B_A12_P141.mzXML	542	Group1A	naive	50	RV_bottom	A12	P141	0.039266673
X542_Group1A_50dpi_RV_top_262_B_A12_P137.mzXML	542	Group1A	naive	50	RV_top	A12	P137	0.031143877
X543_Group1A_50dpi_LA_263_B_B1_P121.mzXML	543	Group1A	naive	50	LA	B1	P121	0.034391129
X543_Group1A_50dpi_LV_bottom_263_B_B1_P133.mzXML	543	Group1A	naive	50	LV_bottom	B1	P133	0.02096921
X543_Group1A_50dpi_LV_top_263_B_B1_P129.mzXML	543	Group1A	naive	50	LV_top	B1	P129	0.09456409
X543_Group1A_50dpi_RA_263_B_B1_P125.mzXML	543	Group1A	naive	50	RA	B1	P125	0.034686589
X543_Group1A_50dpi_RV_bottom_263_B_B1_P141.mzXML	543	Group1A	naive	50	RV_bottom	B1	P141	0.038684232
X543_Group1A_50dpi_RV_top_263_B_B1_P137.mzXML	543	Group1A	naive	50	RV_top	B1	P137	0.033606666
X544_Group1A_50dpi_LA_264_B_B2_P121.mzXML	544	Group1A	naive	50	LA	B2	P121	0.035552726
X544_Group1A_50dpi_LV_bottom_264_B_B2_P133.mzXML	544	Group1A	naive	50	LV_bottom	B2	P133	0.064425003
X544_Group1A_50dpi_LV_top_264_B_B2_P129.mzXML	544	Group1A	naive	50	LV_top	B2	P129	0.085265435
X544_Group1A_50dpi_RA_264_B_B2_P125.mzXML	544	Group1A	naive	50	RA	B2	P125	0.020560995
X544_Group1A_50dpi_RV_bottom_264_B_B2_P141.mzXML	544	Group1A	naive	50	RV_bottom	B2	P141	0.047515356
X544_Group1A_50dpi_RV_top_264_B_B2_P137.mzXML	544	Group1A	naive	50	RV_top	B2	P137	0.037678765
X545_Group1A_50dpi_LA_265_B_B3_P121.mzXML	545	Group1A	naive	50	LA	B3	P121	0.030147788
X545_Group1A_50dpi_LV_bottom_265_B_B3_P133.mzXML	545	Group1A	naive	50	LV_bottom	B3	P133	0.062038008
X545_Group1A_50dpi_LV_top_265_B_B3_P129.mzXML	545	Group1A	naive	50	LV_top	B3	P129	0.085801671
X545_Group1A_50dpi_RA_265_B_B3_P125.mzXML	545	Group1A	naive	50	RA	B3	P125	0.013702439
X545_Group1A_50dpi_RV_bottom_265_B_B3_P141.mzXML	545	Group1A	naive	50	RV_bottom	B3	P141	0.043425998
X545_Group1A_50dpi_RV_top_265_B_B3_P137.mzXML	545	Group1A	naive	50	RV_top	B3	P137	0.034234909
X546_Group1B_70dpi_LA_291_B_D5_P121.mzXML	546	Group1B	naive	75	LA	D5	P121	0.015094816
X546_Group1B_70dpi_LV_bottom_291_B_D5_P133.mzXML	546	Group1B	naive	75	LV_bottom	D5	P133	0.068969295
X546_Group1B_70dpi_LV_top_291_B_D5_P129.mzXML	546	Group1B	naive	75	LV_top	D5	P129	0.070355504
X546_Group1B_70dpi_RA_291_B_D5_P125.mzXML	546	Group1B	naive	75	RA	D5	P125	0.014752859
X546_Group1B_70dpi_RV_bottom_291_B_D5_P141.mzXML	546	Group1B	naive	75	RV_bottom	D5	P141	0.014902167
X546_Group1B_70dpi_RV_top_291_B_D5_P137.mzXML	546	Group1B	naive	75	RV_top	D5	P137	0.026074311
X547_Group1B_70dpi_LA_292_B_D6_P121.mzXML	547	Group1B	naive	75	LA	D6	P121	0.042068901
X547_Group1B_70dpi_LV_bottom_292_B_D6_P133.mzXML	547	Group1B	naive	75	LV_bottom	D6	P133	0.033474537
X547_Group1B_70dpi_LV_top_292_B_D6_P129.mzXML	547	Group1B	naive	75	LV_top	D6	P129	0.002012335
X547_Group1B_70dpi_RA_292_B_D6_P125.mzXML	547	Group1B	naive	75	RA	D6	P125	0.019195425
X547_Group1B_70dpi_RV_bottom_292_B_D6_P141.mzXML	547	Group1B	naive	75	RV_bottom	D6	P141	0.010461695
X547_Group1B_70dpi_RV_top_292_B_D6_P137.mzXML	547	Group1B	naive	75	RV_top	D6	P137	0.026771336
X548_Group1B_70dpi_LA_293_B_D7_P121.mzXML	548	Group1B	naive	75	LA	D7	P121	0.001585566
X548_Group1B_70dpi_LV_bottom_293_B_D7_P133.mzXML	548	Group1B	naive	75	LV_bottom	D7	P133	0.058802131
X548_Group1B_70dpi_LV_top_293_B_D7_P129.mzXML	548	Group1B	naive	75	LV_top	D7	P129	0.058282182
X548_Group1B_70dpi_RA_293_B_D7_P125.mzXML	548	Group1B	naive	75	RA	D7	P125	0.016443946
X548_Group1B_70dpi_RV_bottom_293_B_D7_P141.mzXML	548	Group1B	naive	75	RV_bottom	D7	P141	0.021932456
X548_Group1B_70dpi_RV_top_293_B_D7_P137.mzXML	548	Group1B	naive	75	RV_top	D7	P137	0.021924793
X549_Group1B_70dpi_LA_294_B_D8_P121.mzXML	549	Group1B	naive	75	LA	D8	P121	0.034364761
X549_Group1B_70dpi_LV_bottom_294_B_D8_P133.mzXML	549	Group1B	naive	75	LV_bottom	D8	P133	0.074056852
X549_Group1B_70dpi_LV_top_294_B_D8_P129.mzXML	549	Group1B	naive	75	LV_top	D8	P129	0.046834185
X549_Group1B_70dpi_RA_294_B_D8_P125.mzXML	549	Group1B	naive	75	RA	D8	P125	0.017294242
X549_Group1B_70dpi_RV_bottom_294_B_D8_P141.mzXML	549	Group1B	naive	75	RV_bottom	D8	P141	0.022077295
X549_Group1B_70dpi_RV_top_294_B_D8_P137.mzXML	549	Group1B	naive	75	RV_top	D8	P137	0.018031496
X550_Group1B_70dpi_LA_295_B_D9_P121.mzXML	550	Group1B	naive	75	LA	D9	P121	0.029877694
X550_Group1B_70dpi_LV_bottom_295_B_D9_P133.mzXML	550	Group1B	naive	75	LV_bottom	D9	P133	0.061709957
X550_Group1B_70dpi_LV_top_295_B_D9_P129.mzXML	550	Group1B	naive	75	LV_top	D9	P129	0.061432638
X550_Group1B_70dpi_RA_295_B_D9_P125.mzXML	550	Group1B	naive	75	RA	D9	P125	0.022173077
X550_Group1B_70dpi_RV_bottom_295_B_D9_P141.mzXML	550	Group1B	naive	75	RV_bottom	D9	P141	0.007283417
X550_Group1B_70dpi_RV_top_295_B_D9_P137.mzXML	550	Group1B	naive	75	RV_top	D9	P137	0.020049938
X551_Group1C_142dpi_LA_171_G_A11_P120.mzXML	551	Group1C	naive	142	LA	A11	P120	0.046159079
X551_Group1C_142dpi_LV_bottom_171_G_A11_P132.mzXML	551	Group1C	naive	142	LV_bottom	A11	P132	0.042672818
X551_Group1C_142dpi_LV_top_171_G_A11_P128.mzXML	551	Group1C	naive	142	LV_top	A11	P128	0.063790142
X551_Group1C_142dpi_RA_171_G_A11_P124.mzXML	551	Group1C	naive	142	RA	A11	P124	0.027313346
X551_Group1C_142dpi_RV_bottom_171_G_A11_P140.mzXML	551	Group1C	naive	142	RV_bottom	A11	P140	0.011397485
X551_Group1C_142dpi_RV_top_171_G_A11_P136.mzXML	551	Group1C	naive	142	RV_top	A11	P136	0.009134552
X552_Group1C_142dpi_LA_172_G_A12_P120.mzXML	552	Group1C	naive	142	LA	A12	P120	0.044920822
X552_Group1C_142dpi_LV_bottom_172_G_A12_P132.mzXML	552	Group1C	naive	142	LV_bottom	A12	P132	0.043751498
X552_Group1C_142dpi_LV_top_172_G_A12_P128.mzXML	552	Group1C	naive	142	LV_top	A12	P128	0.058188401
X552_Group1C_142dpi_RA_172_G_A12_P124.mzXML	552	Group1C	naive	142	RA	A12	P124	0.031452763
X552_Group1C_142dpi_RV_bottom_172_G_A12_P140.mzXML	552	Group1C	naive	142	RV_bottom	A12	P140	0.018691804
X552_Group1C_142dpi_RV_top_172_G_A12_P136.mzXML	552	Group1C	naive	142	RV_top	A12	P136	0.039027894
X553_Group1C_142dpi_LA_173_G_B1_P120.mzXML	553	Group1C	naive	142	LA	B1	P120	0.057861146
X553_Group1C_142dpi_LV_bottom_173_G_B1_P132.mzXML	553	Group1C	naive	142	LV_bottom	B1	P132	0.066618811
X553_Group1C_142dpi_LV_top_173_G_B1_P128.mzXML	553	Group1C	naive	142	LV_top	B1	P128	0.086396312
X553_Group1C_142dpi_RA_173_G_B1_P124.mzXML	553	Group1C	naive	142	RA	B1	P124	0.024705978
X553_Group1C_142dpi_RV_bottom_173_G_B1_P140.mzXML	553	Group1C	naive	142	RV_bottom	B1	P140	0.011098198
X553_Group1C_142dpi_RV_top_173_G_B1_P136.mzXML	553	Group1C	naive	142	RV_top	B1	P136	0.036002003
X554_Group1C_142dpi_LA_174_G_B2_P120.mzXML	554	Group1C	naive	142	LA	B2	P120	0.014265241
X554_Group1C_142dpi_LV_bottom_174_G_B2_P132.mzXML	554	Group1C	naive	142	LV_bottom	B2	P132	0.027038803
X554_Group1C_142dpi_LV_top_174_G_B2_P128.mzXML	554	Group1C	naive	142	LV_top	B2	P128	0.076529819
X554_Group1C_142dpi_RA_174_G_B2_P124.mzXML	554	Group1C	naive	142	RA	B2	P124	0.023311965
X554_Group1C_142dpi_RV_bottom_174_G_B2_P140.mzXML	554	Group1C	naive	142	RV_bottom	B2	P140	0.015217468
X554_Group1C_142dpi_RV_top_174_G_B2_P136.mzXML	554	Group1C	naive	142	RV_top	B2	P136	0.031592678
X555_Group1C_142dpi_LA_175_G_B3_P120.mzXML	555	Group1C	naive	142	LA	B3	P120	0.0730605
X555_Group1C_142dpi_LV_bottom_175_G_B3_P132.mzXML	555	Group1C	naive	142	LV_bottom	B3	P132	0.038491038
X555_Group1C_142dpi_LV_top_175_G_B3_P128.mzXML	555	Group1C	naive	142	LV_top	B3	P128	0.072814989
X555_Group1C_142dpi_RA_175_G_B3_P124.mzXML	555	Group1C	naive	142	RA	B3	P124	0.033103813
X555_Group1C_142dpi_RV_bottom_175_G_B3_P140.mzXML	555	Group1C	naive	142	RV_bottom	B3	P140	0.013284542
X555_Group1C_142dpi_RV_top_175_G_B3_P136.mzXML	555	Group1C	naive	142	RV_top	B3	P136	0.032367747
X561_Group3A_50dpi_LA_266_B_B4_P121.mzXML	561	Group3A	infected	50	LA	B4	P121	0.03408937
X561_Group3A_50dpi_LV_bottom_266_B_B4_P133.mzXML	561	Group3A	infected	50	LV_bottom	B4	P133	0.094310466
X561_Group3A_50dpi_LV_top_266_B_B4_P129.mzXML	561	Group3A	infected	50	LV_top	B4	P129	0.086456671
X561_Group3A_50dpi_RA_266_B_B4_P125.mzXML	561	Group3A	infected	50	RA	B4	P125	0.015545165
X561_Group3A_50dpi_RV_bottom_266_B_B4_P141.mzXML	561	Group3A	infected	50	RV_bottom	B4	P141	0.056610406
X561_Group3A_50dpi_RV_top_266_B_B4_P137.mzXML	561	Group3A	infected	50	RV_top	B4	P137	0.040800812
X562_Group3A_50dpi_LA_267_B_B5_P121.mzXML	562	Group3A	infected	50	LA	B5	P121	0.048882972
X562_Group3A_50dpi_LV_bottom_267_B_B5_P133.mzXML	562	Group3A	infected	50	LV_bottom	B5	P133	0.050572276
X562_Group3A_50dpi_LV_top_267_B_B5_P129.mzXML	562	Group3A	infected	50	LV_top	B5	P129	0.114448325
X562_Group3A_50dpi_RA_267_B_B5_P125.mzXML	562	Group3A	infected	50	RA	B5	P125	0.033586715
X562_Group3A_50dpi_RV_bottom_267_B_B5_P141.mzXML	562	Group3A	infected	50	RV_bottom	B5	P141	0.033691008
X562_Group3A_50dpi_RV_top_267_B_B5_P137.mzXML	562	Group3A	infected	50	RV_top	B5	P137	0.037491504
X563_Group3A_50dpi_LA_268_B_B6_P121.mzXML	563	Group3A	infected	50	LA	B6	P121	0.083354465
X563_Group3A_50dpi_LV_bottom_268_B_B6_P133.mzXML	563	Group3A	infected	50	LV_bottom	B6	P133	0.112928912
X563_Group3A_50dpi_LV_top_268_B_B6_P129.mzXML	563	Group3A	infected	50	LV_top	B6	P129	0.113128766
X563_Group3A_50dpi_RA_268_B_B6_P125.mzXML	563	Group3A	infected	50	RA	B6	P125	0.020774849
X563_Group3A_50dpi_RV_bottom_268_B_B6_P141.mzXML	563	Group3A	infected	50	RV_bottom	B6	P141	0.031311609
X563_Group3A_50dpi_RV_top_268_B_B6_P137.mzXML	563	Group3A	infected	50	RV_top	B6	P137	0.03015098
X564_Group3A_50dpi_LA_269_B_B7_P121.mzXML	564	Group3A	infected	50	LA	B7	P121	0.074901674
X564_Group3A_50dpi_LV_bottom_269_B_B7_P133.mzXML	564	Group3A	infected	50	LV_bottom	B7	P133	0.068014441
X564_Group3A_50dpi_LV_top_269_B_B7_P129.mzXML	564	Group3A	infected	50	LV_top	B7	P129	0.071846982
X564_Group3A_50dpi_RA_269_B_B7_P125.mzXML	564	Group3A	infected	50	RA	B7	P125	0.017213844
X564_Group3A_50dpi_RV_bottom_269_B_B7_P141.mzXML	564	Group3A	infected	50	RV_bottom	B7	P141	0.029635511
X564_Group3A_50dpi_RV_top_269_B_B7_P137.mzXML	564	Group3A	infected	50	RV_top	B7	P137	0.026384483
X565_Group3A_50dpi_LA_270_B_B8_P121.mzXML	565	Group3A	infected	50	LA	B8	P121	0.035756601
X565_Group3A_50dpi_LV_bottom_270_B_B8_P133.mzXML	565	Group3A	infected	50	LV_bottom	B8	P133	0.113498317
X565_Group3A_50dpi_LV_top_270_B_B8_P129.mzXML	565	Group3A	infected	50	LV_top	B8	P129	0.065341351
X565_Group3A_50dpi_RA_270_B_B8_P125.mzXML	565	Group3A	infected	50	RA	B8	P125	0.026384345
X565_Group3A_50dpi_RV_bottom_270_B_B8_P141.mzXML	565	Group3A	infected	50	RV_bottom	B8	P141	0.035774129
X565_Group3A_50dpi_RV_top_270_B_B8_P137.mzXML	565	Group3A	infected	50	RV_top	B8	P137	0.029243325
X566_Group3B_70dpi_LA_296_B_D10_P121.mzXML	566	Group3B	infected	75	LA	D10	P121	0.058865279
X566_Group3B_70dpi_LV_bottom_296_B_D10_P133.mzXML	566	Group3B	infected	75	LV_bottom	D10	P133	0.137099609
X566_Group3B_70dpi_LV_top_296_B_D10_P129.mzXML	566	Group3B	infected	75	LV_top	D10	P129	0.037213811
X566_Group3B_70dpi_RA_296_B_D10_P125.mzXML	566	Group3B	infected	75	RA	D10	P125	0.01726917
X566_Group3B_70dpi_RV_bottom_296_B_D10_P141.mzXML	566	Group3B	infected	75	RV_bottom	D10	P141	0.032519788
X566_Group3B_70dpi_RV_top_296_B_D10_P137.mzXML	566	Group3B	infected	75	RV_top	D10	P137	0.02762708
X567_Group3B_70dpi_LA_297_B_D11_P121.mzXML	567	Group3B	infected	75	LA	D11	P121	0.034873789
X567_Group3B_70dpi_LV_bottom_297_B_D11_P133.mzXML	567	Group3B	infected	75	LV_bottom	D11	P133	0.110046505
X567_Group3B_70dpi_LV_top_297_B_D11_P129.mzXML	567	Group3B	infected	75	LV_top	D11	P129	0.058042119
X567_Group3B_70dpi_RA_297_B_D11_P125.mzXML	567	Group3B	infected	75	RA	D11	P125	0.035717838
X567_Group3B_70dpi_RV_bottom_297_B_D11_P141.mzXML	567	Group3B	infected	75	RV_bottom	D11	P141	0.035379818
X567_Group3B_70dpi_RV_top_297_B_D11_P137.mzXML	567	Group3B	infected	75	RV_top	D11	P137	0.043145764
X568_Group3B_70dpi_LA_298_B_D12_P121.mzXML	568	Group3B	infected	75	LA	D12	P121	0.049274043
X568_Group3B_70dpi_LV_bottom_298_B_D12_P133.mzXML	568	Group3B	infected	75	LV_bottom	D12	P133	0.055437651
X568_Group3B_70dpi_LV_top_298_B_D12_P129.mzXML	568	Group3B	infected	75	LV_top	D12	P129	0.072888565
X568_Group3B_70dpi_RA_298_B_D12_P125.mzXML	568	Group3B	infected	75	RA	D12	P125	0.019596811
X568_Group3B_70dpi_RV_bottom_298_B_D12_P141.mzXML	568	Group3B	infected	75	RV_bottom	D12	P141	0.039595764
X568_Group3B_70dpi_RV_top_298_B_D12_P137.mzXML	568	Group3B	infected	75	RV_top	D12	P137	0.029460209
X569_Group3B_70dpi_LA_299_B_E1_P121.mzXML	569	Group3B	infected	75	LA	E1	P121	0.045881417
X569_Group3B_70dpi_LV_bottom_299_B_E1_P133.mzXML	569	Group3B	infected	75	LV_bottom	E1	P133	0.039478958
X569_Group3B_70dpi_LV_top_299_B_E1_P129.mzXML	569	Group3B	infected	75	LV_top	E1	P129	0.084869077
X569_Group3B_70dpi_RA_299_B_E1_P125.mzXML	569	Group3B	infected	75	RA	E1	P125	0.059620934
X569_Group3B_70dpi_RV_bottom_299_B_E1_P141.mzXML	569	Group3B	infected	75	RV_bottom	E1	P141	0.042400257
X569_Group3B_70dpi_RV_top_299_B_E1_P137.mzXML	569	Group3B	infected	75	RV_top	E1	P137	0.062311266
X570_Group3B_70dpi_LA_300_B_E2_P121.mzXML	570	Group3B	infected	75	LA	E2	P121	0.037198314
X570_Group3B_70dpi_LV_bottom_300_B_E2_P133.mzXML	570	Group3B	infected	75	LV_bottom	E2	P133	0.096352031
X570_Group3B_70dpi_LV_top_300_B_E2_P129.mzXML	570	Group3B	infected	75	LV_top	E2	P129	0.058672047
X570_Group3B_70dpi_RA_300_B_E2_P125.mzXML	570	Group3B	infected	75	RA	E2	P125	0.023726148
X570_Group3B_70dpi_RV_bottom_300_B_E2_P141.mzXML	570	Group3B	infected	75	RV_bottom	E2	P141	0.03416335
X570_Group3B_70dpi_RV_top_300_B_E2_P137.mzXML	570	Group3B	infected	75	RV_top	E2	P137	0.016313105
X581_Group3E_142dpi_LA_176_G_B4_P120.mzXML	581	Group3E	infected	142	LA	B4	P120	0.076791234
X581_Group3E_142dpi_LV_bottom_176_G_B4_P132.mzXML	581	Group3E	infected	142	LV_bottom	B4	P132	0.064923867
X581_Group3E_142dpi_LV_top_176_G_B4_P128.mzXML	581	Group3E	infected	142	LV_top	B4	P128	0.05917028
X581_Group3E_142dpi_RA_176_G_B4_P124.mzXML	581	Group3E	infected	142	RA	B4	P124	0.046698557
X581_Group3E_142dpi_RV_bottom_176_G_B4_P140.mzXML	581	Group3E	infected	142	RV_bottom	B4	P140	0.014116598
X581_Group3E_142dpi_RV_top_176_G_B4_P136.mzXML	581	Group3E	infected	142	RV_top	B4	P136	0.028377749
X582_Group3E_142dpi_LA_177_G_B5_P120.mzXML	582	Group3E	infected	142	LA	B5	P120	0.056376917
X582_Group3E_142dpi_LV_bottom_177_G_B5_P132.mzXML	582	Group3E	infected	142	LV_bottom	B5	P132	0.036956516
X582_Group3E_142dpi_LV_top_177_G_B5_P128.mzXML	582	Group3E	infected	142	LV_top	B5	P128	0.069891349
X582_Group3E_142dpi_RA_177_G_B5_P124.mzXML	582	Group3E	infected	142	RA	B5	P124	0.054074597
X582_Group3E_142dpi_RV_bottom_177_G_B5_P140.mzXML	582	Group3E	infected	142	RV_bottom	B5	P140	0.011548522
X582_Group3E_142dpi_RV_top_177_G_B5_P136.mzXML	582	Group3E	infected	142	RV_top	B5	P136	0.028718545
X583_Group3E_142dpi_LA_178_G_B6_P120.mzXML	583	Group3E	infected	142	LA	B6	P120	0.0620849
X583_Group3E_142dpi_LV_bottom_178_G_B6_P132.mzXML	583	Group3E	infected	142	LV_bottom	B6	P132	0.036069434
X583_Group3E_142dpi_LV_top_178_G_B6_P128.mzXML	583	Group3E	infected	142	LV_top	B6	P128	0.081830524
X583_Group3E_142dpi_RA_178_G_B6_P124.mzXML	583	Group3E	infected	142	RA	B6	P124	0.024673167
X583_Group3E_142dpi_RV_bottom_178_G_B6_P140.mzXML	583	Group3E	infected	142	RV_bottom	B6	P140	0.009337858
X583_Group3E_142dpi_RV_top_178_G_B6_P136.mzXML	583	Group3E	infected	142	RV_top	B6	P136	0.017991306
X584_Group3E_142dpi_LA_179_G_B7_P120.mzXML	584	Group3E	infected	142	LA	B7	P120	0.048457283
X584_Group3E_142dpi_LV_bottom_179_G_B7_P132.mzXML	584	Group3E	infected	142	LV_bottom	B7	P132	0.030799094
X584_Group3E_142dpi_LV_top_179_G_B7_P128.mzXML	584	Group3E	infected	142	LV_top	B7	P128	0.04360125
X584_Group3E_142dpi_RA_179_G_B7_P124.mzXML	584	Group3E	infected	142	RA	B7	P124	0.020476754
X584_Group3E_142dpi_RV_bottom_179_G_B7_P140.mzXML	584	Group3E	infected	142	RV_bottom	B7	P140	0.013359138
X584_Group3E_142dpi_RV_top_179_G_B7_P136.mzXML	584	Group3E	infected	142	RV_top	B7	P136	0.019163335
X585_Group3E_142dpi_LA_180_G_B8_P120.mzXML	585	Group3E	infected	142	LA	B8	P120	0.033041032
X585_Group3E_142dpi_LV_bottom_180_G_B8_P132.mzXML	585	Group3E	infected	142	LV_bottom	B8	P132	0.03190038
X585_Group3E_142dpi_LV_top_180_G_B8_P128.mzXML	585	Group3E	infected	142	LV_top	B8	P128	0.05866167
X585_Group3E_142dpi_RA_180_G_B8_P124.mzXML	585	Group3E	infected	142	RA	B8	P124	0.050556666
X585_Group3E_142dpi_RV_bottom_180_G_B8_P140.mzXML	585	Group3E	infected	142	RV_bottom	B8	P140	0.011763544
X585_Group3E_142dpi_RV_top_180_G_B8_P136.mzXML	585	Group3E	infected	142	RV_top	B8	P136	0.010710951
X646_Group3A_50dpi_LA_271_B_B9_P121.mzXML	646	Group3A	infected	50	LA	B9	P121	0.065091402
X646_Group3A_50dpi_LV_bottom_271_B_B9_P133.mzXML	646	Group3A	infected	50	LV_bottom	B9	P133	0.036265417
X646_Group3A_50dpi_LV_top_271_B_B9_P129.mzXML	646	Group3A	infected	50	LV_top	B9	P129	0.07705935
X646_Group3A_50dpi_RA_271_B_B9_P125.mzXML	646	Group3A	infected	50	RA	B9	P125	0.044343001
X646_Group3A_50dpi_RV_bottom_271_B_B9_P141.mzXML	646	Group3A	infected	50	RV_bottom	B9	P141	0.059661584
X646_Group3A_50dpi_RV_top_271_B_B9_P137.mzXML	646	Group3A	infected	50	RV_top	B9	P137	0.041249539
X647_Group3A_50dpi_LA_272_B_B10_P121.mzXML	647	Group3A	infected	50	LA	B10	P121	0.073410589
X647_Group3A_50dpi_LV_bottom_272_B_B10_P133.mzXML	647	Group3A	infected	50	LV_bottom	B10	P133	0.144968348
X647_Group3A_50dpi_LV_top_272_B_B10_P129.mzXML	647	Group3A	infected	50	LV_top	B10	P129	0.074105691
X647_Group3A_50dpi_RA_272_B_B10_P125.mzXML	647	Group3A	infected	50	RA	B10	P125	0.037630889
X647_Group3A_50dpi_RV_bottom_272_B_B10_P141.mzXML	647	Group3A	infected	50	RV_bottom	B10	P141	0.094985978
X647_Group3A_50dpi_RV_top_272_B_B10_P137.mzXML	647	Group3A	infected	50	RV_top	B10	P137	0.037476463
X648_Group3A_50dpi_LA_273_B_B11_P121.mzXML	648	Group3A	infected	50	LA	B11	P121	0
X648_Group3A_50dpi_LV_bottom_273_B_B11_P133.mzXML	648	Group3A	infected	50	LV_bottom	B11	P133	0.036607387
X648_Group3A_50dpi_LV_top_273_B_B11_P129.mzXML	648	Group3A	infected	50	LV_top	B11	P129	0.040346143
X648_Group3A_50dpi_RA_273_B_B11_P125.mzXML	648	Group3A	infected	50	RA	B11	P125	0.020405347
X648_Group3A_50dpi_RV_bottom_273_B_B11_P141.mzXML	648	Group3A	infected	50	RV_bottom	B11	P141	0.034516037
X648_Group3A_50dpi_RV_top_273_B_B11_P137.mzXML	648	Group3A	infected	50	RV_top	B11	P137	0.019115754
X649_Group3A_50dpi_LA_274_B_B12_P121.mzXML	649	Group3A	infected	50	LA	B12	P121	0.050207688
X649_Group3A_50dpi_LV_bottom_274_B_B12_P133.mzXML	649	Group3A	infected	50	LV_bottom	B12	P133	0.076214894
X649_Group3A_50dpi_LV_top_274_B_B12_P129.mzXML	649	Group3A	infected	50	LV_top	B12	P129	0.011071701
X649_Group3A_50dpi_RA_274_B_B12_P125.mzXML	649	Group3A	infected	50	RA	B12	P125	0.021384385
X649_Group3A_50dpi_RV_bottom_274_B_B12_P141.mzXML	649	Group3A	infected	50	RV_bottom	B12	P141	0.059311452
X649_Group3A_50dpi_RV_top_274_B_B12_P137.mzXML	649	Group3A	infected	50	RV_top	B12	P137	0.024389267
X650_Group3A_50dpi_LA_275_B_C1_P121.mzXML	650	Group3A	infected	50	LA	C1	P121	0.046707531
X650_Group3A_50dpi_LV_bottom_275_B_C1_P133.mzXML	650	Group3A	infected	50	LV_bottom	C1	P133	0.034278371
X650_Group3A_50dpi_LV_top_275_B_C1_P129.mzXML	650	Group3A	infected	50	LV_top	C1	P129	0.031896387
X650_Group3A_50dpi_RA_275_B_C1_P125.mzXML	650	Group3A	infected	50	RA	C1	P125	0.059646955
X650_Group3A_50dpi_RV_bottom_275_B_C1_P141.mzXML	650	Group3A	infected	50	RV_bottom	C1	P141	0.083743114
X650_Group3A_50dpi_RV_top_275_B_C1_P137.mzXML	650	Group3A	infected	50	RV_top	C1	P137	0.029547235
X651_Group3B_70dpi_LA_301_B_E3_P121.mzXML	651	Group3B	infected	75	LA	E3	P121	0.05129008
X651_Group3B_70dpi_LV_bottom_301_B_E3_P133.mzXML	651	Group3B	infected	75	LV_bottom	E3	P133	0.057570661
X651_Group3B_70dpi_LV_top_301_B_E3_P129.mzXML	651	Group3B	infected	75	LV_top	E3	P129	0.071359093
X651_Group3B_70dpi_RA_301_B_E3_P125.mzXML	651	Group3B	infected	75	RA	E3	P125	0.042062098
X651_Group3B_70dpi_RV_bottom_301_B_E3_P141.mzXML	651	Group3B	infected	75	RV_bottom	E3	P141	0.035810605
X651_Group3B_70dpi_RV_top_301_B_E3_P137.mzXML	651	Group3B	infected	75	RV_top	E3	P137	0.048024396
X652_Group3B_70dpi_LA_302_B_E4_P121.mzXML	652	Group3B	infected	75	LA	E4	P121	0.059821527
X652_Group3B_70dpi_LV_bottom_302_B_E4_P133.mzXML	652	Group3B	infected	75	LV_bottom	E4	P133	0.099904095
X652_Group3B_70dpi_LV_top_302_B_E4_P129.mzXML	652	Group3B	infected	75	LV_top	E4	P129	0.023419366
X652_Group3B_70dpi_RA_302_B_E4_P125.mzXML	652	Group3B	infected	75	RA	E4	P125	0.008774741
X652_Group3B_70dpi_RV_bottom_302_B_E4_P141.mzXML	652	Group3B	infected	75	RV_bottom	E4	P141	0.028365703
X652_Group3B_70dpi_RV_top_302_B_E4_P137.mzXML	652	Group3B	infected	75	RV_top	E4	P137	0.043893329
X653_Group3B_70dpi_LA_303_B_E5_P121.mzXML	653	Group3B	infected	75	LA	E5	P121	0.08366857
X653_Group3B_70dpi_LV_bottom_303_B_E5_P133.mzXML	653	Group3B	infected	75	LV_bottom	E5	P133	0.086448677
X653_Group3B_70dpi_LV_top_303_B_E5_P129.mzXML	653	Group3B	infected	75	LV_top	E5	P129	0.102511214
X653_Group3B_70dpi_RA_303_B_E5_P125.mzXML	653	Group3B	infected	75	RA	E5	P125	0.032510863
X653_Group3B_70dpi_RV_bottom_303_B_E5_P141.mzXML	653	Group3B	infected	75	RV_bottom	E5	P141	0.032993216
X653_Group3B_70dpi_RV_top_303_B_E5_P137.mzXML	653	Group3B	infected	75	RV_top	E5	P137	0.03976691
X654_Group3B_70dpi_LA_304_B_E6_P121.mzXML	654	Group3B	infected	75	LA	E6	P121	0.118002877
X654_Group3B_70dpi_LV_bottom_304_B_E6_P133.mzXML	654	Group3B	infected	75	LV_bottom	E6	P133	0.088290769
X654_Group3B_70dpi_LV_top_304_B_E6_P129.mzXML	654	Group3B	infected	75	LV_top	E6	P129	0.081598978
X654_Group3B_70dpi_RA_304_B_E6_P125.mzXML	654	Group3B	infected	75	RA	E6	P125	0.030793906
X654_Group3B_70dpi_RV_bottom_304_B_E6_P141.mzXML	654	Group3B	infected	75	RV_bottom	E6	P141	0.036450487
X654_Group3B_70dpi_RV_top_304_B_E6_P137.mzXML	654	Group3B	infected	75	RV_top	E6	P137	0.036036145
X655_Group3B_70dpi_LA_305_B_E7_P121.mzXML	655	Group3B	infected	75	LA	E7	P121	0.108162718
X655_Group3B_70dpi_LV_bottom_305_B_E7_P133.mzXML	655	Group3B	infected	75	LV_bottom	E7	P133	0.061441519
X655_Group3B_70dpi_LV_top_305_B_E7_P129.mzXML	655	Group3B	infected	75	LV_top	E7	P129	0.074298881
X655_Group3B_70dpi_RA_305_B_E7_P125.mzXML	655	Group3B	infected	75	RA	E7	P125	0.056710577
X655_Group3B_70dpi_RV_bottom_305_B_E7_P141.mzXML	655	Group3B	infected	75	RV_bottom	E7	P141	0.089544502
X655_Group3B_70dpi_RV_top_305_B_E7_P137.mzXML	655	Group3B	infected	75	RV_top	E7	P137	0.04095716
X666_Group3E_142dpi_LA_201_G_D5_P120.mzXML	666	Group3E	infected	142	LA	D5	P120	0.056446839
X666_Group3E_142dpi_LV_bottom_201_G_D5_P132.mzXML	666	Group3E	infected	142	LV_bottom	D5	P132	0.03855542
X666_Group3E_142dpi_LV_top_201_G_D5_P128.mzXML	666	Group3E	infected	142	LV_top	D5	P128	0.047128007
X666_Group3E_142dpi_RA_201_G_D5_P124.mzXML	666	Group3E	infected	142	RA	D5	P124	0.023677223
X666_Group3E_142dpi_RV_bottom_201_G_D5_P140.mzXML	666	Group3E	infected	142	RV_bottom	D5	P140	0.009862041
X666_Group3E_142dpi_RV_top_201_G_D5_P136.mzXML	666	Group3E	infected	142	RV_top	D5	P136	0.027372159
X667_Group3E_142dpi_LA_202_G_D6_P120.mzXML	667	Group3E	infected	142	LA	D6	P120	0.042398969
X667_Group3E_142dpi_LV_bottom_202_G_D6_P132.mzXML	667	Group3E	infected	142	LV_bottom	D6	P132	0.026625951
X667_Group3E_142dpi_LV_top_202_G_D6_P128.mzXML	667	Group3E	infected	142	LV_top	D6	P128	0.070434438
X667_Group3E_142dpi_RA_202_G_D6_P124.mzXML	667	Group3E	infected	142	RA	D6	P124	0.033146953
X667_Group3E_142dpi_RV_bottom_202_G_D6_P140.mzXML	667	Group3E	infected	142	RV_bottom	D6	P140	0.008740944
X667_Group3E_142dpi_RV_top_202_G_D6_P136.mzXML	667	Group3E	infected	142	RV_top	D6	P136	0.026557625
X668_Group3E_142dpi_LA_203_G_D7_P120.mzXML	668	Group3E	infected	142	LA	D7	P120	0.062083213
X668_Group3E_142dpi_LV_bottom_203_G_D7_P132.mzXML	668	Group3E	infected	142	LV_bottom	D7	P132	0.036309489
X668_Group3E_142dpi_LV_top_203_G_D7_P128.mzXML	668	Group3E	infected	142	LV_top	D7	P128	0.054133526
X668_Group3E_142dpi_RA_203_G_D7_P124.mzXML	668	Group3E	infected	142	RA	D7	P124	0.020215867
X668_Group3E_142dpi_RV_bottom_203_G_D7_P140.mzXML	668	Group3E	infected	142	RV_bottom	D7	P140	0.008780162
X668_Group3E_142dpi_RV_top_203_G_D7_P136.mzXML	668	Group3E	infected	142	RV_top	D7	P136	0.02757191
X669_Group3E_142dpi_LA_204_G_D8_P120.mzXML	669	Group3E	infected	142	LA	D8	P120	0.054361224
X669_Group3E_142dpi_LV_bottom_204_G_D8_P132.mzXML	669	Group3E	infected	142	LV_bottom	D8	P132	0.032152339
X669_Group3E_142dpi_LV_top_204_G_D8_P128.mzXML	669	Group3E	infected	142	LV_top	D8	P128	0.045860479
X669_Group3E_142dpi_RA_204_G_D8_P124.mzXML	669	Group3E	infected	142	RA	D8	P124	0.020467984
X669_Group3E_142dpi_RV_bottom_204_G_D8_P140.mzXML	669	Group3E	infected	142	RV_bottom	D8	P140	0.006374382
X669_Group3E_142dpi_RV_top_204_G_D8_P136.mzXML	669	Group3E	infected	142	RV_top	D8	P136	0.032199356
X670_Group3E_142dpi_LA_205_G_D9_P120.mzXML	670	Group3E	infected	142	LA	D9	P120	0.040316645
X670_Group3E_142dpi_LV_bottom_205_G_D9_P132.mzXML	670	Group3E	infected	142	LV_bottom	D9	P132	0.046245798
X670_Group3E_142dpi_LV_top_205_G_D9_P128.mzXML	670	Group3E	infected	142	LV_top	D9	P128	0.013718034
X670_Group3E_142dpi_RA_205_G_D9_P124.mzXML	670	Group3E	infected	142	RA	D9	P124	0.029771576
X670_Group3E_142dpi_RV_bottom_205_G_D9_P140.mzXML	670	Group3E	infected	142	RV_bottom	D9	P140	0.009917605
X670_Group3E_142dpi_RV_top_205_G_D9_P136.mzXML	670	Group3E	infected	142	RV_top	D9	P136	0.018753085
X731_Group3A_50dpi_LA_276_B_C2_P121.mzXML	731	Group3A	infected	50	LA	C2	P121	0.046517505
X731_Group3A_50dpi_LV_bottom_276_B_C2_P133.mzXML	731	Group3A	infected	50	LV_bottom	C2	P133	0.065863141
X731_Group3A_50dpi_LV_top_276_B_C2_P129.mzXML	731	Group3A	infected	50	LV_top	C2	P129	0.081409107
X731_Group3A_50dpi_RA_276_B_C2_P125.mzXML	731	Group3A	infected	50	RA	C2	P125	0.04497175
X731_Group3A_50dpi_RV_bottom_276_B_C2_P141.mzXML	731	Group3A	infected	50	RV_bottom	C2	P141	0.075707244
X731_Group3A_50dpi_RV_top_276_B_C2_P137.mzXML	731	Group3A	infected	50	RV_top	C2	P137	0.036361877
X732_Group3A_50dpi_LA_277_B_C3_P121.mzXML	732	Group3A	infected	50	LA	C3	P121	0.041936585
X732_Group3A_50dpi_LV_bottom_277_B_C3_P133.mzXML	732	Group3A	infected	50	LV_bottom	C3	P133	0.059894983
X732_Group3A_50dpi_LV_top_277_B_C3_P129.mzXML	732	Group3A	infected	50	LV_top	C3	P129	0.105945573
X732_Group3A_50dpi_RA_277_B_C3_P125.mzXML	732	Group3A	infected	50	RA	C3	P125	0.021330761
X732_Group3A_50dpi_RV_bottom_277_B_C3_P141.mzXML	732	Group3A	infected	50	RV_bottom	C3	P141	0.022432348
X732_Group3A_50dpi_RV_top_277_B_C3_P137.mzXML	732	Group3A	infected	50	RV_top	C3	P137	0.021213979
X733_Group3A_50dpi_LA_278_B_C4_P121.mzXML	733	Group3A	infected	50	LA	C4	P121	0.043018151
X733_Group3A_50dpi_LV_bottom_278_B_C4_P133.mzXML	733	Group3A	infected	50	LV_bottom	C4	P133	0.014735546
X733_Group3A_50dpi_LV_top_278_B_C4_P129.mzXML	733	Group3A	infected	50	LV_top	C4	P129	0.026048996
X733_Group3A_50dpi_RA_278_B_C4_P125.mzXML	733	Group3A	infected	50	RA	C4	P125	0.02490688
X733_Group3A_50dpi_RV_bottom_278_B_C4_P141.mzXML	733	Group3A	infected	50	RV_bottom	C4	P141	0.020448354
X733_Group3A_50dpi_RV_top_278_B_C4_P137.mzXML	733	Group3A	infected	50	RV_top	C4	P137	0.025282962
X734_Group3A_50dpi_LA_279_B_C5_P121.mzXML	734	Group3A	infected	50	LA	C5	P121	0.042543127
X734_Group3A_50dpi_LV_bottom_279_B_C5_P133.mzXML	734	Group3A	infected	50	LV_bottom	C5	P133	0.095947651
X734_Group3A_50dpi_LV_top_279_B_C5_P129.mzXML	734	Group3A	infected	50	LV_top	C5	P129	0.004069227
X734_Group3A_50dpi_RA_279_B_C5_P125.mzXML	734	Group3A	infected	50	RA	C5	P125	0.032817291
X734_Group3A_50dpi_RV_bottom_279_B_C5_P141.mzXML	734	Group3A	infected	50	RV_bottom	C5	P141	0.026448784
X734_Group3A_50dpi_RV_top_279_B_C5_P137.mzXML	734	Group3A	infected	50	RV_top	C5	P137	0.043887171
X735_Group3A_50dpi_LA_280_B_C6_P121.mzXML	735	Group3A	infected	50	LA	C6	P121	0.035869175
X735_Group3A_50dpi_LV_bottom_280_B_C6_P133.mzXML	735	Group3A	infected	50	LV_bottom	C6	P133	0.003152157
X735_Group3A_50dpi_LV_top_280_B_C6_P129.mzXML	735	Group3A	infected	50	LV_top	C6	P129	0.01728126
X735_Group3A_50dpi_RA_280_B_C6_P125.mzXML	735	Group3A	infected	50	RA	C6	P125	0.031881332
X735_Group3A_50dpi_RV_bottom_280_B_C6_P141.mzXML	735	Group3A	infected	50	RV_bottom	C6	P141	0.040555943
X735_Group3A_50dpi_RV_top_280_B_C6_P137.mzXML	735	Group3A	infected	50	RV_top	C6	P137	0.020080855
X736_Group3B_70dpi_LA_306_B_E8_P121.mzXML	736	Group3B	infected	75	LA	E8	P121	0.06481167
X736_Group3B_70dpi_LV_bottom_306_B_E8_P133.mzXML	736	Group3B	infected	75	LV_bottom	E8	P133	0.12335049
X736_Group3B_70dpi_LV_top_306_B_E8_P129.mzXML	736	Group3B	infected	75	LV_top	E8	P129	0.068388247
X736_Group3B_70dpi_RA_306_B_E8_P125.mzXML	736	Group3B	infected	75	RA	E8	P125	0.045562635
X736_Group3B_70dpi_RV_bottom_306_B_E8_P141.mzXML	736	Group3B	infected	75	RV_bottom	E8	P141	0.034907187
X736_Group3B_70dpi_RV_top_306_B_E8_P137.mzXML	736	Group3B	infected	75	RV_top	E8	P137	0.033536037
X737_Group3B_70dpi_LA_307_B_E9_P121.mzXML	737	Group3B	infected	75	LA	E9	P121	0.026904589
X737_Group3B_70dpi_LV_bottom_307_B_E9_P133.mzXML	737	Group3B	infected	75	LV_bottom	E9	P133	0.129592044
X737_Group3B_70dpi_LV_top_307_B_E9_P129.mzXML	737	Group3B	infected	75	LV_top	E9	P129	0.069597254
X737_Group3B_70dpi_RA_307_B_E9_P125.mzXML	737	Group3B	infected	75	RA	E9	P125	0.056745592
X737_Group3B_70dpi_RV_bottom_307_B_E9_P141.mzXML	737	Group3B	infected	75	RV_bottom	E9	P141	0.052021463
X737_Group3B_70dpi_RV_top_307_B_E9_P137.mzXML	737	Group3B	infected	75	RV_top	E9	P137	0.062703971
X738_Group3B_70dpi_LA_308_B_E10_P121.mzXML	738	Group3B	infected	75	LA	E10	P121	0.048061056
X738_Group3B_70dpi_LV_bottom_308_B_E10_P133.mzXML	738	Group3B	infected	75	LV_bottom	E10	P133	0.09340569
X738_Group3B_70dpi_LV_top_308_B_E10_P129.mzXML	738	Group3B	infected	75	LV_top	E10	P129	0.047768591
X738_Group3B_70dpi_RA_308_B_E10_P125.mzXML	738	Group3B	infected	75	RA	E10	P125	0.03394666
X738_Group3B_70dpi_RV_bottom_308_B_E10_P141.mzXML	738	Group3B	infected	75	RV_bottom	E10	P141	0.048091289
X738_Group3B_70dpi_RV_top_308_B_E10_P137.mzXML	738	Group3B	infected	75	RV_top	E10	P137	0.027722438
X739_Group3B_70dpi_LA_309_B_E11_P121.mzXML	739	Group3B	infected	75	LA	E11	P121	0.049206227
X739_Group3B_70dpi_LV_bottom_309_B_E11_P133.mzXML	739	Group3B	infected	75	LV_bottom	E11	P133	0.089193534
X739_Group3B_70dpi_LV_top_309_B_E11_P129.mzXML	739	Group3B	infected	75	LV_top	E11	P129	0.040306234
X739_Group3B_70dpi_RA_309_B_E11_P125.mzXML	739	Group3B	infected	75	RA	E11	P125	0.060265835
X739_Group3B_70dpi_RV_bottom_309_B_E11_P141.mzXML	739	Group3B	infected	75	RV_bottom	E11	P141	0.046229748
X739_Group3B_70dpi_RV_top_309_B_E11_P137.mzXML	739	Group3B	infected	75	RV_top	E11	P137	0.026733813
X740_Group3B_70dpi_LA_310_B_E12_P121.mzXML	740	Group3B	infected	75	LA	E12	P121	0.055021019
X740_Group3B_70dpi_LV_bottom_310_B_E12_P133.mzXML	740	Group3B	infected	75	LV_bottom	E12	P133	0.1085789
X740_Group3B_70dpi_LV_top_310_B_E12_P129.mzXML	740	Group3B	infected	75	LV_top	E12	P129	0.042259938
X740_Group3B_70dpi_RA_310_B_E12_P125.mzXML	740	Group3B	infected	75	RA	E12	P125	0.04597705
X740_Group3B_70dpi_RV_bottom_310_B_E12_P141.mzXML	740	Group3B	infected	75	RV_bottom	E12	P141	0.068246157
X740_Group3B_70dpi_RV_top_310_B_E12_P137.mzXML	740	Group3B	infected	75	RV_top	E12	P137	0.045410788
X751_Group3E_142dpi_LA_226_G_F6_P120.mzXML	751	Group3E	infected	142	LA	F6	P120	0.057980959
X751_Group3E_142dpi_LV_bottom_226_G_F6_P132.mzXML	751	Group3E	infected	142	LV_bottom	F6	P132	0.042614101
X751_Group3E_142dpi_LV_top_226_G_F6_P128.mzXML	751	Group3E	infected	142	LV_top	F6	P128	0.058006258
X751_Group3E_142dpi_RA_226_G_F6_P124.mzXML	751	Group3E	infected	142	RA	F6	P124	0.058015493
X751_Group3E_142dpi_RV_bottom_226_G_F6_P140.mzXML	751	Group3E	infected	142	RV_bottom	F6	P140	0.016335059
X751_Group3E_142dpi_RV_top_226_G_F6_P136.mzXML	751	Group3E	infected	142	RV_top	F6	P136	0.044292743
X752_Group3E_142dpi_LA_227_G_F7_P120.mzXML	752	Group3E	infected	142	LA	F7	P120	0.047142176
X752_Group3E_142dpi_LV_bottom_227_G_F7_P132.mzXML	752	Group3E	infected	142	LV_bottom	F7	P132	0.020566991
X752_Group3E_142dpi_LV_top_227_G_F7_P128.mzXML	752	Group3E	infected	142	LV_top	F7	P128	0.063475102
X752_Group3E_142dpi_RA_227_G_F7_P124.mzXML	752	Group3E	infected	142	RA	F7	P124	0.048355152
X752_Group3E_142dpi_RV_bottom_227_G_F7_P140.mzXML	752	Group3E	infected	142	RV_bottom	F7	P140	0.006695043
X752_Group3E_142dpi_RV_top_227_G_F7_P136.mzXML	752	Group3E	infected	142	RV_top	F7	P136	0.019104633
X753_Group3E_142dpi_LA_228_G_F8_P120.mzXML	753	Group3E	infected	142	LA	F8	P120	0.032562852
X753_Group3E_142dpi_LV_bottom_228_G_F8_P132.mzXML	753	Group3E	infected	142	LV_bottom	F8	P132	0.033180638
X753_Group3E_142dpi_LV_top_228_G_F8_P128.mzXML	753	Group3E	infected	142	LV_top	F8	P128	0.042170051
X753_Group3E_142dpi_RA_228_G_F8_P124.mzXML	753	Group3E	infected	142	RA	F8	P124	0.031446067
X753_Group3E_142dpi_RV_bottom_228_G_F8_P140.mzXML	753	Group3E	infected	142	RV_bottom	F8	P140	0.015049297
X753_Group3E_142dpi_RV_top_228_G_F8_P136.mzXML	753	Group3E	infected	142	RV_top	F8	P136	0.032575379
X754_Group3E_142dpi_LA_229_G_F9_P120.mzXML	754	Group3E	infected	142	LA	F9	P120	0.032560623
X754_Group3E_142dpi_LV_bottom_229_G_F9_P132.mzXML	754	Group3E	infected	142	LV_bottom	F9	P132	0.023143066
X754_Group3E_142dpi_LV_top_229_G_F9_P128.mzXML	754	Group3E	infected	142	LV_top	F9	P128	0.046365876
X754_Group3E_142dpi_RA_229_G_F9_P124.mzXML	754	Group3E	infected	142	RA	F9	P124	0.028991312
X754_Group3E_142dpi_RV_bottom_229_G_F9_P140.mzXML	754	Group3E	infected	142	RV_bottom	F9	P140	0.01147478
X754_Group3E_142dpi_RV_top_229_G_F9_P136.mzXML	754	Group3E	infected	142	RV_top	F9	P136	0.020753085
X755_Group3E_142dpi_LA_230_G_F10_P120.mzXML	755	Group3E	infected	142	LA	F10	P120	0.023211022
X755_Group3E_142dpi_LV_bottom_230_G_F10_P132.mzXML	755	Group3E	infected	142	LV_bottom	F10	P132	0.02717071
X755_Group3E_142dpi_LV_top_230_G_F10_P128.mzXML	755	Group3E	infected	142	LV_top	F10	P128	0.045446621
X755_Group3E_142dpi_RA_230_G_F10_P124.mzXML	755	Group3E	infected	142	RA	F10	P124	0.043287783
X755_Group3E_142dpi_RV_bottom_230_G_F10_P140.mzXML	755	Group3E	infected	142	RV_bottom	F10	P140	0.009684411
X755_Group3E_142dpi_RV_top_230_G_F10_P136.mzXML	755	Group3E	infected	142	RV_top	F10	P136	0.021125575
