# Supplementary material for: Localized cardiac small molecule trajectories and persistent chemical sequelae in experimental Chagas disease
Source: Nat Commun. 2023 Oct 25;14:6769. doi: 10.1038/s41467-023-42247-w (PMC10600178; doi:10.1038/s41467-023-42247-w)
Supplement: Supplementary file 8 — Source data [file 41467_2023_42247_MOESM8_ESM.zip › source-data/Supplementary_Figure_18/Supplementary_Figure_18.csv]

filename	MouseID	Treatmentgroup	status	DPI	organ	well_position	plate	mass_500
X501_Group1A_50dpi_LA_251_B_A1_P121.mzXML	501	Group1A	naive	50	LA	A1	P121	0.0572
X501_Group1A_50dpi_LV_bottom_251_B_A1_P133.mzXML	501	Group1A	naive	50	LV_bottom	A1	P133	0.065306991
X501_Group1A_50dpi_LV_top_251_B_A1_P129.mzXML	501	Group1A	naive	50	LV_top	A1	P129	0.114249346
X501_Group1A_50dpi_RA_251_B_A1_P125.mzXML	501	Group1A	naive	50	RA	A1	P125	0.043995472
X501_Group1A_50dpi_RV_bottom_251_B_A1_P141.mzXML	501	Group1A	naive	50	RV_bottom	A1	P141	0.054974155
X501_Group1A_50dpi_RV_top_251_B_A1_P137.mzXML	501	Group1A	naive	50	RV_top	A1	P137	0.022202126
X502_Group1A_50dpi_LA_252_B_A2_P121.mzXML	502	Group1A	naive	50	LA	A2	P121	0.055799713
X502_Group1A_50dpi_LV_bottom_252_B_A2_P133.mzXML	502	Group1A	naive	50	LV_bottom	A2	P133	0.076174289
X502_Group1A_50dpi_LV_top_252_B_A2_P129.mzXML	502	Group1A	naive	50	LV_top	A2	P129	0.107408683
X502_Group1A_50dpi_RA_252_B_A2_P125.mzXML	502	Group1A	naive	50	RA	A2	P125	0.043
X502_Group1A_50dpi_RV_bottom_252_B_A2_P141.mzXML	502	Group1A	naive	50	RV_bottom	A2	P141	0.101181452
X502_Group1A_50dpi_RV_top_252_B_A2_P137.mzXML	502	Group1A	naive	50	RV_top	A2	P137	0.038578694
X503_Group1A_50dpi_LA_253_B_A3_P121.mzXML	503	Group1A	naive	50	LA	A3	P121	0.0517
X503_Group1A_50dpi_LV_bottom_253_B_A3_P133.mzXML	503	Group1A	naive	50	LV_bottom	A3	P133	0.098730227
X503_Group1A_50dpi_LV_top_253_B_A3_P129.mzXML	503	Group1A	naive	50	LV_top	A3	P129	0.124002904
X503_Group1A_50dpi_RA_253_B_A3_P125.mzXML	503	Group1A	naive	50	RA	A3	P125	0.023991752
X503_Group1A_50dpi_RV_bottom_253_B_A3_P141.mzXML	503	Group1A	naive	50	RV_bottom	A3	P141	0.052267972
X503_Group1A_50dpi_RV_top_253_B_A3_P137.mzXML	503	Group1A	naive	50	RV_top	A3	P137	0.030019022
X504_Group1A_50dpi_LA_254_B_A4_P121.mzXML	504	Group1A	naive	50	LA	A4	P121	0.0313
X504_Group1A_50dpi_LV_bottom_254_B_A4_P133.mzXML	504	Group1A	naive	50	LV_bottom	A4	P133	0.098460789
X504_Group1A_50dpi_LV_top_254_B_A4_P129.mzXML	504	Group1A	naive	50	LV_top	A4	P129	0.111695154
X504_Group1A_50dpi_RA_254_B_A4_P125.mzXML	504	Group1A	naive	50	RA	A4	P125	0.024397742
X504_Group1A_50dpi_RV_bottom_254_B_A4_P141.mzXML	504	Group1A	naive	50	RV_bottom	A4	P141	0.040185277
X504_Group1A_50dpi_RV_top_254_B_A4_P137.mzXML	504	Group1A	naive	50	RV_top	A4	P137	0.037121551
X505_Group1A_50dpi_LA_255_B_A5_P121.mzXML	505	Group1A	naive	50	LA	A5	P121	0.0859
X505_Group1A_50dpi_LV_bottom_255_B_A5_P133.mzXML	505	Group1A	naive	50	LV_bottom	A5	P133	0.0772
X505_Group1A_50dpi_LV_top_255_B_A5_P129.mzXML	505	Group1A	naive	50	LV_top	A5	P129	0.106459796
X505_Group1A_50dpi_RA_255_B_A5_P125.mzXML	505	Group1A	naive	50	RA	A5	P125	0.032485306
X505_Group1A_50dpi_RV_bottom_255_B_A5_P141.mzXML	505	Group1A	naive	50	RV_bottom	A5	P141	0.028390918
X505_Group1A_50dpi_RV_top_255_B_A5_P137.mzXML	505	Group1A	naive	50	RV_top	A5	P137	0.034288479
X506_Group1B_70dpi_LA_281_B_C7_P121.mzXML	506	Group1B	naive	75	LA	C7	P121	0.064557895
X506_Group1B_70dpi_LV_bottom_281_B_C7_P133.mzXML	506	Group1B	naive	75	LV_bottom	C7	P133	0.062924035
X506_Group1B_70dpi_LV_top_281_B_C7_P129.mzXML	506	Group1B	naive	75	LV_top	C7	P129	0.088220809
X506_Group1B_70dpi_RA_281_B_C7_P125.mzXML	506	Group1B	naive	75	RA	C7	P125	0.018033679
X506_Group1B_70dpi_RV_bottom_281_B_C7_P141.mzXML	506	Group1B	naive	75	RV_bottom	C7	P141	0.0335
X506_Group1B_70dpi_RV_top_281_B_C7_P137.mzXML	506	Group1B	naive	75	RV_top	C7	P137	0.026314654
X507_Group1B_70dpi_LA_282_B_C8_P121.mzXML	507	Group1B	naive	75	LA	C8	P121	0.048398551
X507_Group1B_70dpi_LV_bottom_282_B_C8_P133.mzXML	507	Group1B	naive	75	LV_bottom	C8	P133	0.057434102
X507_Group1B_70dpi_LV_top_282_B_C8_P129.mzXML	507	Group1B	naive	75	LV_top	C8	P129	0.064192928
X507_Group1B_70dpi_RA_282_B_C8_P125.mzXML	507	Group1B	naive	75	RA	C8	P125	0.014577766
X507_Group1B_70dpi_RV_bottom_282_B_C8_P141.mzXML	507	Group1B	naive	75	RV_bottom	C8	P141	0.016510926
X507_Group1B_70dpi_RV_top_282_B_C8_P137.mzXML	507	Group1B	naive	75	RV_top	C8	P137	0.013712936
X508_Group1B_70dpi_LA_283_B_C9_P121.mzXML	508	Group1B	naive	75	LA	C9	P121	0.0348
X508_Group1B_70dpi_LV_bottom_283_B_C9_P133.mzXML	508	Group1B	naive	75	LV_bottom	C9	P133	0.058638332
X508_Group1B_70dpi_LV_top_283_B_C9_P129.mzXML	508	Group1B	naive	75	LV_top	C9	P129	0.042370788
X508_Group1B_70dpi_RA_283_B_C9_P125.mzXML	508	Group1B	naive	75	RA	C9	P125	0.041980997
X508_Group1B_70dpi_RV_bottom_283_B_C9_P141.mzXML	508	Group1B	naive	75	RV_bottom	C9	P141	0.018848414
X508_Group1B_70dpi_RV_top_283_B_C9_P137.mzXML	508	Group1B	naive	75	RV_top	C9	P137	0.025241117
X509_Group1B_70dpi_LA_284_B_C10_P121.mzXML	509	Group1B	naive	75	LA	C10	P121	0.071
X509_Group1B_70dpi_LV_bottom_284_B_C10_P133.mzXML	509	Group1B	naive	75	LV_bottom	C10	P133	0.019380953
X509_Group1B_70dpi_LV_top_284_B_C10_P129.mzXML	509	Group1B	naive	75	LV_top	C10	P129	0.0648
X509_Group1B_70dpi_RA_284_B_C10_P125.mzXML	509	Group1B	naive	75	RA	C10	P125	0.02410419
X509_Group1B_70dpi_RV_bottom_284_B_C10_P141.mzXML	509	Group1B	naive	75	RV_bottom	C10	P141	0.020069651
X509_Group1B_70dpi_RV_top_284_B_C10_P137.mzXML	509	Group1B	naive	75	RV_top	C10	P137	0.019656841
X510_Group1B_70dpi_LA_285_B_C11_P121.mzXML	510	Group1B	naive	75	LA	C11	P121	0.044419666
X510_Group1B_70dpi_LV_bottom_285_B_C11_P133.mzXML	510	Group1B	naive	75	LV_bottom	C11	P133	0.046
X510_Group1B_70dpi_LV_top_285_B_C11_P129.mzXML	510	Group1B	naive	75	LV_top	C11	P129	0.070966369
X510_Group1B_70dpi_RA_285_B_C11_P125.mzXML	510	Group1B	naive	75	RA	C11	P125	0.0296
X510_Group1B_70dpi_RV_bottom_285_B_C11_P141.mzXML	510	Group1B	naive	75	RV_bottom	C11	P141	0.031778375
X510_Group1B_70dpi_RV_top_285_B_C11_P137.mzXML	510	Group1B	naive	75	RV_top	C11	P137	0.021076159
X511_Group1C_142dpi_LA_161_G_A1_P120.mzXML	511	Group1C	naive	142	LA	A1	P120	0.058687987
X511_Group1C_142dpi_LV_bottom_161_G_A1_P132.mzXML	511	Group1C	naive	142	LV_bottom	A1	P132	0.079977727
X511_Group1C_142dpi_LV_top_161_G_A1_P128.mzXML	511	Group1C	naive	142	LV_top	A1	P128	0.095731657
X511_Group1C_142dpi_RA_161_G_A1_P124.mzXML	511	Group1C	naive	142	RA	A1	P124	0.02502781
X511_Group1C_142dpi_RV_bottom_161_G_A1_P140.mzXML	511	Group1C	naive	142	RV_bottom	A1	P140	0.018784438
X511_Group1C_142dpi_RV_top_161_G_A1_P136.mzXML	511	Group1C	naive	142	RV_top	A1	P136	0.026205891
X512_Group1C_142dpi_LA_162_G_A2_P120.mzXML	512	Group1C	naive	142	LA	A2	P120	0.035292388
X512_Group1C_142dpi_LV_bottom_162_G_A2_P132.mzXML	512	Group1C	naive	142	LV_bottom	A2	P132	0.0624
X512_Group1C_142dpi_LV_top_162_G_A2_P128.mzXML	512	Group1C	naive	142	LV_top	A2	P128	0.085315981
X512_Group1C_142dpi_RA_162_G_A2_P124.mzXML	512	Group1C	naive	142	RA	A2	P124	0.0424
X512_Group1C_142dpi_RV_bottom_162_G_A2_P140.mzXML	512	Group1C	naive	142	RV_bottom	A2	P140	0.025207861
X512_Group1C_142dpi_RV_top_162_G_A2_P136.mzXML	512	Group1C	naive	142	RV_top	A2	P136	0.030534463
X513_Group1C_142dpi_LA_163_G_A3_P120.mzXML	513	Group1C	naive	142	LA	A3	P120	0.023089072
X513_Group1C_142dpi_LV_bottom_163_G_A3_P132.mzXML	513	Group1C	naive	142	LV_bottom	A3	P132	0.0462
X513_Group1C_142dpi_LV_top_163_G_A3_P128.mzXML	513	Group1C	naive	142	LV_top	A3	P128	0.150533079
X513_Group1C_142dpi_RA_163_G_A3_P124.mzXML	513	Group1C	naive	142	RA	A3	P124	0.0547
X513_Group1C_142dpi_RV_bottom_163_G_A3_P140.mzXML	513	Group1C	naive	142	RV_bottom	A3	P140	0.014387724
X513_Group1C_142dpi_RV_top_163_G_A3_P136.mzXML	513	Group1C	naive	142	RV_top	A3	P136	0.032277149
X514_Group1C_142dpi_LA_164_G_A4_P120.mzXML	514	Group1C	naive	142	LA	A4	P120	0.052034147
X514_Group1C_142dpi_LV_bottom_164_G_A4_P132.mzXML	514	Group1C	naive	142	LV_bottom	A4	P132	0.0552
X514_Group1C_142dpi_LV_top_164_G_A4_P128.mzXML	514	Group1C	naive	142	LV_top	A4	P128	0.069982227
X514_Group1C_142dpi_RA_164_G_A4_P124.mzXML	514	Group1C	naive	142	RA	A4	P124	0.039614432
X514_Group1C_142dpi_RV_bottom_164_G_A4_P140.mzXML	514	Group1C	naive	142	RV_bottom	A4	P140	0.018600493
X514_Group1C_142dpi_RV_top_164_G_A4_P136.mzXML	514	Group1C	naive	142	RV_top	A4	P136	0.020882444
X515_Group1C_142dpi_LA_165_G_A5_P120.mzXML	515	Group1C	naive	142	LA	A5	P120	0.055201815
X515_Group1C_142dpi_LV_bottom_165_G_A5_P132.mzXML	515	Group1C	naive	142	LV_bottom	A5	P132	0.058580274
X515_Group1C_142dpi_LV_top_165_G_A5_P128.mzXML	515	Group1C	naive	142	LV_top	A5	P128	0.14679559
X515_Group1C_142dpi_RA_165_G_A5_P124.mzXML	515	Group1C	naive	142	RA	A5	P124	0.0273
X515_Group1C_142dpi_RV_bottom_165_G_A5_P140.mzXML	515	Group1C	naive	142	RV_bottom	A5	P140	0.022556423
X515_Group1C_142dpi_RV_top_165_G_A5_P136.mzXML	515	Group1C	naive	142	RV_top	A5	P136	0.045026912
X521_Group1A_50dpi_LA_256_B_A6_P121.mzXML	521	Group1A	naive	50	LA	A6	P121	0.0705
X521_Group1A_50dpi_LV_bottom_256_B_A6_P133.mzXML	521	Group1A	naive	50	LV_bottom	A6	P133	0.087290914
X521_Group1A_50dpi_LV_top_256_B_A6_P129.mzXML	521	Group1A	naive	50	LV_top	A6	P129	0.107
X521_Group1A_50dpi_RA_256_B_A6_P125.mzXML	521	Group1A	naive	50	RA	A6	P125	0.019771216
X521_Group1A_50dpi_RV_bottom_256_B_A6_P141.mzXML	521	Group1A	naive	50	RV_bottom	A6	P141	0.028005882
X521_Group1A_50dpi_RV_top_256_B_A6_P137.mzXML	521	Group1A	naive	50	RV_top	A6	P137	0.020962961
X522_Group1A_50dpi_LA_257_B_A7_P121.mzXML	522	Group1A	naive	50	LA	A7	P121	0.0827
X522_Group1A_50dpi_LV_bottom_257_B_A7_P133.mzXML	522	Group1A	naive	50	LV_bottom	A7	P133	0.039402563
X522_Group1A_50dpi_LV_top_257_B_A7_P129.mzXML	522	Group1A	naive	50	LV_top	A7	P129	0.118722299
X522_Group1A_50dpi_RA_257_B_A7_P125.mzXML	522	Group1A	naive	50	RA	A7	P125	0.0222
X522_Group1A_50dpi_RV_bottom_257_B_A7_P141.mzXML	522	Group1A	naive	50	RV_bottom	A7	P141	0.026195343
X522_Group1A_50dpi_RV_top_257_B_A7_P137.mzXML	522	Group1A	naive	50	RV_top	A7	P137	0.034838078
X523_Group1A_50dpi_LA_258_B_A8_P121.mzXML	523	Group1A	naive	50	LA	A8	P121	0.0544
X523_Group1A_50dpi_LV_bottom_258_B_A8_P133.mzXML	523	Group1A	naive	50	LV_bottom	A8	P133	0.0865
X523_Group1A_50dpi_LV_top_258_B_A8_P129.mzXML	523	Group1A	naive	50	LV_top	A8	P129	0.114973135
X523_Group1A_50dpi_RA_258_B_A8_P125.mzXML	523	Group1A	naive	50	RA	A8	P125	0.017317653
X523_Group1A_50dpi_RV_bottom_258_B_A8_P141.mzXML	523	Group1A	naive	50	RV_bottom	A8	P141	0.053984408
X523_Group1A_50dpi_RV_top_258_B_A8_P137.mzXML	523	Group1A	naive	50	RV_top	A8	P137	0.023409308
X524_Group1A_50dpi_LA_259_B_A9_P121.mzXML	524	Group1A	naive	50	LA	A9	P121	0.0718
X524_Group1A_50dpi_LV_bottom_259_B_A9_P133.mzXML	524	Group1A	naive	50	LV_bottom	A9	P133	0.0897
X524_Group1A_50dpi_LV_top_259_B_A9_P129.mzXML	524	Group1A	naive	50	LV_top	A9	P129	0.120228289
X524_Group1A_50dpi_RA_259_B_A9_P125.mzXML	524	Group1A	naive	50	RA	A9	P125	0.0182
X524_Group1A_50dpi_RV_bottom_259_B_A9_P141.mzXML	524	Group1A	naive	50	RV_bottom	A9	P141	0.034107036
X524_Group1A_50dpi_RV_top_259_B_A9_P137.mzXML	524	Group1A	naive	50	RV_top	A9	P137	0.021630831
X525_Group1A_50dpi_LA_260_B_A10_P121.mzXML	525	Group1A	naive	50	LA	A10	P121	0.040747142
X525_Group1A_50dpi_LV_bottom_260_B_A10_P133.mzXML	525	Group1A	naive	50	LV_bottom	A10	P133	0.082079368
X525_Group1A_50dpi_LV_top_260_B_A10_P129.mzXML	525	Group1A	naive	50	LV_top	A10	P129	0.0737
X525_Group1A_50dpi_RA_260_B_A10_P125.mzXML	525	Group1A	naive	50	RA	A10	P125	0.021564375
X525_Group1A_50dpi_RV_bottom_260_B_A10_P141.mzXML	525	Group1A	naive	50	RV_bottom	A10	P141	0.026264609
X525_Group1A_50dpi_RV_top_260_B_A10_P137.mzXML	525	Group1A	naive	50	RV_top	A10	P137	0.037204086
X526_Group1B_70dpi_LA_286_B_C12_P121.mzXML	526	Group1B	naive	75	LA	C12	P121	0.0603
X526_Group1B_70dpi_LV_bottom_286_B_C12_P133.mzXML	526	Group1B	naive	75	LV_bottom	C12	P133	0.067
X526_Group1B_70dpi_LV_top_286_B_C12_P129.mzXML	526	Group1B	naive	75	LV_top	C12	P129	0.04173296
X526_Group1B_70dpi_RA_286_B_C12_P125.mzXML	526	Group1B	naive	75	RA	C12	P125	0.01885878
X526_Group1B_70dpi_RV_bottom_286_B_C12_P141.mzXML	526	Group1B	naive	75	RV_bottom	C12	P141	0.046501588
X526_Group1B_70dpi_RV_top_286_B_C12_P137.mzXML	526	Group1B	naive	75	RV_top	C12	P137	0.017685343
X527_Group1B_70dpi_LA_287_B_D1_P121.mzXML	527	Group1B	naive	75	LA	D1	P121	0.059393948
X527_Group1B_70dpi_LV_bottom_287_B_D1_P133.mzXML	527	Group1B	naive	75	LV_bottom	D1	P133	0.0798
X527_Group1B_70dpi_LV_top_287_B_D1_P129.mzXML	527	Group1B	naive	75	LV_top	D1	P129	0.114980738
X527_Group1B_70dpi_RA_287_B_D1_P125.mzXML	527	Group1B	naive	75	RA	D1	P125	0.031158074
X527_Group1B_70dpi_RV_bottom_287_B_D1_P141.mzXML	527	Group1B	naive	75	RV_bottom	D1	P141	0.013791339
X527_Group1B_70dpi_RV_top_287_B_D1_P137.mzXML	527	Group1B	naive	75	RV_top	D1	P137	0.019407102
X528_Group1B_70dpi_LA_288_B_D2_P121.mzXML	528	Group1B	naive	75	LA	D2	P121	0.089
X528_Group1B_70dpi_LV_bottom_288_B_D2_P133.mzXML	528	Group1B	naive	75	LV_bottom	D2	P133	0.0404
X528_Group1B_70dpi_LV_top_288_B_D2_P129.mzXML	528	Group1B	naive	75	LV_top	D2	P129	0.064813155
X528_Group1B_70dpi_RA_288_B_D2_P125.mzXML	528	Group1B	naive	75	RA	D2	P125	0.043508593
X528_Group1B_70dpi_RV_bottom_288_B_D2_P141.mzXML	528	Group1B	naive	75	RV_bottom	D2	P141	0.031091236
X528_Group1B_70dpi_RV_top_288_B_D2_P137.mzXML	528	Group1B	naive	75	RV_top	D2	P137	0.025229646
X529_Group1B_70dpi_LA_289_B_D3_P121.mzXML	529	Group1B	naive	75	LA	D3	P121	0.065164822
X529_Group1B_70dpi_LV_bottom_289_B_D3_P133.mzXML	529	Group1B	naive	75	LV_bottom	D3	P133	0.067251812
X529_Group1B_70dpi_LV_top_289_B_D3_P129.mzXML	529	Group1B	naive	75	LV_top	D3	P129	0.0801
X529_Group1B_70dpi_RA_289_B_D3_P125.mzXML	529	Group1B	naive	75	RA	D3	P125	0.0408
X529_Group1B_70dpi_RV_bottom_289_B_D3_P141.mzXML	529	Group1B	naive	75	RV_bottom	D3	P141	0.028956558
X529_Group1B_70dpi_RV_top_289_B_D3_P137.mzXML	529	Group1B	naive	75	RV_top	D3	P137	0.024932229
X530_Group1B_70dpi_LA_290_B_D4_P121.mzXML	530	Group1B	naive	75	LA	D4	P121	0.0664
X530_Group1B_70dpi_LV_bottom_290_B_D4_P133.mzXML	530	Group1B	naive	75	LV_bottom	D4	P133	0.0613
X530_Group1B_70dpi_LV_top_290_B_D4_P129.mzXML	530	Group1B	naive	75	LV_top	D4	P129	0.094601656
X530_Group1B_70dpi_RA_290_B_D4_P125.mzXML	530	Group1B	naive	75	RA	D4	P125	0.026334213
X530_Group1B_70dpi_RV_bottom_290_B_D4_P141.mzXML	530	Group1B	naive	75	RV_bottom	D4	P141	0.027686138
X530_Group1B_70dpi_RV_top_290_B_D4_P137.mzXML	530	Group1B	naive	75	RV_top	D4	P137	0.020411546
X531_Group1C_142dpi_LA_166_G_A6_P120.mzXML	531	Group1C	naive	142	LA	A6	P120	0.042888715
X531_Group1C_142dpi_LV_bottom_166_G_A6_P132.mzXML	531	Group1C	naive	142	LV_bottom	A6	P132	0.0397
X531_Group1C_142dpi_LV_top_166_G_A6_P128.mzXML	531	Group1C	naive	142	LV_top	A6	P128	0.141706975
X531_Group1C_142dpi_RA_166_G_A6_P124.mzXML	531	Group1C	naive	142	RA	A6	P124	0.0334
X531_Group1C_142dpi_RV_bottom_166_G_A6_P140.mzXML	531	Group1C	naive	142	RV_bottom	A6	P140	0.019303145
X531_Group1C_142dpi_RV_top_166_G_A6_P136.mzXML	531	Group1C	naive	142	RV_top	A6	P136	0.009011964
X532_Group1C_142dpi_LA_167_G_A7_P120.mzXML	532	Group1C	naive	142	LA	A7	P120	0.043052028
X532_Group1C_142dpi_LV_bottom_167_G_A7_P132.mzXML	532	Group1C	naive	142	LV_bottom	A7	P132	0.060124642
X532_Group1C_142dpi_LV_top_167_G_A7_P128.mzXML	532	Group1C	naive	142	LV_top	A7	P128	0.097324863
X532_Group1C_142dpi_RA_167_G_A7_P124.mzXML	532	Group1C	naive	142	RA	A7	P124	0.026102286
X532_Group1C_142dpi_RV_bottom_167_G_A7_P140.mzXML	532	Group1C	naive	142	RV_bottom	A7	P140	0.010922774
X532_Group1C_142dpi_RV_top_167_G_A7_P136.mzXML	532	Group1C	naive	142	RV_top	A7	P136	0.009220371
X533_Group1C_142dpi_LA_168_G_A8_P120.mzXML	533	Group1C	naive	142	LA	A8	P120	0.020005701
X533_Group1C_142dpi_LV_bottom_168_G_A8_P132.mzXML	533	Group1C	naive	142	LV_bottom	A8	P132	0.0676
X533_Group1C_142dpi_LV_top_168_G_A8_P128.mzXML	533	Group1C	naive	142	LV_top	A8	P128	0.118915595
X533_Group1C_142dpi_RA_168_G_A8_P124.mzXML	533	Group1C	naive	142	RA	A8	P124	0.0345
X533_Group1C_142dpi_RV_bottom_168_G_A8_P140.mzXML	533	Group1C	naive	142	RV_bottom	A8	P140	0.016402516
X533_Group1C_142dpi_RV_top_168_G_A8_P136.mzXML	533	Group1C	naive	142	RV_top	A8	P136	0.007907952
X534_Group1C_142dpi_LA_169_G_A9_P120.mzXML	534	Group1C	naive	142	LA	A9	P120	0.042606236
X534_Group1C_142dpi_LV_bottom_169_G_A9_P132.mzXML	534	Group1C	naive	142	LV_bottom	A9	P132	0.048406811
X534_Group1C_142dpi_LV_top_169_G_A9_P128.mzXML	534	Group1C	naive	142	LV_top	A9	P128	0.06906421
X534_Group1C_142dpi_RA_169_G_A9_P124.mzXML	534	Group1C	naive	142	RA	A9	P124	0.036084867
X534_Group1C_142dpi_RV_bottom_169_G_A9_P140.mzXML	534	Group1C	naive	142	RV_bottom	A9	P140	0.025543651
X534_Group1C_142dpi_RV_top_169_G_A9_P136.mzXML	534	Group1C	naive	142	RV_top	A9	P136	0.025257531
X535_Group1C_142dpi_LA_170_G_A10_P120.mzXML	535	Group1C	naive	142	LA	A10	P120	0.027428178
X535_Group1C_142dpi_LV_bottom_170_G_A10_P132.mzXML	535	Group1C	naive	142	LV_bottom	A10	P132	0.037574571
X535_Group1C_142dpi_LV_top_170_G_A10_P128.mzXML	535	Group1C	naive	142	LV_top	A10	P128	0.06406205
X535_Group1C_142dpi_RA_170_G_A10_P124.mzXML	535	Group1C	naive	142	RA	A10	P124	0.031788389
X535_Group1C_142dpi_RV_bottom_170_G_A10_P140.mzXML	535	Group1C	naive	142	RV_bottom	A10	P140	0.018755666
X535_Group1C_142dpi_RV_top_170_G_A10_P136.mzXML	535	Group1C	naive	142	RV_top	A10	P136	0.021070126
X541_Group1A_50dpi_LA_261_B_A11_P121.mzXML	541	Group1A	naive	50	LA	A11	P121	0.0701
X541_Group1A_50dpi_LV_bottom_261_B_A11_P133.mzXML	541	Group1A	naive	50	LV_bottom	A11	P133	0.0808
X541_Group1A_50dpi_LV_top_261_B_A11_P129.mzXML	541	Group1A	naive	50	LV_top	A11	P129	0.044009085
X541_Group1A_50dpi_RA_261_B_A11_P125.mzXML	541	Group1A	naive	50	RA	A11	P125	0.025
X541_Group1A_50dpi_RV_bottom_261_B_A11_P141.mzXML	541	Group1A	naive	50	RV_bottom	A11	P141	0.031301578
X541_Group1A_50dpi_RV_top_261_B_A11_P137.mzXML	541	Group1A	naive	50	RV_top	A11	P137	0.026770672
X542_Group1A_50dpi_LA_262_B_A12_P121.mzXML	542	Group1A	naive	50	LA	A12	P121	0.0502
X542_Group1A_50dpi_LV_bottom_262_B_A12_P133.mzXML	542	Group1A	naive	50	LV_bottom	A12	P133	0.0732
X542_Group1A_50dpi_LV_top_262_B_A12_P129.mzXML	542	Group1A	naive	50	LV_top	A12	P129	0.056881495
X542_Group1A_50dpi_RA_262_B_A12_P125.mzXML	542	Group1A	naive	50	RA	A12	P125	0.0262801
X542_Group1A_50dpi_RV_bottom_262_B_A12_P141.mzXML	542	Group1A	naive	50	RV_bottom	A12	P141	0.050266404
X542_Group1A_50dpi_RV_top_262_B_A12_P137.mzXML	542	Group1A	naive	50	RV_top	A12	P137	0.041293155
X543_Group1A_50dpi_LA_263_B_B1_P121.mzXML	543	Group1A	naive	50	LA	B1	P121	0.0384
X543_Group1A_50dpi_LV_bottom_263_B_B1_P133.mzXML	543	Group1A	naive	50	LV_bottom	B1	P133	0.017132963
X543_Group1A_50dpi_LV_top_263_B_B1_P129.mzXML	543	Group1A	naive	50	LV_top	B1	P129	0.128166435
X543_Group1A_50dpi_RA_263_B_B1_P125.mzXML	543	Group1A	naive	50	RA	B1	P125	0.03524825
X543_Group1A_50dpi_RV_bottom_263_B_B1_P141.mzXML	543	Group1A	naive	50	RV_bottom	B1	P141	0.047405715
X543_Group1A_50dpi_RV_top_263_B_B1_P137.mzXML	543	Group1A	naive	50	RV_top	B1	P137	0.03345831
X544_Group1A_50dpi_LA_264_B_B2_P121.mzXML	544	Group1A	naive	50	LA	B2	P121	0.0551
X544_Group1A_50dpi_LV_bottom_264_B_B2_P133.mzXML	544	Group1A	naive	50	LV_bottom	B2	P133	0.06920755
X544_Group1A_50dpi_LV_top_264_B_B2_P129.mzXML	544	Group1A	naive	50	LV_top	B2	P129	0.123611237
X544_Group1A_50dpi_RA_264_B_B2_P125.mzXML	544	Group1A	naive	50	RA	B2	P125	0.026743062
X544_Group1A_50dpi_RV_bottom_264_B_B2_P141.mzXML	544	Group1A	naive	50	RV_bottom	B2	P141	0.075175866
X544_Group1A_50dpi_RV_top_264_B_B2_P137.mzXML	544	Group1A	naive	50	RV_top	B2	P137	0.048802637
X545_Group1A_50dpi_LA_265_B_B3_P121.mzXML	545	Group1A	naive	50	LA	B3	P121	0.0422
X545_Group1A_50dpi_LV_bottom_265_B_B3_P133.mzXML	545	Group1A	naive	50	LV_bottom	B3	P133	0.0692
X545_Group1A_50dpi_LV_top_265_B_B3_P129.mzXML	545	Group1A	naive	50	LV_top	B3	P129	0.14173103
X545_Group1A_50dpi_RA_265_B_B3_P125.mzXML	545	Group1A	naive	50	RA	B3	P125	0.015906311
X545_Group1A_50dpi_RV_bottom_265_B_B3_P141.mzXML	545	Group1A	naive	50	RV_bottom	B3	P141	0.064893429
X545_Group1A_50dpi_RV_top_265_B_B3_P137.mzXML	545	Group1A	naive	50	RV_top	B3	P137	0.044294278
X546_Group1B_70dpi_LA_291_B_D5_P121.mzXML	546	Group1B	naive	75	LA	D5	P121	0.023398115
X546_Group1B_70dpi_LV_bottom_291_B_D5_P133.mzXML	546	Group1B	naive	75	LV_bottom	D5	P133	0.062251899
X546_Group1B_70dpi_LV_top_291_B_D5_P129.mzXML	546	Group1B	naive	75	LV_top	D5	P129	0.08332993
X546_Group1B_70dpi_RA_291_B_D5_P125.mzXML	546	Group1B	naive	75	RA	D5	P125	0.014584082
X546_Group1B_70dpi_RV_bottom_291_B_D5_P141.mzXML	546	Group1B	naive	75	RV_bottom	D5	P141	0.011738746
X546_Group1B_70dpi_RV_top_291_B_D5_P137.mzXML	546	Group1B	naive	75	RV_top	D5	P137	0.015906301
X547_Group1B_70dpi_LA_292_B_D6_P121.mzXML	547	Group1B	naive	75	LA	D6	P121	0.076026825
X547_Group1B_70dpi_LV_bottom_292_B_D6_P133.mzXML	547	Group1B	naive	75	LV_bottom	D6	P133	0.028117356
X547_Group1B_70dpi_LV_top_292_B_D6_P129.mzXML	547	Group1B	naive	75	LV_top	D6	P129	0.001486142
X547_Group1B_70dpi_RA_292_B_D6_P125.mzXML	547	Group1B	naive	75	RA	D6	P125	0.021566234
X547_Group1B_70dpi_RV_bottom_292_B_D6_P141.mzXML	547	Group1B	naive	75	RV_bottom	D6	P141	0.01342446
X547_Group1B_70dpi_RV_top_292_B_D6_P137.mzXML	547	Group1B	naive	75	RV_top	D6	P137	0.021909598
X548_Group1B_70dpi_LA_293_B_D7_P121.mzXML	548	Group1B	naive	75	LA	D7	P121	0.001969961
X548_Group1B_70dpi_LV_bottom_293_B_D7_P133.mzXML	548	Group1B	naive	75	LV_bottom	D7	P133	0.0481
X548_Group1B_70dpi_LV_top_293_B_D7_P129.mzXML	548	Group1B	naive	75	LV_top	D7	P129	0.082945377
X548_Group1B_70dpi_RA_293_B_D7_P125.mzXML	548	Group1B	naive	75	RA	D7	P125	0.019015286
X548_Group1B_70dpi_RV_bottom_293_B_D7_P141.mzXML	548	Group1B	naive	75	RV_bottom	D7	P141	0.0263353
X548_Group1B_70dpi_RV_top_293_B_D7_P137.mzXML	548	Group1B	naive	75	RV_top	D7	P137	0.020091425
X549_Group1B_70dpi_LA_294_B_D8_P121.mzXML	549	Group1B	naive	75	LA	D8	P121	0.0586
X549_Group1B_70dpi_LV_bottom_294_B_D8_P133.mzXML	549	Group1B	naive	75	LV_bottom	D8	P133	0.065724117
X549_Group1B_70dpi_LV_top_294_B_D8_P129.mzXML	549	Group1B	naive	75	LV_top	D8	P129	0.076235276
X549_Group1B_70dpi_RA_294_B_D8_P125.mzXML	549	Group1B	naive	75	RA	D8	P125	0.029299209
X549_Group1B_70dpi_RV_bottom_294_B_D8_P141.mzXML	549	Group1B	naive	75	RV_bottom	D8	P141	0.02075474
X549_Group1B_70dpi_RV_top_294_B_D8_P137.mzXML	549	Group1B	naive	75	RV_top	D8	P137	0.010160374
X550_Group1B_70dpi_LA_295_B_D9_P121.mzXML	550	Group1B	naive	75	LA	D9	P121	0.0501
X550_Group1B_70dpi_LV_bottom_295_B_D9_P133.mzXML	550	Group1B	naive	75	LV_bottom	D9	P133	0.073923637
X550_Group1B_70dpi_LV_top_295_B_D9_P129.mzXML	550	Group1B	naive	75	LV_top	D9	P129	0.092259427
X550_Group1B_70dpi_RA_295_B_D9_P125.mzXML	550	Group1B	naive	75	RA	D9	P125	0.026296245
X550_Group1B_70dpi_RV_bottom_295_B_D9_P141.mzXML	550	Group1B	naive	75	RV_bottom	D9	P141	0.008130614
X550_Group1B_70dpi_RV_top_295_B_D9_P137.mzXML	550	Group1B	naive	75	RV_top	D9	P137	0.021787965
X551_Group1C_142dpi_LA_171_G_A11_P120.mzXML	551	Group1C	naive	142	LA	A11	P120	0.051303816
X551_Group1C_142dpi_LV_bottom_171_G_A11_P132.mzXML	551	Group1C	naive	142	LV_bottom	A11	P132	0.068186079
X551_Group1C_142dpi_LV_top_171_G_A11_P128.mzXML	551	Group1C	naive	142	LV_top	A11	P128	0.0948
X551_Group1C_142dpi_RA_171_G_A11_P124.mzXML	551	Group1C	naive	142	RA	A11	P124	0.0437
X551_Group1C_142dpi_RV_bottom_171_G_A11_P140.mzXML	551	Group1C	naive	142	RV_bottom	A11	P140	0.014785037
X551_Group1C_142dpi_RV_top_171_G_A11_P136.mzXML	551	Group1C	naive	142	RV_top	A11	P136	0.006988521
X552_Group1C_142dpi_LA_172_G_A12_P120.mzXML	552	Group1C	naive	142	LA	A12	P120	0.050934033
X552_Group1C_142dpi_LV_bottom_172_G_A12_P132.mzXML	552	Group1C	naive	142	LV_bottom	A12	P132	0.062526376
X552_Group1C_142dpi_LV_top_172_G_A12_P128.mzXML	552	Group1C	naive	142	LV_top	A12	P128	0.074741145
X552_Group1C_142dpi_RA_172_G_A12_P124.mzXML	552	Group1C	naive	142	RA	A12	P124	0.0328
X552_Group1C_142dpi_RV_bottom_172_G_A12_P140.mzXML	552	Group1C	naive	142	RV_bottom	A12	P140	0.026686093
X552_Group1C_142dpi_RV_top_172_G_A12_P136.mzXML	552	Group1C	naive	142	RV_top	A12	P136	0.049926059
X553_Group1C_142dpi_LA_173_G_B1_P120.mzXML	553	Group1C	naive	142	LA	B1	P120	0.068414783
X553_Group1C_142dpi_LV_bottom_173_G_B1_P132.mzXML	553	Group1C	naive	142	LV_bottom	B1	P132	0.0812
X553_Group1C_142dpi_LV_top_173_G_B1_P128.mzXML	553	Group1C	naive	142	LV_top	B1	P128	0.120106787
X553_Group1C_142dpi_RA_173_G_B1_P124.mzXML	553	Group1C	naive	142	RA	B1	P124	0.02852526
X553_Group1C_142dpi_RV_bottom_173_G_B1_P140.mzXML	553	Group1C	naive	142	RV_bottom	B1	P140	0.013178015
X553_Group1C_142dpi_RV_top_173_G_B1_P136.mzXML	553	Group1C	naive	142	RV_top	B1	P136	0.03383119
X554_Group1C_142dpi_LA_174_G_B2_P120.mzXML	554	Group1C	naive	142	LA	B2	P120	0.0185481
X554_Group1C_142dpi_LV_bottom_174_G_B2_P132.mzXML	554	Group1C	naive	142	LV_bottom	B2	P132	0.042737922
X554_Group1C_142dpi_LV_top_174_G_B2_P128.mzXML	554	Group1C	naive	142	LV_top	B2	P128	0.111819411
X554_Group1C_142dpi_RA_174_G_B2_P124.mzXML	554	Group1C	naive	142	RA	B2	P124	0.030060667
X554_Group1C_142dpi_RV_bottom_174_G_B2_P140.mzXML	554	Group1C	naive	142	RV_bottom	B2	P140	0.018241127
X554_Group1C_142dpi_RV_top_174_G_B2_P136.mzXML	554	Group1C	naive	142	RV_top	B2	P136	0.030282367
X555_Group1C_142dpi_LA_175_G_B3_P120.mzXML	555	Group1C	naive	142	LA	B3	P120	0.065029075
X555_Group1C_142dpi_LV_bottom_175_G_B3_P132.mzXML	555	Group1C	naive	142	LV_bottom	B3	P132	0.0533
X555_Group1C_142dpi_LV_top_175_G_B3_P128.mzXML	555	Group1C	naive	142	LV_top	B3	P128	0.140993524
X555_Group1C_142dpi_RA_175_G_B3_P124.mzXML	555	Group1C	naive	142	RA	B3	P124	0.0349
X555_Group1C_142dpi_RV_bottom_175_G_B3_P140.mzXML	555	Group1C	naive	142	RV_bottom	B3	P140	0.016334998
X555_Group1C_142dpi_RV_top_175_G_B3_P136.mzXML	555	Group1C	naive	142	RV_top	B3	P136	0.027459259
X561_Group3A_50dpi_LA_266_B_B4_P121.mzXML	561	Group3A	infected	50	LA	B4	P121	0.051181584
X561_Group3A_50dpi_LV_bottom_266_B_B4_P133.mzXML	561	Group3A	infected	50	LV_bottom	B4	P133	0.083523571
X561_Group3A_50dpi_LV_top_266_B_B4_P129.mzXML	561	Group3A	infected	50	LV_top	B4	P129	0.114042973
X561_Group3A_50dpi_RA_266_B_B4_P125.mzXML	561	Group3A	infected	50	RA	B4	P125	0.01743988
X561_Group3A_50dpi_RV_bottom_266_B_B4_P141.mzXML	561	Group3A	infected	50	RV_bottom	B4	P141	0.065687451
X561_Group3A_50dpi_RV_top_266_B_B4_P137.mzXML	561	Group3A	infected	50	RV_top	B4	P137	0.036188405
X562_Group3A_50dpi_LA_267_B_B5_P121.mzXML	562	Group3A	infected	50	LA	B5	P121	0.0589
X562_Group3A_50dpi_LV_bottom_267_B_B5_P133.mzXML	562	Group3A	infected	50	LV_bottom	B5	P133	0.037128324
X562_Group3A_50dpi_LV_top_267_B_B5_P129.mzXML	562	Group3A	infected	50	LV_top	B5	P129	0.117060097
X562_Group3A_50dpi_RA_267_B_B5_P125.mzXML	562	Group3A	infected	50	RA	B5	P125	0.0473
X562_Group3A_50dpi_RV_bottom_267_B_B5_P141.mzXML	562	Group3A	infected	50	RV_bottom	B5	P141	0.036463643
X562_Group3A_50dpi_RV_top_267_B_B5_P137.mzXML	562	Group3A	infected	50	RV_top	B5	P137	0.039491849
X563_Group3A_50dpi_LA_268_B_B6_P121.mzXML	563	Group3A	infected	50	LA	B6	P121	0.060191761
X563_Group3A_50dpi_LV_bottom_268_B_B6_P133.mzXML	563	Group3A	infected	50	LV_bottom	B6	P133	0.0972
X563_Group3A_50dpi_LV_top_268_B_B6_P129.mzXML	563	Group3A	infected	50	LV_top	B6	P129	0.099231728
X563_Group3A_50dpi_RA_268_B_B6_P125.mzXML	563	Group3A	infected	50	RA	B6	P125	0.028374791
X563_Group3A_50dpi_RV_bottom_268_B_B6_P141.mzXML	563	Group3A	infected	50	RV_bottom	B6	P141	0.028309716
X563_Group3A_50dpi_RV_top_268_B_B6_P137.mzXML	563	Group3A	infected	50	RV_top	B6	P137	0.028249529
X564_Group3A_50dpi_LA_269_B_B7_P121.mzXML	564	Group3A	infected	50	LA	B7	P121	0.07416329
X564_Group3A_50dpi_LV_bottom_269_B_B7_P133.mzXML	564	Group3A	infected	50	LV_bottom	B7	P133	0.0689
X564_Group3A_50dpi_LV_top_269_B_B7_P129.mzXML	564	Group3A	infected	50	LV_top	B7	P129	0.08790892
X564_Group3A_50dpi_RA_269_B_B7_P125.mzXML	564	Group3A	infected	50	RA	B7	P125	0.022725245
X564_Group3A_50dpi_RV_bottom_269_B_B7_P141.mzXML	564	Group3A	infected	50	RV_bottom	B7	P141	0.027927558
X564_Group3A_50dpi_RV_top_269_B_B7_P137.mzXML	564	Group3A	infected	50	RV_top	B7	P137	0.033835191
X565_Group3A_50dpi_LA_270_B_B8_P121.mzXML	565	Group3A	infected	50	LA	B8	P121	0.033574707
X565_Group3A_50dpi_LV_bottom_270_B_B8_P133.mzXML	565	Group3A	infected	50	LV_bottom	B8	P133	0.0842
X565_Group3A_50dpi_LV_top_270_B_B8_P129.mzXML	565	Group3A	infected	50	LV_top	B8	P129	0.101
X565_Group3A_50dpi_RA_270_B_B8_P125.mzXML	565	Group3A	infected	50	RA	B8	P125	0.027132422
X565_Group3A_50dpi_RV_bottom_270_B_B8_P141.mzXML	565	Group3A	infected	50	RV_bottom	B8	P141	0.052825501
X565_Group3A_50dpi_RV_top_270_B_B8_P137.mzXML	565	Group3A	infected	50	RV_top	B8	P137	0.033504868
X566_Group3B_70dpi_LA_296_B_D10_P121.mzXML	566	Group3B	infected	75	LA	D10	P121	0.062539834
X566_Group3B_70dpi_LV_bottom_296_B_D10_P133.mzXML	566	Group3B	infected	75	LV_bottom	D10	P133	0.0928
X566_Group3B_70dpi_LV_top_296_B_D10_P129.mzXML	566	Group3B	infected	75	LV_top	D10	P129	0.055537422
X566_Group3B_70dpi_RA_296_B_D10_P125.mzXML	566	Group3B	infected	75	RA	D10	P125	0.01387753
X566_Group3B_70dpi_RV_bottom_296_B_D10_P141.mzXML	566	Group3B	infected	75	RV_bottom	D10	P141	0.025912724
X566_Group3B_70dpi_RV_top_296_B_D10_P137.mzXML	566	Group3B	infected	75	RV_top	D10	P137	0.02107143
X567_Group3B_70dpi_LA_297_B_D11_P121.mzXML	567	Group3B	infected	75	LA	D11	P121	0.073824271
X567_Group3B_70dpi_LV_bottom_297_B_D11_P133.mzXML	567	Group3B	infected	75	LV_bottom	D11	P133	0.079
X567_Group3B_70dpi_LV_top_297_B_D11_P129.mzXML	567	Group3B	infected	75	LV_top	D11	P129	0.077856378
X567_Group3B_70dpi_RA_297_B_D11_P125.mzXML	567	Group3B	infected	75	RA	D11	P125	0.034809803
X567_Group3B_70dpi_RV_bottom_297_B_D11_P141.mzXML	567	Group3B	infected	75	RV_bottom	D11	P141	0.019878065
X567_Group3B_70dpi_RV_top_297_B_D11_P137.mzXML	567	Group3B	infected	75	RV_top	D11	P137	0.020205036
X568_Group3B_70dpi_LA_298_B_D12_P121.mzXML	568	Group3B	infected	75	LA	D12	P121	0.0516
X568_Group3B_70dpi_LV_bottom_298_B_D12_P133.mzXML	568	Group3B	infected	75	LV_bottom	D12	P133	0.03874153
X568_Group3B_70dpi_LV_top_298_B_D12_P129.mzXML	568	Group3B	infected	75	LV_top	D12	P129	0.0699
X568_Group3B_70dpi_RA_298_B_D12_P125.mzXML	568	Group3B	infected	75	RA	D12	P125	0.026191513
X568_Group3B_70dpi_RV_bottom_298_B_D12_P141.mzXML	568	Group3B	infected	75	RV_bottom	D12	P141	0.037918005
X568_Group3B_70dpi_RV_top_298_B_D12_P137.mzXML	568	Group3B	infected	75	RV_top	D12	P137	0.017856799
X569_Group3B_70dpi_LA_299_B_E1_P121.mzXML	569	Group3B	infected	75	LA	E1	P121	0.0633
X569_Group3B_70dpi_LV_bottom_299_B_E1_P133.mzXML	569	Group3B	infected	75	LV_bottom	E1	P133	0.026222649
X569_Group3B_70dpi_LV_top_299_B_E1_P129.mzXML	569	Group3B	infected	75	LV_top	E1	P129	0.107673493
X569_Group3B_70dpi_RA_299_B_E1_P125.mzXML	569	Group3B	infected	75	RA	E1	P125	0.050639433
X569_Group3B_70dpi_RV_bottom_299_B_E1_P141.mzXML	569	Group3B	infected	75	RV_bottom	E1	P141	0.030344779
X569_Group3B_70dpi_RV_top_299_B_E1_P137.mzXML	569	Group3B	infected	75	RV_top	E1	P137	0.041419913
X570_Group3B_70dpi_LA_300_B_E2_P121.mzXML	570	Group3B	infected	75	LA	E2	P121	0.085951367
X570_Group3B_70dpi_LV_bottom_300_B_E2_P133.mzXML	570	Group3B	infected	75	LV_bottom	E2	P133	0.103
X570_Group3B_70dpi_LV_top_300_B_E2_P129.mzXML	570	Group3B	infected	75	LV_top	E2	P129	0.0658
X570_Group3B_70dpi_RA_300_B_E2_P125.mzXML	570	Group3B	infected	75	RA	E2	P125	0.021753982
X570_Group3B_70dpi_RV_bottom_300_B_E2_P141.mzXML	570	Group3B	infected	75	RV_bottom	E2	P141	0.024969657
X570_Group3B_70dpi_RV_top_300_B_E2_P137.mzXML	570	Group3B	infected	75	RV_top	E2	P137	0.009600036
X581_Group3E_142dpi_LA_176_G_B4_P120.mzXML	581	Group3E	infected	142	LA	B4	P120	0.064597601
X581_Group3E_142dpi_LV_bottom_176_G_B4_P132.mzXML	581	Group3E	infected	142	LV_bottom	B4	P132	0.0499
X581_Group3E_142dpi_LV_top_176_G_B4_P128.mzXML	581	Group3E	infected	142	LV_top	B4	P128	0.144646802
X581_Group3E_142dpi_RA_176_G_B4_P124.mzXML	581	Group3E	infected	142	RA	B4	P124	0.049084091
X581_Group3E_142dpi_RV_bottom_176_G_B4_P140.mzXML	581	Group3E	infected	142	RV_bottom	B4	P140	0.011602317
X581_Group3E_142dpi_RV_top_176_G_B4_P136.mzXML	581	Group3E	infected	142	RV_top	B4	P136	0.022834037
X582_Group3E_142dpi_LA_177_G_B5_P120.mzXML	582	Group3E	infected	142	LA	B5	P120	0.041226667
X582_Group3E_142dpi_LV_bottom_177_G_B5_P132.mzXML	582	Group3E	infected	142	LV_bottom	B5	P132	0.062339795
X582_Group3E_142dpi_LV_top_177_G_B5_P128.mzXML	582	Group3E	infected	142	LV_top	B5	P128	0.087157212
X582_Group3E_142dpi_RA_177_G_B5_P124.mzXML	582	Group3E	infected	142	RA	B5	P124	0.076360612
X582_Group3E_142dpi_RV_bottom_177_G_B5_P140.mzXML	582	Group3E	infected	142	RV_bottom	B5	P140	0.011997421
X582_Group3E_142dpi_RV_top_177_G_B5_P136.mzXML	582	Group3E	infected	142	RV_top	B5	P136	0.020977836
X583_Group3E_142dpi_LA_178_G_B6_P120.mzXML	583	Group3E	infected	142	LA	B6	P120	0.052140472
X583_Group3E_142dpi_LV_bottom_178_G_B6_P132.mzXML	583	Group3E	infected	142	LV_bottom	B6	P132	0.0515
X583_Group3E_142dpi_LV_top_178_G_B6_P128.mzXML	583	Group3E	infected	142	LV_top	B6	P128	0.152722319
X583_Group3E_142dpi_RA_178_G_B6_P124.mzXML	583	Group3E	infected	142	RA	B6	P124	0.027011814
X583_Group3E_142dpi_RV_bottom_178_G_B6_P140.mzXML	583	Group3E	infected	142	RV_bottom	B6	P140	0.010103911
X583_Group3E_142dpi_RV_top_178_G_B6_P136.mzXML	583	Group3E	infected	142	RV_top	B6	P136	0.01655577
X584_Group3E_142dpi_LA_179_G_B7_P120.mzXML	584	Group3E	infected	142	LA	B7	P120	0.049998078
X584_Group3E_142dpi_LV_bottom_179_G_B7_P132.mzXML	584	Group3E	infected	142	LV_bottom	B7	P132	0.045671337
X584_Group3E_142dpi_LV_top_179_G_B7_P128.mzXML	584	Group3E	infected	142	LV_top	B7	P128	0.042503098
X584_Group3E_142dpi_RA_179_G_B7_P124.mzXML	584	Group3E	infected	142	RA	B7	P124	0.0269
X584_Group3E_142dpi_RV_bottom_179_G_B7_P140.mzXML	584	Group3E	infected	142	RV_bottom	B7	P140	0.014246993
X584_Group3E_142dpi_RV_top_179_G_B7_P136.mzXML	584	Group3E	infected	142	RV_top	B7	P136	0.012070618
X585_Group3E_142dpi_LA_180_G_B8_P120.mzXML	585	Group3E	infected	142	LA	B8	P120	0.029669492
X585_Group3E_142dpi_LV_bottom_180_G_B8_P132.mzXML	585	Group3E	infected	142	LV_bottom	B8	P132	0.052078453
X585_Group3E_142dpi_LV_top_180_G_B8_P128.mzXML	585	Group3E	infected	142	LV_top	B8	P128	0.0904
X585_Group3E_142dpi_RA_180_G_B8_P124.mzXML	585	Group3E	infected	142	RA	B8	P124	0.063827282
X585_Group3E_142dpi_RV_bottom_180_G_B8_P140.mzXML	585	Group3E	infected	142	RV_bottom	B8	P140	0.014142223
X585_Group3E_142dpi_RV_top_180_G_B8_P136.mzXML	585	Group3E	infected	142	RV_top	B8	P136	0.007062768
X646_Group3A_50dpi_LA_271_B_B9_P121.mzXML	646	Group3A	infected	50	LA	B9	P121	0.066746308
X646_Group3A_50dpi_LV_bottom_271_B_B9_P133.mzXML	646	Group3A	infected	50	LV_bottom	B9	P133	0.023881768
X646_Group3A_50dpi_LV_top_271_B_B9_P129.mzXML	646	Group3A	infected	50	LV_top	B9	P129	0.125759014
X646_Group3A_50dpi_RA_271_B_B9_P125.mzXML	646	Group3A	infected	50	RA	B9	P125	0.060342373
X646_Group3A_50dpi_RV_bottom_271_B_B9_P141.mzXML	646	Group3A	infected	50	RV_bottom	B9	P141	0.069753067
X646_Group3A_50dpi_RV_top_271_B_B9_P137.mzXML	646	Group3A	infected	50	RV_top	B9	P137	0.070087047
X647_Group3A_50dpi_LA_272_B_B10_P121.mzXML	647	Group3A	infected	50	LA	B10	P121	0.07377667
X647_Group3A_50dpi_LV_bottom_272_B_B10_P133.mzXML	647	Group3A	infected	50	LV_bottom	B10	P133	0.101339695
X647_Group3A_50dpi_LV_top_272_B_B10_P129.mzXML	647	Group3A	infected	50	LV_top	B10	P129	0.078995959
X647_Group3A_50dpi_RA_272_B_B10_P125.mzXML	647	Group3A	infected	50	RA	B10	P125	0.03468454
X647_Group3A_50dpi_RV_bottom_272_B_B10_P141.mzXML	647	Group3A	infected	50	RV_bottom	B10	P141	0.092981497
X647_Group3A_50dpi_RV_top_272_B_B10_P137.mzXML	647	Group3A	infected	50	RV_top	B10	P137	0.036586525
X648_Group3A_50dpi_LA_273_B_B11_P121.mzXML	648	Group3A	infected	50	LA	B11	P121	0.00238145
X648_Group3A_50dpi_LV_bottom_273_B_B11_P133.mzXML	648	Group3A	infected	50	LV_bottom	B11	P133	0.023209951
X648_Group3A_50dpi_LV_top_273_B_B11_P129.mzXML	648	Group3A	infected	50	LV_top	B11	P129	0.057303545
X648_Group3A_50dpi_RA_273_B_B11_P125.mzXML	648	Group3A	infected	50	RA	B11	P125	0.018866423
X648_Group3A_50dpi_RV_bottom_273_B_B11_P141.mzXML	648	Group3A	infected	50	RV_bottom	B11	P141	0.049691919
X648_Group3A_50dpi_RV_top_273_B_B11_P137.mzXML	648	Group3A	infected	50	RV_top	B11	P137	0.015420302
X649_Group3A_50dpi_LA_274_B_B12_P121.mzXML	649	Group3A	infected	50	LA	B12	P121	0.071754412
X649_Group3A_50dpi_LV_bottom_274_B_B12_P133.mzXML	649	Group3A	infected	50	LV_bottom	B12	P133	0.063791343
X649_Group3A_50dpi_LV_top_274_B_B12_P129.mzXML	649	Group3A	infected	50	LV_top	B12	P129	0.008548449
X649_Group3A_50dpi_RA_274_B_B12_P125.mzXML	649	Group3A	infected	50	RA	B12	P125	0.02360411
X649_Group3A_50dpi_RV_bottom_274_B_B12_P141.mzXML	649	Group3A	infected	50	RV_bottom	B12	P141	0.070858957
X649_Group3A_50dpi_RV_top_274_B_B12_P137.mzXML	649	Group3A	infected	50	RV_top	B12	P137	0.020288863
X650_Group3A_50dpi_LA_275_B_C1_P121.mzXML	650	Group3A	infected	50	LA	C1	P121	0.0397
X650_Group3A_50dpi_LV_bottom_275_B_C1_P133.mzXML	650	Group3A	infected	50	LV_bottom	C1	P133	0.018993178
X650_Group3A_50dpi_LV_top_275_B_C1_P129.mzXML	650	Group3A	infected	50	LV_top	C1	P129	0.024306484
X650_Group3A_50dpi_RA_275_B_C1_P125.mzXML	650	Group3A	infected	50	RA	C1	P125	0.055494488
X650_Group3A_50dpi_RV_bottom_275_B_C1_P141.mzXML	650	Group3A	infected	50	RV_bottom	C1	P141	0.084
X650_Group3A_50dpi_RV_top_275_B_C1_P137.mzXML	650	Group3A	infected	50	RV_top	C1	P137	0.024894988
X651_Group3B_70dpi_LA_301_B_E3_P121.mzXML	651	Group3B	infected	75	LA	E3	P121	0.0573
X651_Group3B_70dpi_LV_bottom_301_B_E3_P133.mzXML	651	Group3B	infected	75	LV_bottom	E3	P133	0.061553827
X651_Group3B_70dpi_LV_top_301_B_E3_P129.mzXML	651	Group3B	infected	75	LV_top	E3	P129	0.087618787
X651_Group3B_70dpi_RA_301_B_E3_P125.mzXML	651	Group3B	infected	75	RA	E3	P125	0.0555
X651_Group3B_70dpi_RV_bottom_301_B_E3_P141.mzXML	651	Group3B	infected	75	RV_bottom	E3	P141	0.042739702
X651_Group3B_70dpi_RV_top_301_B_E3_P137.mzXML	651	Group3B	infected	75	RV_top	E3	P137	0.044644487
X652_Group3B_70dpi_LA_302_B_E4_P121.mzXML	652	Group3B	infected	75	LA	E4	P121	0.060923352
X652_Group3B_70dpi_LV_bottom_302_B_E4_P133.mzXML	652	Group3B	infected	75	LV_bottom	E4	P133	0.108
X652_Group3B_70dpi_LV_top_302_B_E4_P129.mzXML	652	Group3B	infected	75	LV_top	E4	P129	0.018319864
X652_Group3B_70dpi_RA_302_B_E4_P125.mzXML	652	Group3B	infected	75	RA	E4	P125	0.022045063
X652_Group3B_70dpi_RV_bottom_302_B_E4_P141.mzXML	652	Group3B	infected	75	RV_bottom	E4	P141	0.027659886
X652_Group3B_70dpi_RV_top_302_B_E4_P137.mzXML	652	Group3B	infected	75	RV_top	E4	P137	0.036248344
X653_Group3B_70dpi_LA_303_B_E5_P121.mzXML	653	Group3B	infected	75	LA	E5	P121	0.0697
X653_Group3B_70dpi_LV_bottom_303_B_E5_P133.mzXML	653	Group3B	infected	75	LV_bottom	E5	P133	0.094769264
X653_Group3B_70dpi_LV_top_303_B_E5_P129.mzXML	653	Group3B	infected	75	LV_top	E5	P129	0.121486521
X653_Group3B_70dpi_RA_303_B_E5_P125.mzXML	653	Group3B	infected	75	RA	E5	P125	0.0576
X653_Group3B_70dpi_RV_bottom_303_B_E5_P141.mzXML	653	Group3B	infected	75	RV_bottom	E5	P141	0.037009776
X653_Group3B_70dpi_RV_top_303_B_E5_P137.mzXML	653	Group3B	infected	75	RV_top	E5	P137	0.037026131
X654_Group3B_70dpi_LA_304_B_E6_P121.mzXML	654	Group3B	infected	75	LA	E6	P121	0.09761922
X654_Group3B_70dpi_LV_bottom_304_B_E6_P133.mzXML	654	Group3B	infected	75	LV_bottom	E6	P133	0.0959
X654_Group3B_70dpi_LV_top_304_B_E6_P129.mzXML	654	Group3B	infected	75	LV_top	E6	P129	0.105314352
X654_Group3B_70dpi_RA_304_B_E6_P125.mzXML	654	Group3B	infected	75	RA	E6	P125	0.0392
X654_Group3B_70dpi_RV_bottom_304_B_E6_P141.mzXML	654	Group3B	infected	75	RV_bottom	E6	P141	0.042246073
X654_Group3B_70dpi_RV_top_304_B_E6_P137.mzXML	654	Group3B	infected	75	RV_top	E6	P137	0.026982566
X655_Group3B_70dpi_LA_305_B_E7_P121.mzXML	655	Group3B	infected	75	LA	E7	P121	0.094890208
X655_Group3B_70dpi_LV_bottom_305_B_E7_P133.mzXML	655	Group3B	infected	75	LV_bottom	E7	P133	0.066084435
X655_Group3B_70dpi_LV_top_305_B_E7_P129.mzXML	655	Group3B	infected	75	LV_top	E7	P129	0.0862
X655_Group3B_70dpi_RA_305_B_E7_P125.mzXML	655	Group3B	infected	75	RA	E7	P125	0.076505047
X655_Group3B_70dpi_RV_bottom_305_B_E7_P141.mzXML	655	Group3B	infected	75	RV_bottom	E7	P141	0.0774
X655_Group3B_70dpi_RV_top_305_B_E7_P137.mzXML	655	Group3B	infected	75	RV_top	E7	P137	0.03818867
X666_Group3E_142dpi_LA_201_G_D5_P120.mzXML	666	Group3E	infected	142	LA	D5	P120	0.05746368
X666_Group3E_142dpi_LV_bottom_201_G_D5_P132.mzXML	666	Group3E	infected	142	LV_bottom	D5	P132	0.05790084
X666_Group3E_142dpi_LV_top_201_G_D5_P128.mzXML	666	Group3E	infected	142	LV_top	D5	P128	0.116659693
X666_Group3E_142dpi_RA_201_G_D5_P124.mzXML	666	Group3E	infected	142	RA	D5	P124	0.032270526
X666_Group3E_142dpi_RV_bottom_201_G_D5_P140.mzXML	666	Group3E	infected	142	RV_bottom	D5	P140	0.01023995
X666_Group3E_142dpi_RV_top_201_G_D5_P136.mzXML	666	Group3E	infected	142	RV_top	D5	P136	0.019342261
X667_Group3E_142dpi_LA_202_G_D6_P120.mzXML	667	Group3E	infected	142	LA	D6	P120	0.041649403
X667_Group3E_142dpi_LV_bottom_202_G_D6_P132.mzXML	667	Group3E	infected	142	LV_bottom	D6	P132	0.04719623
X667_Group3E_142dpi_LV_top_202_G_D6_P128.mzXML	667	Group3E	infected	142	LV_top	D6	P128	0.119732056
X667_Group3E_142dpi_RA_202_G_D6_P124.mzXML	667	Group3E	infected	142	RA	D6	P124	0.024774442
X667_Group3E_142dpi_RV_bottom_202_G_D6_P140.mzXML	667	Group3E	infected	142	RV_bottom	D6	P140	0.008528251
X667_Group3E_142dpi_RV_top_202_G_D6_P136.mzXML	667	Group3E	infected	142	RV_top	D6	P136	0.021274632
X668_Group3E_142dpi_LA_203_G_D7_P120.mzXML	668	Group3E	infected	142	LA	D7	P120	0.056639015
X668_Group3E_142dpi_LV_bottom_203_G_D7_P132.mzXML	668	Group3E	infected	142	LV_bottom	D7	P132	0.038391761
X668_Group3E_142dpi_LV_top_203_G_D7_P128.mzXML	668	Group3E	infected	142	LV_top	D7	P128	0.073448144
X668_Group3E_142dpi_RA_203_G_D7_P124.mzXML	668	Group3E	infected	142	RA	D7	P124	0.026309529
X668_Group3E_142dpi_RV_bottom_203_G_D7_P140.mzXML	668	Group3E	infected	142	RV_bottom	D7	P140	0.009389767
X668_Group3E_142dpi_RV_top_203_G_D7_P136.mzXML	668	Group3E	infected	142	RV_top	D7	P136	0.018468214
X669_Group3E_142dpi_LA_204_G_D8_P120.mzXML	669	Group3E	infected	142	LA	D8	P120	0.060827143
X669_Group3E_142dpi_LV_bottom_204_G_D8_P132.mzXML	669	Group3E	infected	142	LV_bottom	D8	P132	0.042142921
X669_Group3E_142dpi_LV_top_204_G_D8_P128.mzXML	669	Group3E	infected	142	LV_top	D8	P128	0.051569453
X669_Group3E_142dpi_RA_204_G_D8_P124.mzXML	669	Group3E	infected	142	RA	D8	P124	0.026148864
X669_Group3E_142dpi_RV_bottom_204_G_D8_P140.mzXML	669	Group3E	infected	142	RV_bottom	D8	P140	0.007392699
X669_Group3E_142dpi_RV_top_204_G_D8_P136.mzXML	669	Group3E	infected	142	RV_top	D8	P136	0.030326058
X670_Group3E_142dpi_LA_205_G_D9_P120.mzXML	670	Group3E	infected	142	LA	D9	P120	0.037399989
X670_Group3E_142dpi_LV_bottom_205_G_D9_P132.mzXML	670	Group3E	infected	142	LV_bottom	D9	P132	0.044216359
X670_Group3E_142dpi_LV_top_205_G_D9_P128.mzXML	670	Group3E	infected	142	LV_top	D9	P128	0.027418098
X670_Group3E_142dpi_RA_205_G_D9_P124.mzXML	670	Group3E	infected	142	RA	D9	P124	0.030465794
X670_Group3E_142dpi_RV_bottom_205_G_D9_P140.mzXML	670	Group3E	infected	142	RV_bottom	D9	P140	0.00940178
X670_Group3E_142dpi_RV_top_205_G_D9_P136.mzXML	670	Group3E	infected	142	RV_top	D9	P136	0.015342243
X731_Group3A_50dpi_LA_276_B_C2_P121.mzXML	731	Group3A	infected	50	LA	C2	P121	0.0469
X731_Group3A_50dpi_LV_bottom_276_B_C2_P133.mzXML	731	Group3A	infected	50	LV_bottom	C2	P133	0.05329467
X731_Group3A_50dpi_LV_top_276_B_C2_P129.mzXML	731	Group3A	infected	50	LV_top	C2	P129	0.0742
X731_Group3A_50dpi_RA_276_B_C2_P125.mzXML	731	Group3A	infected	50	RA	C2	P125	0.0555
X731_Group3A_50dpi_RV_bottom_276_B_C2_P141.mzXML	731	Group3A	infected	50	RV_bottom	C2	P141	0.081561575
X731_Group3A_50dpi_RV_top_276_B_C2_P137.mzXML	731	Group3A	infected	50	RV_top	C2	P137	0.038701647
X732_Group3A_50dpi_LA_277_B_C3_P121.mzXML	732	Group3A	infected	50	LA	C3	P121	0.023022274
X732_Group3A_50dpi_LV_bottom_277_B_C3_P133.mzXML	732	Group3A	infected	50	LV_bottom	C3	P133	0.040854385
X732_Group3A_50dpi_LV_top_277_B_C3_P129.mzXML	732	Group3A	infected	50	LV_top	C3	P129	0.11
X732_Group3A_50dpi_RA_277_B_C3_P125.mzXML	732	Group3A	infected	50	RA	C3	P125	0.0164671
X732_Group3A_50dpi_RV_bottom_277_B_C3_P141.mzXML	732	Group3A	infected	50	RV_bottom	C3	P141	0.020894678
X732_Group3A_50dpi_RV_top_277_B_C3_P137.mzXML	732	Group3A	infected	50	RV_top	C3	P137	0.014041286
X733_Group3A_50dpi_LA_278_B_C4_P121.mzXML	733	Group3A	infected	50	LA	C4	P121	0.027786906
X733_Group3A_50dpi_LV_bottom_278_B_C4_P133.mzXML	733	Group3A	infected	50	LV_bottom	C4	P133	0.008038848
X733_Group3A_50dpi_LV_top_278_B_C4_P129.mzXML	733	Group3A	infected	50	LV_top	C4	P129	0.019211588
X733_Group3A_50dpi_RA_278_B_C4_P125.mzXML	733	Group3A	infected	50	RA	C4	P125	0.032062209
X733_Group3A_50dpi_RV_bottom_278_B_C4_P141.mzXML	733	Group3A	infected	50	RV_bottom	C4	P141	0.021154738
X733_Group3A_50dpi_RV_top_278_B_C4_P137.mzXML	733	Group3A	infected	50	RV_top	C4	P137	0.020430639
X734_Group3A_50dpi_LA_279_B_C5_P121.mzXML	734	Group3A	infected	50	LA	C5	P121	0.037967334
X734_Group3A_50dpi_LV_bottom_279_B_C5_P133.mzXML	734	Group3A	infected	50	LV_bottom	C5	P133	0.085901574
X734_Group3A_50dpi_LV_top_279_B_C5_P129.mzXML	734	Group3A	infected	50	LV_top	C5	P129	0.003633238
X734_Group3A_50dpi_RA_279_B_C5_P125.mzXML	734	Group3A	infected	50	RA	C5	P125	0.049367633
X734_Group3A_50dpi_RV_bottom_279_B_C5_P141.mzXML	734	Group3A	infected	50	RV_bottom	C5	P141	0.02524288
X734_Group3A_50dpi_RV_top_279_B_C5_P137.mzXML	734	Group3A	infected	50	RV_top	C5	P137	0.026463537
X735_Group3A_50dpi_LA_280_B_C6_P121.mzXML	735	Group3A	infected	50	LA	C6	P121	0.034493079
X735_Group3A_50dpi_LV_bottom_280_B_C6_P133.mzXML	735	Group3A	infected	50	LV_bottom	C6	P133	0.002154601
X735_Group3A_50dpi_LV_top_280_B_C6_P129.mzXML	735	Group3A	infected	50	LV_top	C6	P129	0.011430099
X735_Group3A_50dpi_RA_280_B_C6_P125.mzXML	735	Group3A	infected	50	RA	C6	P125	0.0496
X735_Group3A_50dpi_RV_bottom_280_B_C6_P141.mzXML	735	Group3A	infected	50	RV_bottom	C6	P141	0.052720006
X735_Group3A_50dpi_RV_top_280_B_C6_P137.mzXML	735	Group3A	infected	50	RV_top	C6	P137	0.01601921
X736_Group3B_70dpi_LA_306_B_E8_P121.mzXML	736	Group3B	infected	75	LA	E8	P121	0.0451
X736_Group3B_70dpi_LV_bottom_306_B_E8_P133.mzXML	736	Group3B	infected	75	LV_bottom	E8	P133	0.0848
X736_Group3B_70dpi_LV_top_306_B_E8_P129.mzXML	736	Group3B	infected	75	LV_top	E8	P129	0.062070026
X736_Group3B_70dpi_RA_306_B_E8_P125.mzXML	736	Group3B	infected	75	RA	E8	P125	0.070453291
X736_Group3B_70dpi_RV_bottom_306_B_E8_P141.mzXML	736	Group3B	infected	75	RV_bottom	E8	P141	0.04103839
X736_Group3B_70dpi_RV_top_306_B_E8_P137.mzXML	736	Group3B	infected	75	RV_top	E8	P137	0.031533887
X737_Group3B_70dpi_LA_307_B_E9_P121.mzXML	737	Group3B	infected	75	LA	E9	P121	0.0389
X737_Group3B_70dpi_LV_bottom_307_B_E9_P133.mzXML	737	Group3B	infected	75	LV_bottom	E9	P133	0.0922
X737_Group3B_70dpi_LV_top_307_B_E9_P129.mzXML	737	Group3B	infected	75	LV_top	E9	P129	0.074030557
X737_Group3B_70dpi_RA_307_B_E9_P125.mzXML	737	Group3B	infected	75	RA	E9	P125	0.0674
X737_Group3B_70dpi_RV_bottom_307_B_E9_P141.mzXML	737	Group3B	infected	75	RV_bottom	E9	P141	0.042548567
X737_Group3B_70dpi_RV_top_307_B_E9_P137.mzXML	737	Group3B	infected	75	RV_top	E9	P137	0.0445
X738_Group3B_70dpi_LA_308_B_E10_P121.mzXML	738	Group3B	infected	75	LA	E10	P121	0.0519
X738_Group3B_70dpi_LV_bottom_308_B_E10_P133.mzXML	738	Group3B	infected	75	LV_bottom	E10	P133	0.090417655
X738_Group3B_70dpi_LV_top_308_B_E10_P129.mzXML	738	Group3B	infected	75	LV_top	E10	P129	0.0514
X738_Group3B_70dpi_RA_308_B_E10_P125.mzXML	738	Group3B	infected	75	RA	E10	P125	0.049121214
X738_Group3B_70dpi_RV_bottom_308_B_E10_P141.mzXML	738	Group3B	infected	75	RV_bottom	E10	P141	0.051611217
X738_Group3B_70dpi_RV_top_308_B_E10_P137.mzXML	738	Group3B	infected	75	RV_top	E10	P137	0.025377334
X739_Group3B_70dpi_LA_309_B_E11_P121.mzXML	739	Group3B	infected	75	LA	E11	P121	0.0675
X739_Group3B_70dpi_LV_bottom_309_B_E11_P133.mzXML	739	Group3B	infected	75	LV_bottom	E11	P133	0.08517997
X739_Group3B_70dpi_LV_top_309_B_E11_P129.mzXML	739	Group3B	infected	75	LV_top	E11	P129	0.034874949
X739_Group3B_70dpi_RA_309_B_E11_P125.mzXML	739	Group3B	infected	75	RA	E11	P125	0.089907552
X739_Group3B_70dpi_RV_bottom_309_B_E11_P141.mzXML	739	Group3B	infected	75	RV_bottom	E11	P141	0.052027629
X739_Group3B_70dpi_RV_top_309_B_E11_P137.mzXML	739	Group3B	infected	75	RV_top	E11	P137	0.028752269
X740_Group3B_70dpi_LA_310_B_E12_P121.mzXML	740	Group3B	infected	75	LA	E12	P121	0.0544
X740_Group3B_70dpi_LV_bottom_310_B_E12_P133.mzXML	740	Group3B	infected	75	LV_bottom	E12	P133	0.109
X740_Group3B_70dpi_LV_top_310_B_E12_P129.mzXML	740	Group3B	infected	75	LV_top	E12	P129	0.039065066
X740_Group3B_70dpi_RA_310_B_E12_P125.mzXML	740	Group3B	infected	75	RA	E12	P125	0.0568
X740_Group3B_70dpi_RV_bottom_310_B_E12_P141.mzXML	740	Group3B	infected	75	RV_bottom	E12	P141	0.068178548
X740_Group3B_70dpi_RV_top_310_B_E12_P137.mzXML	740	Group3B	infected	75	RV_top	E12	P137	0.040653036
X751_Group3E_142dpi_LA_226_G_F6_P120.mzXML	751	Group3E	infected	142	LA	F6	P120	0.044541451
X751_Group3E_142dpi_LV_bottom_226_G_F6_P132.mzXML	751	Group3E	infected	142	LV_bottom	F6	P132	0.04887115
X751_Group3E_142dpi_LV_top_226_G_F6_P128.mzXML	751	Group3E	infected	142	LV_top	F6	P128	0.083573679
X751_Group3E_142dpi_RA_226_G_F6_P124.mzXML	751	Group3E	infected	142	RA	F6	P124	0.055708437
X751_Group3E_142dpi_RV_bottom_226_G_F6_P140.mzXML	751	Group3E	infected	142	RV_bottom	F6	P140	0.01814751
X751_Group3E_142dpi_RV_top_226_G_F6_P136.mzXML	751	Group3E	infected	142	RV_top	F6	P136	0.042069384
X752_Group3E_142dpi_LA_227_G_F7_P120.mzXML	752	Group3E	infected	142	LA	F7	P120	0.047333465
X752_Group3E_142dpi_LV_bottom_227_G_F7_P132.mzXML	752	Group3E	infected	142	LV_bottom	F7	P132	0.02700585
X752_Group3E_142dpi_LV_top_227_G_F7_P128.mzXML	752	Group3E	infected	142	LV_top	F7	P128	0.092276787
X752_Group3E_142dpi_RA_227_G_F7_P124.mzXML	752	Group3E	infected	142	RA	F7	P124	0.0536
X752_Group3E_142dpi_RV_bottom_227_G_F7_P140.mzXML	752	Group3E	infected	142	RV_bottom	F7	P140	0.006900587
X752_Group3E_142dpi_RV_top_227_G_F7_P136.mzXML	752	Group3E	infected	142	RV_top	F7	P136	0.019862499
X753_Group3E_142dpi_LA_228_G_F8_P120.mzXML	753	Group3E	infected	142	LA	F8	P120	0.0226
X753_Group3E_142dpi_LV_bottom_228_G_F8_P132.mzXML	753	Group3E	infected	142	LV_bottom	F8	P132	0.037566264
X753_Group3E_142dpi_LV_top_228_G_F8_P128.mzXML	753	Group3E	infected	142	LV_top	F8	P128	0.056156642
X753_Group3E_142dpi_RA_228_G_F8_P124.mzXML	753	Group3E	infected	142	RA	F8	P124	0.03210494
X753_Group3E_142dpi_RV_bottom_228_G_F8_P140.mzXML	753	Group3E	infected	142	RV_bottom	F8	P140	0.01562038
X753_Group3E_142dpi_RV_top_228_G_F8_P136.mzXML	753	Group3E	infected	142	RV_top	F8	P136	0.024944813
X754_Group3E_142dpi_LA_229_G_F9_P120.mzXML	754	Group3E	infected	142	LA	F9	P120	0.027668367
X754_Group3E_142dpi_LV_bottom_229_G_F9_P132.mzXML	754	Group3E	infected	142	LV_bottom	F9	P132	0.029761619
X754_Group3E_142dpi_LV_top_229_G_F9_P128.mzXML	754	Group3E	infected	142	LV_top	F9	P128	0.069099617
X754_Group3E_142dpi_RA_229_G_F9_P124.mzXML	754	Group3E	infected	142	RA	F9	P124	0.0325316
X754_Group3E_142dpi_RV_bottom_229_G_F9_P140.mzXML	754	Group3E	infected	142	RV_bottom	F9	P140	0.012824873
X754_Group3E_142dpi_RV_top_229_G_F9_P136.mzXML	754	Group3E	infected	142	RV_top	F9	P136	0.017892875
X755_Group3E_142dpi_LA_230_G_F10_P120.mzXML	755	Group3E	infected	142	LA	F10	P120	0.019350759
X755_Group3E_142dpi_LV_bottom_230_G_F10_P132.mzXML	755	Group3E	infected	142	LV_bottom	F10	P132	0.028640664
X755_Group3E_142dpi_LV_top_230_G_F10_P128.mzXML	755	Group3E	infected	142	LV_top	F10	P128	0.0541
X755_Group3E_142dpi_RA_230_G_F10_P124.mzXML	755	Group3E	infected	142	RA	F10	P124	0.0478
X755_Group3E_142dpi_RV_bottom_230_G_F10_P140.mzXML	755	Group3E	infected	142	RV_bottom	F10	P140	0.01153915
X755_Group3E_142dpi_RV_top_230_G_F10_P136.mzXML	755	Group3E	infected	142	RV_top	F10	P136	0.018483706
