# Supplementary material for: Localized cardiac small molecule trajectories and persistent chemical sequelae in experimental Chagas disease
Source: Nat Commun. 2023 Oct 25;14:6769. doi: 10.1038/s41467-023-42247-w (PMC10600178; doi:10.1038/s41467-023-42247-w)
Supplement: Supplementary file 8 — Source data [file 41467_2023_42247_MOESM8_ESM.zip › source-data/Supplementary_Figure_19/Supplementary_Figure_19.csv]

filename	MouseID	Treatmentgroup	status	DPI	organ	well_position	plate	mass_600
X501_Group1A_50dpi_LA_251_B_A1_P121.mzXML	501	Group1A	naive	50	LA	A1	P121	0.00076056
X501_Group1A_50dpi_LV_bottom_251_B_A1_P133.mzXML	501	Group1A	naive	50	LV_bottom	A1	P133	0.000970399
X501_Group1A_50dpi_LV_top_251_B_A1_P129.mzXML	501	Group1A	naive	50	LV_top	A1	P129	0.003061546
X501_Group1A_50dpi_RA_251_B_A1_P125.mzXML	501	Group1A	naive	50	RA	A1	P125	0.001158695
X501_Group1A_50dpi_RV_bottom_251_B_A1_P141.mzXML	501	Group1A	naive	50	RV_bottom	A1	P141	0.000742324
X501_Group1A_50dpi_RV_top_251_B_A1_P137.mzXML	501	Group1A	naive	50	RV_top	A1	P137	7.86E-05
X502_Group1A_50dpi_LA_252_B_A2_P121.mzXML	502	Group1A	naive	50	LA	A2	P121	0.001677424
X502_Group1A_50dpi_LV_bottom_252_B_A2_P133.mzXML	502	Group1A	naive	50	LV_bottom	A2	P133	0.002993028
X502_Group1A_50dpi_LV_top_252_B_A2_P129.mzXML	502	Group1A	naive	50	LV_top	A2	P129	0.001904863
X502_Group1A_50dpi_RA_252_B_A2_P125.mzXML	502	Group1A	naive	50	RA	A2	P125	0.000571394
X502_Group1A_50dpi_RV_bottom_252_B_A2_P141.mzXML	502	Group1A	naive	50	RV_bottom	A2	P141	0.00244645
X502_Group1A_50dpi_RV_top_252_B_A2_P137.mzXML	502	Group1A	naive	50	RV_top	A2	P137	0.000675094
X503_Group1A_50dpi_LA_253_B_A3_P121.mzXML	503	Group1A	naive	50	LA	A3	P121	0.000937343
X503_Group1A_50dpi_LV_bottom_253_B_A3_P133.mzXML	503	Group1A	naive	50	LV_bottom	A3	P133	0.003911717
X503_Group1A_50dpi_LV_top_253_B_A3_P129.mzXML	503	Group1A	naive	50	LV_top	A3	P129	0.002197743
X503_Group1A_50dpi_RA_253_B_A3_P125.mzXML	503	Group1A	naive	50	RA	A3	P125	0.000426553
X503_Group1A_50dpi_RV_bottom_253_B_A3_P141.mzXML	503	Group1A	naive	50	RV_bottom	A3	P141	0.001007878
X503_Group1A_50dpi_RV_top_253_B_A3_P137.mzXML	503	Group1A	naive	50	RV_top	A3	P137	0.000535181
X504_Group1A_50dpi_LA_254_B_A4_P121.mzXML	504	Group1A	naive	50	LA	A4	P121	0.00125422
X504_Group1A_50dpi_LV_bottom_254_B_A4_P133.mzXML	504	Group1A	naive	50	LV_bottom	A4	P133	0.004994654
X504_Group1A_50dpi_LV_top_254_B_A4_P129.mzXML	504	Group1A	naive	50	LV_top	A4	P129	0.002840599
X504_Group1A_50dpi_RA_254_B_A4_P125.mzXML	504	Group1A	naive	50	RA	A4	P125	0.000282014
X504_Group1A_50dpi_RV_bottom_254_B_A4_P141.mzXML	504	Group1A	naive	50	RV_bottom	A4	P141	0.001037871
X504_Group1A_50dpi_RV_top_254_B_A4_P137.mzXML	504	Group1A	naive	50	RV_top	A4	P137	0.000900666
X505_Group1A_50dpi_LA_255_B_A5_P121.mzXML	505	Group1A	naive	50	LA	A5	P121	0.001179035
X505_Group1A_50dpi_LV_bottom_255_B_A5_P133.mzXML	505	Group1A	naive	50	LV_bottom	A5	P133	0.00408695
X505_Group1A_50dpi_LV_top_255_B_A5_P129.mzXML	505	Group1A	naive	50	LV_top	A5	P129	0.002835057
X505_Group1A_50dpi_RA_255_B_A5_P125.mzXML	505	Group1A	naive	50	RA	A5	P125	0.000438144
X505_Group1A_50dpi_RV_bottom_255_B_A5_P141.mzXML	505	Group1A	naive	50	RV_bottom	A5	P141	0.000746064
X505_Group1A_50dpi_RV_top_255_B_A5_P137.mzXML	505	Group1A	naive	50	RV_top	A5	P137	0.001060644
X506_Group1B_70dpi_LA_281_B_C7_P121.mzXML	506	Group1B	naive	75	LA	C7	P121	0.000556131
X506_Group1B_70dpi_LV_bottom_281_B_C7_P133.mzXML	506	Group1B	naive	75	LV_bottom	C7	P133	0.002967751
X506_Group1B_70dpi_LV_top_281_B_C7_P129.mzXML	506	Group1B	naive	75	LV_top	C7	P129	0.003303184
X506_Group1B_70dpi_RA_281_B_C7_P125.mzXML	506	Group1B	naive	75	RA	C7	P125	0.000276647
X506_Group1B_70dpi_RV_bottom_281_B_C7_P141.mzXML	506	Group1B	naive	75	RV_bottom	C7	P141	0.000656095
X506_Group1B_70dpi_RV_top_281_B_C7_P137.mzXML	506	Group1B	naive	75	RV_top	C7	P137	0.000521709
X507_Group1B_70dpi_LA_282_B_C8_P121.mzXML	507	Group1B	naive	75	LA	C8	P121	0.001154099
X507_Group1B_70dpi_LV_bottom_282_B_C8_P133.mzXML	507	Group1B	naive	75	LV_bottom	C8	P133	0.00276356
X507_Group1B_70dpi_LV_top_282_B_C8_P129.mzXML	507	Group1B	naive	75	LV_top	C8	P129	0.001732098
X507_Group1B_70dpi_RA_282_B_C8_P125.mzXML	507	Group1B	naive	75	RA	C8	P125	0.000477393
X507_Group1B_70dpi_RV_bottom_282_B_C8_P141.mzXML	507	Group1B	naive	75	RV_bottom	C8	P141	0.000247683
X507_Group1B_70dpi_RV_top_282_B_C8_P137.mzXML	507	Group1B	naive	75	RV_top	C8	P137	0.000176998
X508_Group1B_70dpi_LA_283_B_C9_P121.mzXML	508	Group1B	naive	75	LA	C9	P121	0.001034894
X508_Group1B_70dpi_LV_bottom_283_B_C9_P133.mzXML	508	Group1B	naive	75	LV_bottom	C9	P133	0.003233173
X508_Group1B_70dpi_LV_top_283_B_C9_P129.mzXML	508	Group1B	naive	75	LV_top	C9	P129	0.002343598
X508_Group1B_70dpi_RA_283_B_C9_P125.mzXML	508	Group1B	naive	75	RA	C9	P125	0.000413115
X508_Group1B_70dpi_RV_bottom_283_B_C9_P141.mzXML	508	Group1B	naive	75	RV_bottom	C9	P141	0.00044875
X508_Group1B_70dpi_RV_top_283_B_C9_P137.mzXML	508	Group1B	naive	75	RV_top	C9	P137	0.000669473
X509_Group1B_70dpi_LA_284_B_C10_P121.mzXML	509	Group1B	naive	75	LA	C10	P121	0.001274772
X509_Group1B_70dpi_LV_bottom_284_B_C10_P133.mzXML	509	Group1B	naive	75	LV_bottom	C10	P133	0.000337286
X509_Group1B_70dpi_LV_top_284_B_C10_P129.mzXML	509	Group1B	naive	75	LV_top	C10	P129	0.002205949
X509_Group1B_70dpi_RA_284_B_C10_P125.mzXML	509	Group1B	naive	75	RA	C10	P125	0.000551592
X509_Group1B_70dpi_RV_bottom_284_B_C10_P141.mzXML	509	Group1B	naive	75	RV_bottom	C10	P141	0
X509_Group1B_70dpi_RV_top_284_B_C10_P137.mzXML	509	Group1B	naive	75	RV_top	C10	P137	0.000259646
X510_Group1B_70dpi_LA_285_B_C11_P121.mzXML	510	Group1B	naive	75	LA	C11	P121	0.000851339
X510_Group1B_70dpi_LV_bottom_285_B_C11_P133.mzXML	510	Group1B	naive	75	LV_bottom	C11	P133	0.00073616
X510_Group1B_70dpi_LV_top_285_B_C11_P129.mzXML	510	Group1B	naive	75	LV_top	C11	P129	0.003146978
X510_Group1B_70dpi_RA_285_B_C11_P125.mzXML	510	Group1B	naive	75	RA	C11	P125	0.000331893
X510_Group1B_70dpi_RV_bottom_285_B_C11_P141.mzXML	510	Group1B	naive	75	RV_bottom	C11	P141	8.40E-05
X510_Group1B_70dpi_RV_top_285_B_C11_P137.mzXML	510	Group1B	naive	75	RV_top	C11	P137	0.000487923
X511_Group1C_142dpi_LA_161_G_A1_P120.mzXML	511	Group1C	naive	142	LA	A1	P120	0.001422083
X511_Group1C_142dpi_LV_bottom_161_G_A1_P132.mzXML	511	Group1C	naive	142	LV_bottom	A1	P132	0.002684053
X511_Group1C_142dpi_LV_top_161_G_A1_P128.mzXML	511	Group1C	naive	142	LV_top	A1	P128	0.002550993
X511_Group1C_142dpi_RA_161_G_A1_P124.mzXML	511	Group1C	naive	142	RA	A1	P124	0.000415632
X511_Group1C_142dpi_RV_bottom_161_G_A1_P140.mzXML	511	Group1C	naive	142	RV_bottom	A1	P140	0
X511_Group1C_142dpi_RV_top_161_G_A1_P136.mzXML	511	Group1C	naive	142	RV_top	A1	P136	0.000100362
X512_Group1C_142dpi_LA_162_G_A2_P120.mzXML	512	Group1C	naive	142	LA	A2	P120	0.001064818
X512_Group1C_142dpi_LV_bottom_162_G_A2_P132.mzXML	512	Group1C	naive	142	LV_bottom	A2	P132	0.0029983
X512_Group1C_142dpi_LV_top_162_G_A2_P128.mzXML	512	Group1C	naive	142	LV_top	A2	P128	0.001798692
X512_Group1C_142dpi_RA_162_G_A2_P124.mzXML	512	Group1C	naive	142	RA	A2	P124	0.000906489
X512_Group1C_142dpi_RV_bottom_162_G_A2_P140.mzXML	512	Group1C	naive	142	RV_bottom	A2	P140	7.17E-05
X512_Group1C_142dpi_RV_top_162_G_A2_P136.mzXML	512	Group1C	naive	142	RV_top	A2	P136	0.000454363
X513_Group1C_142dpi_LA_163_G_A3_P120.mzXML	513	Group1C	naive	142	LA	A3	P120	0.000641467
X513_Group1C_142dpi_LV_bottom_163_G_A3_P132.mzXML	513	Group1C	naive	142	LV_bottom	A3	P132	0.001726274
X513_Group1C_142dpi_LV_top_163_G_A3_P128.mzXML	513	Group1C	naive	142	LV_top	A3	P128	0.004499186
X513_Group1C_142dpi_RA_163_G_A3_P124.mzXML	513	Group1C	naive	142	RA	A3	P124	0.001419182
X513_Group1C_142dpi_RV_bottom_163_G_A3_P140.mzXML	513	Group1C	naive	142	RV_bottom	A3	P140	0
X513_Group1C_142dpi_RV_top_163_G_A3_P136.mzXML	513	Group1C	naive	142	RV_top	A3	P136	0.000964191
X514_Group1C_142dpi_LA_164_G_A4_P120.mzXML	514	Group1C	naive	142	LA	A4	P120	0.002287018
X514_Group1C_142dpi_LV_bottom_164_G_A4_P132.mzXML	514	Group1C	naive	142	LV_bottom	A4	P132	0.001976908
X514_Group1C_142dpi_LV_top_164_G_A4_P128.mzXML	514	Group1C	naive	142	LV_top	A4	P128	0.00132241
X514_Group1C_142dpi_RA_164_G_A4_P124.mzXML	514	Group1C	naive	142	RA	A4	P124	0.00091083
X514_Group1C_142dpi_RV_bottom_164_G_A4_P140.mzXML	514	Group1C	naive	142	RV_bottom	A4	P140	0.000228515
X514_Group1C_142dpi_RV_top_164_G_A4_P136.mzXML	514	Group1C	naive	142	RV_top	A4	P136	0.000388447
X515_Group1C_142dpi_LA_165_G_A5_P120.mzXML	515	Group1C	naive	142	LA	A5	P120	0.001113023
X515_Group1C_142dpi_LV_bottom_165_G_A5_P132.mzXML	515	Group1C	naive	142	LV_bottom	A5	P132	0.002110626
X515_Group1C_142dpi_LV_top_165_G_A5_P128.mzXML	515	Group1C	naive	142	LV_top	A5	P128	0.00346371
X515_Group1C_142dpi_RA_165_G_A5_P124.mzXML	515	Group1C	naive	142	RA	A5	P124	0.001071729
X515_Group1C_142dpi_RV_bottom_165_G_A5_P140.mzXML	515	Group1C	naive	142	RV_bottom	A5	P140	0.000521923
X515_Group1C_142dpi_RV_top_165_G_A5_P136.mzXML	515	Group1C	naive	142	RV_top	A5	P136	0.000908792
X521_Group1A_50dpi_LA_256_B_A6_P121.mzXML	521	Group1A	naive	50	LA	A6	P121	0.001097703
X521_Group1A_50dpi_LV_bottom_256_B_A6_P133.mzXML	521	Group1A	naive	50	LV_bottom	A6	P133	0.003954718
X521_Group1A_50dpi_LV_top_256_B_A6_P129.mzXML	521	Group1A	naive	50	LV_top	A6	P129	0.002012212
X521_Group1A_50dpi_RA_256_B_A6_P125.mzXML	521	Group1A	naive	50	RA	A6	P125	0.000199671
X521_Group1A_50dpi_RV_bottom_256_B_A6_P141.mzXML	521	Group1A	naive	50	RV_bottom	A6	P141	0.0006811
X521_Group1A_50dpi_RV_top_256_B_A6_P137.mzXML	521	Group1A	naive	50	RV_top	A6	P137	0.000790152
X522_Group1A_50dpi_LA_257_B_A7_P121.mzXML	522	Group1A	naive	50	LA	A7	P121	0.001938458
X522_Group1A_50dpi_LV_bottom_257_B_A7_P133.mzXML	522	Group1A	naive	50	LV_bottom	A7	P133	0.000696963
X522_Group1A_50dpi_LV_top_257_B_A7_P129.mzXML	522	Group1A	naive	50	LV_top	A7	P129	0.003536759
X522_Group1A_50dpi_RA_257_B_A7_P125.mzXML	522	Group1A	naive	50	RA	A7	P125	0.000518243
X522_Group1A_50dpi_RV_bottom_257_B_A7_P141.mzXML	522	Group1A	naive	50	RV_bottom	A7	P141	0.0002404
X522_Group1A_50dpi_RV_top_257_B_A7_P137.mzXML	522	Group1A	naive	50	RV_top	A7	P137	0.001101745
X523_Group1A_50dpi_LA_258_B_A8_P121.mzXML	523	Group1A	naive	50	LA	A8	P121	0.001036401
X523_Group1A_50dpi_LV_bottom_258_B_A8_P133.mzXML	523	Group1A	naive	50	LV_bottom	A8	P133	0.003768263
X523_Group1A_50dpi_LV_top_258_B_A8_P129.mzXML	523	Group1A	naive	50	LV_top	A8	P129	0.003266375
X523_Group1A_50dpi_RA_258_B_A8_P125.mzXML	523	Group1A	naive	50	RA	A8	P125	0.000216445
X523_Group1A_50dpi_RV_bottom_258_B_A8_P141.mzXML	523	Group1A	naive	50	RV_bottom	A8	P141	0.000737746
X523_Group1A_50dpi_RV_top_258_B_A8_P137.mzXML	523	Group1A	naive	50	RV_top	A8	P137	0.000278138
X524_Group1A_50dpi_LA_259_B_A9_P121.mzXML	524	Group1A	naive	50	LA	A9	P121	0.001116448
X524_Group1A_50dpi_LV_bottom_259_B_A9_P133.mzXML	524	Group1A	naive	50	LV_bottom	A9	P133	0.004363859
X524_Group1A_50dpi_LV_top_259_B_A9_P129.mzXML	524	Group1A	naive	50	LV_top	A9	P129	0.002828719
X524_Group1A_50dpi_RA_259_B_A9_P125.mzXML	524	Group1A	naive	50	RA	A9	P125	0.000297419
X524_Group1A_50dpi_RV_bottom_259_B_A9_P141.mzXML	524	Group1A	naive	50	RV_bottom	A9	P141	0.000675702
X524_Group1A_50dpi_RV_top_259_B_A9_P137.mzXML	524	Group1A	naive	50	RV_top	A9	P137	0.000882643
X525_Group1A_50dpi_LA_260_B_A10_P121.mzXML	525	Group1A	naive	50	LA	A10	P121	0.001470124
X525_Group1A_50dpi_LV_bottom_260_B_A10_P133.mzXML	525	Group1A	naive	50	LV_bottom	A10	P133	0.00420788
X525_Group1A_50dpi_LV_top_260_B_A10_P129.mzXML	525	Group1A	naive	50	LV_top	A10	P129	0.001755914
X525_Group1A_50dpi_RA_260_B_A10_P125.mzXML	525	Group1A	naive	50	RA	A10	P125	0.000306593
X525_Group1A_50dpi_RV_bottom_260_B_A10_P141.mzXML	525	Group1A	naive	50	RV_bottom	A10	P141	0.000591586
X525_Group1A_50dpi_RV_top_260_B_A10_P137.mzXML	525	Group1A	naive	50	RV_top	A10	P137	0.001159012
X526_Group1B_70dpi_LA_286_B_C12_P121.mzXML	526	Group1B	naive	75	LA	C12	P121	0.000635305
X526_Group1B_70dpi_LV_bottom_286_B_C12_P133.mzXML	526	Group1B	naive	75	LV_bottom	C12	P133	0.002716652
X526_Group1B_70dpi_LV_top_286_B_C12_P129.mzXML	526	Group1B	naive	75	LV_top	C12	P129	0.000921003
X526_Group1B_70dpi_RA_286_B_C12_P125.mzXML	526	Group1B	naive	75	RA	C12	P125	0.000239692
X526_Group1B_70dpi_RV_bottom_286_B_C12_P141.mzXML	526	Group1B	naive	75	RV_bottom	C12	P141	0.000285631
X526_Group1B_70dpi_RV_top_286_B_C12_P137.mzXML	526	Group1B	naive	75	RV_top	C12	P137	0
X527_Group1B_70dpi_LA_287_B_D1_P121.mzXML	527	Group1B	naive	75	LA	D1	P121	0.000774923
X527_Group1B_70dpi_LV_bottom_287_B_D1_P133.mzXML	527	Group1B	naive	75	LV_bottom	D1	P133	0.003201121
X527_Group1B_70dpi_LV_top_287_B_D1_P129.mzXML	527	Group1B	naive	75	LV_top	D1	P129	0.001977188
X527_Group1B_70dpi_RA_287_B_D1_P125.mzXML	527	Group1B	naive	75	RA	D1	P125	0.00034578
X527_Group1B_70dpi_RV_bottom_287_B_D1_P141.mzXML	527	Group1B	naive	75	RV_bottom	D1	P141	0
X527_Group1B_70dpi_RV_top_287_B_D1_P137.mzXML	527	Group1B	naive	75	RV_top	D1	P137	0.000170324
X528_Group1B_70dpi_LA_288_B_D2_P121.mzXML	528	Group1B	naive	75	LA	D2	P121	0.00148998
X528_Group1B_70dpi_LV_bottom_288_B_D2_P133.mzXML	528	Group1B	naive	75	LV_bottom	D2	P133	0.002047455
X528_Group1B_70dpi_LV_top_288_B_D2_P129.mzXML	528	Group1B	naive	75	LV_top	D2	P129	0.001235786
X528_Group1B_70dpi_RA_288_B_D2_P125.mzXML	528	Group1B	naive	75	RA	D2	P125	0.000674319
X528_Group1B_70dpi_RV_bottom_288_B_D2_P141.mzXML	528	Group1B	naive	75	RV_bottom	D2	P141	0.000389387
X528_Group1B_70dpi_RV_top_288_B_D2_P137.mzXML	528	Group1B	naive	75	RV_top	D2	P137	0.000670253
X529_Group1B_70dpi_LA_289_B_D3_P121.mzXML	529	Group1B	naive	75	LA	D3	P121	0.000998169
X529_Group1B_70dpi_LV_bottom_289_B_D3_P133.mzXML	529	Group1B	naive	75	LV_bottom	D3	P133	0.003267867
X529_Group1B_70dpi_LV_top_289_B_D3_P129.mzXML	529	Group1B	naive	75	LV_top	D3	P129	0.001266525
X529_Group1B_70dpi_RA_289_B_D3_P125.mzXML	529	Group1B	naive	75	RA	D3	P125	0.000768303
X529_Group1B_70dpi_RV_bottom_289_B_D3_P141.mzXML	529	Group1B	naive	75	RV_bottom	D3	P141	0.000671257
X529_Group1B_70dpi_RV_top_289_B_D3_P137.mzXML	529	Group1B	naive	75	RV_top	D3	P137	0.000713878
X530_Group1B_70dpi_LA_290_B_D4_P121.mzXML	530	Group1B	naive	75	LA	D4	P121	0.001052989
X530_Group1B_70dpi_LV_bottom_290_B_D4_P133.mzXML	530	Group1B	naive	75	LV_bottom	D4	P133	0.002897446
X530_Group1B_70dpi_LV_top_290_B_D4_P129.mzXML	530	Group1B	naive	75	LV_top	D4	P129	0.002603262
X530_Group1B_70dpi_RA_290_B_D4_P125.mzXML	530	Group1B	naive	75	RA	D4	P125	0.000437211
X530_Group1B_70dpi_RV_bottom_290_B_D4_P141.mzXML	530	Group1B	naive	75	RV_bottom	D4	P141	0.000415546
X530_Group1B_70dpi_RV_top_290_B_D4_P137.mzXML	530	Group1B	naive	75	RV_top	D4	P137	0.000472105
X531_Group1C_142dpi_LA_166_G_A6_P120.mzXML	531	Group1C	naive	142	LA	A6	P120	0.001191404
X531_Group1C_142dpi_LV_bottom_166_G_A6_P132.mzXML	531	Group1C	naive	142	LV_bottom	A6	P132	0.001690467
X531_Group1C_142dpi_LV_top_166_G_A6_P128.mzXML	531	Group1C	naive	142	LV_top	A6	P128	0.003290438
X531_Group1C_142dpi_RA_166_G_A6_P124.mzXML	531	Group1C	naive	142	RA	A6	P124	0.0009383
X531_Group1C_142dpi_RV_bottom_166_G_A6_P140.mzXML	531	Group1C	naive	142	RV_bottom	A6	P140	0.000296114
X531_Group1C_142dpi_RV_top_166_G_A6_P136.mzXML	531	Group1C	naive	142	RV_top	A6	P136	5.19E-05
X532_Group1C_142dpi_LA_167_G_A7_P120.mzXML	532	Group1C	naive	142	LA	A7	P120	0.001768802
X532_Group1C_142dpi_LV_bottom_167_G_A7_P132.mzXML	532	Group1C	naive	142	LV_bottom	A7	P132	0.002358184
X532_Group1C_142dpi_LV_top_167_G_A7_P128.mzXML	532	Group1C	naive	142	LV_top	A7	P128	0.002248258
X532_Group1C_142dpi_RA_167_G_A7_P124.mzXML	532	Group1C	naive	142	RA	A7	P124	0.000211087
X532_Group1C_142dpi_RV_bottom_167_G_A7_P140.mzXML	532	Group1C	naive	142	RV_bottom	A7	P140	6.99E-05
X532_Group1C_142dpi_RV_top_167_G_A7_P136.mzXML	532	Group1C	naive	142	RV_top	A7	P136	6.20E-05
X533_Group1C_142dpi_LA_168_G_A8_P120.mzXML	533	Group1C	naive	142	LA	A8	P120	0.000327913
X533_Group1C_142dpi_LV_bottom_168_G_A8_P132.mzXML	533	Group1C	naive	142	LV_bottom	A8	P132	0.002264667
X533_Group1C_142dpi_LV_top_168_G_A8_P128.mzXML	533	Group1C	naive	142	LV_top	A8	P128	0.001863646
X533_Group1C_142dpi_RA_168_G_A8_P124.mzXML	533	Group1C	naive	142	RA	A8	P124	0.001267203
X533_Group1C_142dpi_RV_bottom_168_G_A8_P140.mzXML	533	Group1C	naive	142	RV_bottom	A8	P140	0.000258726
X533_Group1C_142dpi_RV_top_168_G_A8_P136.mzXML	533	Group1C	naive	142	RV_top	A8	P136	0
X534_Group1C_142dpi_LA_169_G_A9_P120.mzXML	534	Group1C	naive	142	LA	A9	P120	0.001968751
X534_Group1C_142dpi_LV_bottom_169_G_A9_P132.mzXML	534	Group1C	naive	142	LV_bottom	A9	P132	0.001895897
X534_Group1C_142dpi_LV_top_169_G_A9_P128.mzXML	534	Group1C	naive	142	LV_top	A9	P128	0.001902407
X534_Group1C_142dpi_RA_169_G_A9_P124.mzXML	534	Group1C	naive	142	RA	A9	P124	0.0001523
X534_Group1C_142dpi_RV_bottom_169_G_A9_P140.mzXML	534	Group1C	naive	142	RV_bottom	A9	P140	0.000340055
X534_Group1C_142dpi_RV_top_169_G_A9_P136.mzXML	534	Group1C	naive	142	RV_top	A9	P136	0.000339953
X535_Group1C_142dpi_LA_170_G_A10_P120.mzXML	535	Group1C	naive	142	LA	A10	P120	0.001361898
X535_Group1C_142dpi_LV_bottom_170_G_A10_P132.mzXML	535	Group1C	naive	142	LV_bottom	A10	P132	0.001181785
X535_Group1C_142dpi_LV_top_170_G_A10_P128.mzXML	535	Group1C	naive	142	LV_top	A10	P128	0.000720707
X535_Group1C_142dpi_RA_170_G_A10_P124.mzXML	535	Group1C	naive	142	RA	A10	P124	0.000581695
X535_Group1C_142dpi_RV_bottom_170_G_A10_P140.mzXML	535	Group1C	naive	142	RV_bottom	A10	P140	0.000392582
X535_Group1C_142dpi_RV_top_170_G_A10_P136.mzXML	535	Group1C	naive	142	RV_top	A10	P136	0.000483824
X541_Group1A_50dpi_LA_261_B_A11_P121.mzXML	541	Group1A	naive	50	LA	A11	P121	0.001078151
X541_Group1A_50dpi_LV_bottom_261_B_A11_P133.mzXML	541	Group1A	naive	50	LV_bottom	A11	P133	0.004759275
X541_Group1A_50dpi_LV_top_261_B_A11_P129.mzXML	541	Group1A	naive	50	LV_top	A11	P129	0.000530814
X541_Group1A_50dpi_RA_261_B_A11_P125.mzXML	541	Group1A	naive	50	RA	A11	P125	0.000452314
X541_Group1A_50dpi_RV_bottom_261_B_A11_P141.mzXML	541	Group1A	naive	50	RV_bottom	A11	P141	0.000219632
X541_Group1A_50dpi_RV_top_261_B_A11_P137.mzXML	541	Group1A	naive	50	RV_top	A11	P137	0.000488472
X542_Group1A_50dpi_LA_262_B_A12_P121.mzXML	542	Group1A	naive	50	LA	A12	P121	0.001184917
X542_Group1A_50dpi_LV_bottom_262_B_A12_P133.mzXML	542	Group1A	naive	50	LV_bottom	A12	P133	0.00380817
X542_Group1A_50dpi_LV_top_262_B_A12_P129.mzXML	542	Group1A	naive	50	LV_top	A12	P129	0.002629234
X542_Group1A_50dpi_RA_262_B_A12_P125.mzXML	542	Group1A	naive	50	RA	A12	P125	0.000272002
X542_Group1A_50dpi_RV_bottom_262_B_A12_P141.mzXML	542	Group1A	naive	50	RV_bottom	A12	P141	0.000669619
X542_Group1A_50dpi_RV_top_262_B_A12_P137.mzXML	542	Group1A	naive	50	RV_top	A12	P137	0.001120804
X543_Group1A_50dpi_LA_263_B_B1_P121.mzXML	543	Group1A	naive	50	LA	B1	P121	0.0005331
X543_Group1A_50dpi_LV_bottom_263_B_B1_P133.mzXML	543	Group1A	naive	50	LV_bottom	B1	P133	4.85E-05
X543_Group1A_50dpi_LV_top_263_B_B1_P129.mzXML	543	Group1A	naive	50	LV_top	B1	P129	0.003153289
X543_Group1A_50dpi_RA_263_B_B1_P125.mzXML	543	Group1A	naive	50	RA	B1	P125	0.000438219
X543_Group1A_50dpi_RV_bottom_263_B_B1_P141.mzXML	543	Group1A	naive	50	RV_bottom	B1	P141	0.0008103
X543_Group1A_50dpi_RV_top_263_B_B1_P137.mzXML	543	Group1A	naive	50	RV_top	B1	P137	0.001021527
X544_Group1A_50dpi_LA_264_B_B2_P121.mzXML	544	Group1A	naive	50	LA	B2	P121	0.001287547
X544_Group1A_50dpi_LV_bottom_264_B_B2_P133.mzXML	544	Group1A	naive	50	LV_bottom	B2	P133	0.003487371
X544_Group1A_50dpi_LV_top_264_B_B2_P129.mzXML	544	Group1A	naive	50	LV_top	B2	P129	0.003068487
X544_Group1A_50dpi_RA_264_B_B2_P125.mzXML	544	Group1A	naive	50	RA	B2	P125	0.000461578
X544_Group1A_50dpi_RV_bottom_264_B_B2_P141.mzXML	544	Group1A	naive	50	RV_bottom	B2	P141	0.001121079
X544_Group1A_50dpi_RV_top_264_B_B2_P137.mzXML	544	Group1A	naive	50	RV_top	B2	P137	0.001031437
X545_Group1A_50dpi_LA_265_B_B3_P121.mzXML	545	Group1A	naive	50	LA	B3	P121	0.00131815
X545_Group1A_50dpi_LV_bottom_265_B_B3_P133.mzXML	545	Group1A	naive	50	LV_bottom	B3	P133	0.003590402
X545_Group1A_50dpi_LV_top_265_B_B3_P129.mzXML	545	Group1A	naive	50	LV_top	B3	P129	0.003739091
X545_Group1A_50dpi_RA_265_B_B3_P125.mzXML	545	Group1A	naive	50	RA	B3	P125	0.0001258
X545_Group1A_50dpi_RV_bottom_265_B_B3_P141.mzXML	545	Group1A	naive	50	RV_bottom	B3	P141	0.001753933
X545_Group1A_50dpi_RV_top_265_B_B3_P137.mzXML	545	Group1A	naive	50	RV_top	B3	P137	0.000813447
X546_Group1B_70dpi_LA_291_B_D5_P121.mzXML	546	Group1B	naive	75	LA	D5	P121	0.00095931
X546_Group1B_70dpi_LV_bottom_291_B_D5_P133.mzXML	546	Group1B	naive	75	LV_bottom	D5	P133	0.003067693
X546_Group1B_70dpi_LV_top_291_B_D5_P129.mzXML	546	Group1B	naive	75	LV_top	D5	P129	0.004359015
X546_Group1B_70dpi_RA_291_B_D5_P125.mzXML	546	Group1B	naive	75	RA	D5	P125	0.000252998
X546_Group1B_70dpi_RV_bottom_291_B_D5_P141.mzXML	546	Group1B	naive	75	RV_bottom	D5	P141	6.83E-05
X546_Group1B_70dpi_RV_top_291_B_D5_P137.mzXML	546	Group1B	naive	75	RV_top	D5	P137	5.66E-05
X547_Group1B_70dpi_LA_292_B_D6_P121.mzXML	547	Group1B	naive	75	LA	D6	P121	0.000473833
X547_Group1B_70dpi_LV_bottom_292_B_D6_P133.mzXML	547	Group1B	naive	75	LV_bottom	D6	P133	0.000484379
X547_Group1B_70dpi_LV_top_292_B_D6_P129.mzXML	547	Group1B	naive	75	LV_top	D6	P129	0
X547_Group1B_70dpi_RA_292_B_D6_P125.mzXML	547	Group1B	naive	75	RA	D6	P125	0.000120495
X547_Group1B_70dpi_RV_bottom_292_B_D6_P141.mzXML	547	Group1B	naive	75	RV_bottom	D6	P141	4.90E-05
X547_Group1B_70dpi_RV_top_292_B_D6_P137.mzXML	547	Group1B	naive	75	RV_top	D6	P137	0.000142043
X548_Group1B_70dpi_LA_293_B_D7_P121.mzXML	548	Group1B	naive	75	LA	D7	P121	0
X548_Group1B_70dpi_LV_bottom_293_B_D7_P133.mzXML	548	Group1B	naive	75	LV_bottom	D7	P133	0.002246571
X548_Group1B_70dpi_LV_top_293_B_D7_P129.mzXML	548	Group1B	naive	75	LV_top	D7	P129	0.002784595
X548_Group1B_70dpi_RA_293_B_D7_P125.mzXML	548	Group1B	naive	75	RA	D7	P125	0.000164265
X548_Group1B_70dpi_RV_bottom_293_B_D7_P141.mzXML	548	Group1B	naive	75	RV_bottom	D7	P141	0.000392579
X548_Group1B_70dpi_RV_top_293_B_D7_P137.mzXML	548	Group1B	naive	75	RV_top	D7	P137	0.000203263
X549_Group1B_70dpi_LA_294_B_D8_P121.mzXML	549	Group1B	naive	75	LA	D8	P121	0.001036926
X549_Group1B_70dpi_LV_bottom_294_B_D8_P133.mzXML	549	Group1B	naive	75	LV_bottom	D8	P133	0.003248685
X549_Group1B_70dpi_LV_top_294_B_D8_P129.mzXML	549	Group1B	naive	75	LV_top	D8	P129	0.002460563
X549_Group1B_70dpi_RA_294_B_D8_P125.mzXML	549	Group1B	naive	75	RA	D8	P125	0.000416761
X549_Group1B_70dpi_RV_bottom_294_B_D8_P141.mzXML	549	Group1B	naive	75	RV_bottom	D8	P141	0
X549_Group1B_70dpi_RV_top_294_B_D8_P137.mzXML	549	Group1B	naive	75	RV_top	D8	P137	0
X550_Group1B_70dpi_LA_295_B_D9_P121.mzXML	550	Group1B	naive	75	LA	D9	P121	0.001198827
X550_Group1B_70dpi_LV_bottom_295_B_D9_P133.mzXML	550	Group1B	naive	75	LV_bottom	D9	P133	0.003667637
X550_Group1B_70dpi_LV_top_295_B_D9_P129.mzXML	550	Group1B	naive	75	LV_top	D9	P129	0.003422796
X550_Group1B_70dpi_RA_295_B_D9_P125.mzXML	550	Group1B	naive	75	RA	D9	P125	0.0001476
X550_Group1B_70dpi_RV_bottom_295_B_D9_P141.mzXML	550	Group1B	naive	75	RV_bottom	D9	P141	0
X550_Group1B_70dpi_RV_top_295_B_D9_P137.mzXML	550	Group1B	naive	75	RV_top	D9	P137	0.000394119
X551_Group1C_142dpi_LA_171_G_A11_P120.mzXML	551	Group1C	naive	142	LA	A11	P120	0.00217678
X551_Group1C_142dpi_LV_bottom_171_G_A11_P132.mzXML	551	Group1C	naive	142	LV_bottom	A11	P132	0.002223042
X551_Group1C_142dpi_LV_top_171_G_A11_P128.mzXML	551	Group1C	naive	142	LV_top	A11	P128	0.002165375
X551_Group1C_142dpi_RA_171_G_A11_P124.mzXML	551	Group1C	naive	142	RA	A11	P124	0.00105068
X551_Group1C_142dpi_RV_bottom_171_G_A11_P140.mzXML	551	Group1C	naive	142	RV_bottom	A11	P140	7.57E-05
X551_Group1C_142dpi_RV_top_171_G_A11_P136.mzXML	551	Group1C	naive	142	RV_top	A11	P136	0
X552_Group1C_142dpi_LA_172_G_A12_P120.mzXML	552	Group1C	naive	142	LA	A12	P120	0.001883462
X552_Group1C_142dpi_LV_bottom_172_G_A12_P132.mzXML	552	Group1C	naive	142	LV_bottom	A12	P132	0.002564734
X552_Group1C_142dpi_LV_top_172_G_A12_P128.mzXML	552	Group1C	naive	142	LV_top	A12	P128	0.001378898
X552_Group1C_142dpi_RA_172_G_A12_P124.mzXML	552	Group1C	naive	142	RA	A12	P124	0.000927309
X552_Group1C_142dpi_RV_bottom_172_G_A12_P140.mzXML	552	Group1C	naive	142	RV_bottom	A12	P140	0.000395796
X552_Group1C_142dpi_RV_top_172_G_A12_P136.mzXML	552	Group1C	naive	142	RV_top	A12	P136	0.000340301
X553_Group1C_142dpi_LA_173_G_B1_P120.mzXML	553	Group1C	naive	142	LA	B1	P120	0.002191191
X553_Group1C_142dpi_LV_bottom_173_G_B1_P132.mzXML	553	Group1C	naive	142	LV_bottom	B1	P132	0.002472581
X553_Group1C_142dpi_LV_top_173_G_B1_P128.mzXML	553	Group1C	naive	142	LV_top	B1	P128	0.002203362
X553_Group1C_142dpi_RA_173_G_B1_P124.mzXML	553	Group1C	naive	142	RA	B1	P124	0.000568868
X553_Group1C_142dpi_RV_bottom_173_G_B1_P140.mzXML	553	Group1C	naive	142	RV_bottom	B1	P140	7.13E-05
X553_Group1C_142dpi_RV_top_173_G_B1_P136.mzXML	553	Group1C	naive	142	RV_top	B1	P136	0.0006165
X554_Group1C_142dpi_LA_174_G_B2_P120.mzXML	554	Group1C	naive	142	LA	B2	P120	0.001897406
X554_Group1C_142dpi_LV_bottom_174_G_B2_P132.mzXML	554	Group1C	naive	142	LV_bottom	B2	P132	0.000995773
X554_Group1C_142dpi_LV_top_174_G_B2_P128.mzXML	554	Group1C	naive	142	LV_top	B2	P128	0.001244093
X554_Group1C_142dpi_RA_174_G_B2_P124.mzXML	554	Group1C	naive	142	RA	B2	P124	0.00064487
X554_Group1C_142dpi_RV_bottom_174_G_B2_P140.mzXML	554	Group1C	naive	142	RV_bottom	B2	P140	7.96E-05
X554_Group1C_142dpi_RV_top_174_G_B2_P136.mzXML	554	Group1C	naive	142	RV_top	B2	P136	0.000705186
X555_Group1C_142dpi_LA_175_G_B3_P120.mzXML	555	Group1C	naive	142	LA	B3	P120	0.001441913
X555_Group1C_142dpi_LV_bottom_175_G_B3_P132.mzXML	555	Group1C	naive	142	LV_bottom	B3	P132	0.00205679
X555_Group1C_142dpi_LV_top_175_G_B3_P128.mzXML	555	Group1C	naive	142	LV_top	B3	P128	0.002302861
X555_Group1C_142dpi_RA_175_G_B3_P124.mzXML	555	Group1C	naive	142	RA	B3	P124	0.00102993
X555_Group1C_142dpi_RV_bottom_175_G_B3_P140.mzXML	555	Group1C	naive	142	RV_bottom	B3	P140	0.000326134
X555_Group1C_142dpi_RV_top_175_G_B3_P136.mzXML	555	Group1C	naive	142	RV_top	B3	P136	0.000803847
X561_Group3A_50dpi_LA_266_B_B4_P121.mzXML	561	Group3A	infected	50	LA	B4	P121	0.000279056
X561_Group3A_50dpi_LV_bottom_266_B_B4_P133.mzXML	561	Group3A	infected	50	LV_bottom	B4	P133	0.002697172
X561_Group3A_50dpi_LV_top_266_B_B4_P129.mzXML	561	Group3A	infected	50	LV_top	B4	P129	0.003487265
X561_Group3A_50dpi_RA_266_B_B4_P125.mzXML	561	Group3A	infected	50	RA	B4	P125	7.04E-05
X561_Group3A_50dpi_RV_bottom_266_B_B4_P141.mzXML	561	Group3A	infected	50	RV_bottom	B4	P141	0.001979366
X561_Group3A_50dpi_RV_top_266_B_B4_P137.mzXML	561	Group3A	infected	50	RV_top	B4	P137	0.000465655
X562_Group3A_50dpi_LA_267_B_B5_P121.mzXML	562	Group3A	infected	50	LA	B5	P121	0.000731078
X562_Group3A_50dpi_LV_bottom_267_B_B5_P133.mzXML	562	Group3A	infected	50	LV_bottom	B5	P133	0.000604808
X562_Group3A_50dpi_LV_top_267_B_B5_P129.mzXML	562	Group3A	infected	50	LV_top	B5	P129	0.002509799
X562_Group3A_50dpi_RA_267_B_B5_P125.mzXML	562	Group3A	infected	50	RA	B5	P125	0.000893584
X562_Group3A_50dpi_RV_bottom_267_B_B5_P141.mzXML	562	Group3A	infected	50	RV_bottom	B5	P141	0.000584443
X562_Group3A_50dpi_RV_top_267_B_B5_P137.mzXML	562	Group3A	infected	50	RV_top	B5	P137	0.000608416
X563_Group3A_50dpi_LA_268_B_B6_P121.mzXML	563	Group3A	infected	50	LA	B6	P121	0.000424386
X563_Group3A_50dpi_LV_bottom_268_B_B6_P133.mzXML	563	Group3A	infected	50	LV_bottom	B6	P133	0.003904444
X563_Group3A_50dpi_LV_top_268_B_B6_P129.mzXML	563	Group3A	infected	50	LV_top	B6	P129	0.003046099
X563_Group3A_50dpi_RA_268_B_B6_P125.mzXML	563	Group3A	infected	50	RA	B6	P125	0.000344417
X563_Group3A_50dpi_RV_bottom_268_B_B6_P141.mzXML	563	Group3A	infected	50	RV_bottom	B6	P141	0.000477387
X563_Group3A_50dpi_RV_top_268_B_B6_P137.mzXML	563	Group3A	infected	50	RV_top	B6	P137	0.000794002
X564_Group3A_50dpi_LA_269_B_B7_P121.mzXML	564	Group3A	infected	50	LA	B7	P121	0.000388523
X564_Group3A_50dpi_LV_bottom_269_B_B7_P133.mzXML	564	Group3A	infected	50	LV_bottom	B7	P133	0.002667304
X564_Group3A_50dpi_LV_top_269_B_B7_P129.mzXML	564	Group3A	infected	50	LV_top	B7	P129	0.002615947
X564_Group3A_50dpi_RA_269_B_B7_P125.mzXML	564	Group3A	infected	50	RA	B7	P125	0.000358822
X564_Group3A_50dpi_RV_bottom_269_B_B7_P141.mzXML	564	Group3A	infected	50	RV_bottom	B7	P141	0.000372458
X564_Group3A_50dpi_RV_top_269_B_B7_P137.mzXML	564	Group3A	infected	50	RV_top	B7	P137	0.001147283
X565_Group3A_50dpi_LA_270_B_B8_P121.mzXML	565	Group3A	infected	50	LA	B8	P121	0.0001105
X565_Group3A_50dpi_LV_bottom_270_B_B8_P133.mzXML	565	Group3A	infected	50	LV_bottom	B8	P133	0.003050135
X565_Group3A_50dpi_LV_top_270_B_B8_P129.mzXML	565	Group3A	infected	50	LV_top	B8	P129	0.003299113
X565_Group3A_50dpi_RA_270_B_B8_P125.mzXML	565	Group3A	infected	50	RA	B8	P125	0.0002207
X565_Group3A_50dpi_RV_bottom_270_B_B8_P141.mzXML	565	Group3A	infected	50	RV_bottom	B8	P141	0.001162464
X565_Group3A_50dpi_RV_top_270_B_B8_P137.mzXML	565	Group3A	infected	50	RV_top	B8	P137	0.000613272
X566_Group3B_70dpi_LA_296_B_D10_P121.mzXML	566	Group3B	infected	75	LA	D10	P121	0.000402239
X566_Group3B_70dpi_LV_bottom_296_B_D10_P133.mzXML	566	Group3B	infected	75	LV_bottom	D10	P133	0.004061479
X566_Group3B_70dpi_LV_top_296_B_D10_P129.mzXML	566	Group3B	infected	75	LV_top	D10	P129	0.000789219
X566_Group3B_70dpi_RA_296_B_D10_P125.mzXML	566	Group3B	infected	75	RA	D10	P125	0.000211346
X566_Group3B_70dpi_RV_bottom_296_B_D10_P141.mzXML	566	Group3B	infected	75	RV_bottom	D10	P141	0.000443544
X566_Group3B_70dpi_RV_top_296_B_D10_P137.mzXML	566	Group3B	infected	75	RV_top	D10	P137	0.0004982
X567_Group3B_70dpi_LA_297_B_D11_P121.mzXML	567	Group3B	infected	75	LA	D11	P121	0.001004584
X567_Group3B_70dpi_LV_bottom_297_B_D11_P133.mzXML	567	Group3B	infected	75	LV_bottom	D11	P133	0.00348708
X567_Group3B_70dpi_LV_top_297_B_D11_P129.mzXML	567	Group3B	infected	75	LV_top	D11	P129	0.002414743
X567_Group3B_70dpi_RA_297_B_D11_P125.mzXML	567	Group3B	infected	75	RA	D11	P125	0.0001576
X567_Group3B_70dpi_RV_bottom_297_B_D11_P141.mzXML	567	Group3B	infected	75	RV_bottom	D11	P141	0.000285391
X567_Group3B_70dpi_RV_top_297_B_D11_P137.mzXML	567	Group3B	infected	75	RV_top	D11	P137	0.000239261
X568_Group3B_70dpi_LA_298_B_D12_P121.mzXML	568	Group3B	infected	75	LA	D12	P121	0.000716563
X568_Group3B_70dpi_LV_bottom_298_B_D12_P133.mzXML	568	Group3B	infected	75	LV_bottom	D12	P133	0.000317413
X568_Group3B_70dpi_LV_top_298_B_D12_P129.mzXML	568	Group3B	infected	75	LV_top	D12	P129	0.001943947
X568_Group3B_70dpi_RA_298_B_D12_P125.mzXML	568	Group3B	infected	75	RA	D12	P125	0.000132
X568_Group3B_70dpi_RV_bottom_298_B_D12_P141.mzXML	568	Group3B	infected	75	RV_bottom	D12	P141	0.000559504
X568_Group3B_70dpi_RV_top_298_B_D12_P137.mzXML	568	Group3B	infected	75	RV_top	D12	P137	7.06E-05
X569_Group3B_70dpi_LA_299_B_E1_P121.mzXML	569	Group3B	infected	75	LA	E1	P121	0.001039116
X569_Group3B_70dpi_LV_bottom_299_B_E1_P133.mzXML	569	Group3B	infected	75	LV_bottom	E1	P133	0.000700283
X569_Group3B_70dpi_LV_top_299_B_E1_P129.mzXML	569	Group3B	infected	75	LV_top	E1	P129	0.000293965
X569_Group3B_70dpi_RA_299_B_E1_P125.mzXML	569	Group3B	infected	75	RA	E1	P125	0.000330775
X569_Group3B_70dpi_RV_bottom_299_B_E1_P141.mzXML	569	Group3B	infected	75	RV_bottom	E1	P141	0
X569_Group3B_70dpi_RV_top_299_B_E1_P137.mzXML	569	Group3B	infected	75	RV_top	E1	P137	0.000323008
X570_Group3B_70dpi_LA_300_B_E2_P121.mzXML	570	Group3B	infected	75	LA	E2	P121	0.000773679
X570_Group3B_70dpi_LV_bottom_300_B_E2_P133.mzXML	570	Group3B	infected	75	LV_bottom	E2	P133	0.004069535
X570_Group3B_70dpi_LV_top_300_B_E2_P129.mzXML	570	Group3B	infected	75	LV_top	E2	P129	0.002097572
X570_Group3B_70dpi_RA_300_B_E2_P125.mzXML	570	Group3B	infected	75	RA	E2	P125	0.0003388
X570_Group3B_70dpi_RV_bottom_300_B_E2_P141.mzXML	570	Group3B	infected	75	RV_bottom	E2	P141	0
X570_Group3B_70dpi_RV_top_300_B_E2_P137.mzXML	570	Group3B	infected	75	RV_top	E2	P137	0
X581_Group3E_142dpi_LA_176_G_B4_P120.mzXML	581	Group3E	infected	142	LA	B4	P120	0.000748383
X581_Group3E_142dpi_LV_bottom_176_G_B4_P132.mzXML	581	Group3E	infected	142	LV_bottom	B4	P132	0.002081265
X581_Group3E_142dpi_LV_top_176_G_B4_P128.mzXML	581	Group3E	infected	142	LV_top	B4	P128	0.002258752
X581_Group3E_142dpi_RA_176_G_B4_P124.mzXML	581	Group3E	infected	142	RA	B4	P124	0.000932883
X581_Group3E_142dpi_RV_bottom_176_G_B4_P140.mzXML	581	Group3E	infected	142	RV_bottom	B4	P140	7.11E-05
X581_Group3E_142dpi_RV_top_176_G_B4_P136.mzXML	581	Group3E	infected	142	RV_top	B4	P136	0.000315686
X582_Group3E_142dpi_LA_177_G_B5_P120.mzXML	582	Group3E	infected	142	LA	B5	P120	0.000886637
X582_Group3E_142dpi_LV_bottom_177_G_B5_P132.mzXML	582	Group3E	infected	142	LV_bottom	B5	P132	0.001795235
X582_Group3E_142dpi_LV_top_177_G_B5_P128.mzXML	582	Group3E	infected	142	LV_top	B5	P128	0.002073981
X582_Group3E_142dpi_RA_177_G_B5_P124.mzXML	582	Group3E	infected	142	RA	B5	P124	0.000661701
X582_Group3E_142dpi_RV_bottom_177_G_B5_P140.mzXML	582	Group3E	infected	142	RV_bottom	B5	P140	0.000281116
X582_Group3E_142dpi_RV_top_177_G_B5_P136.mzXML	582	Group3E	infected	142	RV_top	B5	P136	0.000173354
X583_Group3E_142dpi_LA_178_G_B6_P120.mzXML	583	Group3E	infected	142	LA	B6	P120	0.001578818
X583_Group3E_142dpi_LV_bottom_178_G_B6_P132.mzXML	583	Group3E	infected	142	LV_bottom	B6	P132	0.001668329
X583_Group3E_142dpi_LV_top_178_G_B6_P128.mzXML	583	Group3E	infected	142	LV_top	B6	P128	0.001671131
X583_Group3E_142dpi_RA_178_G_B6_P124.mzXML	583	Group3E	infected	142	RA	B6	P124	0.00041646
X583_Group3E_142dpi_RV_bottom_178_G_B6_P140.mzXML	583	Group3E	infected	142	RV_bottom	B6	P140	9.06E-05
X583_Group3E_142dpi_RV_top_178_G_B6_P136.mzXML	583	Group3E	infected	142	RV_top	B6	P136	0.000197216
X584_Group3E_142dpi_LA_179_G_B7_P120.mzXML	584	Group3E	infected	142	LA	B7	P120	0.001582853
X584_Group3E_142dpi_LV_bottom_179_G_B7_P132.mzXML	584	Group3E	infected	142	LV_bottom	B7	P132	0.001573917
X584_Group3E_142dpi_LV_top_179_G_B7_P128.mzXML	584	Group3E	infected	142	LV_top	B7	P128	0.001427776
X584_Group3E_142dpi_RA_179_G_B7_P124.mzXML	584	Group3E	infected	142	RA	B7	P124	0.000715276
X584_Group3E_142dpi_RV_bottom_179_G_B7_P140.mzXML	584	Group3E	infected	142	RV_bottom	B7	P140	0.0002151
X584_Group3E_142dpi_RV_top_179_G_B7_P136.mzXML	584	Group3E	infected	142	RV_top	B7	P136	0.000131078
X585_Group3E_142dpi_LA_180_G_B8_P120.mzXML	585	Group3E	infected	142	LA	B8	P120	0.000760197
X585_Group3E_142dpi_LV_bottom_180_G_B8_P132.mzXML	585	Group3E	infected	142	LV_bottom	B8	P132	0.001750879
X585_Group3E_142dpi_LV_top_180_G_B8_P128.mzXML	585	Group3E	infected	142	LV_top	B8	P128	0.002172306
X585_Group3E_142dpi_RA_180_G_B8_P124.mzXML	585	Group3E	infected	142	RA	B8	P124	0.000854813
X585_Group3E_142dpi_RV_bottom_180_G_B8_P140.mzXML	585	Group3E	infected	142	RV_bottom	B8	P140	0.000339557
X585_Group3E_142dpi_RV_top_180_G_B8_P136.mzXML	585	Group3E	infected	142	RV_top	B8	P136	0
X646_Group3A_50dpi_LA_271_B_B9_P121.mzXML	646	Group3A	infected	50	LA	B9	P121	0.000619047
X646_Group3A_50dpi_LV_bottom_271_B_B9_P133.mzXML	646	Group3A	infected	50	LV_bottom	B9	P133	0.000168
X646_Group3A_50dpi_LV_top_271_B_B9_P129.mzXML	646	Group3A	infected	50	LV_top	B9	P129	0.002812104
X646_Group3A_50dpi_RA_271_B_B9_P125.mzXML	646	Group3A	infected	50	RA	B9	P125	0.000480898
X646_Group3A_50dpi_RV_bottom_271_B_B9_P141.mzXML	646	Group3A	infected	50	RV_bottom	B9	P141	0.00131091
X646_Group3A_50dpi_RV_top_271_B_B9_P137.mzXML	646	Group3A	infected	50	RV_top	B9	P137	0.000232407
X647_Group3A_50dpi_LA_272_B_B10_P121.mzXML	647	Group3A	infected	50	LA	B10	P121	0.000402551
X647_Group3A_50dpi_LV_bottom_272_B_B10_P133.mzXML	647	Group3A	infected	50	LV_bottom	B10	P133	0.003334391
X647_Group3A_50dpi_LV_top_272_B_B10_P129.mzXML	647	Group3A	infected	50	LV_top	B10	P129	0.001831068
X647_Group3A_50dpi_RA_272_B_B10_P125.mzXML	647	Group3A	infected	50	RA	B10	P125	7.98E-05
X647_Group3A_50dpi_RV_bottom_272_B_B10_P141.mzXML	647	Group3A	infected	50	RV_bottom	B10	P141	0.002271606
X647_Group3A_50dpi_RV_top_272_B_B10_P137.mzXML	647	Group3A	infected	50	RV_top	B10	P137	0.000671804
X648_Group3A_50dpi_LA_273_B_B11_P121.mzXML	648	Group3A	infected	50	LA	B11	P121	0
X648_Group3A_50dpi_LV_bottom_273_B_B11_P133.mzXML	648	Group3A	infected	50	LV_bottom	B11	P133	0.0001036
X648_Group3A_50dpi_LV_top_273_B_B11_P129.mzXML	648	Group3A	infected	50	LV_top	B11	P129	0.000536068
X648_Group3A_50dpi_RA_273_B_B11_P125.mzXML	648	Group3A	infected	50	RA	B11	P125	0.000211967
X648_Group3A_50dpi_RV_bottom_273_B_B11_P141.mzXML	648	Group3A	infected	50	RV_bottom	B11	P141	0.000643641
X648_Group3A_50dpi_RV_top_273_B_B11_P137.mzXML	648	Group3A	infected	50	RV_top	B11	P137	0.000235572
X649_Group3A_50dpi_LA_274_B_B12_P121.mzXML	649	Group3A	infected	50	LA	B12	P121	0.000662215
X649_Group3A_50dpi_LV_bottom_274_B_B12_P133.mzXML	649	Group3A	infected	50	LV_bottom	B12	P133	0.000751529
X649_Group3A_50dpi_LV_top_274_B_B12_P129.mzXML	649	Group3A	infected	50	LV_top	B12	P129	0
X649_Group3A_50dpi_RA_274_B_B12_P125.mzXML	649	Group3A	infected	50	RA	B12	P125	0.000295547
X649_Group3A_50dpi_RV_bottom_274_B_B12_P141.mzXML	649	Group3A	infected	50	RV_bottom	B12	P141	0.000879404
X649_Group3A_50dpi_RV_top_274_B_B12_P137.mzXML	649	Group3A	infected	50	RV_top	B12	P137	0.000378102
X650_Group3A_50dpi_LA_275_B_C1_P121.mzXML	650	Group3A	infected	50	LA	C1	P121	0.001747053
X650_Group3A_50dpi_LV_bottom_275_B_C1_P133.mzXML	650	Group3A	infected	50	LV_bottom	C1	P133	0.000673746
X650_Group3A_50dpi_LV_top_275_B_C1_P129.mzXML	650	Group3A	infected	50	LV_top	C1	P129	0.001147493
X650_Group3A_50dpi_RA_275_B_C1_P125.mzXML	650	Group3A	infected	50	RA	C1	P125	0.001414502
X650_Group3A_50dpi_RV_bottom_275_B_C1_P141.mzXML	650	Group3A	infected	50	RV_bottom	C1	P141	0.004529391
X650_Group3A_50dpi_RV_top_275_B_C1_P137.mzXML	650	Group3A	infected	50	RV_top	C1	P137	0.001095554
X651_Group3B_70dpi_LA_301_B_E3_P121.mzXML	651	Group3B	infected	75	LA	E3	P121	0.000447749
X651_Group3B_70dpi_LV_bottom_301_B_E3_P133.mzXML	651	Group3B	infected	75	LV_bottom	E3	P133	0.002063552
X651_Group3B_70dpi_LV_top_301_B_E3_P129.mzXML	651	Group3B	infected	75	LV_top	E3	P129	0.002356424
X651_Group3B_70dpi_RA_301_B_E3_P125.mzXML	651	Group3B	infected	75	RA	E3	P125	0.001183278
X651_Group3B_70dpi_RV_bottom_301_B_E3_P141.mzXML	651	Group3B	infected	75	RV_bottom	E3	P141	0.001263792
X651_Group3B_70dpi_RV_top_301_B_E3_P137.mzXML	651	Group3B	infected	75	RV_top	E3	P137	0.000896564
X652_Group3B_70dpi_LA_302_B_E4_P121.mzXML	652	Group3B	infected	75	LA	E4	P121	0.000912393
X652_Group3B_70dpi_LV_bottom_302_B_E4_P133.mzXML	652	Group3B	infected	75	LV_bottom	E4	P133	0.004505481
X652_Group3B_70dpi_LV_top_302_B_E4_P129.mzXML	652	Group3B	infected	75	LV_top	E4	P129	4.39E-05
X652_Group3B_70dpi_RA_302_B_E4_P125.mzXML	652	Group3B	infected	75	RA	E4	P125	0.0003016
X652_Group3B_70dpi_RV_bottom_302_B_E4_P141.mzXML	652	Group3B	infected	75	RV_bottom	E4	P141	0.0001177
X652_Group3B_70dpi_RV_top_302_B_E4_P137.mzXML	652	Group3B	infected	75	RV_top	E4	P137	0.002061836
X653_Group3B_70dpi_LA_303_B_E5_P121.mzXML	653	Group3B	infected	75	LA	E5	P121	0.00062899
X653_Group3B_70dpi_LV_bottom_303_B_E5_P133.mzXML	653	Group3B	infected	75	LV_bottom	E5	P133	0.00358275
X653_Group3B_70dpi_LV_top_303_B_E5_P129.mzXML	653	Group3B	infected	75	LV_top	E5	P129	0.002539164
X653_Group3B_70dpi_RA_303_B_E5_P125.mzXML	653	Group3B	infected	75	RA	E5	P125	0.001900217
X653_Group3B_70dpi_RV_bottom_303_B_E5_P141.mzXML	653	Group3B	infected	75	RV_bottom	E5	P141	0.001092523
X653_Group3B_70dpi_RV_top_303_B_E5_P137.mzXML	653	Group3B	infected	75	RV_top	E5	P137	0.000508362
X654_Group3B_70dpi_LA_304_B_E6_P121.mzXML	654	Group3B	infected	75	LA	E6	P121	0.000946685
X654_Group3B_70dpi_LV_bottom_304_B_E6_P133.mzXML	654	Group3B	infected	75	LV_bottom	E6	P133	0.00447543
X654_Group3B_70dpi_LV_top_304_B_E6_P129.mzXML	654	Group3B	infected	75	LV_top	E6	P129	0.00264507
X654_Group3B_70dpi_RA_304_B_E6_P125.mzXML	654	Group3B	infected	75	RA	E6	P125	0.000680326
X654_Group3B_70dpi_RV_bottom_304_B_E6_P141.mzXML	654	Group3B	infected	75	RV_bottom	E6	P141	0.001217676
X654_Group3B_70dpi_RV_top_304_B_E6_P137.mzXML	654	Group3B	infected	75	RV_top	E6	P137	0.000664659
X655_Group3B_70dpi_LA_305_B_E7_P121.mzXML	655	Group3B	infected	75	LA	E7	P121	0.001965975
X655_Group3B_70dpi_LV_bottom_305_B_E7_P133.mzXML	655	Group3B	infected	75	LV_bottom	E7	P133	0.003011987
X655_Group3B_70dpi_LV_top_305_B_E7_P129.mzXML	655	Group3B	infected	75	LV_top	E7	P129	0.002680143
X655_Group3B_70dpi_RA_305_B_E7_P125.mzXML	655	Group3B	infected	75	RA	E7	P125	0.001077197
X655_Group3B_70dpi_RV_bottom_305_B_E7_P141.mzXML	655	Group3B	infected	75	RV_bottom	E7	P141	0.002398353
X655_Group3B_70dpi_RV_top_305_B_E7_P137.mzXML	655	Group3B	infected	75	RV_top	E7	P137	0.001848312
X666_Group3E_142dpi_LA_201_G_D5_P120.mzXML	666	Group3E	infected	142	LA	D5	P120	0.001501546
X666_Group3E_142dpi_LV_bottom_201_G_D5_P132.mzXML	666	Group3E	infected	142	LV_bottom	D5	P132	0.00196223
X666_Group3E_142dpi_LV_top_201_G_D5_P128.mzXML	666	Group3E	infected	142	LV_top	D5	P128	0.002499683
X666_Group3E_142dpi_RA_201_G_D5_P124.mzXML	666	Group3E	infected	142	RA	D5	P124	0.000845291
X666_Group3E_142dpi_RV_bottom_201_G_D5_P140.mzXML	666	Group3E	infected	142	RV_bottom	D5	P140	0
X666_Group3E_142dpi_RV_top_201_G_D5_P136.mzXML	666	Group3E	infected	142	RV_top	D5	P136	7.34E-05
X667_Group3E_142dpi_LA_202_G_D6_P120.mzXML	667	Group3E	infected	142	LA	D6	P120	0.001721232
X667_Group3E_142dpi_LV_bottom_202_G_D6_P132.mzXML	667	Group3E	infected	142	LV_bottom	D6	P132	0.001176466
X667_Group3E_142dpi_LV_top_202_G_D6_P128.mzXML	667	Group3E	infected	142	LV_top	D6	P128	0.001644857
X667_Group3E_142dpi_RA_202_G_D6_P124.mzXML	667	Group3E	infected	142	RA	D6	P124	0.000508416
X667_Group3E_142dpi_RV_bottom_202_G_D6_P140.mzXML	667	Group3E	infected	142	RV_bottom	D6	P140	0
X667_Group3E_142dpi_RV_top_202_G_D6_P136.mzXML	667	Group3E	infected	142	RV_top	D6	P136	0.000449218
X668_Group3E_142dpi_LA_203_G_D7_P120.mzXML	668	Group3E	infected	142	LA	D7	P120	0.001527127
X668_Group3E_142dpi_LV_bottom_203_G_D7_P132.mzXML	668	Group3E	infected	142	LV_bottom	D7	P132	0.001361896
X668_Group3E_142dpi_LV_top_203_G_D7_P128.mzXML	668	Group3E	infected	142	LV_top	D7	P128	0.000833493
X668_Group3E_142dpi_RA_203_G_D7_P124.mzXML	668	Group3E	infected	142	RA	D7	P124	0.00043716
X668_Group3E_142dpi_RV_bottom_203_G_D7_P140.mzXML	668	Group3E	infected	142	RV_bottom	D7	P140	5.66E-05
X668_Group3E_142dpi_RV_top_203_G_D7_P136.mzXML	668	Group3E	infected	142	RV_top	D7	P136	0.000209633
X669_Group3E_142dpi_LA_204_G_D8_P120.mzXML	669	Group3E	infected	142	LA	D8	P120	0.002031351
X669_Group3E_142dpi_LV_bottom_204_G_D8_P132.mzXML	669	Group3E	infected	142	LV_bottom	D8	P132	0.00148259
X669_Group3E_142dpi_LV_top_204_G_D8_P128.mzXML	669	Group3E	infected	142	LV_top	D8	P128	0.002455266
X669_Group3E_142dpi_RA_204_G_D8_P124.mzXML	669	Group3E	infected	142	RA	D8	P124	0.000716634
X669_Group3E_142dpi_RV_bottom_204_G_D8_P140.mzXML	669	Group3E	infected	142	RV_bottom	D8	P140	0
X669_Group3E_142dpi_RV_top_204_G_D8_P136.mzXML	669	Group3E	infected	142	RV_top	D8	P136	0.000374924
X670_Group3E_142dpi_LA_205_G_D9_P120.mzXML	670	Group3E	infected	142	LA	D9	P120	0.001366219
X670_Group3E_142dpi_LV_bottom_205_G_D9_P132.mzXML	670	Group3E	infected	142	LV_bottom	D9	P132	0.001810607
X670_Group3E_142dpi_LV_top_205_G_D9_P128.mzXML	670	Group3E	infected	142	LV_top	D9	P128	0.000596732
X670_Group3E_142dpi_RA_205_G_D9_P124.mzXML	670	Group3E	infected	142	RA	D9	P124	0.000477303
X670_Group3E_142dpi_RV_bottom_205_G_D9_P140.mzXML	670	Group3E	infected	142	RV_bottom	D9	P140	0
X670_Group3E_142dpi_RV_top_205_G_D9_P136.mzXML	670	Group3E	infected	142	RV_top	D9	P136	0.000272379
X731_Group3A_50dpi_LA_276_B_C2_P121.mzXML	731	Group3A	infected	50	LA	C2	P121	0.001881775
X731_Group3A_50dpi_LV_bottom_276_B_C2_P133.mzXML	731	Group3A	infected	50	LV_bottom	C2	P133	0.002010932
X731_Group3A_50dpi_LV_top_276_B_C2_P129.mzXML	731	Group3A	infected	50	LV_top	C2	P129	0.003031465
X731_Group3A_50dpi_RA_276_B_C2_P125.mzXML	731	Group3A	infected	50	RA	C2	P125	0.002088647
X731_Group3A_50dpi_RV_bottom_276_B_C2_P141.mzXML	731	Group3A	infected	50	RV_bottom	C2	P141	0.002223984
X731_Group3A_50dpi_RV_top_276_B_C2_P137.mzXML	731	Group3A	infected	50	RV_top	C2	P137	0.001287389
X732_Group3A_50dpi_LA_277_B_C3_P121.mzXML	732	Group3A	infected	50	LA	C3	P121	0.000209205
X732_Group3A_50dpi_LV_bottom_277_B_C3_P133.mzXML	732	Group3A	infected	50	LV_bottom	C3	P133	0.00158621
X732_Group3A_50dpi_LV_top_277_B_C3_P129.mzXML	732	Group3A	infected	50	LV_top	C3	P129	0.002144844
X732_Group3A_50dpi_RA_277_B_C3_P125.mzXML	732	Group3A	infected	50	RA	C3	P125	0.000256788
X732_Group3A_50dpi_RV_bottom_277_B_C3_P141.mzXML	732	Group3A	infected	50	RV_bottom	C3	P141	0.000196666
X732_Group3A_50dpi_RV_top_277_B_C3_P137.mzXML	732	Group3A	infected	50	RV_top	C3	P137	4.32E-05
X733_Group3A_50dpi_LA_278_B_C4_P121.mzXML	733	Group3A	infected	50	LA	C4	P121	0.000164483
X733_Group3A_50dpi_LV_bottom_278_B_C4_P133.mzXML	733	Group3A	infected	50	LV_bottom	C4	P133	0
X733_Group3A_50dpi_LV_top_278_B_C4_P129.mzXML	733	Group3A	infected	50	LV_top	C4	P129	0
X733_Group3A_50dpi_RA_278_B_C4_P125.mzXML	733	Group3A	infected	50	RA	C4	P125	0.000419691
X733_Group3A_50dpi_RV_bottom_278_B_C4_P141.mzXML	733	Group3A	infected	50	RV_bottom	C4	P141	0.000162278
X733_Group3A_50dpi_RV_top_278_B_C4_P137.mzXML	733	Group3A	infected	50	RV_top	C4	P137	0.000296882
X734_Group3A_50dpi_LA_279_B_C5_P121.mzXML	734	Group3A	infected	50	LA	C5	P121	0.000482013
X734_Group3A_50dpi_LV_bottom_279_B_C5_P133.mzXML	734	Group3A	infected	50	LV_bottom	C5	P133	0.002612736
X734_Group3A_50dpi_LV_top_279_B_C5_P129.mzXML	734	Group3A	infected	50	LV_top	C5	P129	0
X734_Group3A_50dpi_RA_279_B_C5_P125.mzXML	734	Group3A	infected	50	RA	C5	P125	0.000642284
X734_Group3A_50dpi_RV_bottom_279_B_C5_P141.mzXML	734	Group3A	infected	50	RV_bottom	C5	P141	0.000851141
X734_Group3A_50dpi_RV_top_279_B_C5_P137.mzXML	734	Group3A	infected	50	RV_top	C5	P137	0.000371144
X735_Group3A_50dpi_LA_280_B_C6_P121.mzXML	735	Group3A	infected	50	LA	C6	P121	0.000280553
X735_Group3A_50dpi_LV_bottom_280_B_C6_P133.mzXML	735	Group3A	infected	50	LV_bottom	C6	P133	0
X735_Group3A_50dpi_LV_top_280_B_C6_P129.mzXML	735	Group3A	infected	50	LV_top	C6	P129	0
X735_Group3A_50dpi_RA_280_B_C6_P125.mzXML	735	Group3A	infected	50	RA	C6	P125	0.001081596
X735_Group3A_50dpi_RV_bottom_280_B_C6_P141.mzXML	735	Group3A	infected	50	RV_bottom	C6	P141	0.001436846
X735_Group3A_50dpi_RV_top_280_B_C6_P137.mzXML	735	Group3A	infected	50	RV_top	C6	P137	5.41E-05
X736_Group3B_70dpi_LA_306_B_E8_P121.mzXML	736	Group3B	infected	75	LA	E8	P121	0.0001754
X736_Group3B_70dpi_LV_bottom_306_B_E8_P133.mzXML	736	Group3B	infected	75	LV_bottom	E8	P133	0.003605614
X736_Group3B_70dpi_LV_top_306_B_E8_P129.mzXML	736	Group3B	infected	75	LV_top	E8	P129	0.002213491
X736_Group3B_70dpi_RA_306_B_E8_P125.mzXML	736	Group3B	infected	75	RA	E8	P125	0.000601545
X736_Group3B_70dpi_RV_bottom_306_B_E8_P141.mzXML	736	Group3B	infected	75	RV_bottom	E8	P141	0.001427804
X736_Group3B_70dpi_RV_top_306_B_E8_P137.mzXML	736	Group3B	infected	75	RV_top	E8	P137	0.000405268
X737_Group3B_70dpi_LA_307_B_E9_P121.mzXML	737	Group3B	infected	75	LA	E9	P121	0.00079334
X737_Group3B_70dpi_LV_bottom_307_B_E9_P133.mzXML	737	Group3B	infected	75	LV_bottom	E9	P133	0.003819319
X737_Group3B_70dpi_LV_top_307_B_E9_P129.mzXML	737	Group3B	infected	75	LV_top	E9	P129	0.002201785
X737_Group3B_70dpi_RA_307_B_E9_P125.mzXML	737	Group3B	infected	75	RA	E9	P125	0.001077306
X737_Group3B_70dpi_RV_bottom_307_B_E9_P141.mzXML	737	Group3B	infected	75	RV_bottom	E9	P141	0.001365532
X737_Group3B_70dpi_RV_top_307_B_E9_P137.mzXML	737	Group3B	infected	75	RV_top	E9	P137	0.00138676
X738_Group3B_70dpi_LA_308_B_E10_P121.mzXML	738	Group3B	infected	75	LA	E10	P121	0.001362066
X738_Group3B_70dpi_LV_bottom_308_B_E10_P133.mzXML	738	Group3B	infected	75	LV_bottom	E10	P133	0.003082317
X738_Group3B_70dpi_LV_top_308_B_E10_P129.mzXML	738	Group3B	infected	75	LV_top	E10	P129	0.002389316
X738_Group3B_70dpi_RA_308_B_E10_P125.mzXML	738	Group3B	infected	75	RA	E10	P125	0.000837726
X738_Group3B_70dpi_RV_bottom_308_B_E10_P141.mzXML	738	Group3B	infected	75	RV_bottom	E10	P141	0.001494927
X738_Group3B_70dpi_RV_top_308_B_E10_P137.mzXML	738	Group3B	infected	75	RV_top	E10	P137	0.00030162
X739_Group3B_70dpi_LA_309_B_E11_P121.mzXML	739	Group3B	infected	75	LA	E11	P121	0.00073132
X739_Group3B_70dpi_LV_bottom_309_B_E11_P133.mzXML	739	Group3B	infected	75	LV_bottom	E11	P133	0.001736799
X739_Group3B_70dpi_LV_top_309_B_E11_P129.mzXML	739	Group3B	infected	75	LV_top	E11	P129	0.000269854
X739_Group3B_70dpi_RA_309_B_E11_P125.mzXML	739	Group3B	infected	75	RA	E11	P125	0.000958453
X739_Group3B_70dpi_RV_bottom_309_B_E11_P141.mzXML	739	Group3B	infected	75	RV_bottom	E11	P141	0.001715805
X739_Group3B_70dpi_RV_top_309_B_E11_P137.mzXML	739	Group3B	infected	75	RV_top	E11	P137	0.000239
X740_Group3B_70dpi_LA_310_B_E12_P121.mzXML	740	Group3B	infected	75	LA	E12	P121	0.000770127
X740_Group3B_70dpi_LV_bottom_310_B_E12_P133.mzXML	740	Group3B	infected	75	LV_bottom	E12	P133	0.003207122
X740_Group3B_70dpi_LV_top_310_B_E12_P129.mzXML	740	Group3B	infected	75	LV_top	E12	P129	0.000498882
X740_Group3B_70dpi_RA_310_B_E12_P125.mzXML	740	Group3B	infected	75	RA	E12	P125	0.001170372
X740_Group3B_70dpi_RV_bottom_310_B_E12_P141.mzXML	740	Group3B	infected	75	RV_bottom	E12	P141	0.001828694
X740_Group3B_70dpi_RV_top_310_B_E12_P137.mzXML	740	Group3B	infected	75	RV_top	E12	P137	0.00034781
X751_Group3E_142dpi_LA_226_G_F6_P120.mzXML	751	Group3E	infected	142	LA	F6	P120	0.000977282
X751_Group3E_142dpi_LV_bottom_226_G_F6_P132.mzXML	751	Group3E	infected	142	LV_bottom	F6	P132	0.001868185
X751_Group3E_142dpi_LV_top_226_G_F6_P128.mzXML	751	Group3E	infected	142	LV_top	F6	P128	0.001697932
X751_Group3E_142dpi_RA_226_G_F6_P124.mzXML	751	Group3E	infected	142	RA	F6	P124	0.000765283
X751_Group3E_142dpi_RV_bottom_226_G_F6_P140.mzXML	751	Group3E	infected	142	RV_bottom	F6	P140	0.000332725
X751_Group3E_142dpi_RV_top_226_G_F6_P136.mzXML	751	Group3E	infected	142	RV_top	F6	P136	0.001250248
X752_Group3E_142dpi_LA_227_G_F7_P120.mzXML	752	Group3E	infected	142	LA	F7	P120	0.001792991
X752_Group3E_142dpi_LV_bottom_227_G_F7_P132.mzXML	752	Group3E	infected	142	LV_bottom	F7	P132	0.000453372
X752_Group3E_142dpi_LV_top_227_G_F7_P128.mzXML	752	Group3E	infected	142	LV_top	F7	P128	0.001440442
X752_Group3E_142dpi_RA_227_G_F7_P124.mzXML	752	Group3E	infected	142	RA	F7	P124	0.001097576
X752_Group3E_142dpi_RV_bottom_227_G_F7_P140.mzXML	752	Group3E	infected	142	RV_bottom	F7	P140	0
X752_Group3E_142dpi_RV_top_227_G_F7_P136.mzXML	752	Group3E	infected	142	RV_top	F7	P136	0.000800215
X753_Group3E_142dpi_LA_228_G_F8_P120.mzXML	753	Group3E	infected	142	LA	F8	P120	0.000215714
X753_Group3E_142dpi_LV_bottom_228_G_F8_P132.mzXML	753	Group3E	infected	142	LV_bottom	F8	P132	0.001379367
X753_Group3E_142dpi_LV_top_228_G_F8_P128.mzXML	753	Group3E	infected	142	LV_top	F8	P128	0.001133357
X753_Group3E_142dpi_RA_228_G_F8_P124.mzXML	753	Group3E	infected	142	RA	F8	P124	0.00080894
X753_Group3E_142dpi_RV_bottom_228_G_F8_P140.mzXML	753	Group3E	infected	142	RV_bottom	F8	P140	0.000250894
X753_Group3E_142dpi_RV_top_228_G_F8_P136.mzXML	753	Group3E	infected	142	RV_top	F8	P136	0.000264527
X754_Group3E_142dpi_LA_229_G_F9_P120.mzXML	754	Group3E	infected	142	LA	F9	P120	0.000645376
X754_Group3E_142dpi_LV_bottom_229_G_F9_P132.mzXML	754	Group3E	infected	142	LV_bottom	F9	P132	0.000706995
X754_Group3E_142dpi_LV_top_229_G_F9_P128.mzXML	754	Group3E	infected	142	LV_top	F9	P128	0.002317175
X754_Group3E_142dpi_RA_229_G_F9_P124.mzXML	754	Group3E	infected	142	RA	F9	P124	0.000706669
X754_Group3E_142dpi_RV_bottom_229_G_F9_P140.mzXML	754	Group3E	infected	142	RV_bottom	F9	P140	0.000294671
X754_Group3E_142dpi_RV_top_229_G_F9_P136.mzXML	754	Group3E	infected	142	RV_top	F9	P136	0.000393003
X755_Group3E_142dpi_LA_230_G_F10_P120.mzXML	755	Group3E	infected	142	LA	F10	P120	0.000924843
X755_Group3E_142dpi_LV_bottom_230_G_F10_P132.mzXML	755	Group3E	infected	142	LV_bottom	F10	P132	0.001022373
X755_Group3E_142dpi_LV_top_230_G_F10_P128.mzXML	755	Group3E	infected	142	LV_top	F10	P128	0.002026782
X755_Group3E_142dpi_RA_230_G_F10_P124.mzXML	755	Group3E	infected	142	RA	F10	P124	0.000622025
X755_Group3E_142dpi_RV_bottom_230_G_F10_P140.mzXML	755	Group3E	infected	142	RV_bottom	F10	P140	0
X755_Group3E_142dpi_RV_top_230_G_F10_P136.mzXML	755	Group3E	infected	142	RV_top	F10	P136	0.000612078
