# Supplementary material for: Localized cardiac small molecule trajectories and persistent chemical sequelae in experimental Chagas disease
Source: Nat Commun. 2023 Oct 25;14:6769. doi: 10.1038/s41467-023-42247-w (PMC10600178; doi:10.1038/s41467-023-42247-w)
Supplement: Supplementary file 8 — Source data [file 41467_2023_42247_MOESM8_ESM.zip › source-data/Supplementary_Figure_2/Supplementary_Figure_2.csv]

MouseID	Ejection_Fraction	Fractional_Shortening	Diameter_s	Diameter_d	Volume_s	Volume_d	LVAW_s	LVAW_d	LVPW_s	LVPW_d	LV_Mass	LV_Mass_Cor	Cardiac_Index	Cardiac_Output	Stroke_Volume	R_Amplitude_(V)	Heart_Rate	JT_Interval_(s)	Tpeak_Tend_Interval_(s)	QT_Interval_(s)	QTc_(s)	S_Amplitude_(V)	QRS_Interval_(s)	Q_Amplitude_(V)	CD3+CD4+	CD3+CD4+IL-2+	CD3+CD4+IL-4+	CD3+CD4+IFNg+	CD3+CD4+IL-17+	CD3+CD4+TNFa+	CD3+CD8+	CD3+CD8+IL-2+	CD3+CD8+IL-4+	CD3+CD8+IFNg+	CD3+CD8+IL-17+	CD3+CD8+TNFa+	Liver_Weight_Body_Weight_ratio	Liver_Weight	Body_Weight	T_Amplitude_(V)	Heart_Weight	Heart_Weight_Body_Weight_ratio	P_Amplitude_(V)	RR_Interval_(s)	P_Duration_(s)	PR_Interval_(s)
511	62.285974	32.8067275	2.37155	3.529367	19.578252	51.9053645	1.4909095	1.0203165	1.159142	0.7806745	113.1833075	90.546646	0.595237567	13.3333215	32.327112	1.563	412.49493	0.01044	0.007768	0.01812	0.04772	-0.2017	0.00768	0.02023	0.014	-0.0044	-0.0046	0.0004	-0.0003	-0.0061	-0.01	0.0075	0.0003	0.0017	0.0005	0.0014	0.051785714	1.16	22.4	0.3853	0.15	0.006696429	0.1057	0.1444	0.01149	0.03963
512	17.061189	7.4666575	3.3164645	3.5840945	44.6703835	53.861112	1.0032835	0.862629	0.7473855	0.71503	96.34495	77.07596	0.13693879	3.4508575	9.1907285	1.327	375.8422695	0.008881	0.006751	0.01703	0.04549	-0.4016	0.008145	0.02328	0.016	0.0082	0.0045	-0.0014	-0.0017	0.0012	-0.031	0.0249	0.0007	0.0055	-0.0007	0.006	0.046428571	1.17	25.2	0.3877	0.13	0.00515873	0.2438	0.1401	0.01144	0.03691
513	69.058764	37.9039215	2.201071	3.5445505	16.228974	52.4441045	1.688853	1.1733345	1.3221775	0.888598	138.676054	110.9408435	0.665276949	16.8980345	36.2151305	1.21	466.586968	0.0082	0.006495	0.01647	0.0451	-0.1207	0.008267	0.0385	-0.027	0.0055	0.0023	0.0054	0.0017	-0.0054	-0.023	0.0328	0.0187	0.0206	0.0016	0.0262	0.054330709	1.38	25.4	0.3653	0.14	0.005511811	0.19	0.1334	0.01277	0.03464
514	53.7387055	27.185547	2.7117285	3.724145	27.3128125	59.038661	1.5311935	1.113861	1.1200345	0.7746095	131.7890145	105.4312115	0.546620522	14.64943	31.7258485	1.576	461.7718905	0.01073	0.007824	0.01713	0.04636	-0.05044	0.006397	0.004001	0.013	-0.0023	-0.0034	-0.0003	0.0006	0.0006	-0.011	0.0013	-0.0019	-0.0016	-0.0039	-0.0004	0.055223881	1.48	26.8	0.3117	0.19	0.007089552	0.205	0.1366	0.01435	0.03594
515	57.4564695	29.304458	2.2937065	3.244399	18.0221035	42.3547255	1.6061875	1.22671	1.1499675	0.8321835	121.0988705	96.8790965	0.449026633	11.0011525	24.332622	1.357	451.838083	0.011	0.008577	0.01863	0.04999	0.004335	0.007635	0.04517	0.013	-0.0029	-0.0044	0.00021	0.0012	-0.0008	-0.011	-0.0033	-0.0011	0.0009	0.0059	0	0.057959184	1.42	24.5	0.2204	0.15	0.006122449	0.175	0.1392	0.01464	0.03792
531	66.407978	35.9210845	2.334072	3.642773	18.8035555	56.0011455	1.601173	1.0713895	1.331311	0.8460645	130.1264435	104.101155	0.673242692	17.50431	37.19759	1.353	470.536629	0.007202	0.00521	0.01608	0.04349	-0.2815	0.008895	0.01546	0.01	0.0147	-0.0015	-0.0002	0.0002	0.0048	-0.017	0.0148	-0.0008	0.0046	0.0008	0.0076	0.056923077	1.48	26	0.3568	0.15	0.005769231	0.1463	0.1368	0.01479	0.03614
532	69.149937	38.2944455	2.4450115	3.962398	21.1194305	68.459695	1.8091155	1.0591765	1.158736	0.7881305	140.9850245	112.7880195	0.824968798	21.284195	47.340264	1.262	449.6652775	0.006898	0.005155	0.01481	0.04064	-0.5065	0.007908	-0.001997	0.009	0.0017	-0.0022	0.0003	0.0002	-0.0001	-0.018	0.0068	0.0025	0.0056	-0.0066	0.0055	0.051550388	1.33	25.8	0.4887	0.15	0.005813953	0.1658	0.1328	0.01256	0.03704
533	62.952434	33.314213	2.3638795	3.544506	19.4374805	52.4397985	1.5000295	1.0697085	1.0537505	0.788964	119.2090055	95.3672045	0.568998591	14.7370635	33.002318	0.8977	446.4478485	0.007657	0.005557	0.01678	0.04543	-0.5726	0.009124	0.01813	-0.009	0.0017	-0.0019	0.0017	0.0018	-0.002	-0.01	0.0042	0.0028	0.0031	0.0009	0.0044	0.055212355	1.43	25.9	0.3874	0.17	0.006563707	0.1537	0.1364	0.01358	0.03593
534	64.410019	34.330499	2.316016	3.526736	18.444193	51.819804	1.5450545	1.1427075	1.457168	0.895519	135.2812985	108.2250385	0.661426707	16.271097	33.375611	1.276	487.62313	0.006377	0.00453	0.01582	0.04473	-0.3583	0.009447	0.0165	0.005	0.0029	0.0023	0.0007	-0.0002	0.0027	-0.011	0.0057	0.0007	0.0029	-0.0082	0.005	0.050813008	1.25	24.6	0.5587	0.16	0.006504065	0.1688	0.1265	0.01361	0.03487
535	54.891958	28.0782865	2.869425	3.989782	31.391504	69.603072	1.449946	0.9749205	1.1713995	0.7014285	124.7244795	99.7795835	0.688721043	15.840584	38.211568	1.128	414.550735	0.007303	0.005372	0.01654	0.04602	-0.3516	0.009183	-0.03205	0.007	0.0034	-0.0015	0.00028	-0.0037	-0.0004	-0.009	0.0132	0.0026	0.0031	0.0045	0.0012	0.053913043	1.24	23	0.4206	0.18	0.007826087	0.1017	0.1293	0.0104	0.03327
551	53.4892915	27.0272205	2.7149035	3.720425	27.3939125	58.897291	1.5531785	1.128238	1.1056755	0.7762575	133.1864075	106.549126	0.592695813	14.2246995	31.5033785	1.431	451.4277935	0.009952	0.007279	0.01768	0.04681	-0.07304	0.007733	0.02607	0.72	0.0129	0.0049	0.00061	0.004	0.0017	0.233	0.024	0.0052	0.0056	0.0397	0.0089	0.053333333	1.28	24	0.444	0.16	0.006666667	0.1194	0.1428	0.01358	0.03422
552	54.5301705	27.55291	2.546896	3.515435	23.390797	51.4318885	1.265643	0.981047	1.0433865	0.739999	105.417144	84.3337155	0.41112349	10.483649	28.0410915	1.384	374.0788855	0.008858	0.007084	0.01658	0.04267	-0.01389	0.007719	0.005881	0.008	0.003	-0.0003	-0.0002	-0.0033	0	-0.012	0.0048	-0.0009	0.003	0.0073	0.0022	0.053333333	1.36	25.5	0.3263	0.18	0.007058824	0.1812	0.151	0.0126	0.03673
553	59.077865	30.9606395	2.681217	3.891905	26.5834765	65.7647245	1.702471	1.065768	1.0985505	0.767529	135.238802	108.1910415	0.645708044	16.0135595	39.181248	1.505	409.2574845	0.008015	0.006105	0.01707	0.04356	-0.49	0.009059	0.01264	-0.016	0.0388	-0.0084	0.0068	0.0341	0.0413	-0.013	0.0299	0.0004	0.0077	0.0198	0.0401	0.055241935	1.37	24.8	0.5783	0.18	0.007258065	0.05771	0.1536	0.009093	0.02874
554	51.9179445	26.01385	2.735472	3.697293	27.9013005	58.0300445	1.090921	0.685833	1.0942735	0.7812445	91.815252	73.4522015	0.523481928	11.673647	30.1287435	1.571	387.44882	0.00806	0.00539	0.01712	0.04182	-0.1235	0.009053	0.05231	0.008	0.0577	0.0062	0.0027	0.0186	0.0192	-0.042	0.0782	0.0048	0.0143	-0.0072	0.028	0.051569507	1.15	22.3	0.5053	0.15	0.006726457	0.09241	0.1682	0.0153	0.03835
555	64.9008225	34.5985545	2.227279	3.405452	16.7213255	47.631185	1.2380815	0.8776525	1.4564495	1.1489475	127.3163915	101.853113	0.473935476	12.9384385	30.90986	1.74	418.6413285	0.009213	0.007287	0.01754	0.04483	-0.6492	0.00832	-0.001375	0.018	0.0302	-0.0007	-0.0006	-0.0101	-0.0007	-0.012	0.0424	-0.0013	0.0054	-0.0086	0.0082	0.054578755	1.49	27.3	0.5556	0.16	0.005860806	0.1079	0.1532	0.0144	0.03762
581	55.495585	28.5863215	2.979265	4.171599	34.429504	77.335239	2.0654805	1.5154605	0.937855	0.643062	190.645033	152.5160265	0.813425639	18.464762	42.905735	1.492	430.35396	0.01477	0.01104	0.0224	0.05897	0.07838	0.007639	0.03275	0.024	-0.0041	0.0018	-0.00091	-0.0037	0.0009	-0.007	0.0003	0.0013	0.0002	0.0051	0.0011	0.057268722	1.3	22.7	0.393	0.13	0.005726872	0.199	0.1443	0.01336	0.03765
582	63.235549	33.471593	2.341552	3.5198385	18.9570175	51.5804135	1.7051855	1.0446375	1.2710535	0.978279	133.399399	106.7195195	0.564073674	12.127584	32.623396	0.8805	371.551697	0.01175	0.008221	0.01993	0.04984	-0.03676	0.00818	0.01296	0.015	0.0126	0.0098	0.0006	0.0054	0.0068	-0.019	0.0081	0.0074	0	0.0045	0.0078	0.058604651	1.26	21.5	0.3992	0.14	0.006511628	0.08845	0.1598	0.01929	0.0416
583	68.7612665	37.806328	2.2892435	3.6813395	17.9281755	57.4380915	1.7016115	1.016742	1.091952	0.743184	117.2134425	93.7707545	0.542924392	13.844572	39.5099155	1.539	350.5486455	0.006937	0.004851	0.01614	0.04145	-0.3492	0.009201	0.0286	0.017	-0.0001	-0.0097	-0.0003	-0.0044	-0.0028	-0.014	-0.0063	-0.0027	0.0015	0.0109	-0.004	0.056862745	1.45	25.5	0.3111	0.12	0.004705882	0.1093	0.1516	0.01293	0.0378
584	76.9397435	44.368061	1.7511785	3.1502335	9.073378	39.534789	1.43667	0.831412	1.5747865	1.084889	104.004534	83.2036275	0.476625741	12.868895	30.461411	1.024	422.008547	0.01065	0.008036	0.01956	0.05197	-0.1419	0.008914	0.02765	-0.016	0.0161	0.0059	0.0038	0.0029	0.0055	-0.014	0.0158	0.0023	0.0059	-0.0025	0.0076	0.060740741	1.64	27	0.2358	0.18	0.006666667	0.1125	0.1419	0.0161	0.03726
585	85.5267555	53.550325	1.499832	3.228918	6.059986	41.868516	1.7605675	1.086291	1.527856	0.9517145	118.402012	94.7216095	0.58418152	14.604538	35.80853	0.7303	407.8513725	0.005793	0.003979	0.01658	0.04213	-0.3148	0.0108	0.01238	-0.034	0.0199	-0.0014	0.0047	0.0058	0.004	0.016	0.0083	0.0005	0.003	0.004	0.0041	0.062	1.55	25	0.3667	0.19	0.0076	0.1389	0.1549	0.01596	0.03709
611	47.4829395	23.507808	3.1025835	4.0560875	38.0027135	72.363354	1.5069405	1.0575095	0.744759	0.5286735	119.152612	95.3220895	0.572630106	13.4568075	34.3606405	1.075	391.796146	0.008236	0.006063	0.01625	0.04239	-0.1156	0.008016	0.0337	0	-0.0015	0.0013	0.0033	0.0005	0.0012	-0.009	-0.0015	0.0033	0.0003	0.038	-0.0041	0.06	1.41	23.5	0.351	0.15	0.006382979	0.133	0.147	0.01369	0.03816
612	62.1780775	32.926158	2.4804825	3.7102805	21.938631	59.0612185	1.499168	0.965666	1.202982	0.814395	119.589234	95.671387	0.668936974	15.5862315	37.122587	0.9952	418.1771395	0.007926	0.005831	0.01632	0.04372	-0.4279	0.008394	0.02492	0.081	-0.03	-0.0002	-0.001	-0.0071	-0.0054	-0.044	-0.041	-0.0006	-0.0053	-0.0386	-0.0056	0.056652361	1.32	23.3	0.4886	0.17	0.007296137	0.1077	0.1394	0.01512	0.038
613	60.4921355	31.677743	2.5456465	3.7262765	23.354014	59.1430065	1.589103	1.007779	1.0716145	0.8235025	126.263157	101.010525	0.630572543	14.5031685	35.7889925	0.8567	405.1041535	0.01046	0.008234	0.01938	0.05015	-0.2312	0.008863	0.009549	0.002	0.0158	-0.0014	0.0028	0.0003	0.0043	0.005	0.0186	0.0021	0.003	0.0261	-0.0009	0.056956522	1.31	23	0.3427	0.12	0.005217391	0.06655	0.1494	0.01304	0.03235
614	76.122708	43.9235585	1.8799285	3.361516	10.8766225	46.291475	1.935495	1.193383	1.297619	0.8336	124.53546	99.6283685	0.636869558	15.858052	35.414852	1.219	447.646022	0.01023	0.007898	0.01898	0.04998	-0.04331	0.008749	0.04402	0.004	-0.0021	-0.0055	-0.0001	-0.0007	0.0004	-0.003	0.0064	0.0012	0.0013	0.0313	0.0012	0.058634538	1.46	24.9	0.1587	0.13	0.005220884	0.09401	0.1443	0.01661	0.04185
615	55.533844	28.195356	2.43758	3.390927	21.1494955	47.2294995	1.4087615	1.044101	1.351244	0.94003	122.3374585	97.8699665	0.41027737	9.4363795	26.080004	1.477	361.794848	0.009367	0.007061	0.01793	0.04432	-0.2868	0.008563	0.02419	-0.007	-0.004	0.009	0.0036	0.0012	0.0088	-0.031	-0.02	0.0072	0.007	0.0106	-0.0007	0.056956522	1.31	23	0.4715	0.12	0.005217391	0.14	0.1636	0.01451	0.03867
631	58.692064	30.422997	2.562339	3.6827775	23.743028	57.481715	1.6708365	1.0905415	1.1264985	0.842605	133.9153845	107.132308	0.471294216	11.1225435	33.738687	1.267	329.6529425	0.007338	0.005412	0.01569	0.04088	-0.4186	0.008355	0.01396	0.009	-0.0049	-0.0037	-0.00062	-0.0014	-0.0001	-0.008	0.004	-0.009	-0.0012	-0.0013	-0.0005	0.053813559	1.27	23.6	0.4224	0.17	0.00720339	0.09783	0.1475	0.01831	0.04255
632	73.26804	41.570192	2.1942825	3.7554035	16.1017745	60.232989	1.634277	0.823019	1.2353075	0.8512785	112.800244	90.240195	0.7454291	18.6357275	44.1312145	0.9832	422.28183	0.007727	0.005489	0.01688	0.0453	-0.354	0.009155	0.01815	-0.009	-0.0018	-0.0124	-0.0003	0.0003	-0.0013	0.008	-0.0044	-0.025	-0.0032	-0.0056	-0.0044	0.0616	1.54	25	0.5179	0.16	0.0064	0.1181	0.1389	0.01395	0.0381
633	62.214771	32.696625	2.3240565	3.453329	18.6059895	49.2606345	1.5422715	0.976776	1.336527	1.0206445	127.1746585	101.7397265	0.582348526	13.6269555	30.654645	1.327	444.2665375	0.01423	0.01308	0.02049	0.05432	0.2001	0.00629	0.03183	0.005	0.001	-0.0359	-0.0012	-0.0028	-0.0017	-0.007	0.0017	-0.0276	0.0018	0.0028	0.0048	0.051282051	1.2	23.4	0.4301	0.18	0.007692308	0.1102	0.1422	0.0141	0.03686
634	51.880843	26.021089	2.7708615	3.7455355	28.7997505	59.856436	1.4031885	0.9955795	1.117	0.837135	127.465504	101.9724035	0.532382926	13.7354795	31.056685	1.198	442.509474	0.009801	0.007843	0.01819	0.04924	-0.2136	0.008392	0.03589	-0.001	0.0006	-0.0086	0.0004	-0.0005	-0.0012	0	0.0008	-0.0025	0.0005	-0.0061	0.0007	0.053488372	1.38	25.8	0.4178	0.16	0.00620155	0.1116	0.1368	0.01688	0.03771
635	37.727196	17.8473505	3.1417645	3.824281	39.17341	62.904244	1.234433	0.961678	0.858803	0.6812105	113.182173	90.545738	0.393853018	8.743537	23.730834	0.9585	368.412367	0.008392	0.006105	0.01667	0.04289	-0.4327	0.00828	0.03241	-0.011	0.002	-0.0124	-0.0005	0.0015	-0.0009	0.012	0	-0.0045	0.0026	0.0052	-0.0017	0.055405405	1.23	22.2	0.5541	0.14	0.006306306	0.1015	0.1511	0.0157	0.03742
666	76.178785	43.8978705	1.917888	3.417887	11.459978	48.048368	1.766674	1.090524	1.195659	0.832186	118.3439485	94.675159	0.706836209	17.2468035	36.58839	0.829	471.379801	0.009372	0.006026	0.01781	0.04886	-0.0646	0.008497	0.002779	0.018	0.0024	0.0102	0.0004	-0.0044	-0.0009	-0.044	-0.0018	0.0086	0.0033	0.0163	0.003	0.059016393	1.44	24.4	0.138	0.15	0.006147541	0.157	0.1329	0.01394	0.0368
667	76.4477795	44.4566815	2.1150735	3.8078715	14.672236	62.28634	1.817166	1.051201	1.34866	0.8436865	137.1525465	109.7220375	0.740291639	18.063116	47.614104	1.2	379.3867155	0.01413	0.01064	0.02223	0.05699	-0.07385	0.008101	0.01342	-0.018	-0.022	0.002	0.0051	0.0184	-0.0016	0	-0.039	0.0067	-0.0081	0.0233	-0.0141	0.059016393	1.44	24.4	0.2525	0.15	0.006147541	0.09939	0.1522	0.01632	0.038
668	66.867887	36.222952	2.214906	3.470646	16.5907955	49.87796	1.579905	1.0468095	1.339565	0.933041	126.459766	101.167813	0.574025592	13.0877835	33.287165	0.5723	393.236678	0.00639	0.004322	0.01685	0.04369	-0.3403	0.01047	0.006125	-0.014	0.0203	0.0043	0.0023	0.0021	0.0009	0.001	0.0031	0.0008	-0.0002	0.0113	-0.0008	0.05745614	1.31	22.8	0.3799	0.16	0.007017544	0.09355	0.1489	0.021	0.04206
669	66.774955	36.6581035	2.234631	3.490665	18.122966	51.235597	1.7141015	1.136296	1.160404	0.773595	124.1549185	99.323935	0.618446173	13.9768835	33.1126305	0.8804	422.271369	0.008427	0.006179	0.01786	0.04787	-0.2947	0.009436	0.02097	0.028	-0.0373	-0.0008	0.0016	0.003	-0.0018	-0.036	-0.007	0.0013	0.0044	-0.0013	0.0011	0.055752212	1.26	22.6	0.4138	0.15	0.006637168	0.1236	0.1394	0.01258	0.03676
670	64.06869	33.844776	2.138357	3.2323515	15.0850375	41.9842925	1.6850155	1.0916355	1.160411	0.914263	115.81102	92.6488165	0.455345494	11.0648955	26.899255	1.004	411.337151	0.009525	0.007291	0.01915	0.05014	-0.1437	0.009622	0.01766	-0.021	-0.0406	0.0029	0.0008	-0.0144	-0.0147	-0.019	-0.045	0.0081	-0.0077	0.036	-0.0091	0.056378601	1.37	24.3	0.2744	0.16	0.006584362	0.1016	0.146	0.01523	0.03622
696	63.7626865	33.701341	2.185449	3.295402	15.983822	44.0274885	1.7923005	1.260091	1.0337525	0.669878	114.0871415	91.2697135	0.535814977	11.627185	28.043666	1.65	414.482184	0.01031	0.007392	0.01781	0.04526	-0.1497	0.007508	-0.01745	-0.011	0.004	-0.0068	-0.0003	0.0019	-0.0031	0.007	0.0156	-0.0035	0.0029	0.004	0.0041	0.055760369	1.21	21.7	0.2898	0.13	0.005990783	0.2225	0.1556	0.01081	0.0363
697	74.06804	41.8089735	1.8846985	3.238813	10.940298	42.188435	2.0209625	1.415959	1.322931	0.864973	141.310978	113.0487825	0.547419686	13.0833305	31.248137	1.012	418.731038	0.007489	0.005812	0.01704	0.04469	-0.5462	0.009546	-0.004726	-0.001	-0.0041	-0.0072	0.0013	0.0002	0.0002	-0.005	-0.0042	0.001	0.002	0.0246	0.0016	0.058577406	1.4	23.9	0.3147	0.13	0.005439331	0.08632	0.1454	0.0133	0.03546
698	65.13987	34.9953735	2.389798	3.6773505	19.947608	57.3114575	1.8208645	0.964126	1.01064	0.8859885	125.450924	100.360739	0.764421529	15.7470835	37.3638485	1.082	421.2911775	0.006909	0.004958	0.01704	0.04467	-0.6401	0.01013	0.002115	-0.012	-0.0055	0.003	0.0006	-0.0007	-0.0019	0.02	-0.0048	0.0125	-0.0014	0.0504	-0.0046	0.054854369	1.13	20.6	0.4105	0.12	0.005825243	0.116	0.1455	0.01513	0.03607
699	72.4044545	40.461758	1.9827585	3.330275	12.452435	45.127816	1.886108	1.399191	1.3404565	0.7849475	138.711797	110.969438	0.679695586	15.089242	32.6753815	1.077	461.92473	0.01019	0.00727	0.01866	0.05251	-0.4631	0.008463	0.02935	0.006	0.0036	-0.0087	-0.001	0.0001	-0.0026	0.001	0.0017	-0.0024	0.0048	0.0163	-0.0007	0.05990991	1.33	22.2	0.4382	0.16	0.007207207	0.1866	0.1263	0.01292	0.03528
700	70.756555	39.138483	2.0631235	3.3899945	13.77472	47.1131385	1.64556	1.1777895	1.3421355	0.8372005	125.232716	100.1861725	0.60396925	14.495262	33.3384185	1.358	434.775452	0.01241	0.00996	0.01986	0.05237	0.2118	0.007468	0.04963	0.005	-0.0006	0.0028	0.0004	-0.0011	0.0017	-0.005	0.0063	0.0007	0.0006	-0.0002	0.0033	0.055416667	1.33	24	0.2997	0.14	0.005833333	0.05283	0.1439	0.01321	0.0319
716	58.125892	30.034061	2.59449	3.7082545	24.486548	58.4790145	1.39626	0.9982405	1.1079305	0.751825	117.5449105	94.0359285	0.57777988	14.502275	33.9924665	1.022	426.5653	0.01095	0.008431	0.01806	0.04721	0.02445	0.007105	0.02095	-0.016	0.0018	0.0084	0	-0.0007	-0.0003	0.021	-0.0037	0.0016	-0.0027	0.0077	-0.0057	0.055776892	1.4	25.1	0.3705	0.11	0.00438247	0.08168	0.1464	0.01787	0.04104
717	62.5932835	33.1784255	2.489765	3.72547	22.1271485	59.102316	1.47379	0.895591	1.025439	0.6763525	102.079137	81.6633095	0.66737188	15.616502	36.9751675	1.154	422.363446	0.008979	0.007229	0.01653	0.04321	-0.1658	0.007537	0.02795	0.005	0.0017	-0.0027	0.0004	-0.0002	-0.0002	-0.001	0.0005	0.0036	-0.0006	0.0002	0.0001	0.055555556	1.3	23.4	0.2933	0.11	0.004700855	0.131	0.1464	0.01542	0.03819
718	48.222922	23.842886	2.9310145	3.848569	33.068348	63.8596385	1.2937755	0.9204725	1.1131565	0.8667565	128.476724	102.7813795	0.497613432	11.743677	30.7912905	1.511	381.3311885	0.008364	0.006417	0.01644	0.04239	-0.4264	0.008076	0.0351	0.004	-0.0018	0.0043	-0.0005	0.0005	-0.0017	0.003	0.0057	0.0022	0.0043	0.0066	0.0046	0.058898305	1.39	23.6	0.4121	0.09	0.003813559	0.1247	0.1504	0.01473	0.03943
719	41.488826	19.9347305	3.077558	3.8438275	37.259292	63.680497	1.4245245	0.996299	1.4588725	1.1843695	170.4426915	136.354153	0.47966278	10.69648	26.421205	1.417	404.8384255	0.008706	0.006697	0.01681	0.04418	-0.1318	0.008103	0.0437	-0.018	0.0024	-0.0059	0.0004	0.0012	0.0001	0.011	0.0099	-0.0014	0.0047	0.0059	0.0048	0.056053812	1.25	22.3	0.5802	0.13	0.005829596	0.07887	0.1447	0.01439	0.03687
720	41.488826	19.9347305	3.077558	3.8438275	37.259292	63.680497	1.4245245	0.996299	1.4588725	1.1843695	170.4426915	136.354153	0.424463492	10.69648	26.421205	1.632	404.8384255	0.01482	0.01305	0.02201	0.06231	0.1717	0.007919	0.03307	-0.015	0.0033	-0.0145	0.0023	0.0048	0.0017	0.011	0.0028	-0.0142	0.0027	-0.0027	-0.0029	0.057539683	1.45	25.2	0.2124	0.17	0.006746032	0.05127	0.1256	0.01339	0.03603
751	64.871977	34.760301	2.3668525	3.6276125	19.486919	55.444077	2.1031685	1.51576	1.1557335	0.842747	175.679247	140.5433975	0.547113238	13.349563	35.957158	0.9077	371.27051	0.01328	0.01078	0.02052	0.05075	-0.08935	0.007258	0.03208	-0.014	0.0086	-0.0022	0.002	0.0013	0.0008	-0.016	0.0085	-0.0006	0.0041	0.0248	0.0065	0.059836066	1.46	24.4	0.207	0.18	0.007377049	0.106	0.164	0.01312	0.04165
752	54.651132	27.127761	2.0548165	2.819694	13.640639	30.0753085	1.62812	1.2164535	1.04481	0.9200755	104.6134385	83.690751	0.297651694	7.381762	16.434669	0.9069	448.944077	0.00714	0.005121	0.01717	0.04538	-0.5454	0.01003	-0.02868	-0.002	0.0196	0.0044	0.0078	0.0158	0.0065	-0.037	0.0173	0.0071	0.0086	0.0389	0.0055	0.055241935	1.37	24.8	0.3699	0.16	0.006451613	0.1279	0.1433	0.01318	0.03487
753	76.8340295	43.991382	1.636587	2.9219555	7.604061	32.819026	1.519552	1.150713	1.5263015	0.9925425	110.5846985	88.4677585	0.489473804	10.2300025	25.214965	0.7587	405.7344535	0.005845	0.004182	0.0149	0.03802	-0.5477	0.009053	0.005825	0.054	0.0054	-0.0029	-0.0012	-0.0005	-0.0035	-0.05	0.012	0.0011	0.0013	-0.0263	0.0039	0.054066986	1.13	20.9	0.4833	0.14	0.006698565	0.08864	0.1538	0.01458	0.03477
754	53.2638975	26.884584	2.7311905	3.7354235	27.798088	59.4762165	1.604875	1.114706	1.0297975	0.7900935	134.0747695	107.259816	0.447047827	10.5950335	31.6781285	1.277	334.425083	0.01038	0.007684	0.01858	0.04794	-0.1187	0.008229	0.007391	-0.012	0.0242	0.0005	-0.0002	0.0016	0.0004	0.008	0.002	-0.0013	-0.0024	-0.0115	-0.001	0.058227848	1.38	23.7	0.2633	0.18	0.007594937	0.08941	0.1503	0.01287	0.0366
755	41.9446585	19.9201775	2.64854	3.3074675	25.760459	44.379395	1.4002825	1.0823395	0.8891455	0.691282	100.035636	80.028509	0.284516667	6.401625	18.618936	1.052	344.000713	0.01122	0.008905	0.01985	0.05007	-0.1538	0.008629	0.01948	0.049	-0.0341	-0.0037	-0.0018	-0.0146	-0.0076	-0.005	-0.0345	-0.0033	-0.0072	-0.022	-0.0069	0.061777778	1.39	22.5	0.4203	0.16	0.007111111	-0.05044	0.1577	0.0143	0.03582
781	34.2927655	15.9461185	3.0440155	3.6222065	36.2702255	55.2621945	1.166267	0.9069755	1.0428375	0.871993	115.85475	92.6837995	0.305418846	7.146801	18.991969	1.424	376.509905	0.0112	0.006335	0.02188	0.05478	-0.04719	0.01071	-0.02898	-0.115	0.052	0.0259	0.002	0.002	0.0173	-0.082	0.088	0.0171	0.0615	-0.0311	0.057	0.056410256	1.32	23.4	0.1194	0.15	0.006410256	0.0706	0.1597	0.01516	0.03478
782	68.2174695	37.464277	2.387004	3.818298	19.8900165	62.700907	1.4534045	0.850502	1.2091835	0.770787	110.951644	88.761315	0.761148	18.267552	42.8108905	0.5205	427.0833145	0.004825	0.003061	0.01288	0.0335	-0.07131	0.007887	0.006991	-0.011	-0.004	0.0003	0.0068	-0.0008	-0.0357	-0.021	0.034	-0.0006	0.0172	0.0213	0.023	0.0575	1.38	24	0.06864	0.18	0.0075	0.04007	0.1467	0.01258	0.03696
783	74.8295605	42.8107145	2.0649605	3.610747	13.8053105	54.847282	1.796953	0.9753145	1.2743025	0.855469	120.108978	96.0871825	0.67157084	16.789271	41.041971	0.6294	409.0518905	0.007045	0.005043	0.01576	0.04173	-0.4542	0.008711	-0.02417	-0.014	0.021	-0.0056	-0.0003	0.0004	0.012	-0.021	0.048	0.0061	0.0156	0.0266	0.0375	0.0652	1.63	25	0.2445	0.18	0.0072	0.08183	0.1426	0.01494	0.04034
784	49.4814565	24.427577	2.67794	3.5435445	26.474209	52.405253	1.3647815	0.8779245	0.950822	0.731114	97.192874	77.7542995	0.420517585	9.8401115	25.931044	1.023	379.4333385	0.008759	0.006236	0.0176	0.04558	-0.1079	0.008844	0.014	-0.034	0.026	-0.0003	0.0011	0.0042	-0.0199	-0.001	0.14	0.0115	0.0187	0.0099	0.031	0.061111111	1.43	23.4	0.4219	0.18	0.007692308	0.0766	0.1493	0.0141	0.03788
785	75.213886	43.2288515	2.0733705	3.6530355	13.955758	56.3856165	1.775529	0.9925675	1.281241	0.794182	118.157724	94.5261795	0.682711761	16.8629805	42.4298585	0.9382	397.464254	0.009075	0.006385	0.01795	0.0461	-0.2532	0.008877	0.02575	0.002	0.078	0.0028	-0.0096	-0.0012	-0.0036	-0.056	0.125	0.0047	0.007	0.0107	0.0582	0.061538462	1.52	24.7	0.4403	0.17	0.006882591	0.08315	0.1516	0.01293	0.03875
801	60.969161	31.95403	2.4799505	3.644498	21.8822095	56.0616295	1.429425	0.8092525	0.963379	0.7107505	94.077921	75.2623365	0.701419679	16.4132205	34.17942	1.306	480.210374	0.01091	0.008592	0.01871	0.05172	-0.1853	0.007793	0.03774	-0.011	0.0016	-0.0185	-0.001	-0.0003	0.0006	0.024	0.003	-0.0085	-0.024	-0.014	-0.012	0.058547009	1.37	23.4	0.4075	0.18	0.007692308	0.1961	0.1308	0.01265	0.03906
802	35.6604905	16.677075	3.055189	3.666589	36.6027285	56.8811655	1.0696345	0.8127185	0.9115485	0.7487395	98.5641215	78.8512975	0.328394362	7.7172675	20.2784365	1.642	380.518817	0.007635	0.005844	0.01608	0.04065	-0.4111	0.008447	0.01883	0.022	-0.0106	-0.0251	-0.0016	-0.0015	-0.0018	-0.016	-0.0073	-0.0058	-0.0045	-0.0106	-0.0022	0.058297872	1.37	23.5	0.3849	0.14	0.005957447	0.09487	0.1565	0.01446	0.03889
803	69.944388	38.4716125	2.0746465	3.371762	13.9791935	46.502936	1.534152	1.040791	1.237988	0.831536	111.523358	89.2186865	0.586083082	13.5971275	32.5237425	1.017	417.9539175	0.01148	0.009945	0.01886	0.04878	0.3994	0.007649	0.01995	0.004	-0.0022	-0.0075	-0.0001	0.0003	0.0003	0.005	0.0083	0.0025	0.0011	-0.0015	0.0054	0.056034483	1.3	23.2	0.4636	0.16	0.006896552	0.1445	0.1515	0.01417	0.03607
804	32.614051	15.083914	3.116364	3.6699435	38.411482	57.003075	1.0082045	0.772363	0.9191245	0.795481	99.28864	79.4309115	0.289234174	6.999467	18.591593	1.642	376.2450025	0.01127	0.00821	0.01842	0.04894	-0.1416	0.007151	0.04784	0.022	-0.0025	-0.0121	0.0008	-0.0001	-0.0009	-0.018	0.0026	0.0028	0.0039	0.0093	0.0025	0.058677686	1.42	24.2	0.3611	0.18	0.007438017	0.06265	0.1418	0.01141	0.03453
805	49.900498	24.6789375	2.6666705	3.540457	26.199626	52.2995835	1.4402235	1.0037825	1.072068	0.8690915	120.306903	96.2455225	0.396828698	9.6032545	26.0999575	1.219	367.9685605	0.009389	0.006923	0.01883	0.04808	-0.4405	0.009442	0.01745	0.017	-0.0165	0.0047	-0.0007	0.0007	-0.001	-0.028	-0.0061	0.003	-0.0003	-0.0069	0.0048	0.05785124	1.4	24.2	0.5187	0.15	0.006198347	0.06497	0.1535	0.01618	0.03659
