# Supplementary material for: Localized cardiac small molecule trajectories and persistent chemical sequelae in experimental Chagas disease
Source: Nat Commun. 2023 Oct 25;14:6769. doi: 10.1038/s41467-023-42247-w (PMC10600178; doi:10.1038/s41467-023-42247-w)
Supplement: Supplementary file 8 — Source data [file 41467_2023_42247_MOESM8_ESM.zip › source-data/Supplementary_Figure_20/Supplementary_Figure_20.csv]

filename	MouseID	Treatmentgroup	status	DPI	organ	well_position	plate	mass_700
X501_Group1A_50dpi_LA_251_B_A1_P121.mzXML	501	Group1A	naive	50	LA	A1	P121	0.031205378
X501_Group1A_50dpi_LV_bottom_251_B_A1_P133.mzXML	501	Group1A	naive	50	LV_bottom	A1	P133	0.001945097
X501_Group1A_50dpi_LV_top_251_B_A1_P129.mzXML	501	Group1A	naive	50	LV_top	A1	P129	0.012707655
X501_Group1A_50dpi_RA_251_B_A1_P125.mzXML	501	Group1A	naive	50	RA	A1	P125	0.023595791
X501_Group1A_50dpi_RV_bottom_251_B_A1_P141.mzXML	501	Group1A	naive	50	RV_bottom	A1	P141	0.000115581
X501_Group1A_50dpi_RV_top_251_B_A1_P137.mzXML	501	Group1A	naive	50	RV_top	A1	P137	0.002125298
X502_Group1A_50dpi_LA_252_B_A2_P121.mzXML	502	Group1A	naive	50	LA	A2	P121	0.042509779
X502_Group1A_50dpi_LV_bottom_252_B_A2_P133.mzXML	502	Group1A	naive	50	LV_bottom	A2	P133	0.00844
X502_Group1A_50dpi_LV_top_252_B_A2_P129.mzXML	502	Group1A	naive	50	LV_top	A2	P129	0.00986
X502_Group1A_50dpi_RA_252_B_A2_P125.mzXML	502	Group1A	naive	50	RA	A2	P125	0.015961516
X502_Group1A_50dpi_RV_bottom_252_B_A2_P141.mzXML	502	Group1A	naive	50	RV_bottom	A2	P141	0.013312979
X502_Group1A_50dpi_RV_top_252_B_A2_P137.mzXML	502	Group1A	naive	50	RV_top	A2	P137	0.003480386
X503_Group1A_50dpi_LA_253_B_A3_P121.mzXML	503	Group1A	naive	50	LA	A3	P121	0.040181915
X503_Group1A_50dpi_LV_bottom_253_B_A3_P133.mzXML	503	Group1A	naive	50	LV_bottom	A3	P133	0.009612853
X503_Group1A_50dpi_LV_top_253_B_A3_P129.mzXML	503	Group1A	naive	50	LV_top	A3	P129	0.008374795
X503_Group1A_50dpi_RA_253_B_A3_P125.mzXML	503	Group1A	naive	50	RA	A3	P125	0.006921314
X503_Group1A_50dpi_RV_bottom_253_B_A3_P141.mzXML	503	Group1A	naive	50	RV_bottom	A3	P141	0.031294605
X503_Group1A_50dpi_RV_top_253_B_A3_P137.mzXML	503	Group1A	naive	50	RV_top	A3	P137	0.005257024
X504_Group1A_50dpi_LA_254_B_A4_P121.mzXML	504	Group1A	naive	50	LA	A4	P121	0.041006624
X504_Group1A_50dpi_LV_bottom_254_B_A4_P133.mzXML	504	Group1A	naive	50	LV_bottom	A4	P133	0.004941648
X504_Group1A_50dpi_LV_top_254_B_A4_P129.mzXML	504	Group1A	naive	50	LV_top	A4	P129	0.009764016
X504_Group1A_50dpi_RA_254_B_A4_P125.mzXML	504	Group1A	naive	50	RA	A4	P125	0.001110971
X504_Group1A_50dpi_RV_bottom_254_B_A4_P141.mzXML	504	Group1A	naive	50	RV_bottom	A4	P141	0.002241342
X504_Group1A_50dpi_RV_top_254_B_A4_P137.mzXML	504	Group1A	naive	50	RV_top	A4	P137	0.000650154
X505_Group1A_50dpi_LA_255_B_A5_P121.mzXML	505	Group1A	naive	50	LA	A5	P121	0.017767807
X505_Group1A_50dpi_LV_bottom_255_B_A5_P133.mzXML	505	Group1A	naive	50	LV_bottom	A5	P133	0.00632891
X505_Group1A_50dpi_LV_top_255_B_A5_P129.mzXML	505	Group1A	naive	50	LV_top	A5	P129	0.014087989
X505_Group1A_50dpi_RA_255_B_A5_P125.mzXML	505	Group1A	naive	50	RA	A5	P125	0.00893129
X505_Group1A_50dpi_RV_bottom_255_B_A5_P141.mzXML	505	Group1A	naive	50	RV_bottom	A5	P141	0.003137893
X505_Group1A_50dpi_RV_top_255_B_A5_P137.mzXML	505	Group1A	naive	50	RV_top	A5	P137	0.004597098
X506_Group1B_70dpi_LA_281_B_C7_P121.mzXML	506	Group1B	naive	75	LA	C7	P121	0.04352986
X506_Group1B_70dpi_LV_bottom_281_B_C7_P133.mzXML	506	Group1B	naive	75	LV_bottom	C7	P133	0.0073
X506_Group1B_70dpi_LV_top_281_B_C7_P129.mzXML	506	Group1B	naive	75	LV_top	C7	P129	0.016052386
X506_Group1B_70dpi_RA_281_B_C7_P125.mzXML	506	Group1B	naive	75	RA	C7	P125	0.001122779
X506_Group1B_70dpi_RV_bottom_281_B_C7_P141.mzXML	506	Group1B	naive	75	RV_bottom	C7	P141	0.000433041
X506_Group1B_70dpi_RV_top_281_B_C7_P137.mzXML	506	Group1B	naive	75	RV_top	C7	P137	0.001231503
X507_Group1B_70dpi_LA_282_B_C8_P121.mzXML	507	Group1B	naive	75	LA	C8	P121	0.031223514
X507_Group1B_70dpi_LV_bottom_282_B_C8_P133.mzXML	507	Group1B	naive	75	LV_bottom	C8	P133	0.006749543
X507_Group1B_70dpi_LV_top_282_B_C8_P129.mzXML	507	Group1B	naive	75	LV_top	C8	P129	0.010686263
X507_Group1B_70dpi_RA_282_B_C8_P125.mzXML	507	Group1B	naive	75	RA	C8	P125	0.001282485
X507_Group1B_70dpi_RV_bottom_282_B_C8_P141.mzXML	507	Group1B	naive	75	RV_bottom	C8	P141	0.005847646
X507_Group1B_70dpi_RV_top_282_B_C8_P137.mzXML	507	Group1B	naive	75	RV_top	C8	P137	0.000702323
X508_Group1B_70dpi_LA_283_B_C9_P121.mzXML	508	Group1B	naive	75	LA	C9	P121	0.005573955
X508_Group1B_70dpi_LV_bottom_283_B_C9_P133.mzXML	508	Group1B	naive	75	LV_bottom	C9	P133	0.010467686
X508_Group1B_70dpi_LV_top_283_B_C9_P129.mzXML	508	Group1B	naive	75	LV_top	C9	P129	0.011328216
X508_Group1B_70dpi_RA_283_B_C9_P125.mzXML	508	Group1B	naive	75	RA	C9	P125	0.010923034
X508_Group1B_70dpi_RV_bottom_283_B_C9_P141.mzXML	508	Group1B	naive	75	RV_bottom	C9	P141	0.00017476
X508_Group1B_70dpi_RV_top_283_B_C9_P137.mzXML	508	Group1B	naive	75	RV_top	C9	P137	0.002659125
X509_Group1B_70dpi_LA_284_B_C10_P121.mzXML	509	Group1B	naive	75	LA	C10	P121	0.057401374
X509_Group1B_70dpi_LV_bottom_284_B_C10_P133.mzXML	509	Group1B	naive	75	LV_bottom	C10	P133	0.007340795
X509_Group1B_70dpi_LV_top_284_B_C10_P129.mzXML	509	Group1B	naive	75	LV_top	C10	P129	0.016815087
X509_Group1B_70dpi_RA_284_B_C10_P125.mzXML	509	Group1B	naive	75	RA	C10	P125	0.0085
X509_Group1B_70dpi_RV_bottom_284_B_C10_P141.mzXML	509	Group1B	naive	75	RV_bottom	C10	P141	0
X509_Group1B_70dpi_RV_top_284_B_C10_P137.mzXML	509	Group1B	naive	75	RV_top	C10	P137	0.000277268
X510_Group1B_70dpi_LA_285_B_C11_P121.mzXML	510	Group1B	naive	75	LA	C11	P121	0.024014018
X510_Group1B_70dpi_LV_bottom_285_B_C11_P133.mzXML	510	Group1B	naive	75	LV_bottom	C11	P133	0.002057198
X510_Group1B_70dpi_LV_top_285_B_C11_P129.mzXML	510	Group1B	naive	75	LV_top	C11	P129	0.022320136
X510_Group1B_70dpi_RA_285_B_C11_P125.mzXML	510	Group1B	naive	75	RA	C11	P125	0.007959684
X510_Group1B_70dpi_RV_bottom_285_B_C11_P141.mzXML	510	Group1B	naive	75	RV_bottom	C11	P141	0
X510_Group1B_70dpi_RV_top_285_B_C11_P137.mzXML	510	Group1B	naive	75	RV_top	C11	P137	0.002627399
X511_Group1C_142dpi_LA_161_G_A1_P120.mzXML	511	Group1C	naive	142	LA	A1	P120	0.024448705
X511_Group1C_142dpi_LV_bottom_161_G_A1_P132.mzXML	511	Group1C	naive	142	LV_bottom	A1	P132	0.003825973
X511_Group1C_142dpi_LV_top_161_G_A1_P128.mzXML	511	Group1C	naive	142	LV_top	A1	P128	0.005125326
X511_Group1C_142dpi_RA_161_G_A1_P124.mzXML	511	Group1C	naive	142	RA	A1	P124	0.005854332
X511_Group1C_142dpi_RV_bottom_161_G_A1_P140.mzXML	511	Group1C	naive	142	RV_bottom	A1	P140	0
X511_Group1C_142dpi_RV_top_161_G_A1_P136.mzXML	511	Group1C	naive	142	RV_top	A1	P136	0
X512_Group1C_142dpi_LA_162_G_A2_P120.mzXML	512	Group1C	naive	142	LA	A2	P120	0.015103071
X512_Group1C_142dpi_LV_bottom_162_G_A2_P132.mzXML	512	Group1C	naive	142	LV_bottom	A2	P132	0.003632408
X512_Group1C_142dpi_LV_top_162_G_A2_P128.mzXML	512	Group1C	naive	142	LV_top	A2	P128	0.002720909
X512_Group1C_142dpi_RA_162_G_A2_P124.mzXML	512	Group1C	naive	142	RA	A2	P124	0.01103642
X512_Group1C_142dpi_RV_bottom_162_G_A2_P140.mzXML	512	Group1C	naive	142	RV_bottom	A2	P140	0
X512_Group1C_142dpi_RV_top_162_G_A2_P136.mzXML	512	Group1C	naive	142	RV_top	A2	P136	0.001898197
X513_Group1C_142dpi_LA_163_G_A3_P120.mzXML	513	Group1C	naive	142	LA	A3	P120	0.004038756
X513_Group1C_142dpi_LV_bottom_163_G_A3_P132.mzXML	513	Group1C	naive	142	LV_bottom	A3	P132	0.004220656
X513_Group1C_142dpi_LV_top_163_G_A3_P128.mzXML	513	Group1C	naive	142	LV_top	A3	P128	0.0151
X513_Group1C_142dpi_RA_163_G_A3_P124.mzXML	513	Group1C	naive	142	RA	A3	P124	0.025528456
X513_Group1C_142dpi_RV_bottom_163_G_A3_P140.mzXML	513	Group1C	naive	142	RV_bottom	A3	P140	0.00102245
X513_Group1C_142dpi_RV_top_163_G_A3_P136.mzXML	513	Group1C	naive	142	RV_top	A3	P136	0.000102656
X514_Group1C_142dpi_LA_164_G_A4_P120.mzXML	514	Group1C	naive	142	LA	A4	P120	0.027557699
X514_Group1C_142dpi_LV_bottom_164_G_A4_P132.mzXML	514	Group1C	naive	142	LV_bottom	A4	P132	0.003830678
X514_Group1C_142dpi_LV_top_164_G_A4_P128.mzXML	514	Group1C	naive	142	LV_top	A4	P128	0.001122947
X514_Group1C_142dpi_RA_164_G_A4_P124.mzXML	514	Group1C	naive	142	RA	A4	P124	0.003097366
X514_Group1C_142dpi_RV_bottom_164_G_A4_P140.mzXML	514	Group1C	naive	142	RV_bottom	A4	P140	6.06E-05
X514_Group1C_142dpi_RV_top_164_G_A4_P136.mzXML	514	Group1C	naive	142	RV_top	A4	P136	0.002484004
X515_Group1C_142dpi_LA_165_G_A5_P120.mzXML	515	Group1C	naive	142	LA	A5	P120	0.016928592
X515_Group1C_142dpi_LV_bottom_165_G_A5_P132.mzXML	515	Group1C	naive	142	LV_bottom	A5	P132	0.002231458
X515_Group1C_142dpi_LV_top_165_G_A5_P128.mzXML	515	Group1C	naive	142	LV_top	A5	P128	0.0156
X515_Group1C_142dpi_RA_165_G_A5_P124.mzXML	515	Group1C	naive	142	RA	A5	P124	0.00405903
X515_Group1C_142dpi_RV_bottom_165_G_A5_P140.mzXML	515	Group1C	naive	142	RV_bottom	A5	P140	0.000221919
X515_Group1C_142dpi_RV_top_165_G_A5_P136.mzXML	515	Group1C	naive	142	RV_top	A5	P136	0.000529243
X521_Group1A_50dpi_LA_256_B_A6_P121.mzXML	521	Group1A	naive	50	LA	A6	P121	0.025816479
X521_Group1A_50dpi_LV_bottom_256_B_A6_P133.mzXML	521	Group1A	naive	50	LV_bottom	A6	P133	0.009437329
X521_Group1A_50dpi_LV_top_256_B_A6_P129.mzXML	521	Group1A	naive	50	LV_top	A6	P129	0.011846743
X521_Group1A_50dpi_RA_256_B_A6_P125.mzXML	521	Group1A	naive	50	RA	A6	P125	0.002390123
X521_Group1A_50dpi_RV_bottom_256_B_A6_P141.mzXML	521	Group1A	naive	50	RV_bottom	A6	P141	0.000826693
X521_Group1A_50dpi_RV_top_256_B_A6_P137.mzXML	521	Group1A	naive	50	RV_top	A6	P137	0.003665277
X522_Group1A_50dpi_LA_257_B_A7_P121.mzXML	522	Group1A	naive	50	LA	A7	P121	0.032949636
X522_Group1A_50dpi_LV_bottom_257_B_A7_P133.mzXML	522	Group1A	naive	50	LV_bottom	A7	P133	0.000222586
X522_Group1A_50dpi_LV_top_257_B_A7_P129.mzXML	522	Group1A	naive	50	LV_top	A7	P129	0.020122926
X522_Group1A_50dpi_RA_257_B_A7_P125.mzXML	522	Group1A	naive	50	RA	A7	P125	0.009083782
X522_Group1A_50dpi_RV_bottom_257_B_A7_P141.mzXML	522	Group1A	naive	50	RV_bottom	A7	P141	0
X522_Group1A_50dpi_RV_top_257_B_A7_P137.mzXML	522	Group1A	naive	50	RV_top	A7	P137	0.003613164
X523_Group1A_50dpi_LA_258_B_A8_P121.mzXML	523	Group1A	naive	50	LA	A8	P121	0.020194156
X523_Group1A_50dpi_LV_bottom_258_B_A8_P133.mzXML	523	Group1A	naive	50	LV_bottom	A8	P133	0.001364059
X523_Group1A_50dpi_LV_top_258_B_A8_P129.mzXML	523	Group1A	naive	50	LV_top	A8	P129	0.004692664
X523_Group1A_50dpi_RA_258_B_A8_P125.mzXML	523	Group1A	naive	50	RA	A8	P125	0.011252827
X523_Group1A_50dpi_RV_bottom_258_B_A8_P141.mzXML	523	Group1A	naive	50	RV_bottom	A8	P141	0
X523_Group1A_50dpi_RV_top_258_B_A8_P137.mzXML	523	Group1A	naive	50	RV_top	A8	P137	0.0001123
X524_Group1A_50dpi_LA_259_B_A9_P121.mzXML	524	Group1A	naive	50	LA	A9	P121	0.041721035
X524_Group1A_50dpi_LV_bottom_259_B_A9_P133.mzXML	524	Group1A	naive	50	LV_bottom	A9	P133	0.004107843
X524_Group1A_50dpi_LV_top_259_B_A9_P129.mzXML	524	Group1A	naive	50	LV_top	A9	P129	0.002079376
X524_Group1A_50dpi_RA_259_B_A9_P125.mzXML	524	Group1A	naive	50	RA	A9	P125	0.000536621
X524_Group1A_50dpi_RV_bottom_259_B_A9_P141.mzXML	524	Group1A	naive	50	RV_bottom	A9	P141	0.001672321
X524_Group1A_50dpi_RV_top_259_B_A9_P137.mzXML	524	Group1A	naive	50	RV_top	A9	P137	0.004366756
X525_Group1A_50dpi_LA_260_B_A10_P121.mzXML	525	Group1A	naive	50	LA	A10	P121	0.031277974
X525_Group1A_50dpi_LV_bottom_260_B_A10_P133.mzXML	525	Group1A	naive	50	LV_bottom	A10	P133	0.006694884
X525_Group1A_50dpi_LV_top_260_B_A10_P129.mzXML	525	Group1A	naive	50	LV_top	A10	P129	0.00911654
X525_Group1A_50dpi_RA_260_B_A10_P125.mzXML	525	Group1A	naive	50	RA	A10	P125	0.01198844
X525_Group1A_50dpi_RV_bottom_260_B_A10_P141.mzXML	525	Group1A	naive	50	RV_bottom	A10	P141	0.000178518
X525_Group1A_50dpi_RV_top_260_B_A10_P137.mzXML	525	Group1A	naive	50	RV_top	A10	P137	0.001496333
X526_Group1B_70dpi_LA_286_B_C12_P121.mzXML	526	Group1B	naive	75	LA	C12	P121	0.020958845
X526_Group1B_70dpi_LV_bottom_286_B_C12_P133.mzXML	526	Group1B	naive	75	LV_bottom	C12	P133	0.001190607
X526_Group1B_70dpi_LV_top_286_B_C12_P129.mzXML	526	Group1B	naive	75	LV_top	C12	P129	0.010843489
X526_Group1B_70dpi_RA_286_B_C12_P125.mzXML	526	Group1B	naive	75	RA	C12	P125	0.016895539
X526_Group1B_70dpi_RV_bottom_286_B_C12_P141.mzXML	526	Group1B	naive	75	RV_bottom	C12	P141	0
X526_Group1B_70dpi_RV_top_286_B_C12_P137.mzXML	526	Group1B	naive	75	RV_top	C12	P137	0
X527_Group1B_70dpi_LA_287_B_D1_P121.mzXML	527	Group1B	naive	75	LA	D1	P121	0.046997165
X527_Group1B_70dpi_LV_bottom_287_B_D1_P133.mzXML	527	Group1B	naive	75	LV_bottom	D1	P133	0.008132565
X527_Group1B_70dpi_LV_top_287_B_D1_P129.mzXML	527	Group1B	naive	75	LV_top	D1	P129	0.010781613
X527_Group1B_70dpi_RA_287_B_D1_P125.mzXML	527	Group1B	naive	75	RA	D1	P125	0.004233647
X527_Group1B_70dpi_RV_bottom_287_B_D1_P141.mzXML	527	Group1B	naive	75	RV_bottom	D1	P141	0
X527_Group1B_70dpi_RV_top_287_B_D1_P137.mzXML	527	Group1B	naive	75	RV_top	D1	P137	0.000908431
X528_Group1B_70dpi_LA_288_B_D2_P121.mzXML	528	Group1B	naive	75	LA	D2	P121	0.041680187
X528_Group1B_70dpi_LV_bottom_288_B_D2_P133.mzXML	528	Group1B	naive	75	LV_bottom	D2	P133	0.005017269
X528_Group1B_70dpi_LV_top_288_B_D2_P129.mzXML	528	Group1B	naive	75	LV_top	D2	P129	0.001384796
X528_Group1B_70dpi_RA_288_B_D2_P125.mzXML	528	Group1B	naive	75	RA	D2	P125	0.00267359
X528_Group1B_70dpi_RV_bottom_288_B_D2_P141.mzXML	528	Group1B	naive	75	RV_bottom	D2	P141	0.000477367
X528_Group1B_70dpi_RV_top_288_B_D2_P137.mzXML	528	Group1B	naive	75	RV_top	D2	P137	0.00466367
X529_Group1B_70dpi_LA_289_B_D3_P121.mzXML	529	Group1B	naive	75	LA	D3	P121	0.025188381
X529_Group1B_70dpi_LV_bottom_289_B_D3_P133.mzXML	529	Group1B	naive	75	LV_bottom	D3	P133	0.008762006
X529_Group1B_70dpi_LV_top_289_B_D3_P129.mzXML	529	Group1B	naive	75	LV_top	D3	P129	0.009433325
X529_Group1B_70dpi_RA_289_B_D3_P125.mzXML	529	Group1B	naive	75	RA	D3	P125	0.0212
X529_Group1B_70dpi_RV_bottom_289_B_D3_P141.mzXML	529	Group1B	naive	75	RV_bottom	D3	P141	0.021187149
X529_Group1B_70dpi_RV_top_289_B_D3_P137.mzXML	529	Group1B	naive	75	RV_top	D3	P137	0.002469131
X530_Group1B_70dpi_LA_290_B_D4_P121.mzXML	530	Group1B	naive	75	LA	D4	P121	0.030092402
X530_Group1B_70dpi_LV_bottom_290_B_D4_P133.mzXML	530	Group1B	naive	75	LV_bottom	D4	P133	0.008972116
X530_Group1B_70dpi_LV_top_290_B_D4_P129.mzXML	530	Group1B	naive	75	LV_top	D4	P129	0.025897749
X530_Group1B_70dpi_RA_290_B_D4_P125.mzXML	530	Group1B	naive	75	RA	D4	P125	0.001490157
X530_Group1B_70dpi_RV_bottom_290_B_D4_P141.mzXML	530	Group1B	naive	75	RV_bottom	D4	P141	0.000762422
X530_Group1B_70dpi_RV_top_290_B_D4_P137.mzXML	530	Group1B	naive	75	RV_top	D4	P137	0.001969746
X531_Group1C_142dpi_LA_166_G_A6_P120.mzXML	531	Group1C	naive	142	LA	A6	P120	0.006303823
X531_Group1C_142dpi_LV_bottom_166_G_A6_P132.mzXML	531	Group1C	naive	142	LV_bottom	A6	P132	0.0061366
X531_Group1C_142dpi_LV_top_166_G_A6_P128.mzXML	531	Group1C	naive	142	LV_top	A6	P128	0.013793976
X531_Group1C_142dpi_RA_166_G_A6_P124.mzXML	531	Group1C	naive	142	RA	A6	P124	0.0129
X531_Group1C_142dpi_RV_bottom_166_G_A6_P140.mzXML	531	Group1C	naive	142	RV_bottom	A6	P140	0
X531_Group1C_142dpi_RV_top_166_G_A6_P136.mzXML	531	Group1C	naive	142	RV_top	A6	P136	0.003505334
X532_Group1C_142dpi_LA_167_G_A7_P120.mzXML	532	Group1C	naive	142	LA	A7	P120	0.0125
X532_Group1C_142dpi_LV_bottom_167_G_A7_P132.mzXML	532	Group1C	naive	142	LV_bottom	A7	P132	0.001932979
X532_Group1C_142dpi_LV_top_167_G_A7_P128.mzXML	532	Group1C	naive	142	LV_top	A7	P128	0.005990147
X532_Group1C_142dpi_RA_167_G_A7_P124.mzXML	532	Group1C	naive	142	RA	A7	P124	0.007370659
X532_Group1C_142dpi_RV_bottom_167_G_A7_P140.mzXML	532	Group1C	naive	142	RV_bottom	A7	P140	0.000535351
X532_Group1C_142dpi_RV_top_167_G_A7_P136.mzXML	532	Group1C	naive	142	RV_top	A7	P136	0
X533_Group1C_142dpi_LA_168_G_A8_P120.mzXML	533	Group1C	naive	142	LA	A8	P120	0.008255499
X533_Group1C_142dpi_LV_bottom_168_G_A8_P132.mzXML	533	Group1C	naive	142	LV_bottom	A8	P132	0.00516417
X533_Group1C_142dpi_LV_top_168_G_A8_P128.mzXML	533	Group1C	naive	142	LV_top	A8	P128	0.0135
X533_Group1C_142dpi_RA_168_G_A8_P124.mzXML	533	Group1C	naive	142	RA	A8	P124	0.011881974
X533_Group1C_142dpi_RV_bottom_168_G_A8_P140.mzXML	533	Group1C	naive	142	RV_bottom	A8	P140	0
X533_Group1C_142dpi_RV_top_168_G_A8_P136.mzXML	533	Group1C	naive	142	RV_top	A8	P136	0
X534_Group1C_142dpi_LA_169_G_A9_P120.mzXML	534	Group1C	naive	142	LA	A9	P120	0.017850814
X534_Group1C_142dpi_LV_bottom_169_G_A9_P132.mzXML	534	Group1C	naive	142	LV_bottom	A9	P132	0.004145536
X534_Group1C_142dpi_LV_top_169_G_A9_P128.mzXML	534	Group1C	naive	142	LV_top	A9	P128	0.016636705
X534_Group1C_142dpi_RA_169_G_A9_P124.mzXML	534	Group1C	naive	142	RA	A9	P124	0.000468412
X534_Group1C_142dpi_RV_bottom_169_G_A9_P140.mzXML	534	Group1C	naive	142	RV_bottom	A9	P140	0
X534_Group1C_142dpi_RV_top_169_G_A9_P136.mzXML	534	Group1C	naive	142	RV_top	A9	P136	0.000102069
X535_Group1C_142dpi_LA_170_G_A10_P120.mzXML	535	Group1C	naive	142	LA	A10	P120	0.010482335
X535_Group1C_142dpi_LV_bottom_170_G_A10_P132.mzXML	535	Group1C	naive	142	LV_bottom	A10	P132	0.001423776
X535_Group1C_142dpi_LV_top_170_G_A10_P128.mzXML	535	Group1C	naive	142	LV_top	A10	P128	0.003210069
X535_Group1C_142dpi_RA_170_G_A10_P124.mzXML	535	Group1C	naive	142	RA	A10	P124	0.001106489
X535_Group1C_142dpi_RV_bottom_170_G_A10_P140.mzXML	535	Group1C	naive	142	RV_bottom	A10	P140	0
X535_Group1C_142dpi_RV_top_170_G_A10_P136.mzXML	535	Group1C	naive	142	RV_top	A10	P136	0.000147987
X541_Group1A_50dpi_LA_261_B_A11_P121.mzXML	541	Group1A	naive	50	LA	A11	P121	0.042704287
X541_Group1A_50dpi_LV_bottom_261_B_A11_P133.mzXML	541	Group1A	naive	50	LV_bottom	A11	P133	0.01325579
X541_Group1A_50dpi_LV_top_261_B_A11_P129.mzXML	541	Group1A	naive	50	LV_top	A11	P129	0.000753235
X541_Group1A_50dpi_RA_261_B_A11_P125.mzXML	541	Group1A	naive	50	RA	A11	P125	0.002832549
X541_Group1A_50dpi_RV_bottom_261_B_A11_P141.mzXML	541	Group1A	naive	50	RV_bottom	A11	P141	0
X541_Group1A_50dpi_RV_top_261_B_A11_P137.mzXML	541	Group1A	naive	50	RV_top	A11	P137	0.003961695
X542_Group1A_50dpi_LA_262_B_A12_P121.mzXML	542	Group1A	naive	50	LA	A12	P121	0.044963837
X542_Group1A_50dpi_LV_bottom_262_B_A12_P133.mzXML	542	Group1A	naive	50	LV_bottom	A12	P133	0.00785
X542_Group1A_50dpi_LV_top_262_B_A12_P129.mzXML	542	Group1A	naive	50	LV_top	A12	P129	0.019735324
X542_Group1A_50dpi_RA_262_B_A12_P125.mzXML	542	Group1A	naive	50	RA	A12	P125	0.005382248
X542_Group1A_50dpi_RV_bottom_262_B_A12_P141.mzXML	542	Group1A	naive	50	RV_bottom	A12	P141	0
X542_Group1A_50dpi_RV_top_262_B_A12_P137.mzXML	542	Group1A	naive	50	RV_top	A12	P137	0.002179837
X543_Group1A_50dpi_LA_263_B_B1_P121.mzXML	543	Group1A	naive	50	LA	B1	P121	0.014078662
X543_Group1A_50dpi_LV_bottom_263_B_B1_P133.mzXML	543	Group1A	naive	50	LV_bottom	B1	P133	0.000939011
X543_Group1A_50dpi_LV_top_263_B_B1_P129.mzXML	543	Group1A	naive	50	LV_top	B1	P129	0.016489076
X543_Group1A_50dpi_RA_263_B_B1_P125.mzXML	543	Group1A	naive	50	RA	B1	P125	0.009869285
X543_Group1A_50dpi_RV_bottom_263_B_B1_P141.mzXML	543	Group1A	naive	50	RV_bottom	B1	P141	0.001518462
X543_Group1A_50dpi_RV_top_263_B_B1_P137.mzXML	543	Group1A	naive	50	RV_top	B1	P137	0.006094709
X544_Group1A_50dpi_LA_264_B_B2_P121.mzXML	544	Group1A	naive	50	LA	B2	P121	0.022306003
X544_Group1A_50dpi_LV_bottom_264_B_B2_P133.mzXML	544	Group1A	naive	50	LV_bottom	B2	P133	0.01687435
X544_Group1A_50dpi_LV_top_264_B_B2_P129.mzXML	544	Group1A	naive	50	LV_top	B2	P129	0.020084959
X544_Group1A_50dpi_RA_264_B_B2_P125.mzXML	544	Group1A	naive	50	RA	B2	P125	0.003574792
X544_Group1A_50dpi_RV_bottom_264_B_B2_P141.mzXML	544	Group1A	naive	50	RV_bottom	B2	P141	0.00261782
X544_Group1A_50dpi_RV_top_264_B_B2_P137.mzXML	544	Group1A	naive	50	RV_top	B2	P137	0.006376895
X545_Group1A_50dpi_LA_265_B_B3_P121.mzXML	545	Group1A	naive	50	LA	B3	P121	0.033039556
X545_Group1A_50dpi_LV_bottom_265_B_B3_P133.mzXML	545	Group1A	naive	50	LV_bottom	B3	P133	0.008550072
X545_Group1A_50dpi_LV_top_265_B_B3_P129.mzXML	545	Group1A	naive	50	LV_top	B3	P129	0.01009611
X545_Group1A_50dpi_RA_265_B_B3_P125.mzXML	545	Group1A	naive	50	RA	B3	P125	0.006443869
X545_Group1A_50dpi_RV_bottom_265_B_B3_P141.mzXML	545	Group1A	naive	50	RV_bottom	B3	P141	0.002019543
X545_Group1A_50dpi_RV_top_265_B_B3_P137.mzXML	545	Group1A	naive	50	RV_top	B3	P137	0.002066234
X546_Group1B_70dpi_LA_291_B_D5_P121.mzXML	546	Group1B	naive	75	LA	D5	P121	0.004780191
X546_Group1B_70dpi_LV_bottom_291_B_D5_P133.mzXML	546	Group1B	naive	75	LV_bottom	D5	P133	0.005530727
X546_Group1B_70dpi_LV_top_291_B_D5_P129.mzXML	546	Group1B	naive	75	LV_top	D5	P129	0.043882178
X546_Group1B_70dpi_RA_291_B_D5_P125.mzXML	546	Group1B	naive	75	RA	D5	P125	0.008167368
X546_Group1B_70dpi_RV_bottom_291_B_D5_P141.mzXML	546	Group1B	naive	75	RV_bottom	D5	P141	0
X546_Group1B_70dpi_RV_top_291_B_D5_P137.mzXML	546	Group1B	naive	75	RV_top	D5	P137	0
X547_Group1B_70dpi_LA_292_B_D6_P121.mzXML	547	Group1B	naive	75	LA	D6	P121	0.024634481
X547_Group1B_70dpi_LV_bottom_292_B_D6_P133.mzXML	547	Group1B	naive	75	LV_bottom	D6	P133	0.00366765
X547_Group1B_70dpi_LV_top_292_B_D6_P129.mzXML	547	Group1B	naive	75	LV_top	D6	P129	0
X547_Group1B_70dpi_RA_292_B_D6_P125.mzXML	547	Group1B	naive	75	RA	D6	P125	0.002655056
X547_Group1B_70dpi_RV_bottom_292_B_D6_P141.mzXML	547	Group1B	naive	75	RV_bottom	D6	P141	0.000109081
X547_Group1B_70dpi_RV_top_292_B_D6_P137.mzXML	547	Group1B	naive	75	RV_top	D6	P137	0.000727161
X548_Group1B_70dpi_LA_293_B_D7_P121.mzXML	548	Group1B	naive	75	LA	D7	P121	0.00606625
X548_Group1B_70dpi_LV_bottom_293_B_D7_P133.mzXML	548	Group1B	naive	75	LV_bottom	D7	P133	0.001123624
X548_Group1B_70dpi_LV_top_293_B_D7_P129.mzXML	548	Group1B	naive	75	LV_top	D7	P129	0.015488878
X548_Group1B_70dpi_RA_293_B_D7_P125.mzXML	548	Group1B	naive	75	RA	D7	P125	0.008476383
X548_Group1B_70dpi_RV_bottom_293_B_D7_P141.mzXML	548	Group1B	naive	75	RV_bottom	D7	P141	0.0156276
X548_Group1B_70dpi_RV_top_293_B_D7_P137.mzXML	548	Group1B	naive	75	RV_top	D7	P137	0.00013705
X549_Group1B_70dpi_LA_294_B_D8_P121.mzXML	549	Group1B	naive	75	LA	D8	P121	0.023461576
X549_Group1B_70dpi_LV_bottom_294_B_D8_P133.mzXML	549	Group1B	naive	75	LV_bottom	D8	P133	0.006160914
X549_Group1B_70dpi_LV_top_294_B_D8_P129.mzXML	549	Group1B	naive	75	LV_top	D8	P129	0.01538625
X549_Group1B_70dpi_RA_294_B_D8_P125.mzXML	549	Group1B	naive	75	RA	D8	P125	0.00141597
X549_Group1B_70dpi_RV_bottom_294_B_D8_P141.mzXML	549	Group1B	naive	75	RV_bottom	D8	P141	0
X549_Group1B_70dpi_RV_top_294_B_D8_P137.mzXML	549	Group1B	naive	75	RV_top	D8	P137	0.004428732
X550_Group1B_70dpi_LA_295_B_D9_P121.mzXML	550	Group1B	naive	75	LA	D9	P121	0.036305908
X550_Group1B_70dpi_LV_bottom_295_B_D9_P133.mzXML	550	Group1B	naive	75	LV_bottom	D9	P133	0.004269967
X550_Group1B_70dpi_LV_top_295_B_D9_P129.mzXML	550	Group1B	naive	75	LV_top	D9	P129	0.016227489
X550_Group1B_70dpi_RA_295_B_D9_P125.mzXML	550	Group1B	naive	75	RA	D9	P125	0.002942697
X550_Group1B_70dpi_RV_bottom_295_B_D9_P141.mzXML	550	Group1B	naive	75	RV_bottom	D9	P141	0.000242994
X550_Group1B_70dpi_RV_top_295_B_D9_P137.mzXML	550	Group1B	naive	75	RV_top	D9	P137	0.000265588
X551_Group1C_142dpi_LA_171_G_A11_P120.mzXML	551	Group1C	naive	142	LA	A11	P120	0.022613185
X551_Group1C_142dpi_LV_bottom_171_G_A11_P132.mzXML	551	Group1C	naive	142	LV_bottom	A11	P132	0.005356417
X551_Group1C_142dpi_LV_top_171_G_A11_P128.mzXML	551	Group1C	naive	142	LV_top	A11	P128	0.015541595
X551_Group1C_142dpi_RA_171_G_A11_P124.mzXML	551	Group1C	naive	142	RA	A11	P124	0.02652729
X551_Group1C_142dpi_RV_bottom_171_G_A11_P140.mzXML	551	Group1C	naive	142	RV_bottom	A11	P140	0
X551_Group1C_142dpi_RV_top_171_G_A11_P136.mzXML	551	Group1C	naive	142	RV_top	A11	P136	4.85E-05
X552_Group1C_142dpi_LA_172_G_A12_P120.mzXML	552	Group1C	naive	142	LA	A12	P120	0.020508285
X552_Group1C_142dpi_LV_bottom_172_G_A12_P132.mzXML	552	Group1C	naive	142	LV_bottom	A12	P132	0.006578542
X552_Group1C_142dpi_LV_top_172_G_A12_P128.mzXML	552	Group1C	naive	142	LV_top	A12	P128	0.001601977
X552_Group1C_142dpi_RA_172_G_A12_P124.mzXML	552	Group1C	naive	142	RA	A12	P124	0.005411842
X552_Group1C_142dpi_RV_bottom_172_G_A12_P140.mzXML	552	Group1C	naive	142	RV_bottom	A12	P140	0.007106253
X552_Group1C_142dpi_RV_top_172_G_A12_P136.mzXML	552	Group1C	naive	142	RV_top	A12	P136	0.001124596
X553_Group1C_142dpi_LA_173_G_B1_P120.mzXML	553	Group1C	naive	142	LA	B1	P120	0.02349747
X553_Group1C_142dpi_LV_bottom_173_G_B1_P132.mzXML	553	Group1C	naive	142	LV_bottom	B1	P132	0.005629735
X553_Group1C_142dpi_LV_top_173_G_B1_P128.mzXML	553	Group1C	naive	142	LV_top	B1	P128	0.023472311
X553_Group1C_142dpi_RA_173_G_B1_P124.mzXML	553	Group1C	naive	142	RA	B1	P124	0.004297495
X553_Group1C_142dpi_RV_bottom_173_G_B1_P140.mzXML	553	Group1C	naive	142	RV_bottom	B1	P140	0
X553_Group1C_142dpi_RV_top_173_G_B1_P136.mzXML	553	Group1C	naive	142	RV_top	B1	P136	0.001533659
X554_Group1C_142dpi_LA_174_G_B2_P120.mzXML	554	Group1C	naive	142	LA	B2	P120	0.029586849
X554_Group1C_142dpi_LV_bottom_174_G_B2_P132.mzXML	554	Group1C	naive	142	LV_bottom	B2	P132	0.00845084
X554_Group1C_142dpi_LV_top_174_G_B2_P128.mzXML	554	Group1C	naive	142	LV_top	B2	P128	0.007312124
X554_Group1C_142dpi_RA_174_G_B2_P124.mzXML	554	Group1C	naive	142	RA	B2	P124	0.010448144
X554_Group1C_142dpi_RV_bottom_174_G_B2_P140.mzXML	554	Group1C	naive	142	RV_bottom	B2	P140	0
X554_Group1C_142dpi_RV_top_174_G_B2_P136.mzXML	554	Group1C	naive	142	RV_top	B2	P136	5.99E-05
X555_Group1C_142dpi_LA_175_G_B3_P120.mzXML	555	Group1C	naive	142	LA	B3	P120	0.02509816
X555_Group1C_142dpi_LV_bottom_175_G_B3_P132.mzXML	555	Group1C	naive	142	LV_bottom	B3	P132	0.009062418
X555_Group1C_142dpi_LV_top_175_G_B3_P128.mzXML	555	Group1C	naive	142	LV_top	B3	P128	0.0198
X555_Group1C_142dpi_RA_175_G_B3_P124.mzXML	555	Group1C	naive	142	RA	B3	P124	0.00895
X555_Group1C_142dpi_RV_bottom_175_G_B3_P140.mzXML	555	Group1C	naive	142	RV_bottom	B3	P140	0
X555_Group1C_142dpi_RV_top_175_G_B3_P136.mzXML	555	Group1C	naive	142	RV_top	B3	P136	0.001927539
X561_Group3A_50dpi_LA_266_B_B4_P121.mzXML	561	Group3A	infected	50	LA	B4	P121	0.038256978
X561_Group3A_50dpi_LV_bottom_266_B_B4_P133.mzXML	561	Group3A	infected	50	LV_bottom	B4	P133	0.005567809
X561_Group3A_50dpi_LV_top_266_B_B4_P129.mzXML	561	Group3A	infected	50	LV_top	B4	P129	0.028005272
X561_Group3A_50dpi_RA_266_B_B4_P125.mzXML	561	Group3A	infected	50	RA	B4	P125	0.015436478
X561_Group3A_50dpi_RV_bottom_266_B_B4_P141.mzXML	561	Group3A	infected	50	RV_bottom	B4	P141	0.006309488
X561_Group3A_50dpi_RV_top_266_B_B4_P137.mzXML	561	Group3A	infected	50	RV_top	B4	P137	0.002177727
X562_Group3A_50dpi_LA_267_B_B5_P121.mzXML	562	Group3A	infected	50	LA	B5	P121	0.042560416
X562_Group3A_50dpi_LV_bottom_267_B_B5_P133.mzXML	562	Group3A	infected	50	LV_bottom	B5	P133	0.003632734
X562_Group3A_50dpi_LV_top_267_B_B5_P129.mzXML	562	Group3A	infected	50	LV_top	B5	P129	0.011346913
X562_Group3A_50dpi_RA_267_B_B5_P125.mzXML	562	Group3A	infected	50	RA	B5	P125	0.015083101
X562_Group3A_50dpi_RV_bottom_267_B_B5_P141.mzXML	562	Group3A	infected	50	RV_bottom	B5	P141	0.000731721
X562_Group3A_50dpi_RV_top_267_B_B5_P137.mzXML	562	Group3A	infected	50	RV_top	B5	P137	0.005105763
X563_Group3A_50dpi_LA_268_B_B6_P121.mzXML	563	Group3A	infected	50	LA	B6	P121	0.013044369
X563_Group3A_50dpi_LV_bottom_268_B_B6_P133.mzXML	563	Group3A	infected	50	LV_bottom	B6	P133	0.007665108
X563_Group3A_50dpi_LV_top_268_B_B6_P129.mzXML	563	Group3A	infected	50	LV_top	B6	P129	0.026680204
X563_Group3A_50dpi_RA_268_B_B6_P125.mzXML	563	Group3A	infected	50	RA	B6	P125	0.00566681
X563_Group3A_50dpi_RV_bottom_268_B_B6_P141.mzXML	563	Group3A	infected	50	RV_bottom	B6	P141	0.000608914
X563_Group3A_50dpi_RV_top_268_B_B6_P137.mzXML	563	Group3A	infected	50	RV_top	B6	P137	0.003416453
X564_Group3A_50dpi_LA_269_B_B7_P121.mzXML	564	Group3A	infected	50	LA	B7	P121	0.027376728
X564_Group3A_50dpi_LV_bottom_269_B_B7_P133.mzXML	564	Group3A	infected	50	LV_bottom	B7	P133	0.007266407
X564_Group3A_50dpi_LV_top_269_B_B7_P129.mzXML	564	Group3A	infected	50	LV_top	B7	P129	0.014385372
X564_Group3A_50dpi_RA_269_B_B7_P125.mzXML	564	Group3A	infected	50	RA	B7	P125	0.014405125
X564_Group3A_50dpi_RV_bottom_269_B_B7_P141.mzXML	564	Group3A	infected	50	RV_bottom	B7	P141	6.40E-05
X564_Group3A_50dpi_RV_top_269_B_B7_P137.mzXML	564	Group3A	infected	50	RV_top	B7	P137	0.003050011
X565_Group3A_50dpi_LA_270_B_B8_P121.mzXML	565	Group3A	infected	50	LA	B8	P121	0.00852
X565_Group3A_50dpi_LV_bottom_270_B_B8_P133.mzXML	565	Group3A	infected	50	LV_bottom	B8	P133	0.008699128
X565_Group3A_50dpi_LV_top_270_B_B8_P129.mzXML	565	Group3A	infected	50	LV_top	B8	P129	0.019083627
X565_Group3A_50dpi_RA_270_B_B8_P125.mzXML	565	Group3A	infected	50	RA	B8	P125	0.001712124
X565_Group3A_50dpi_RV_bottom_270_B_B8_P141.mzXML	565	Group3A	infected	50	RV_bottom	B8	P141	0.00116653
X565_Group3A_50dpi_RV_top_270_B_B8_P137.mzXML	565	Group3A	infected	50	RV_top	B8	P137	0.003325246
X566_Group3B_70dpi_LA_296_B_D10_P121.mzXML	566	Group3B	infected	75	LA	D10	P121	0.031114133
X566_Group3B_70dpi_LV_bottom_296_B_D10_P133.mzXML	566	Group3B	infected	75	LV_bottom	D10	P133	0.01160275
X566_Group3B_70dpi_LV_top_296_B_D10_P129.mzXML	566	Group3B	infected	75	LV_top	D10	P129	0.0165
X566_Group3B_70dpi_RA_296_B_D10_P125.mzXML	566	Group3B	infected	75	RA	D10	P125	0.007229423
X566_Group3B_70dpi_RV_bottom_296_B_D10_P141.mzXML	566	Group3B	infected	75	RV_bottom	D10	P141	0
X566_Group3B_70dpi_RV_top_296_B_D10_P137.mzXML	566	Group3B	infected	75	RV_top	D10	P137	0.004099359
X567_Group3B_70dpi_LA_297_B_D11_P121.mzXML	567	Group3B	infected	75	LA	D11	P121	0.032808551
X567_Group3B_70dpi_LV_bottom_297_B_D11_P133.mzXML	567	Group3B	infected	75	LV_bottom	D11	P133	0.003322744
X567_Group3B_70dpi_LV_top_297_B_D11_P129.mzXML	567	Group3B	infected	75	LV_top	D11	P129	0.016844179
X567_Group3B_70dpi_RA_297_B_D11_P125.mzXML	567	Group3B	infected	75	RA	D11	P125	0.006665426
X567_Group3B_70dpi_RV_bottom_297_B_D11_P141.mzXML	567	Group3B	infected	75	RV_bottom	D11	P141	0
X567_Group3B_70dpi_RV_top_297_B_D11_P137.mzXML	567	Group3B	infected	75	RV_top	D11	P137	0.000750799
X568_Group3B_70dpi_LA_298_B_D12_P121.mzXML	568	Group3B	infected	75	LA	D12	P121	0.030195079
X568_Group3B_70dpi_LV_bottom_298_B_D12_P133.mzXML	568	Group3B	infected	75	LV_bottom	D12	P133	0.004589467
X568_Group3B_70dpi_LV_top_298_B_D12_P129.mzXML	568	Group3B	infected	75	LV_top	D12	P129	0.015600385
X568_Group3B_70dpi_RA_298_B_D12_P125.mzXML	568	Group3B	infected	75	RA	D12	P125	0.000194843
X568_Group3B_70dpi_RV_bottom_298_B_D12_P141.mzXML	568	Group3B	infected	75	RV_bottom	D12	P141	0.001671646
X568_Group3B_70dpi_RV_top_298_B_D12_P137.mzXML	568	Group3B	infected	75	RV_top	D12	P137	0.000447399
X569_Group3B_70dpi_LA_299_B_E1_P121.mzXML	569	Group3B	infected	75	LA	E1	P121	0.037043764
X569_Group3B_70dpi_LV_bottom_299_B_E1_P133.mzXML	569	Group3B	infected	75	LV_bottom	E1	P133	0.000807786
X569_Group3B_70dpi_LV_top_299_B_E1_P129.mzXML	569	Group3B	infected	75	LV_top	E1	P129	0.0172
X569_Group3B_70dpi_RA_299_B_E1_P125.mzXML	569	Group3B	infected	75	RA	E1	P125	0.005727229
X569_Group3B_70dpi_RV_bottom_299_B_E1_P141.mzXML	569	Group3B	infected	75	RV_bottom	E1	P141	0
X569_Group3B_70dpi_RV_top_299_B_E1_P137.mzXML	569	Group3B	infected	75	RV_top	E1	P137	0.002775628
X570_Group3B_70dpi_LA_300_B_E2_P121.mzXML	570	Group3B	infected	75	LA	E2	P121	0.054557089
X570_Group3B_70dpi_LV_bottom_300_B_E2_P133.mzXML	570	Group3B	infected	75	LV_bottom	E2	P133	0.010034734
X570_Group3B_70dpi_LV_top_300_B_E2_P129.mzXML	570	Group3B	infected	75	LV_top	E2	P129	0.017008982
X570_Group3B_70dpi_RA_300_B_E2_P125.mzXML	570	Group3B	infected	75	RA	E2	P125	0.007211318
X570_Group3B_70dpi_RV_bottom_300_B_E2_P141.mzXML	570	Group3B	infected	75	RV_bottom	E2	P141	0
X570_Group3B_70dpi_RV_top_300_B_E2_P137.mzXML	570	Group3B	infected	75	RV_top	E2	P137	0.001844596
X581_Group3E_142dpi_LA_176_G_B4_P120.mzXML	581	Group3E	infected	142	LA	B4	P120	0.013592907
X581_Group3E_142dpi_LV_bottom_176_G_B4_P132.mzXML	581	Group3E	infected	142	LV_bottom	B4	P132	0.00648
X581_Group3E_142dpi_LV_top_176_G_B4_P128.mzXML	581	Group3E	infected	142	LV_top	B4	P128	0.019965924
X581_Group3E_142dpi_RA_176_G_B4_P124.mzXML	581	Group3E	infected	142	RA	B4	P124	0.012035066
X581_Group3E_142dpi_RV_bottom_176_G_B4_P140.mzXML	581	Group3E	infected	142	RV_bottom	B4	P140	0
X581_Group3E_142dpi_RV_top_176_G_B4_P136.mzXML	581	Group3E	infected	142	RV_top	B4	P136	0.0002324
X582_Group3E_142dpi_LA_177_G_B5_P120.mzXML	582	Group3E	infected	142	LA	B5	P120	0.024421916
X582_Group3E_142dpi_LV_bottom_177_G_B5_P132.mzXML	582	Group3E	infected	142	LV_bottom	B5	P132	0.01118153
X582_Group3E_142dpi_LV_top_177_G_B5_P128.mzXML	582	Group3E	infected	142	LV_top	B5	P128	0.015894947
X582_Group3E_142dpi_RA_177_G_B5_P124.mzXML	582	Group3E	infected	142	RA	B5	P124	0.034576449
X582_Group3E_142dpi_RV_bottom_177_G_B5_P140.mzXML	582	Group3E	infected	142	RV_bottom	B5	P140	0
X582_Group3E_142dpi_RV_top_177_G_B5_P136.mzXML	582	Group3E	infected	142	RV_top	B5	P136	0
X583_Group3E_142dpi_LA_178_G_B6_P120.mzXML	583	Group3E	infected	142	LA	B6	P120	0.013405126
X583_Group3E_142dpi_LV_bottom_178_G_B6_P132.mzXML	583	Group3E	infected	142	LV_bottom	B6	P132	0.011848941
X583_Group3E_142dpi_LV_top_178_G_B6_P128.mzXML	583	Group3E	infected	142	LV_top	B6	P128	0.016177212
X583_Group3E_142dpi_RA_178_G_B6_P124.mzXML	583	Group3E	infected	142	RA	B6	P124	0.003147407
X583_Group3E_142dpi_RV_bottom_178_G_B6_P140.mzXML	583	Group3E	infected	142	RV_bottom	B6	P140	0
X583_Group3E_142dpi_RV_top_178_G_B6_P136.mzXML	583	Group3E	infected	142	RV_top	B6	P136	0.002339933
X584_Group3E_142dpi_LA_179_G_B7_P120.mzXML	584	Group3E	infected	142	LA	B7	P120	0.019946098
X584_Group3E_142dpi_LV_bottom_179_G_B7_P132.mzXML	584	Group3E	infected	142	LV_bottom	B7	P132	0.003792443
X584_Group3E_142dpi_LV_top_179_G_B7_P128.mzXML	584	Group3E	infected	142	LV_top	B7	P128	0.006811321
X584_Group3E_142dpi_RA_179_G_B7_P124.mzXML	584	Group3E	infected	142	RA	B7	P124	0.025465232
X584_Group3E_142dpi_RV_bottom_179_G_B7_P140.mzXML	584	Group3E	infected	142	RV_bottom	B7	P140	0
X584_Group3E_142dpi_RV_top_179_G_B7_P136.mzXML	584	Group3E	infected	142	RV_top	B7	P136	9.17E-05
X585_Group3E_142dpi_LA_180_G_B8_P120.mzXML	585	Group3E	infected	142	LA	B8	P120	0.007445944
X585_Group3E_142dpi_LV_bottom_180_G_B8_P132.mzXML	585	Group3E	infected	142	LV_bottom	B8	P132	0.005605542
X585_Group3E_142dpi_LV_top_180_G_B8_P128.mzXML	585	Group3E	infected	142	LV_top	B8	P128	0.017464916
X585_Group3E_142dpi_RA_180_G_B8_P124.mzXML	585	Group3E	infected	142	RA	B8	P124	0.028639445
X585_Group3E_142dpi_RV_bottom_180_G_B8_P140.mzXML	585	Group3E	infected	142	RV_bottom	B8	P140	0.00237373
X585_Group3E_142dpi_RV_top_180_G_B8_P136.mzXML	585	Group3E	infected	142	RV_top	B8	P136	0
X646_Group3A_50dpi_LA_271_B_B9_P121.mzXML	646	Group3A	infected	50	LA	B9	P121	0.017849371
X646_Group3A_50dpi_LV_bottom_271_B_B9_P133.mzXML	646	Group3A	infected	50	LV_bottom	B9	P133	0.003117901
X646_Group3A_50dpi_LV_top_271_B_B9_P129.mzXML	646	Group3A	infected	50	LV_top	B9	P129	0.014910407
X646_Group3A_50dpi_RA_271_B_B9_P125.mzXML	646	Group3A	infected	50	RA	B9	P125	0.005304473
X646_Group3A_50dpi_RV_bottom_271_B_B9_P141.mzXML	646	Group3A	infected	50	RV_bottom	B9	P141	0.003603349
X646_Group3A_50dpi_RV_top_271_B_B9_P137.mzXML	646	Group3A	infected	50	RV_top	B9	P137	0.009447168
X647_Group3A_50dpi_LA_272_B_B10_P121.mzXML	647	Group3A	infected	50	LA	B10	P121	0.022054502
X647_Group3A_50dpi_LV_bottom_272_B_B10_P133.mzXML	647	Group3A	infected	50	LV_bottom	B10	P133	0.004862489
X647_Group3A_50dpi_LV_top_272_B_B10_P129.mzXML	647	Group3A	infected	50	LV_top	B10	P129	0.013548902
X647_Group3A_50dpi_RA_272_B_B10_P125.mzXML	647	Group3A	infected	50	RA	B10	P125	0.001364824
X647_Group3A_50dpi_RV_bottom_272_B_B10_P141.mzXML	647	Group3A	infected	50	RV_bottom	B10	P141	0.00849573
X647_Group3A_50dpi_RV_top_272_B_B10_P137.mzXML	647	Group3A	infected	50	RV_top	B10	P137	0.000602174
X648_Group3A_50dpi_LA_273_B_B11_P121.mzXML	648	Group3A	infected	50	LA	B11	P121	0.005912918
X648_Group3A_50dpi_LV_bottom_273_B_B11_P133.mzXML	648	Group3A	infected	50	LV_bottom	B11	P133	0.005745256
X648_Group3A_50dpi_LV_top_273_B_B11_P129.mzXML	648	Group3A	infected	50	LV_top	B11	P129	0.004371973
X648_Group3A_50dpi_RA_273_B_B11_P125.mzXML	648	Group3A	infected	50	RA	B11	P125	0.003822965
X648_Group3A_50dpi_RV_bottom_273_B_B11_P141.mzXML	648	Group3A	infected	50	RV_bottom	B11	P141	0.002104952
X648_Group3A_50dpi_RV_top_273_B_B11_P137.mzXML	648	Group3A	infected	50	RV_top	B11	P137	0.001902182
X649_Group3A_50dpi_LA_274_B_B12_P121.mzXML	649	Group3A	infected	50	LA	B12	P121	0.060417664
X649_Group3A_50dpi_LV_bottom_274_B_B12_P133.mzXML	649	Group3A	infected	50	LV_bottom	B12	P133	0.002203435
X649_Group3A_50dpi_LV_top_274_B_B12_P129.mzXML	649	Group3A	infected	50	LV_top	B12	P129	0.003023082
X649_Group3A_50dpi_RA_274_B_B12_P125.mzXML	649	Group3A	infected	50	RA	B12	P125	0.004793262
X649_Group3A_50dpi_RV_bottom_274_B_B12_P141.mzXML	649	Group3A	infected	50	RV_bottom	B12	P141	0.002406489
X649_Group3A_50dpi_RV_top_274_B_B12_P137.mzXML	649	Group3A	infected	50	RV_top	B12	P137	0.00125024
X650_Group3A_50dpi_LA_275_B_C1_P121.mzXML	650	Group3A	infected	50	LA	C1	P121	0.03707941
X650_Group3A_50dpi_LV_bottom_275_B_C1_P133.mzXML	650	Group3A	infected	50	LV_bottom	C1	P133	0.002418587
X650_Group3A_50dpi_LV_top_275_B_C1_P129.mzXML	650	Group3A	infected	50	LV_top	C1	P129	0.001331877
X650_Group3A_50dpi_RA_275_B_C1_P125.mzXML	650	Group3A	infected	50	RA	C1	P125	0.011349027
X650_Group3A_50dpi_RV_bottom_275_B_C1_P141.mzXML	650	Group3A	infected	50	RV_bottom	C1	P141	0.014716201
X650_Group3A_50dpi_RV_top_275_B_C1_P137.mzXML	650	Group3A	infected	50	RV_top	C1	P137	0.003854052
X651_Group3B_70dpi_LA_301_B_E3_P121.mzXML	651	Group3B	infected	75	LA	E3	P121	0.016333235
X651_Group3B_70dpi_LV_bottom_301_B_E3_P133.mzXML	651	Group3B	infected	75	LV_bottom	E3	P133	0.011775916
X651_Group3B_70dpi_LV_top_301_B_E3_P129.mzXML	651	Group3B	infected	75	LV_top	E3	P129	0.010579548
X651_Group3B_70dpi_RA_301_B_E3_P125.mzXML	651	Group3B	infected	75	RA	E3	P125	0.016788165
X651_Group3B_70dpi_RV_bottom_301_B_E3_P141.mzXML	651	Group3B	infected	75	RV_bottom	E3	P141	0.000659701
X651_Group3B_70dpi_RV_top_301_B_E3_P137.mzXML	651	Group3B	infected	75	RV_top	E3	P137	0.008269324
X652_Group3B_70dpi_LA_302_B_E4_P121.mzXML	652	Group3B	infected	75	LA	E4	P121	0.007890372
X652_Group3B_70dpi_LV_bottom_302_B_E4_P133.mzXML	652	Group3B	infected	75	LV_bottom	E4	P133	0.007565787
X652_Group3B_70dpi_LV_top_302_B_E4_P129.mzXML	652	Group3B	infected	75	LV_top	E4	P129	0.002134915
X652_Group3B_70dpi_RA_302_B_E4_P125.mzXML	652	Group3B	infected	75	RA	E4	P125	0.006094616
X652_Group3B_70dpi_RV_bottom_302_B_E4_P141.mzXML	652	Group3B	infected	75	RV_bottom	E4	P141	0.000177628
X652_Group3B_70dpi_RV_top_302_B_E4_P137.mzXML	652	Group3B	infected	75	RV_top	E4	P137	0.0147
X653_Group3B_70dpi_LA_303_B_E5_P121.mzXML	653	Group3B	infected	75	LA	E5	P121	0.00952
X653_Group3B_70dpi_LV_bottom_303_B_E5_P133.mzXML	653	Group3B	infected	75	LV_bottom	E5	P133	0.006932883
X653_Group3B_70dpi_LV_top_303_B_E5_P129.mzXML	653	Group3B	infected	75	LV_top	E5	P129	0.013414004
X653_Group3B_70dpi_RA_303_B_E5_P125.mzXML	653	Group3B	infected	75	RA	E5	P125	0.012781902
X653_Group3B_70dpi_RV_bottom_303_B_E5_P141.mzXML	653	Group3B	infected	75	RV_bottom	E5	P141	0.002737291
X653_Group3B_70dpi_RV_top_303_B_E5_P137.mzXML	653	Group3B	infected	75	RV_top	E5	P137	0.002474151
X654_Group3B_70dpi_LA_304_B_E6_P121.mzXML	654	Group3B	infected	75	LA	E6	P121	0.010590864
X654_Group3B_70dpi_LV_bottom_304_B_E6_P133.mzXML	654	Group3B	infected	75	LV_bottom	E6	P133	0.018200189
X654_Group3B_70dpi_LV_top_304_B_E6_P129.mzXML	654	Group3B	infected	75	LV_top	E6	P129	0.010911523
X654_Group3B_70dpi_RA_304_B_E6_P125.mzXML	654	Group3B	infected	75	RA	E6	P125	0.014993799
X654_Group3B_70dpi_RV_bottom_304_B_E6_P141.mzXML	654	Group3B	infected	75	RV_bottom	E6	P141	0.001570307
X654_Group3B_70dpi_RV_top_304_B_E6_P137.mzXML	654	Group3B	infected	75	RV_top	E6	P137	0.00053066
X655_Group3B_70dpi_LA_305_B_E7_P121.mzXML	655	Group3B	infected	75	LA	E7	P121	0.008813822
X655_Group3B_70dpi_LV_bottom_305_B_E7_P133.mzXML	655	Group3B	infected	75	LV_bottom	E7	P133	0.005974263
X655_Group3B_70dpi_LV_top_305_B_E7_P129.mzXML	655	Group3B	infected	75	LV_top	E7	P129	0.018266026
X655_Group3B_70dpi_RA_305_B_E7_P125.mzXML	655	Group3B	infected	75	RA	E7	P125	0.013399632
X655_Group3B_70dpi_RV_bottom_305_B_E7_P141.mzXML	655	Group3B	infected	75	RV_bottom	E7	P141	0.006780575
X655_Group3B_70dpi_RV_top_305_B_E7_P137.mzXML	655	Group3B	infected	75	RV_top	E7	P137	0.0173
X666_Group3E_142dpi_LA_201_G_D5_P120.mzXML	666	Group3E	infected	142	LA	D5	P120	0.015771917
X666_Group3E_142dpi_LV_bottom_201_G_D5_P132.mzXML	666	Group3E	infected	142	LV_bottom	D5	P132	0.005031554
X666_Group3E_142dpi_LV_top_201_G_D5_P128.mzXML	666	Group3E	infected	142	LV_top	D5	P128	0.042364017
X666_Group3E_142dpi_RA_201_G_D5_P124.mzXML	666	Group3E	infected	142	RA	D5	P124	0.024808733
X666_Group3E_142dpi_RV_bottom_201_G_D5_P140.mzXML	666	Group3E	infected	142	RV_bottom	D5	P140	0
X666_Group3E_142dpi_RV_top_201_G_D5_P136.mzXML	666	Group3E	infected	142	RV_top	D5	P136	0.002431999
X667_Group3E_142dpi_LA_202_G_D6_P120.mzXML	667	Group3E	infected	142	LA	D6	P120	0.036082257
X667_Group3E_142dpi_LV_bottom_202_G_D6_P132.mzXML	667	Group3E	infected	142	LV_bottom	D6	P132	0.005823454
X667_Group3E_142dpi_LV_top_202_G_D6_P128.mzXML	667	Group3E	infected	142	LV_top	D6	P128	0.021453963
X667_Group3E_142dpi_RA_202_G_D6_P124.mzXML	667	Group3E	infected	142	RA	D6	P124	0.006772067
X667_Group3E_142dpi_RV_bottom_202_G_D6_P140.mzXML	667	Group3E	infected	142	RV_bottom	D6	P140	0.000503301
X667_Group3E_142dpi_RV_top_202_G_D6_P136.mzXML	667	Group3E	infected	142	RV_top	D6	P136	0.00110625
X668_Group3E_142dpi_LA_203_G_D7_P120.mzXML	668	Group3E	infected	142	LA	D7	P120	0.022350174
X668_Group3E_142dpi_LV_bottom_203_G_D7_P132.mzXML	668	Group3E	infected	142	LV_bottom	D7	P132	0.004820534
X668_Group3E_142dpi_LV_top_203_G_D7_P128.mzXML	668	Group3E	infected	142	LV_top	D7	P128	0.011407927
X668_Group3E_142dpi_RA_203_G_D7_P124.mzXML	668	Group3E	infected	142	RA	D7	P124	0.016
X668_Group3E_142dpi_RV_bottom_203_G_D7_P140.mzXML	668	Group3E	infected	142	RV_bottom	D7	P140	0.003337624
X668_Group3E_142dpi_RV_top_203_G_D7_P136.mzXML	668	Group3E	infected	142	RV_top	D7	P136	0
X669_Group3E_142dpi_LA_204_G_D8_P120.mzXML	669	Group3E	infected	142	LA	D8	P120	0.029004928
X669_Group3E_142dpi_LV_bottom_204_G_D8_P132.mzXML	669	Group3E	infected	142	LV_bottom	D8	P132	0.006072011
X669_Group3E_142dpi_LV_top_204_G_D8_P128.mzXML	669	Group3E	infected	142	LV_top	D8	P128	0.00998
X669_Group3E_142dpi_RA_204_G_D8_P124.mzXML	669	Group3E	infected	142	RA	D8	P124	0.008185778
X669_Group3E_142dpi_RV_bottom_204_G_D8_P140.mzXML	669	Group3E	infected	142	RV_bottom	D8	P140	0.002160511
X669_Group3E_142dpi_RV_top_204_G_D8_P136.mzXML	669	Group3E	infected	142	RV_top	D8	P136	0.004210324
X670_Group3E_142dpi_LA_205_G_D9_P120.mzXML	670	Group3E	infected	142	LA	D9	P120	0.027934494
X670_Group3E_142dpi_LV_bottom_205_G_D9_P132.mzXML	670	Group3E	infected	142	LV_bottom	D9	P132	0.004516918
X670_Group3E_142dpi_LV_top_205_G_D9_P128.mzXML	670	Group3E	infected	142	LV_top	D9	P128	0.00326178
X670_Group3E_142dpi_RA_205_G_D9_P124.mzXML	670	Group3E	infected	142	RA	D9	P124	0.008640208
X670_Group3E_142dpi_RV_bottom_205_G_D9_P140.mzXML	670	Group3E	infected	142	RV_bottom	D9	P140	0
X670_Group3E_142dpi_RV_top_205_G_D9_P136.mzXML	670	Group3E	infected	142	RV_top	D9	P136	7.37E-05
X731_Group3A_50dpi_LA_276_B_C2_P121.mzXML	731	Group3A	infected	50	LA	C2	P121	0.03076967
X731_Group3A_50dpi_LV_bottom_276_B_C2_P133.mzXML	731	Group3A	infected	50	LV_bottom	C2	P133	0.001968385
X731_Group3A_50dpi_LV_top_276_B_C2_P129.mzXML	731	Group3A	infected	50	LV_top	C2	P129	0.012202161
X731_Group3A_50dpi_RA_276_B_C2_P125.mzXML	731	Group3A	infected	50	RA	C2	P125	0.036192126
X731_Group3A_50dpi_RV_bottom_276_B_C2_P141.mzXML	731	Group3A	infected	50	RV_bottom	C2	P141	0.003348569
X731_Group3A_50dpi_RV_top_276_B_C2_P137.mzXML	731	Group3A	infected	50	RV_top	C2	P137	0.005196392
X732_Group3A_50dpi_LA_277_B_C3_P121.mzXML	732	Group3A	infected	50	LA	C3	P121	0.00942839
X732_Group3A_50dpi_LV_bottom_277_B_C3_P133.mzXML	732	Group3A	infected	50	LV_bottom	C3	P133	0.013510864
X732_Group3A_50dpi_LV_top_277_B_C3_P129.mzXML	732	Group3A	infected	50	LV_top	C3	P129	0.026521972
X732_Group3A_50dpi_RA_277_B_C3_P125.mzXML	732	Group3A	infected	50	RA	C3	P125	0.013698443
X732_Group3A_50dpi_RV_bottom_277_B_C3_P141.mzXML	732	Group3A	infected	50	RV_bottom	C3	P141	0
X732_Group3A_50dpi_RV_top_277_B_C3_P137.mzXML	732	Group3A	infected	50	RV_top	C3	P137	0.000684006
X733_Group3A_50dpi_LA_278_B_C4_P121.mzXML	733	Group3A	infected	50	LA	C4	P121	0.006813957
X733_Group3A_50dpi_LV_bottom_278_B_C4_P133.mzXML	733	Group3A	infected	50	LV_bottom	C4	P133	0.001906223
X733_Group3A_50dpi_LV_top_278_B_C4_P129.mzXML	733	Group3A	infected	50	LV_top	C4	P129	0.000323585
X733_Group3A_50dpi_RA_278_B_C4_P125.mzXML	733	Group3A	infected	50	RA	C4	P125	0.005727881
X733_Group3A_50dpi_RV_bottom_278_B_C4_P141.mzXML	733	Group3A	infected	50	RV_bottom	C4	P141	0
X733_Group3A_50dpi_RV_top_278_B_C4_P137.mzXML	733	Group3A	infected	50	RV_top	C4	P137	0.001200713
X734_Group3A_50dpi_LA_279_B_C5_P121.mzXML	734	Group3A	infected	50	LA	C5	P121	0.00667
X734_Group3A_50dpi_LV_bottom_279_B_C5_P133.mzXML	734	Group3A	infected	50	LV_bottom	C5	P133	0.009833662
X734_Group3A_50dpi_LV_top_279_B_C5_P129.mzXML	734	Group3A	infected	50	LV_top	C5	P129	0.007604539
X734_Group3A_50dpi_RA_279_B_C5_P125.mzXML	734	Group3A	infected	50	RA	C5	P125	0.01000782
X734_Group3A_50dpi_RV_bottom_279_B_C5_P141.mzXML	734	Group3A	infected	50	RV_bottom	C5	P141	0.000186477
X734_Group3A_50dpi_RV_top_279_B_C5_P137.mzXML	734	Group3A	infected	50	RV_top	C5	P137	0.002616739
X735_Group3A_50dpi_LA_280_B_C6_P121.mzXML	735	Group3A	infected	50	LA	C6	P121	0.013346078
X735_Group3A_50dpi_LV_bottom_280_B_C6_P133.mzXML	735	Group3A	infected	50	LV_bottom	C6	P133	0.000411491
X735_Group3A_50dpi_LV_top_280_B_C6_P129.mzXML	735	Group3A	infected	50	LV_top	C6	P129	0.005784966
X735_Group3A_50dpi_RA_280_B_C6_P125.mzXML	735	Group3A	infected	50	RA	C6	P125	0.022043113
X735_Group3A_50dpi_RV_bottom_280_B_C6_P141.mzXML	735	Group3A	infected	50	RV_bottom	C6	P141	0.000244851
X735_Group3A_50dpi_RV_top_280_B_C6_P137.mzXML	735	Group3A	infected	50	RV_top	C6	P137	0.000401016
X736_Group3B_70dpi_LA_306_B_E8_P121.mzXML	736	Group3B	infected	75	LA	E8	P121	0.009067691
X736_Group3B_70dpi_LV_bottom_306_B_E8_P133.mzXML	736	Group3B	infected	75	LV_bottom	E8	P133	0.006567672
X736_Group3B_70dpi_LV_top_306_B_E8_P129.mzXML	736	Group3B	infected	75	LV_top	E8	P129	0.013901393
X736_Group3B_70dpi_RA_306_B_E8_P125.mzXML	736	Group3B	infected	75	RA	E8	P125	0.016427099
X736_Group3B_70dpi_RV_bottom_306_B_E8_P141.mzXML	736	Group3B	infected	75	RV_bottom	E8	P141	0.002579024
X736_Group3B_70dpi_RV_top_306_B_E8_P137.mzXML	736	Group3B	infected	75	RV_top	E8	P137	0.001024217
X737_Group3B_70dpi_LA_307_B_E9_P121.mzXML	737	Group3B	infected	75	LA	E9	P121	0.024712347
X737_Group3B_70dpi_LV_bottom_307_B_E9_P133.mzXML	737	Group3B	infected	75	LV_bottom	E9	P133	0.005822253
X737_Group3B_70dpi_LV_top_307_B_E9_P129.mzXML	737	Group3B	infected	75	LV_top	E9	P129	0.013764323
X737_Group3B_70dpi_RA_307_B_E9_P125.mzXML	737	Group3B	infected	75	RA	E9	P125	0.024554124
X737_Group3B_70dpi_RV_bottom_307_B_E9_P141.mzXML	737	Group3B	infected	75	RV_bottom	E9	P141	0.004127138
X737_Group3B_70dpi_RV_top_307_B_E9_P137.mzXML	737	Group3B	infected	75	RV_top	E9	P137	0.003797722
X738_Group3B_70dpi_LA_308_B_E10_P121.mzXML	738	Group3B	infected	75	LA	E10	P121	0.026007325
X738_Group3B_70dpi_LV_bottom_308_B_E10_P133.mzXML	738	Group3B	infected	75	LV_bottom	E10	P133	0.006346816
X738_Group3B_70dpi_LV_top_308_B_E10_P129.mzXML	738	Group3B	infected	75	LV_top	E10	P129	0.012458245
X738_Group3B_70dpi_RA_308_B_E10_P125.mzXML	738	Group3B	infected	75	RA	E10	P125	0.032385319
X738_Group3B_70dpi_RV_bottom_308_B_E10_P141.mzXML	738	Group3B	infected	75	RV_bottom	E10	P141	0.00202254
X738_Group3B_70dpi_RV_top_308_B_E10_P137.mzXML	738	Group3B	infected	75	RV_top	E10	P137	0.002163251
X739_Group3B_70dpi_LA_309_B_E11_P121.mzXML	739	Group3B	infected	75	LA	E11	P121	0.028650673
X739_Group3B_70dpi_LV_bottom_309_B_E11_P133.mzXML	739	Group3B	infected	75	LV_bottom	E11	P133	0.003430456
X739_Group3B_70dpi_LV_top_309_B_E11_P129.mzXML	739	Group3B	infected	75	LV_top	E11	P129	0.003463588
X739_Group3B_70dpi_RA_309_B_E11_P125.mzXML	739	Group3B	infected	75	RA	E11	P125	0.022471636
X739_Group3B_70dpi_RV_bottom_309_B_E11_P141.mzXML	739	Group3B	infected	75	RV_bottom	E11	P141	0.00589429
X739_Group3B_70dpi_RV_top_309_B_E11_P137.mzXML	739	Group3B	infected	75	RV_top	E11	P137	0.003784602
X740_Group3B_70dpi_LA_310_B_E12_P121.mzXML	740	Group3B	infected	75	LA	E12	P121	0.009466723
X740_Group3B_70dpi_LV_bottom_310_B_E12_P133.mzXML	740	Group3B	infected	75	LV_bottom	E12	P133	0.014213706
X740_Group3B_70dpi_LV_top_310_B_E12_P129.mzXML	740	Group3B	infected	75	LV_top	E12	P129	0.00583253
X740_Group3B_70dpi_RA_310_B_E12_P125.mzXML	740	Group3B	infected	75	RA	E12	P125	0.049904129
X740_Group3B_70dpi_RV_bottom_310_B_E12_P141.mzXML	740	Group3B	infected	75	RV_bottom	E12	P141	0.004442532
X740_Group3B_70dpi_RV_top_310_B_E12_P137.mzXML	740	Group3B	infected	75	RV_top	E12	P137	0.005873776
X751_Group3E_142dpi_LA_226_G_F6_P120.mzXML	751	Group3E	infected	142	LA	F6	P120	0.011732424
X751_Group3E_142dpi_LV_bottom_226_G_F6_P132.mzXML	751	Group3E	infected	142	LV_bottom	F6	P132	0.002973236
X751_Group3E_142dpi_LV_top_226_G_F6_P128.mzXML	751	Group3E	infected	142	LV_top	F6	P128	0.014000963
X751_Group3E_142dpi_RA_226_G_F6_P124.mzXML	751	Group3E	infected	142	RA	F6	P124	0.008750499
X751_Group3E_142dpi_RV_bottom_226_G_F6_P140.mzXML	751	Group3E	infected	142	RV_bottom	F6	P140	0.000260947
X751_Group3E_142dpi_RV_top_226_G_F6_P136.mzXML	751	Group3E	infected	142	RV_top	F6	P136	0.015092129
X752_Group3E_142dpi_LA_227_G_F7_P120.mzXML	752	Group3E	infected	142	LA	F7	P120	0.015201057
X752_Group3E_142dpi_LV_bottom_227_G_F7_P132.mzXML	752	Group3E	infected	142	LV_bottom	F7	P132	0.003795169
X752_Group3E_142dpi_LV_top_227_G_F7_P128.mzXML	752	Group3E	infected	142	LV_top	F7	P128	0.01448608
X752_Group3E_142dpi_RA_227_G_F7_P124.mzXML	752	Group3E	infected	142	RA	F7	P124	0.004082002
X752_Group3E_142dpi_RV_bottom_227_G_F7_P140.mzXML	752	Group3E	infected	142	RV_bottom	F7	P140	0.00043091
X752_Group3E_142dpi_RV_top_227_G_F7_P136.mzXML	752	Group3E	infected	142	RV_top	F7	P136	0.006109785
X753_Group3E_142dpi_LA_228_G_F8_P120.mzXML	753	Group3E	infected	142	LA	F8	P120	0.002434439
X753_Group3E_142dpi_LV_bottom_228_G_F8_P132.mzXML	753	Group3E	infected	142	LV_bottom	F8	P132	0.002327283
X753_Group3E_142dpi_LV_top_228_G_F8_P128.mzXML	753	Group3E	infected	142	LV_top	F8	P128	0.024891425
X753_Group3E_142dpi_RA_228_G_F8_P124.mzXML	753	Group3E	infected	142	RA	F8	P124	0.017815617
X753_Group3E_142dpi_RV_bottom_228_G_F8_P140.mzXML	753	Group3E	infected	142	RV_bottom	F8	P140	0.02300142
X753_Group3E_142dpi_RV_top_228_G_F8_P136.mzXML	753	Group3E	infected	142	RV_top	F8	P136	0.002440796
X754_Group3E_142dpi_LA_229_G_F9_P120.mzXML	754	Group3E	infected	142	LA	F9	P120	0.006248219
X754_Group3E_142dpi_LV_bottom_229_G_F9_P132.mzXML	754	Group3E	infected	142	LV_bottom	F9	P132	0.00370845
X754_Group3E_142dpi_LV_top_229_G_F9_P128.mzXML	754	Group3E	infected	142	LV_top	F9	P128	0.017519673
X754_Group3E_142dpi_RA_229_G_F9_P124.mzXML	754	Group3E	infected	142	RA	F9	P124	0.005969374
X754_Group3E_142dpi_RV_bottom_229_G_F9_P140.mzXML	754	Group3E	infected	142	RV_bottom	F9	P140	0
X754_Group3E_142dpi_RV_top_229_G_F9_P136.mzXML	754	Group3E	infected	142	RV_top	F9	P136	0.001753509
X755_Group3E_142dpi_LA_230_G_F10_P120.mzXML	755	Group3E	infected	142	LA	F10	P120	0.013502653
X755_Group3E_142dpi_LV_bottom_230_G_F10_P132.mzXML	755	Group3E	infected	142	LV_bottom	F10	P132	0.001074855
X755_Group3E_142dpi_LV_top_230_G_F10_P128.mzXML	755	Group3E	infected	142	LV_top	F10	P128	0.022041234
X755_Group3E_142dpi_RA_230_G_F10_P124.mzXML	755	Group3E	infected	142	RA	F10	P124	0.004743727
X755_Group3E_142dpi_RV_bottom_230_G_F10_P140.mzXML	755	Group3E	infected	142	RV_bottom	F10	P140	0
X755_Group3E_142dpi_RV_top_230_G_F10_P136.mzXML	755	Group3E	infected	142	RV_top	F10	P136	0.008863277
