# Supplementary material for: Localized cardiac small molecule trajectories and persistent chemical sequelae in experimental Chagas disease
Source: Nat Commun. 2023 Oct 25;14:6769. doi: 10.1038/s41467-023-42247-w (PMC10600178; doi:10.1038/s41467-023-42247-w)
Supplement: Supplementary file 8 — Source data [file 41467_2023_42247_MOESM8_ESM.zip › source-data/Supplementary_Figure_25/Supplementary_Figure_25.csv]

filename	MouseID	Treatmentgroup	DPI	organ	well_position	plate	mass_600
X511_Group1C_142dpi_LA_161_G_A1_P120.mzXML	511	naive	142dpi	LA	A1	P120	0.001422083
X511_Group1C_142dpi_LV_bottom_161_G_A1_P132.mzXML	511	naive	142dpi	LV_bottom	A1	P132	0.002684053
X511_Group1C_142dpi_LV_top_161_G_A1_P128.mzXML	511	naive	142dpi	LV_top	A1	P128	0.002550993
X511_Group1C_142dpi_RA_161_G_A1_P124.mzXML	511	naive	142dpi	RA	A1	P124	0.000415632
X511_Group1C_142dpi_RV_bottom_161_G_A1_P140.mzXML	511	naive	142dpi	RV_bottom	A1	P140	0
X511_Group1C_142dpi_RV_top_161_G_A1_P136.mzXML	511	naive	142dpi	RV_top	A1	P136	0.000100362
X512_Group1C_142dpi_LA_162_G_A2_P120.mzXML	512	naive	142dpi	LA	A2	P120	0.001064818
X512_Group1C_142dpi_LV_bottom_162_G_A2_P132.mzXML	512	naive	142dpi	LV_bottom	A2	P132	0.0029983
X512_Group1C_142dpi_LV_top_162_G_A2_P128.mzXML	512	naive	142dpi	LV_top	A2	P128	0.001798692
X512_Group1C_142dpi_RA_162_G_A2_P124.mzXML	512	naive	142dpi	RA	A2	P124	0.000906489
X512_Group1C_142dpi_RV_bottom_162_G_A2_P140.mzXML	512	naive	142dpi	RV_bottom	A2	P140	7.17E-05
X512_Group1C_142dpi_RV_top_162_G_A2_P136.mzXML	512	naive	142dpi	RV_top	A2	P136	0.000454363
X513_Group1C_142dpi_LA_163_G_A3_P120.mzXML	513	naive	142dpi	LA	A3	P120	0.000641467
X513_Group1C_142dpi_LV_bottom_163_G_A3_P132.mzXML	513	naive	142dpi	LV_bottom	A3	P132	0.001726274
X513_Group1C_142dpi_LV_top_163_G_A3_P128.mzXML	513	naive	142dpi	LV_top	A3	P128	0.004499186
X513_Group1C_142dpi_RA_163_G_A3_P124.mzXML	513	naive	142dpi	RA	A3	P124	0.001419182
X513_Group1C_142dpi_RV_bottom_163_G_A3_P140.mzXML	513	naive	142dpi	RV_bottom	A3	P140	0
X513_Group1C_142dpi_RV_top_163_G_A3_P136.mzXML	513	naive	142dpi	RV_top	A3	P136	0.000964191
X514_Group1C_142dpi_LA_164_G_A4_P120.mzXML	514	naive	142dpi	LA	A4	P120	0.002287018
X514_Group1C_142dpi_LV_bottom_164_G_A4_P132.mzXML	514	naive	142dpi	LV_bottom	A4	P132	0.001976908
X514_Group1C_142dpi_LV_top_164_G_A4_P128.mzXML	514	naive	142dpi	LV_top	A4	P128	0.00132241
X514_Group1C_142dpi_RA_164_G_A4_P124.mzXML	514	naive	142dpi	RA	A4	P124	0.00091083
X514_Group1C_142dpi_RV_bottom_164_G_A4_P140.mzXML	514	naive	142dpi	RV_bottom	A4	P140	0.000228515
X514_Group1C_142dpi_RV_top_164_G_A4_P136.mzXML	514	naive	142dpi	RV_top	A4	P136	0.000388447
X515_Group1C_142dpi_LA_165_G_A5_P120.mzXML	515	naive	142dpi	LA	A5	P120	0.001113023
X515_Group1C_142dpi_LV_bottom_165_G_A5_P132.mzXML	515	naive	142dpi	LV_bottom	A5	P132	0.002110626
X515_Group1C_142dpi_LV_top_165_G_A5_P128.mzXML	515	naive	142dpi	LV_top	A5	P128	0.00346371
X515_Group1C_142dpi_RA_165_G_A5_P124.mzXML	515	naive	142dpi	RA	A5	P124	0.001071729
X515_Group1C_142dpi_RV_bottom_165_G_A5_P140.mzXML	515	naive	142dpi	RV_bottom	A5	P140	0.000521923
X515_Group1C_142dpi_RV_top_165_G_A5_P136.mzXML	515	naive	142dpi	RV_top	A5	P136	0.000908792
X531_Group1C_142dpi_LA_166_G_A6_P120.mzXML	531	naive	142dpi	LA	A6	P120	0.001191404
X531_Group1C_142dpi_LV_bottom_166_G_A6_P132.mzXML	531	naive	142dpi	LV_bottom	A6	P132	0.001690467
X531_Group1C_142dpi_LV_top_166_G_A6_P128.mzXML	531	naive	142dpi	LV_top	A6	P128	0.003290438
X531_Group1C_142dpi_RA_166_G_A6_P124.mzXML	531	naive	142dpi	RA	A6	P124	0.0009383
X531_Group1C_142dpi_RV_bottom_166_G_A6_P140.mzXML	531	naive	142dpi	RV_bottom	A6	P140	0.000296114
X531_Group1C_142dpi_RV_top_166_G_A6_P136.mzXML	531	naive	142dpi	RV_top	A6	P136	5.19E-05
X532_Group1C_142dpi_LA_167_G_A7_P120.mzXML	532	naive	142dpi	LA	A7	P120	0.001768802
X532_Group1C_142dpi_LV_bottom_167_G_A7_P132.mzXML	532	naive	142dpi	LV_bottom	A7	P132	0.002358184
X532_Group1C_142dpi_LV_top_167_G_A7_P128.mzXML	532	naive	142dpi	LV_top	A7	P128	0.002248258
X532_Group1C_142dpi_RA_167_G_A7_P124.mzXML	532	naive	142dpi	RA	A7	P124	0.000211087
X532_Group1C_142dpi_RV_bottom_167_G_A7_P140.mzXML	532	naive	142dpi	RV_bottom	A7	P140	6.99E-05
X532_Group1C_142dpi_RV_top_167_G_A7_P136.mzXML	532	naive	142dpi	RV_top	A7	P136	6.20E-05
X533_Group1C_142dpi_LA_168_G_A8_P120.mzXML	533	naive	142dpi	LA	A8	P120	0.000327913
X533_Group1C_142dpi_LV_bottom_168_G_A8_P132.mzXML	533	naive	142dpi	LV_bottom	A8	P132	0.002264667
X533_Group1C_142dpi_LV_top_168_G_A8_P128.mzXML	533	naive	142dpi	LV_top	A8	P128	0.001863646
X533_Group1C_142dpi_RA_168_G_A8_P124.mzXML	533	naive	142dpi	RA	A8	P124	0.001267203
X533_Group1C_142dpi_RV_bottom_168_G_A8_P140.mzXML	533	naive	142dpi	RV_bottom	A8	P140	0.000258726
X533_Group1C_142dpi_RV_top_168_G_A8_P136.mzXML	533	naive	142dpi	RV_top	A8	P136	0
X534_Group1C_142dpi_LA_169_G_A9_P120.mzXML	534	naive	142dpi	LA	A9	P120	0.001968751
X534_Group1C_142dpi_LV_bottom_169_G_A9_P132.mzXML	534	naive	142dpi	LV_bottom	A9	P132	0.001895897
X534_Group1C_142dpi_LV_top_169_G_A9_P128.mzXML	534	naive	142dpi	LV_top	A9	P128	0.001902407
X534_Group1C_142dpi_RA_169_G_A9_P124.mzXML	534	naive	142dpi	RA	A9	P124	0.0001523
X534_Group1C_142dpi_RV_bottom_169_G_A9_P140.mzXML	534	naive	142dpi	RV_bottom	A9	P140	0.000340055
X534_Group1C_142dpi_RV_top_169_G_A9_P136.mzXML	534	naive	142dpi	RV_top	A9	P136	0.000339953
X535_Group1C_142dpi_LA_170_G_A10_P120.mzXML	535	naive	142dpi	LA	A10	P120	0.001361898
X535_Group1C_142dpi_LV_bottom_170_G_A10_P132.mzXML	535	naive	142dpi	LV_bottom	A10	P132	0.001181785
X535_Group1C_142dpi_LV_top_170_G_A10_P128.mzXML	535	naive	142dpi	LV_top	A10	P128	0.000720707
X535_Group1C_142dpi_RA_170_G_A10_P124.mzXML	535	naive	142dpi	RA	A10	P124	0.000581695
X535_Group1C_142dpi_RV_bottom_170_G_A10_P140.mzXML	535	naive	142dpi	RV_bottom	A10	P140	0.000392582
X535_Group1C_142dpi_RV_top_170_G_A10_P136.mzXML	535	naive	142dpi	RV_top	A10	P136	0.000483824
X551_Group1C_142dpi_LA_171_G_A11_P120.mzXML	551	naive	142dpi	LA	A11	P120	0.00217678
X551_Group1C_142dpi_LV_bottom_171_G_A11_P132.mzXML	551	naive	142dpi	LV_bottom	A11	P132	0.002223042
X551_Group1C_142dpi_LV_top_171_G_A11_P128.mzXML	551	naive	142dpi	LV_top	A11	P128	0.002165375
X551_Group1C_142dpi_RA_171_G_A11_P124.mzXML	551	naive	142dpi	RA	A11	P124	0.00105068
X551_Group1C_142dpi_RV_bottom_171_G_A11_P140.mzXML	551	naive	142dpi	RV_bottom	A11	P140	7.57E-05
X551_Group1C_142dpi_RV_top_171_G_A11_P136.mzXML	551	naive	142dpi	RV_top	A11	P136	0
X552_Group1C_142dpi_LA_172_G_A12_P120.mzXML	552	naive	142dpi	LA	A12	P120	0.001883462
X552_Group1C_142dpi_LV_bottom_172_G_A12_P132.mzXML	552	naive	142dpi	LV_bottom	A12	P132	0.002564734
X552_Group1C_142dpi_LV_top_172_G_A12_P128.mzXML	552	naive	142dpi	LV_top	A12	P128	0.001378898
X552_Group1C_142dpi_RA_172_G_A12_P124.mzXML	552	naive	142dpi	RA	A12	P124	0.000927309
X552_Group1C_142dpi_RV_bottom_172_G_A12_P140.mzXML	552	naive	142dpi	RV_bottom	A12	P140	0.000395796
X552_Group1C_142dpi_RV_top_172_G_A12_P136.mzXML	552	naive	142dpi	RV_top	A12	P136	0.000340301
X553_Group1C_142dpi_LA_173_G_B1_P120.mzXML	553	naive	142dpi	LA	B1	P120	0.002191191
X553_Group1C_142dpi_LV_bottom_173_G_B1_P132.mzXML	553	naive	142dpi	LV_bottom	B1	P132	0.002472581
X553_Group1C_142dpi_LV_top_173_G_B1_P128.mzXML	553	naive	142dpi	LV_top	B1	P128	0.002203362
X553_Group1C_142dpi_RA_173_G_B1_P124.mzXML	553	naive	142dpi	RA	B1	P124	0.000568868
X553_Group1C_142dpi_RV_bottom_173_G_B1_P140.mzXML	553	naive	142dpi	RV_bottom	B1	P140	7.13E-05
X553_Group1C_142dpi_RV_top_173_G_B1_P136.mzXML	553	naive	142dpi	RV_top	B1	P136	0.0006165
X554_Group1C_142dpi_LA_174_G_B2_P120.mzXML	554	naive	142dpi	LA	B2	P120	0.001897406
X554_Group1C_142dpi_LV_bottom_174_G_B2_P132.mzXML	554	naive	142dpi	LV_bottom	B2	P132	0.000995773
X554_Group1C_142dpi_LV_top_174_G_B2_P128.mzXML	554	naive	142dpi	LV_top	B2	P128	0.001244093
X554_Group1C_142dpi_RA_174_G_B2_P124.mzXML	554	naive	142dpi	RA	B2	P124	0.00064487
X554_Group1C_142dpi_RV_bottom_174_G_B2_P140.mzXML	554	naive	142dpi	RV_bottom	B2	P140	7.96E-05
X554_Group1C_142dpi_RV_top_174_G_B2_P136.mzXML	554	naive	142dpi	RV_top	B2	P136	0.000705186
X555_Group1C_142dpi_LA_175_G_B3_P120.mzXML	555	naive	142dpi	LA	B3	P120	0.001441913
X555_Group1C_142dpi_LV_bottom_175_G_B3_P132.mzXML	555	naive	142dpi	LV_bottom	B3	P132	0.00205679
X555_Group1C_142dpi_LV_top_175_G_B3_P128.mzXML	555	naive	142dpi	LV_top	B3	P128	0.002302861
X555_Group1C_142dpi_RA_175_G_B3_P124.mzXML	555	naive	142dpi	RA	B3	P124	0.00102993
X555_Group1C_142dpi_RV_bottom_175_G_B3_P140.mzXML	555	naive	142dpi	RV_bottom	B3	P140	0.000326134
X555_Group1C_142dpi_RV_top_175_G_B3_P136.mzXML	555	naive	142dpi	RV_top	B3	P136	0.000803847
X581_Group3E_142dpi_LA_176_G_B4_P120.mzXML	581	infected	142dpi	LA	B4	P120	0.000748383
X581_Group3E_142dpi_LV_bottom_176_G_B4_P132.mzXML	581	infected	142dpi	LV_bottom	B4	P132	0.002081265
X581_Group3E_142dpi_LV_top_176_G_B4_P128.mzXML	581	infected	142dpi	LV_top	B4	P128	0.002258752
X581_Group3E_142dpi_RA_176_G_B4_P124.mzXML	581	infected	142dpi	RA	B4	P124	0.000933
X581_Group3E_142dpi_RV_bottom_176_G_B4_P140.mzXML	581	infected	142dpi	RV_bottom	B4	P140	7.11E-05
X581_Group3E_142dpi_RV_top_176_G_B4_P136.mzXML	581	infected	142dpi	RV_top	B4	P136	0.000315686
X582_Group3E_142dpi_LA_177_G_B5_P120.mzXML	582	infected	142dpi	LA	B5	P120	0.000886637
X582_Group3E_142dpi_LV_bottom_177_G_B5_P132.mzXML	582	infected	142dpi	LV_bottom	B5	P132	0.001795235
X582_Group3E_142dpi_LV_top_177_G_B5_P128.mzXML	582	infected	142dpi	LV_top	B5	P128	0.002073981
X582_Group3E_142dpi_RA_177_G_B5_P124.mzXML	582	infected	142dpi	RA	B5	P124	0.000662
X582_Group3E_142dpi_RV_bottom_177_G_B5_P140.mzXML	582	infected	142dpi	RV_bottom	B5	P140	0.000281116
X582_Group3E_142dpi_RV_top_177_G_B5_P136.mzXML	582	infected	142dpi	RV_top	B5	P136	0.000173354
X583_Group3E_142dpi_LA_178_G_B6_P120.mzXML	583	infected	142dpi	LA	B6	P120	0.001578818
X583_Group3E_142dpi_LV_bottom_178_G_B6_P132.mzXML	583	infected	142dpi	LV_bottom	B6	P132	0.001668329
X583_Group3E_142dpi_LV_top_178_G_B6_P128.mzXML	583	infected	142dpi	LV_top	B6	P128	0.001671131
X583_Group3E_142dpi_RA_178_G_B6_P124.mzXML	583	infected	142dpi	RA	B6	P124	0.000416
X583_Group3E_142dpi_RV_bottom_178_G_B6_P140.mzXML	583	infected	142dpi	RV_bottom	B6	P140	9.06E-05
X583_Group3E_142dpi_RV_top_178_G_B6_P136.mzXML	583	infected	142dpi	RV_top	B6	P136	0.000197216
X584_Group3E_142dpi_LA_179_G_B7_P120.mzXML	584	infected	142dpi	LA	B7	P120	0.001582853
X584_Group3E_142dpi_LV_bottom_179_G_B7_P132.mzXML	584	infected	142dpi	LV_bottom	B7	P132	0.001573917
X584_Group3E_142dpi_LV_top_179_G_B7_P128.mzXML	584	infected	142dpi	LV_top	B7	P128	0.001427776
X584_Group3E_142dpi_RA_179_G_B7_P124.mzXML	584	infected	142dpi	RA	B7	P124	0.000715
X584_Group3E_142dpi_RV_bottom_179_G_B7_P140.mzXML	584	infected	142dpi	RV_bottom	B7	P140	0.0002151
X584_Group3E_142dpi_RV_top_179_G_B7_P136.mzXML	584	infected	142dpi	RV_top	B7	P136	0.000131078
X585_Group3E_142dpi_LA_180_G_B8_P120.mzXML	585	infected	142dpi	LA	B8	P120	0.000760197
X585_Group3E_142dpi_LV_bottom_180_G_B8_P132.mzXML	585	infected	142dpi	LV_bottom	B8	P132	0.001750879
X585_Group3E_142dpi_LV_top_180_G_B8_P128.mzXML	585	infected	142dpi	LV_top	B8	P128	0.002172306
X585_Group3E_142dpi_RA_180_G_B8_P124.mzXML	585	infected	142dpi	RA	B8	P124	0.000854813
X585_Group3E_142dpi_RV_bottom_180_G_B8_P140.mzXML	585	infected	142dpi	RV_bottom	B8	P140	0.000339557
X585_Group3E_142dpi_RV_top_180_G_B8_P136.mzXML	585	infected	142dpi	RV_top	B8	P136	0
X611_Group9_142dpi_LA_181_G_B9_P120.mzXML	611	combo	142dpi	LA	B9	P120	0.001833863
X611_Group9_142dpi_LV_bottom_181_G_B9_P132.mzXML	611	combo	142dpi	LV_bottom	B9	P132	0.001738334
X611_Group9_142dpi_LV_top_181_G_B9_P128.mzXML	611	combo	142dpi	LV_top	B9	P128	0.002740302
X611_Group9_142dpi_RA_181_G_B9_P124.mzXML	611	combo	142dpi	RA	B9	P124	0.000623198
X611_Group9_142dpi_RV_bottom_181_G_B9_P140.mzXML	611	combo	142dpi	RV_bottom	B9	P140	0.000245883
X611_Group9_142dpi_RV_top_181_G_B9_P136.mzXML	611	combo	142dpi	RV_top	B9	P136	0.000225908
X612_Group9_142dpi_LA_182_G_B10_P120.mzXML	612	combo	142dpi	LA	B10	P120	0.000729655
X612_Group9_142dpi_LV_bottom_182_G_B10_P132.mzXML	612	combo	142dpi	LV_bottom	B10	P132	0.000884736
X612_Group9_142dpi_LV_top_182_G_B10_P128.mzXML	612	combo	142dpi	LV_top	B10	P128	0.00043988
X612_Group9_142dpi_RA_182_G_B10_P124.mzXML	612	combo	142dpi	RA	B10	P124	0.000867025
X612_Group9_142dpi_RV_bottom_182_G_B10_P140.mzXML	612	combo	142dpi	RV_bottom	B10	P140	0
X612_Group9_142dpi_RV_top_182_G_B10_P136.mzXML	612	combo	142dpi	RV_top	B10	P136	6.21E-05
X613_Group9_142dpi_LA_183_G_B11_P120.mzXML	613	combo	142dpi	LA	B11	P120	0.000767059
X613_Group9_142dpi_LV_bottom_183_G_B11_P132.mzXML	613	combo	142dpi	LV_bottom	B11	P132	0.001978019
X613_Group9_142dpi_LV_top_183_G_B11_P128.mzXML	613	combo	142dpi	LV_top	B11	P128	0.001080063
X613_Group9_142dpi_RA_183_G_B11_P124.mzXML	613	combo	142dpi	RA	B11	P124	0.000332905
X613_Group9_142dpi_RV_bottom_183_G_B11_P140.mzXML	613	combo	142dpi	RV_bottom	B11	P140	7.03E-05
X613_Group9_142dpi_RV_top_183_G_B11_P136.mzXML	613	combo	142dpi	RV_top	B11	P136	0.000269402
X614_Group9_142dpi_LA_184_G_B12_P120.mzXML	614	combo	142dpi	LA	B12	P120	0.001824565
X614_Group9_142dpi_LV_bottom_184_G_B12_P132.mzXML	614	combo	142dpi	LV_bottom	B12	P132	0.002511262
X614_Group9_142dpi_LV_top_184_G_B12_P128.mzXML	614	combo	142dpi	LV_top	B12	P128	0.002153735
X614_Group9_142dpi_RA_184_G_B12_P124.mzXML	614	combo	142dpi	RA	B12	P124	0.0001253
X614_Group9_142dpi_RV_bottom_184_G_B12_P140.mzXML	614	combo	142dpi	RV_bottom	B12	P140	0
X614_Group9_142dpi_RV_top_184_G_B12_P136.mzXML	614	combo	142dpi	RV_top	B12	P136	0.00074842
X615_Group9_142dpi_LA_185_G_C1_P120.mzXML	615	combo	142dpi	LA	C1	P120	0.00192559
X615_Group9_142dpi_LV_bottom_185_G_C1_P132.mzXML	615	combo	142dpi	LV_bottom	C1	P132	0.001723822
X615_Group9_142dpi_LV_top_185_G_C1_P128.mzXML	615	combo	142dpi	LV_top	C1	P128	0.002556324
X615_Group9_142dpi_RA_185_G_C1_P124.mzXML	615	combo	142dpi	RA	C1	P124	0.000347477
X615_Group9_142dpi_RV_bottom_185_G_C1_P140.mzXML	615	combo	142dpi	RV_bottom	C1	P140	0.000181716
X615_Group9_142dpi_RV_top_185_G_C1_P136.mzXML	615	combo	142dpi	RV_top	C1	P136	0.000672882
X631_Group15_142dpi_LA_191_G_C7_P120.mzXML	631	BNZ	142dpi	LA	C7	P120	0.001713204
X631_Group15_142dpi_LV_bottom_191_G_C7_P132.mzXML	631	BNZ	142dpi	LV_bottom	C7	P132	0.002479058
X631_Group15_142dpi_LV_top_191_G_C7_P128.mzXML	631	BNZ	142dpi	LV_top	C7	P128	0.001996656
X631_Group15_142dpi_RA_191_G_C7_P124.mzXML	631	BNZ	142dpi	RA	C7	P124	0.000785318
X631_Group15_142dpi_RV_bottom_191_G_C7_P140.mzXML	631	BNZ	142dpi	RV_bottom	C7	P140	0
X631_Group15_142dpi_RV_top_191_G_C7_P136.mzXML	631	BNZ	142dpi	RV_top	C7	P136	0.000266479
X632_Group15_142dpi_LA_192_G_C8_P120.mzXML	632	BNZ	142dpi	LA	C8	P120	0.001083115
X632_Group15_142dpi_LV_bottom_192_G_C8_P132.mzXML	632	BNZ	142dpi	LV_bottom	C8	P132	0.001855804
X632_Group15_142dpi_LV_top_192_G_C8_P128.mzXML	632	BNZ	142dpi	LV_top	C8	P128	0.002032787
X632_Group15_142dpi_RA_192_G_C8_P124.mzXML	632	BNZ	142dpi	RA	C8	P124	0.000947276
X632_Group15_142dpi_RV_bottom_192_G_C8_P140.mzXML	632	BNZ	142dpi	RV_bottom	C8	P140	0.000107
X632_Group15_142dpi_RV_top_192_G_C8_P136.mzXML	632	BNZ	142dpi	RV_top	C8	P136	4.49E-05
X633_Group15_142dpi_LA_193_G_C9_P120.mzXML	633	BNZ	142dpi	LA	C9	P120	0.000450513
X633_Group15_142dpi_LV_bottom_193_G_C9_P132.mzXML	633	BNZ	142dpi	LV_bottom	C9	P132	0.002006455
X633_Group15_142dpi_LV_top_193_G_C9_P128.mzXML	633	BNZ	142dpi	LV_top	C9	P128	0.00211867
X633_Group15_142dpi_RA_193_G_C9_P124.mzXML	633	BNZ	142dpi	RA	C9	P124	0.001529953
X633_Group15_142dpi_RV_bottom_193_G_C9_P140.mzXML	633	BNZ	142dpi	RV_bottom	C9	P140	0.000127
X633_Group15_142dpi_RV_top_193_G_C9_P136.mzXML	633	BNZ	142dpi	RV_top	C9	P136	6.92E-05
X634_Group15_142dpi_LA_194_G_C10_P120.mzXML	634	BNZ	142dpi	LA	C10	P120	0.000869075
X634_Group15_142dpi_LV_bottom_194_G_C10_P132.mzXML	634	BNZ	142dpi	LV_bottom	C10	P132	0.00173909
X634_Group15_142dpi_LV_top_194_G_C10_P128.mzXML	634	BNZ	142dpi	LV_top	C10	P128	0.001220877
X634_Group15_142dpi_RA_194_G_C10_P124.mzXML	634	BNZ	142dpi	RA	C10	P124	0.001008407
X634_Group15_142dpi_RV_bottom_194_G_C10_P140.mzXML	634	BNZ	142dpi	RV_bottom	C10	P140	5.44E-05
X634_Group15_142dpi_RV_top_194_G_C10_P136.mzXML	634	BNZ	142dpi	RV_top	C10	P136	0.000398556
X635_Group15_142dpi_LA_195_G_C11_P120.mzXML	635	BNZ	142dpi	LA	C11	P120	0.000923565
X635_Group15_142dpi_LV_bottom_195_G_C11_P132.mzXML	635	BNZ	142dpi	LV_bottom	C11	P132	0.001160063
X635_Group15_142dpi_LV_top_195_G_C11_P128.mzXML	635	BNZ	142dpi	LV_top	C11	P128	0.000753063
X635_Group15_142dpi_RA_195_G_C11_P124.mzXML	635	BNZ	142dpi	RA	C11	P124	0.000934736
X635_Group15_142dpi_RV_bottom_195_G_C11_P140.mzXML	635	BNZ	142dpi	RV_bottom	C11	P140	0
X635_Group15_142dpi_RV_top_195_G_C11_P136.mzXML	635	BNZ	142dpi	RV_top	C11	P136	0.000128443
X666_Group3E_142dpi_LA_201_G_D5_P120.mzXML	666	infected	142dpi	LA	D5	P120	0.001501546
X666_Group3E_142dpi_LV_bottom_201_G_D5_P132.mzXML	666	infected	142dpi	LV_bottom	D5	P132	0.00196223
X666_Group3E_142dpi_LV_top_201_G_D5_P128.mzXML	666	infected	142dpi	LV_top	D5	P128	0.0025
X666_Group3E_142dpi_RA_201_G_D5_P124.mzXML	666	infected	142dpi	RA	D5	P124	0.000845291
X666_Group3E_142dpi_RV_bottom_201_G_D5_P140.mzXML	666	infected	142dpi	RV_bottom	D5	P140	0
X666_Group3E_142dpi_RV_top_201_G_D5_P136.mzXML	666	infected	142dpi	RV_top	D5	P136	7.34E-05
X667_Group3E_142dpi_LA_202_G_D6_P120.mzXML	667	infected	142dpi	LA	D6	P120	0.001721232
X667_Group3E_142dpi_LV_bottom_202_G_D6_P132.mzXML	667	infected	142dpi	LV_bottom	D6	P132	0.001176466
X667_Group3E_142dpi_LV_top_202_G_D6_P128.mzXML	667	infected	142dpi	LV_top	D6	P128	0.001644857
X667_Group3E_142dpi_RA_202_G_D6_P124.mzXML	667	infected	142dpi	RA	D6	P124	0.000508416
X667_Group3E_142dpi_RV_bottom_202_G_D6_P140.mzXML	667	infected	142dpi	RV_bottom	D6	P140	0
X667_Group3E_142dpi_RV_top_202_G_D6_P136.mzXML	667	infected	142dpi	RV_top	D6	P136	0.000449218
X668_Group3E_142dpi_LA_203_G_D7_P120.mzXML	668	infected	142dpi	LA	D7	P120	0.001527127
X668_Group3E_142dpi_LV_bottom_203_G_D7_P132.mzXML	668	infected	142dpi	LV_bottom	D7	P132	0.001361896
X668_Group3E_142dpi_LV_top_203_G_D7_P128.mzXML	668	infected	142dpi	LV_top	D7	P128	0.000833493
X668_Group3E_142dpi_RA_203_G_D7_P124.mzXML	668	infected	142dpi	RA	D7	P124	0.000437
X668_Group3E_142dpi_RV_bottom_203_G_D7_P140.mzXML	668	infected	142dpi	RV_bottom	D7	P140	5.66E-05
X668_Group3E_142dpi_RV_top_203_G_D7_P136.mzXML	668	infected	142dpi	RV_top	D7	P136	0.000209633
X669_Group3E_142dpi_LA_204_G_D8_P120.mzXML	669	infected	142dpi	LA	D8	P120	0.002031351
X669_Group3E_142dpi_LV_bottom_204_G_D8_P132.mzXML	669	infected	142dpi	LV_bottom	D8	P132	0.00148259
X669_Group3E_142dpi_LV_top_204_G_D8_P128.mzXML	669	infected	142dpi	LV_top	D8	P128	0.002455266
X669_Group3E_142dpi_RA_204_G_D8_P124.mzXML	669	infected	142dpi	RA	D8	P124	0.000716634
X669_Group3E_142dpi_RV_bottom_204_G_D8_P140.mzXML	669	infected	142dpi	RV_bottom	D8	P140	0
X669_Group3E_142dpi_RV_top_204_G_D8_P136.mzXML	669	infected	142dpi	RV_top	D8	P136	0.000374924
X670_Group3E_142dpi_LA_205_G_D9_P120.mzXML	670	infected	142dpi	LA	D9	P120	0.001366219
X670_Group3E_142dpi_LV_bottom_205_G_D9_P132.mzXML	670	infected	142dpi	LV_bottom	D9	P132	0.001810607
X670_Group3E_142dpi_LV_top_205_G_D9_P128.mzXML	670	infected	142dpi	LV_top	D9	P128	0.000596732
X670_Group3E_142dpi_RA_205_G_D9_P124.mzXML	670	infected	142dpi	RA	D9	P124	0.000477
X670_Group3E_142dpi_RV_bottom_205_G_D9_P140.mzXML	670	infected	142dpi	RV_bottom	D9	P140	0
X670_Group3E_142dpi_RV_top_205_G_D9_P136.mzXML	670	infected	142dpi	RV_top	D9	P136	0.000272379
X696_Group9_142dpi_LA_206_G_D10_P120.mzXML	696	combo	142dpi	LA	D10	P120	0.000166151
X696_Group9_142dpi_LV_bottom_206_G_D10_P132.mzXML	696	combo	142dpi	LV_bottom	D10	P132	0.00121699
X696_Group9_142dpi_LV_top_206_G_D10_P128.mzXML	696	combo	142dpi	LV_top	D10	P128	0.001486479
X696_Group9_142dpi_RA_206_G_D10_P124.mzXML	696	combo	142dpi	RA	D10	P124	0.000427581
X696_Group9_142dpi_RV_bottom_206_G_D10_P140.mzXML	696	combo	142dpi	RV_bottom	D10	P140	0
X696_Group9_142dpi_RV_top_206_G_D10_P136.mzXML	696	combo	142dpi	RV_top	D10	P136	0.000216527
X697_Group9_142dpi_LA_207_G_D11_P120.mzXML	697	combo	142dpi	LA	D11	P120	0.000209937
X697_Group9_142dpi_LV_bottom_207_G_D11_P132.mzXML	697	combo	142dpi	LV_bottom	D11	P132	0.001557489
X697_Group9_142dpi_LV_top_207_G_D11_P128.mzXML	697	combo	142dpi	LV_top	D11	P128	0.0017379
X697_Group9_142dpi_RA_207_G_D11_P124.mzXML	697	combo	142dpi	RA	D11	P124	0.000793577
X697_Group9_142dpi_RV_bottom_207_G_D11_P140.mzXML	697	combo	142dpi	RV_bottom	D11	P140	0
X697_Group9_142dpi_RV_top_207_G_D11_P136.mzXML	697	combo	142dpi	RV_top	D11	P136	0.000230187
X698_Group9_142dpi_LA_208_G_D12_P120.mzXML	698	combo	142dpi	LA	D12	P120	0.000740028
X698_Group9_142dpi_LV_bottom_208_G_D12_P132.mzXML	698	combo	142dpi	LV_bottom	D12	P132	0.000828481
X698_Group9_142dpi_LV_top_208_G_D12_P128.mzXML	698	combo	142dpi	LV_top	D12	P128	0.000678053
X698_Group9_142dpi_RA_208_G_D12_P124.mzXML	698	combo	142dpi	RA	D12	P124	0.000617233
X698_Group9_142dpi_RV_bottom_208_G_D12_P140.mzXML	698	combo	142dpi	RV_bottom	D12	P140	0
X698_Group9_142dpi_RV_top_208_G_D12_P136.mzXML	698	combo	142dpi	RV_top	D12	P136	0.0001828
X699_Group9_142dpi_LA_209_G_E1_P120.mzXML	699	combo	142dpi	LA	E1	P120	0.0015124
X699_Group9_142dpi_LV_bottom_209_G_E1_P132.mzXML	699	combo	142dpi	LV_bottom	E1	P132	0.002465199
X699_Group9_142dpi_LV_top_209_G_E1_P128.mzXML	699	combo	142dpi	LV_top	E1	P128	0.000918548
X699_Group9_142dpi_RA_209_G_E1_P124.mzXML	699	combo	142dpi	RA	E1	P124	0.000608656
X699_Group9_142dpi_RV_bottom_209_G_E1_P140.mzXML	699	combo	142dpi	RV_bottom	E1	P140	0
X699_Group9_142dpi_RV_top_209_G_E1_P136.mzXML	699	combo	142dpi	RV_top	E1	P136	0.000492397
X700_Group9_142dpi_LA_210_G_E2_P120.mzXML	700	combo	142dpi	LA	E2	P120	0.001953008
X700_Group9_142dpi_LV_bottom_210_G_E2_P132.mzXML	700	combo	142dpi	LV_bottom	E2	P132	0.001554849
X700_Group9_142dpi_LV_top_210_G_E2_P128.mzXML	700	combo	142dpi	LV_top	E2	P128	0.002831119
X700_Group9_142dpi_RA_210_G_E2_P124.mzXML	700	combo	142dpi	RA	E2	P124	0.000702161
X700_Group9_142dpi_RV_bottom_210_G_E2_P140.mzXML	700	combo	142dpi	RV_bottom	E2	P140	0
X700_Group9_142dpi_RV_top_210_G_E2_P136.mzXML	700	combo	142dpi	RV_top	E2	P136	0
X716_Group15_142dpi_LA_216_G_E8_P120.mzXML	716	BNZ	142dpi	LA	E8	P120	0.000918728
X716_Group15_142dpi_LV_bottom_216_G_E8_P132.mzXML	716	BNZ	142dpi	LV_bottom	E8	P132	0.001125036
X716_Group15_142dpi_LV_top_216_G_E8_P128.mzXML	716	BNZ	142dpi	LV_top	E8	P128	0.001253512
X716_Group15_142dpi_RA_216_G_E8_P124.mzXML	716	BNZ	142dpi	RA	E8	P124	0.001007273
X716_Group15_142dpi_RV_bottom_216_G_E8_P140.mzXML	716	BNZ	142dpi	RV_bottom	E8	P140	0.00064638
X716_Group15_142dpi_RV_top_216_G_E8_P136.mzXML	716	BNZ	142dpi	RV_top	E8	P136	0
X717_Group15_142dpi_LA_217_G_E9_P120.mzXML	717	BNZ	142dpi	LA	E9	P120	0.001141363
X717_Group15_142dpi_LV_bottom_217_G_E9_P132.mzXML	717	BNZ	142dpi	LV_bottom	E9	P132	0.000556201
X717_Group15_142dpi_LV_top_217_G_E9_P128.mzXML	717	BNZ	142dpi	LV_top	E9	P128	0.00112845
X717_Group15_142dpi_RA_217_G_E9_P124.mzXML	717	BNZ	142dpi	RA	E9	P124	0.001012795
X717_Group15_142dpi_RV_bottom_217_G_E9_P140.mzXML	717	BNZ	142dpi	RV_bottom	E9	P140	6.16E-05
X717_Group15_142dpi_RV_top_217_G_E9_P136.mzXML	717	BNZ	142dpi	RV_top	E9	P136	0.00023984
X718_Group15_142dpi_LA_218_G_E10_P120.mzXML	718	BNZ	142dpi	LA	E10	P120	0.001218148
X718_Group15_142dpi_LV_bottom_218_G_E10_P132.mzXML	718	BNZ	142dpi	LV_bottom	E10	P132	0.001458016
X718_Group15_142dpi_LV_top_218_G_E10_P128.mzXML	718	BNZ	142dpi	LV_top	E10	P128	0.000541396
X718_Group15_142dpi_RA_218_G_E10_P124.mzXML	718	BNZ	142dpi	RA	E10	P124	0.000828
X718_Group15_142dpi_RV_bottom_218_G_E10_P140.mzXML	718	BNZ	142dpi	RV_bottom	E10	P140	0.00030749
X718_Group15_142dpi_RV_top_218_G_E10_P136.mzXML	718	BNZ	142dpi	RV_top	E10	P136	0.000195078
X719_Group15_142dpi_LA_219_G_E11_P120.mzXML	719	BNZ	142dpi	LA	E11	P120	0.001244806
X719_Group15_142dpi_LV_bottom_219_G_E11_P132.mzXML	719	BNZ	142dpi	LV_bottom	E11	P132	0.000526713
X719_Group15_142dpi_LV_top_219_G_E11_P128.mzXML	719	BNZ	142dpi	LV_top	E11	P128	0.001373945
X719_Group15_142dpi_RA_219_G_E11_P124.mzXML	719	BNZ	142dpi	RA	E11	P124	0.000939877
X719_Group15_142dpi_RV_bottom_219_G_E11_P140.mzXML	719	BNZ	142dpi	RV_bottom	E11	P140	0
X719_Group15_142dpi_RV_top_219_G_E11_P136.mzXML	719	BNZ	142dpi	RV_top	E11	P136	0.000287903
X720_Group15_142dpi_LA_220_G_E12_P120.mzXML	720	BNZ	142dpi	LA	E12	P120	0.000629551
X720_Group15_142dpi_LV_bottom_220_G_E12_P132.mzXML	720	BNZ	142dpi	LV_bottom	E12	P132	0.001628535
X720_Group15_142dpi_LV_top_220_G_E12_P128.mzXML	720	BNZ	142dpi	LV_top	E12	P128	0.003628034
X720_Group15_142dpi_RA_220_G_E12_P124.mzXML	720	BNZ	142dpi	RA	E12	P124	0.000758873
X720_Group15_142dpi_RV_bottom_220_G_E12_P140.mzXML	720	BNZ	142dpi	RV_bottom	E12	P140	0.000352713
X720_Group15_142dpi_RV_top_220_G_E12_P136.mzXML	720	BNZ	142dpi	RV_top	E12	P136	0.000619968
X751_Group3E_142dpi_LA_226_G_F6_P120.mzXML	751	infected	142dpi	LA	F6	P120	0.000977282
X751_Group3E_142dpi_LV_bottom_226_G_F6_P132.mzXML	751	infected	142dpi	LV_bottom	F6	P132	0.001868185
X751_Group3E_142dpi_LV_top_226_G_F6_P128.mzXML	751	infected	142dpi	LV_top	F6	P128	0.001697932
X751_Group3E_142dpi_RA_226_G_F6_P124.mzXML	751	infected	142dpi	RA	F6	P124	0.000765283
X751_Group3E_142dpi_RV_bottom_226_G_F6_P140.mzXML	751	infected	142dpi	RV_bottom	F6	P140	0.000332725
X751_Group3E_142dpi_RV_top_226_G_F6_P136.mzXML	751	infected	142dpi	RV_top	F6	P136	0.001250248
X752_Group3E_142dpi_LA_227_G_F7_P120.mzXML	752	infected	142dpi	LA	F7	P120	0.001792991
X752_Group3E_142dpi_LV_bottom_227_G_F7_P132.mzXML	752	infected	142dpi	LV_bottom	F7	P132	0.000453372
X752_Group3E_142dpi_LV_top_227_G_F7_P128.mzXML	752	infected	142dpi	LV_top	F7	P128	0.001440442
X752_Group3E_142dpi_RA_227_G_F7_P124.mzXML	752	infected	142dpi	RA	F7	P124	0.001097576
X752_Group3E_142dpi_RV_bottom_227_G_F7_P140.mzXML	752	infected	142dpi	RV_bottom	F7	P140	0
X752_Group3E_142dpi_RV_top_227_G_F7_P136.mzXML	752	infected	142dpi	RV_top	F7	P136	0.000800215
X753_Group3E_142dpi_LA_228_G_F8_P120.mzXML	753	infected	142dpi	LA	F8	P120	0.000215714
X753_Group3E_142dpi_LV_bottom_228_G_F8_P132.mzXML	753	infected	142dpi	LV_bottom	F8	P132	0.001379367
X753_Group3E_142dpi_LV_top_228_G_F8_P128.mzXML	753	infected	142dpi	LV_top	F8	P128	0.001133357
X753_Group3E_142dpi_RA_228_G_F8_P124.mzXML	753	infected	142dpi	RA	F8	P124	0.00080894
X753_Group3E_142dpi_RV_bottom_228_G_F8_P140.mzXML	753	infected	142dpi	RV_bottom	F8	P140	0.000250894
X753_Group3E_142dpi_RV_top_228_G_F8_P136.mzXML	753	infected	142dpi	RV_top	F8	P136	0.000264527
X754_Group3E_142dpi_LA_229_G_F9_P120.mzXML	754	infected	142dpi	LA	F9	P120	0.000645376
X754_Group3E_142dpi_LV_bottom_229_G_F9_P132.mzXML	754	infected	142dpi	LV_bottom	F9	P132	0.000706995
X754_Group3E_142dpi_LV_top_229_G_F9_P128.mzXML	754	infected	142dpi	LV_top	F9	P128	0.002317175
X754_Group3E_142dpi_RA_229_G_F9_P124.mzXML	754	infected	142dpi	RA	F9	P124	0.000706669
X754_Group3E_142dpi_RV_bottom_229_G_F9_P140.mzXML	754	infected	142dpi	RV_bottom	F9	P140	0.000294671
X754_Group3E_142dpi_RV_top_229_G_F9_P136.mzXML	754	infected	142dpi	RV_top	F9	P136	0.000393003
X755_Group3E_142dpi_LA_230_G_F10_P120.mzXML	755	infected	142dpi	LA	F10	P120	0.000924843
X755_Group3E_142dpi_LV_bottom_230_G_F10_P132.mzXML	755	infected	142dpi	LV_bottom	F10	P132	0.001022373
X755_Group3E_142dpi_LV_top_230_G_F10_P128.mzXML	755	infected	142dpi	LV_top	F10	P128	0.002026782
X755_Group3E_142dpi_RA_230_G_F10_P124.mzXML	755	infected	142dpi	RA	F10	P124	0.000622025
X755_Group3E_142dpi_RV_bottom_230_G_F10_P140.mzXML	755	infected	142dpi	RV_bottom	F10	P140	0
X755_Group3E_142dpi_RV_top_230_G_F10_P136.mzXML	755	infected	142dpi	RV_top	F10	P136	0.000612078
X781_Group9_142dpi_LA_231_G_F11_P120.mzXML	781	combo	142dpi	LA	F11	P120	0.00109787
X781_Group9_142dpi_LV_bottom_231_G_F11_P132.mzXML	781	combo	142dpi	LV_bottom	F11	P132	0.000648767
X781_Group9_142dpi_LV_top_231_G_F11_P128.mzXML	781	combo	142dpi	LV_top	F11	P128	0.001257702
X781_Group9_142dpi_RA_231_G_F11_P124.mzXML	781	combo	142dpi	RA	F11	P124	0.001254484
X781_Group9_142dpi_RV_bottom_231_G_F11_P140.mzXML	781	combo	142dpi	RV_bottom	F11	P140	0.000342764
X781_Group9_142dpi_RV_top_231_G_F11_P136.mzXML	781	combo	142dpi	RV_top	F11	P136	9.57E-05
X782_Group9_142dpi_LA_232_G_F12_P120.mzXML	782	combo	142dpi	LA	F12	P120	0.000534901
X782_Group9_142dpi_LV_bottom_232_G_F12_P132.mzXML	782	combo	142dpi	LV_bottom	F12	P132	0.001108911
X782_Group9_142dpi_LV_top_232_G_F12_P128.mzXML	782	combo	142dpi	LV_top	F12	P128	0.001179494
X782_Group9_142dpi_RA_232_G_F12_P124.mzXML	782	combo	142dpi	RA	F12	P124	8.18E-05
X782_Group9_142dpi_RV_bottom_232_G_F12_P140.mzXML	782	combo	142dpi	RV_bottom	F12	P140	0
X782_Group9_142dpi_RV_top_232_G_F12_P136.mzXML	782	combo	142dpi	RV_top	F12	P136	0.000221362
X783_Group9_142dpi_LA_233_G_G1_P120.mzXML	783	combo	142dpi	LA	G1	P120	0.000443594
X783_Group9_142dpi_LV_bottom_233_G_G1_P132.mzXML	783	combo	142dpi	LV_bottom	G1	P132	0.001309832
X783_Group9_142dpi_LV_top_233_G_G1_P128.mzXML	783	combo	142dpi	LV_top	G1	P128	0.002082846
X783_Group9_142dpi_RA_233_G_G1_P124.mzXML	783	combo	142dpi	RA	G1	P124	0.000345
X783_Group9_142dpi_RV_bottom_233_G_G1_P140.mzXML	783	combo	142dpi	RV_bottom	G1	P140	0.000239839
X783_Group9_142dpi_RV_top_233_G_G1_P136.mzXML	783	combo	142dpi	RV_top	G1	P136	0.000849274
X784_Group9_142dpi_LA_234_G_G2_P120.mzXML	784	combo	142dpi	LA	G2	P120	0.000422189
X784_Group9_142dpi_LV_bottom_234_G_G2_P132.mzXML	784	combo	142dpi	LV_bottom	G2	P132	0.001104335
X784_Group9_142dpi_LV_top_234_G_G2_P128.mzXML	784	combo	142dpi	LV_top	G2	P128	0.001717225
X784_Group9_142dpi_RA_234_G_G2_P124.mzXML	784	combo	142dpi	RA	G2	P124	0.000661313
X784_Group9_142dpi_RV_bottom_234_G_G2_P140.mzXML	784	combo	142dpi	RV_bottom	G2	P140	0.0001088
X784_Group9_142dpi_RV_top_234_G_G2_P136.mzXML	784	combo	142dpi	RV_top	G2	P136	0.000371469
X785_Group9_142dpi_LA_235_G_G3_P120.mzXML	785	combo	142dpi	LA	G3	P120	0.001632482
X785_Group9_142dpi_LV_bottom_235_G_G3_P132.mzXML	785	combo	142dpi	LV_bottom	G3	P132	0.001387168
X785_Group9_142dpi_LV_top_235_G_G3_P128.mzXML	785	combo	142dpi	LV_top	G3	P128	0.001852634
X785_Group9_142dpi_RA_235_G_G3_P124.mzXML	785	combo	142dpi	RA	G3	P124	0.000545491
X785_Group9_142dpi_RV_bottom_235_G_G3_P140.mzXML	785	combo	142dpi	RV_bottom	G3	P140	0.000141538
X785_Group9_142dpi_RV_top_235_G_G3_P136.mzXML	785	combo	142dpi	RV_top	G3	P136	0.000606084
X801_Group15_142dpi_LA_241_G_G9_P120.mzXML	801	BNZ	142dpi	LA	G9	P120	0.001465661
X801_Group15_142dpi_LV_bottom_241_G_G9_P132.mzXML	801	BNZ	142dpi	LV_bottom	G9	P132	0.000960567
X801_Group15_142dpi_LV_top_241_G_G9_P128.mzXML	801	BNZ	142dpi	LV_top	G9	P128	0.001025237
X801_Group15_142dpi_RA_241_G_G9_P124.mzXML	801	BNZ	142dpi	RA	G9	P124	0.000894367
X801_Group15_142dpi_RV_bottom_241_G_G9_P140.mzXML	801	BNZ	142dpi	RV_bottom	G9	P140	0.000183612
X801_Group15_142dpi_RV_top_241_G_G9_P136.mzXML	801	BNZ	142dpi	RV_top	G9	P136	0.000455748
X802_Group15_142dpi_LA_242_G_G10_P120.mzXML	802	BNZ	142dpi	LA	G10	P120	0.002068827
X802_Group15_142dpi_LV_bottom_242_G_G10_P132.mzXML	802	BNZ	142dpi	LV_bottom	G10	P132	0.001022528
X802_Group15_142dpi_LV_top_242_G_G10_P128.mzXML	802	BNZ	142dpi	LV_top	G10	P128	0.002537227
X802_Group15_142dpi_RA_242_G_G10_P124.mzXML	802	BNZ	142dpi	RA	G10	P124	0.000709538
X802_Group15_142dpi_RV_bottom_242_G_G10_P140.mzXML	802	BNZ	142dpi	RV_bottom	G10	P140	0.000243862
X802_Group15_142dpi_RV_top_242_G_G10_P136.mzXML	802	BNZ	142dpi	RV_top	G10	P136	0.000231976
X803_Group15_142dpi_LA_243_G_G11_P120.mzXML	803	BNZ	142dpi	LA	G11	P120	0.001322793
X803_Group15_142dpi_LV_bottom_243_G_G11_P132.mzXML	803	BNZ	142dpi	LV_bottom	G11	P132	0.000320946
X803_Group15_142dpi_LV_top_243_G_G11_P128.mzXML	803	BNZ	142dpi	LV_top	G11	P128	0.002477906
X803_Group15_142dpi_RA_243_G_G11_P124.mzXML	803	BNZ	142dpi	RA	G11	P124	0.000157385
X803_Group15_142dpi_RV_bottom_243_G_G11_P140.mzXML	803	BNZ	142dpi	RV_bottom	G11	P140	0
X803_Group15_142dpi_RV_top_243_G_G11_P136.mzXML	803	BNZ	142dpi	RV_top	G11	P136	0.000358736
X804_Group15_142dpi_LA_244_G_G12_P120.mzXML	804	BNZ	142dpi	LA	G12	P120	0.00056415
X804_Group15_142dpi_LV_bottom_244_G_G12_P132.mzXML	804	BNZ	142dpi	LV_bottom	G12	P132	0.000427911
X804_Group15_142dpi_LV_top_244_G_G12_P128.mzXML	804	BNZ	142dpi	LV_top	G12	P128	0.001975911
X804_Group15_142dpi_RA_244_G_G12_P124.mzXML	804	BNZ	142dpi	RA	G12	P124	0.000617413
X804_Group15_142dpi_RV_bottom_244_G_G12_P140.mzXML	804	BNZ	142dpi	RV_bottom	G12	P140	0.000306624
X804_Group15_142dpi_RV_top_244_G_G12_P136.mzXML	804	BNZ	142dpi	RV_top	G12	P136	0.000337809
X805_Group15_142dpi_LA_245_G_H1_P120.mzXML	805	BNZ	142dpi	LA	H1	P120	0.001234663
X805_Group15_142dpi_LV_bottom_245_G_H1_P132.mzXML	805	BNZ	142dpi	LV_bottom	H1	P132	0.001630118
X805_Group15_142dpi_LV_top_245_G_H1_P128.mzXML	805	BNZ	142dpi	LV_top	H1	P128	0.003559227
X805_Group15_142dpi_RA_245_G_H1_P124.mzXML	805	BNZ	142dpi	RA	H1	P124	0.000399431
X805_Group15_142dpi_RV_bottom_245_G_H1_P140.mzXML	805	BNZ	142dpi	RV_bottom	H1	P140	0.000447064
X805_Group15_142dpi_RV_top_245_G_H1_P136.mzXML	805	BNZ	142dpi	RV_top	H1	P136	0.00068455
