# Supplementary material for: Localized cardiac small molecule trajectories and persistent chemical sequelae in experimental Chagas disease
Source: Nat Commun. 2023 Oct 25;14:6769. doi: 10.1038/s41467-023-42247-w (PMC10600178; doi:10.1038/s41467-023-42247-w)
Supplement: Supplementary file 8 — Source data [file 41467_2023_42247_MOESM8_ESM.zip › source-data/Supplementary_Figure_28/Supplementary_Figure_28.csv]

filename	MouseID	Treatmentgroup	status	DPI	organ	well_position	plate	mass_400
X501_Group1A_50dpi_LA_251_B_A1_P121.mzXML	501	Group1A	naive	DPI_50	LA	A1	P121	0.004329022
X501_Group1A_50dpi_LV_bottom_251_B_A1_P133.mzXML	501	Group1A	naive	DPI_50	LV_bottom	A1	P133	0.002972957
X501_Group1A_50dpi_LV_top_251_B_A1_P129.mzXML	501	Group1A	naive	DPI_50	LV_top	A1	P129	0.010533542
X501_Group1A_50dpi_RA_251_B_A1_P125.mzXML	501	Group1A	naive	DPI_50	RA	A1	P125	0.002276123
X501_Group1A_50dpi_RV_bottom_251_B_A1_P141.mzXML	501	Group1A	naive	DPI_50	RV_bottom	A1	P141	0.002313098
X501_Group1A_50dpi_RV_top_251_B_A1_P137.mzXML	501	Group1A	naive	DPI_50	RV_top	A1	P137	0.000689227
X502_Group1A_50dpi_LA_252_B_A2_P121.mzXML	502	Group1A	naive	DPI_50	LA	A2	P121	0.004129671
X502_Group1A_50dpi_LV_bottom_252_B_A2_P133.mzXML	502	Group1A	naive	DPI_50	LV_bottom	A2	P133	0.003200256
X502_Group1A_50dpi_LV_top_252_B_A2_P129.mzXML	502	Group1A	naive	DPI_50	LV_top	A2	P129	0.010213984
X502_Group1A_50dpi_RA_252_B_A2_P125.mzXML	502	Group1A	naive	DPI_50	RA	A2	P125	0.011214204
X502_Group1A_50dpi_RV_bottom_252_B_A2_P141.mzXML	502	Group1A	naive	DPI_50	RV_bottom	A2	P141	0.003466935
X502_Group1A_50dpi_RV_top_252_B_A2_P137.mzXML	502	Group1A	naive	DPI_50	RV_top	A2	P137	0.001208015
X503_Group1A_50dpi_LA_253_B_A3_P121.mzXML	503	Group1A	naive	DPI_50	LA	A3	P121	0.00285748
X503_Group1A_50dpi_LV_bottom_253_B_A3_P133.mzXML	503	Group1A	naive	DPI_50	LV_bottom	A3	P133	0.004692557
X503_Group1A_50dpi_LV_top_253_B_A3_P129.mzXML	503	Group1A	naive	DPI_50	LV_top	A3	P129	0.012011057
X503_Group1A_50dpi_RA_253_B_A3_P125.mzXML	503	Group1A	naive	DPI_50	RA	A3	P125	0.001466114
X503_Group1A_50dpi_RV_bottom_253_B_A3_P141.mzXML	503	Group1A	naive	DPI_50	RV_bottom	A3	P141	0.002111373
X503_Group1A_50dpi_RV_top_253_B_A3_P137.mzXML	503	Group1A	naive	DPI_50	RV_top	A3	P137	0.000999221
X504_Group1A_50dpi_LA_254_B_A4_P121.mzXML	504	Group1A	naive	DPI_50	LA	A4	P121	0.001465009
X504_Group1A_50dpi_LV_bottom_254_B_A4_P133.mzXML	504	Group1A	naive	DPI_50	LV_bottom	A4	P133	0.00483665
X504_Group1A_50dpi_LV_top_254_B_A4_P129.mzXML	504	Group1A	naive	DPI_50	LV_top	A4	P129	0.010019269
X504_Group1A_50dpi_RA_254_B_A4_P125.mzXML	504	Group1A	naive	DPI_50	RA	A4	P125	0.001911612
X504_Group1A_50dpi_RV_bottom_254_B_A4_P141.mzXML	504	Group1A	naive	DPI_50	RV_bottom	A4	P141	0.001233346
X504_Group1A_50dpi_RV_top_254_B_A4_P137.mzXML	504	Group1A	naive	DPI_50	RV_top	A4	P137	0.001044375
X505_Group1A_50dpi_LA_255_B_A5_P121.mzXML	505	Group1A	naive	DPI_50	LA	A5	P121	0.003791592
X505_Group1A_50dpi_LV_bottom_255_B_A5_P133.mzXML	505	Group1A	naive	DPI_50	LV_bottom	A5	P133	0.004188893
X505_Group1A_50dpi_LV_top_255_B_A5_P129.mzXML	505	Group1A	naive	DPI_50	LV_top	A5	P129	0.010264075
X505_Group1A_50dpi_RA_255_B_A5_P125.mzXML	505	Group1A	naive	DPI_50	RA	A5	P125	0.00194826
X505_Group1A_50dpi_RV_bottom_255_B_A5_P141.mzXML	505	Group1A	naive	DPI_50	RV_bottom	A5	P141	0.00109856
X505_Group1A_50dpi_RV_top_255_B_A5_P137.mzXML	505	Group1A	naive	DPI_50	RV_top	A5	P137	0.00116119
X506_Group1B_70dpi_LA_281_B_C7_P121.mzXML	506	Group1B	naive	DPI_75	LA	C7	P121	0.00218933
X506_Group1B_70dpi_LV_bottom_281_B_C7_P133.mzXML	506	Group1B	naive	DPI_75	LV_bottom	C7	P133	0.00285744
X506_Group1B_70dpi_LV_top_281_B_C7_P129.mzXML	506	Group1B	naive	DPI_75	LV_top	C7	P129	0.007132665
X506_Group1B_70dpi_RA_281_B_C7_P125.mzXML	506	Group1B	naive	DPI_75	RA	C7	P125	0.000583441
X506_Group1B_70dpi_RV_bottom_281_B_C7_P141.mzXML	506	Group1B	naive	DPI_75	RV_bottom	C7	P141	0.000999913
X506_Group1B_70dpi_RV_top_281_B_C7_P137.mzXML	506	Group1B	naive	DPI_75	RV_top	C7	P137	0.000704142
X507_Group1B_70dpi_LA_282_B_C8_P121.mzXML	507	Group1B	naive	DPI_75	LA	C8	P121	0.002309082
X507_Group1B_70dpi_LV_bottom_282_B_C8_P133.mzXML	507	Group1B	naive	DPI_75	LV_bottom	C8	P133	0.002611225
X507_Group1B_70dpi_LV_top_282_B_C8_P129.mzXML	507	Group1B	naive	DPI_75	LV_top	C8	P129	0.009149911
X507_Group1B_70dpi_RA_282_B_C8_P125.mzXML	507	Group1B	naive	DPI_75	RA	C8	P125	0.000430902
X507_Group1B_70dpi_RV_bottom_282_B_C8_P141.mzXML	507	Group1B	naive	DPI_75	RV_bottom	C8	P141	0.00052055
X507_Group1B_70dpi_RV_top_282_B_C8_P137.mzXML	507	Group1B	naive	DPI_75	RV_top	C8	P137	0.000269393
X508_Group1B_70dpi_LA_283_B_C9_P121.mzXML	508	Group1B	naive	DPI_75	LA	C9	P121	0.002559756
X508_Group1B_70dpi_LV_bottom_283_B_C9_P133.mzXML	508	Group1B	naive	DPI_75	LV_bottom	C9	P133	0.002884715
X508_Group1B_70dpi_LV_top_283_B_C9_P129.mzXML	508	Group1B	naive	DPI_75	LV_top	C9	P129	0.001827752
X508_Group1B_70dpi_RA_283_B_C9_P125.mzXML	508	Group1B	naive	DPI_75	RA	C9	P125	0.004846783
X508_Group1B_70dpi_RV_bottom_283_B_C9_P141.mzXML	508	Group1B	naive	DPI_75	RV_bottom	C9	P141	0.000590023
X508_Group1B_70dpi_RV_top_283_B_C9_P137.mzXML	508	Group1B	naive	DPI_75	RV_top	C9	P137	0.000784
X509_Group1B_70dpi_LA_284_B_C10_P121.mzXML	509	Group1B	naive	DPI_75	LA	C10	P121	0.005345325
X509_Group1B_70dpi_LV_bottom_284_B_C10_P133.mzXML	509	Group1B	naive	DPI_75	LV_bottom	C10	P133	0.000599622
X509_Group1B_70dpi_LV_top_284_B_C10_P129.mzXML	509	Group1B	naive	DPI_75	LV_top	C10	P129	0.005239035
X509_Group1B_70dpi_RA_284_B_C10_P125.mzXML	509	Group1B	naive	DPI_75	RA	C10	P125	0.005841696
X509_Group1B_70dpi_RV_bottom_284_B_C10_P141.mzXML	509	Group1B	naive	DPI_75	RV_bottom	C10	P141	0.000812673
X509_Group1B_70dpi_RV_top_284_B_C10_P137.mzXML	509	Group1B	naive	DPI_75	RV_top	C10	P137	0.000633233
X510_Group1B_70dpi_LA_285_B_C11_P121.mzXML	510	Group1B	naive	DPI_75	LA	C11	P121	0.002532088
X510_Group1B_70dpi_LV_bottom_285_B_C11_P133.mzXML	510	Group1B	naive	DPI_75	LV_bottom	C11	P133	0.001651799
X510_Group1B_70dpi_LV_top_285_B_C11_P129.mzXML	510	Group1B	naive	DPI_75	LV_top	C11	P129	0.006024284
X510_Group1B_70dpi_RA_285_B_C11_P125.mzXML	510	Group1B	naive	DPI_75	RA	C11	P125	0.007016807
X510_Group1B_70dpi_RV_bottom_285_B_C11_P141.mzXML	510	Group1B	naive	DPI_75	RV_bottom	C11	P141	0.000996314
X510_Group1B_70dpi_RV_top_285_B_C11_P137.mzXML	510	Group1B	naive	DPI_75	RV_top	C11	P137	0.000514782
X511_Group1C_142dpi_LA_161_G_A1_P120.mzXML	511	Group1C	naive	DPI_142	LA	A1	P120	0.002077955
X511_Group1C_142dpi_LV_bottom_161_G_A1_P132.mzXML	511	Group1C	naive	DPI_142	LV_bottom	A1	P132	0.002386624
X511_Group1C_142dpi_LV_top_161_G_A1_P128.mzXML	511	Group1C	naive	DPI_142	LV_top	A1	P128	0.007457554
X511_Group1C_142dpi_RA_161_G_A1_P124.mzXML	511	Group1C	naive	DPI_142	RA	A1	P124	0.000654335
X511_Group1C_142dpi_RV_bottom_161_G_A1_P140.mzXML	511	Group1C	naive	DPI_142	RV_bottom	A1	P140	0.011070737
X511_Group1C_142dpi_RV_top_161_G_A1_P136.mzXML	511	Group1C	naive	DPI_142	RV_top	A1	P136	0.000569869
X512_Group1C_142dpi_LA_162_G_A2_P120.mzXML	512	Group1C	naive	DPI_142	LA	A2	P120	0.001422483
X512_Group1C_142dpi_LV_bottom_162_G_A2_P132.mzXML	512	Group1C	naive	DPI_142	LV_bottom	A2	P132	0.001949328
X512_Group1C_142dpi_LV_top_162_G_A2_P128.mzXML	512	Group1C	naive	DPI_142	LV_top	A2	P128	0.008515695
X512_Group1C_142dpi_RA_162_G_A2_P124.mzXML	512	Group1C	naive	DPI_142	RA	A2	P124	0.001902661
X512_Group1C_142dpi_RV_bottom_162_G_A2_P140.mzXML	512	Group1C	naive	DPI_142	RV_bottom	A2	P140	0.018662542
X512_Group1C_142dpi_RV_top_162_G_A2_P136.mzXML	512	Group1C	naive	DPI_142	RV_top	A2	P136	0.000509792
X513_Group1C_142dpi_LA_163_G_A3_P120.mzXML	513	Group1C	naive	DPI_142	LA	A3	P120	0.000422008
X513_Group1C_142dpi_LV_bottom_163_G_A3_P132.mzXML	513	Group1C	naive	DPI_142	LV_bottom	A3	P132	0.001434203
X513_Group1C_142dpi_LV_top_163_G_A3_P128.mzXML	513	Group1C	naive	DPI_142	LV_top	A3	P128	0.008847471
X513_Group1C_142dpi_RA_163_G_A3_P124.mzXML	513	Group1C	naive	DPI_142	RA	A3	P124	0.005683259
X513_Group1C_142dpi_RV_bottom_163_G_A3_P140.mzXML	513	Group1C	naive	DPI_142	RV_bottom	A3	P140	0.012768515
X513_Group1C_142dpi_RV_top_163_G_A3_P136.mzXML	513	Group1C	naive	DPI_142	RV_top	A3	P136	0.000816324
X514_Group1C_142dpi_LA_164_G_A4_P120.mzXML	514	Group1C	naive	DPI_142	LA	A4	P120	0.00186151
X514_Group1C_142dpi_LV_bottom_164_G_A4_P132.mzXML	514	Group1C	naive	DPI_142	LV_bottom	A4	P132	0.001641283
X514_Group1C_142dpi_LV_top_164_G_A4_P128.mzXML	514	Group1C	naive	DPI_142	LV_top	A4	P128	0.006734363
X514_Group1C_142dpi_RA_164_G_A4_P124.mzXML	514	Group1C	naive	DPI_142	RA	A4	P124	0.004470928
X514_Group1C_142dpi_RV_bottom_164_G_A4_P140.mzXML	514	Group1C	naive	DPI_142	RV_bottom	A4	P140	0.000315233
X514_Group1C_142dpi_RV_top_164_G_A4_P136.mzXML	514	Group1C	naive	DPI_142	RV_top	A4	P136	0.000301313
X515_Group1C_142dpi_LA_165_G_A5_P120.mzXML	515	Group1C	naive	DPI_142	LA	A5	P120	0.001966674
X515_Group1C_142dpi_LV_bottom_165_G_A5_P132.mzXML	515	Group1C	naive	DPI_142	LV_bottom	A5	P132	0.001665581
X515_Group1C_142dpi_LV_top_165_G_A5_P128.mzXML	515	Group1C	naive	DPI_142	LV_top	A5	P128	0.012388772
X515_Group1C_142dpi_RA_165_G_A5_P124.mzXML	515	Group1C	naive	DPI_142	RA	A5	P124	0.00050434
X515_Group1C_142dpi_RV_bottom_165_G_A5_P140.mzXML	515	Group1C	naive	DPI_142	RV_bottom	A5	P140	0.000593772
X515_Group1C_142dpi_RV_top_165_G_A5_P136.mzXML	515	Group1C	naive	DPI_142	RV_top	A5	P136	0.001533985
X521_Group1A_50dpi_LA_256_B_A6_P121.mzXML	521	Group1A	naive	DPI_50	LA	A6	P121	0.003461733
X521_Group1A_50dpi_LV_bottom_256_B_A6_P133.mzXML	521	Group1A	naive	DPI_50	LV_bottom	A6	P133	0.003719791
X521_Group1A_50dpi_LV_top_256_B_A6_P129.mzXML	521	Group1A	naive	DPI_50	LV_top	A6	P129	0.010619971
X521_Group1A_50dpi_RA_256_B_A6_P125.mzXML	521	Group1A	naive	DPI_50	RA	A6	P125	0.000759709
X521_Group1A_50dpi_RV_bottom_256_B_A6_P141.mzXML	521	Group1A	naive	DPI_50	RV_bottom	A6	P141	0.001121125
X521_Group1A_50dpi_RV_top_256_B_A6_P137.mzXML	521	Group1A	naive	DPI_50	RV_top	A6	P137	0.000810124
X522_Group1A_50dpi_LA_257_B_A7_P121.mzXML	522	Group1A	naive	DPI_50	LA	A7	P121	0.003618919
X522_Group1A_50dpi_LV_bottom_257_B_A7_P133.mzXML	522	Group1A	naive	DPI_50	LV_bottom	A7	P133	0.001663586
X522_Group1A_50dpi_LV_top_257_B_A7_P129.mzXML	522	Group1A	naive	DPI_50	LV_top	A7	P129	0.008922815
X522_Group1A_50dpi_RA_257_B_A7_P125.mzXML	522	Group1A	naive	DPI_50	RA	A7	P125	0.001289244
X522_Group1A_50dpi_RV_bottom_257_B_A7_P141.mzXML	522	Group1A	naive	DPI_50	RV_bottom	A7	P141	0.000671581
X522_Group1A_50dpi_RV_top_257_B_A7_P137.mzXML	522	Group1A	naive	DPI_50	RV_top	A7	P137	0.00114739
X523_Group1A_50dpi_LA_258_B_A8_P121.mzXML	523	Group1A	naive	DPI_50	LA	A8	P121	0.004594042
X523_Group1A_50dpi_LV_bottom_258_B_A8_P133.mzXML	523	Group1A	naive	DPI_50	LV_bottom	A8	P133	0.004876752
X523_Group1A_50dpi_LV_top_258_B_A8_P129.mzXML	523	Group1A	naive	DPI_50	LV_top	A8	P129	0.009318406
X523_Group1A_50dpi_RA_258_B_A8_P125.mzXML	523	Group1A	naive	DPI_50	RA	A8	P125	0.006143484
X523_Group1A_50dpi_RV_bottom_258_B_A8_P141.mzXML	523	Group1A	naive	DPI_50	RV_bottom	A8	P141	0.002048884
X523_Group1A_50dpi_RV_top_258_B_A8_P137.mzXML	523	Group1A	naive	DPI_50	RV_top	A8	P137	0.000670281
X524_Group1A_50dpi_LA_259_B_A9_P121.mzXML	524	Group1A	naive	DPI_50	LA	A9	P121	0.004685268
X524_Group1A_50dpi_LV_bottom_259_B_A9_P133.mzXML	524	Group1A	naive	DPI_50	LV_bottom	A9	P133	0.004889792
X524_Group1A_50dpi_LV_top_259_B_A9_P129.mzXML	524	Group1A	naive	DPI_50	LV_top	A9	P129	0.008579264
X524_Group1A_50dpi_RA_259_B_A9_P125.mzXML	524	Group1A	naive	DPI_50	RA	A9	P125	0.001736667
X524_Group1A_50dpi_RV_bottom_259_B_A9_P141.mzXML	524	Group1A	naive	DPI_50	RV_bottom	A9	P141	0.001117828
X524_Group1A_50dpi_RV_top_259_B_A9_P137.mzXML	524	Group1A	naive	DPI_50	RV_top	A9	P137	0.000859935
X525_Group1A_50dpi_LA_260_B_A10_P121.mzXML	525	Group1A	naive	DPI_50	LA	A10	P121	0.001275047
X525_Group1A_50dpi_LV_bottom_260_B_A10_P133.mzXML	525	Group1A	naive	DPI_50	LV_bottom	A10	P133	0.003818614
X525_Group1A_50dpi_LV_top_260_B_A10_P129.mzXML	525	Group1A	naive	DPI_50	LV_top	A10	P129	0.004493871
X525_Group1A_50dpi_RA_260_B_A10_P125.mzXML	525	Group1A	naive	DPI_50	RA	A10	P125	0.006851618
X525_Group1A_50dpi_RV_bottom_260_B_A10_P141.mzXML	525	Group1A	naive	DPI_50	RV_bottom	A10	P141	0.001033743
X525_Group1A_50dpi_RV_top_260_B_A10_P137.mzXML	525	Group1A	naive	DPI_50	RV_top	A10	P137	0.001271834
X526_Group1B_70dpi_LA_286_B_C12_P121.mzXML	526	Group1B	naive	DPI_75	LA	C12	P121	0.003978928
X526_Group1B_70dpi_LV_bottom_286_B_C12_P133.mzXML	526	Group1B	naive	DPI_75	LV_bottom	C12	P133	0.002699706
X526_Group1B_70dpi_LV_top_286_B_C12_P129.mzXML	526	Group1B	naive	DPI_75	LV_top	C12	P129	0.00432376
X526_Group1B_70dpi_RA_286_B_C12_P125.mzXML	526	Group1B	naive	DPI_75	RA	C12	P125	0.003759032
X526_Group1B_70dpi_RV_bottom_286_B_C12_P141.mzXML	526	Group1B	naive	DPI_75	RV_bottom	C12	P141	0.001537212
X526_Group1B_70dpi_RV_top_286_B_C12_P137.mzXML	526	Group1B	naive	DPI_75	RV_top	C12	P137	0.000424809
X527_Group1B_70dpi_LA_287_B_D1_P121.mzXML	527	Group1B	naive	DPI_75	LA	D1	P121	0.002197484
X527_Group1B_70dpi_LV_bottom_287_B_D1_P133.mzXML	527	Group1B	naive	DPI_75	LV_bottom	D1	P133	0.003766041
X527_Group1B_70dpi_LV_top_287_B_D1_P129.mzXML	527	Group1B	naive	DPI_75	LV_top	D1	P129	0.012135411
X527_Group1B_70dpi_RA_287_B_D1_P125.mzXML	527	Group1B	naive	DPI_75	RA	D1	P125	0.001259187
X527_Group1B_70dpi_RV_bottom_287_B_D1_P141.mzXML	527	Group1B	naive	DPI_75	RV_bottom	D1	P141	0.000563071
X527_Group1B_70dpi_RV_top_287_B_D1_P137.mzXML	527	Group1B	naive	DPI_75	RV_top	D1	P137	0.000795924
X528_Group1B_70dpi_LA_288_B_D2_P121.mzXML	528	Group1B	naive	DPI_75	LA	D2	P121	0.004784239
X528_Group1B_70dpi_LV_bottom_288_B_D2_P133.mzXML	528	Group1B	naive	DPI_75	LV_bottom	D2	P133	0.002045369
X528_Group1B_70dpi_LV_top_288_B_D2_P129.mzXML	528	Group1B	naive	DPI_75	LV_top	D2	P129	0.004977837
X528_Group1B_70dpi_RA_288_B_D2_P125.mzXML	528	Group1B	naive	DPI_75	RA	D2	P125	0.005140563
X528_Group1B_70dpi_RV_bottom_288_B_D2_P141.mzXML	528	Group1B	naive	DPI_75	RV_bottom	D2	P141	0.00120519
X528_Group1B_70dpi_RV_top_288_B_D2_P137.mzXML	528	Group1B	naive	DPI_75	RV_top	D2	P137	0.000697425
X529_Group1B_70dpi_LA_289_B_D3_P121.mzXML	529	Group1B	naive	DPI_75	LA	D3	P121	0.002327503
X529_Group1B_70dpi_LV_bottom_289_B_D3_P133.mzXML	529	Group1B	naive	DPI_75	LV_bottom	D3	P133	0.003721936
X529_Group1B_70dpi_LV_top_289_B_D3_P129.mzXML	529	Group1B	naive	DPI_75	LV_top	D3	P129	0.00996115
X529_Group1B_70dpi_RA_289_B_D3_P125.mzXML	529	Group1B	naive	DPI_75	RA	D3	P125	0.0016348
X529_Group1B_70dpi_RV_bottom_289_B_D3_P141.mzXML	529	Group1B	naive	DPI_75	RV_bottom	D3	P141	0.001076951
X529_Group1B_70dpi_RV_top_289_B_D3_P137.mzXML	529	Group1B	naive	DPI_75	RV_top	D3	P137	0.000749913
X530_Group1B_70dpi_LA_290_B_D4_P121.mzXML	530	Group1B	naive	DPI_75	LA	D4	P121	0.003596053
X530_Group1B_70dpi_LV_bottom_290_B_D4_P133.mzXML	530	Group1B	naive	DPI_75	LV_bottom	D4	P133	0.003287179
X530_Group1B_70dpi_LV_top_290_B_D4_P129.mzXML	530	Group1B	naive	DPI_75	LV_top	D4	P129	0.011308894
X530_Group1B_70dpi_RA_290_B_D4_P125.mzXML	530	Group1B	naive	DPI_75	RA	D4	P125	0.000792616
X530_Group1B_70dpi_RV_bottom_290_B_D4_P141.mzXML	530	Group1B	naive	DPI_75	RV_bottom	D4	P141	0.000901222
X530_Group1B_70dpi_RV_top_290_B_D4_P137.mzXML	530	Group1B	naive	DPI_75	RV_top	D4	P137	0.00075512
X531_Group1C_142dpi_LA_166_G_A6_P120.mzXML	531	Group1C	naive	DPI_142	LA	A6	P120	0.001182584
X531_Group1C_142dpi_LV_bottom_166_G_A6_P132.mzXML	531	Group1C	naive	DPI_142	LV_bottom	A6	P132	0.001219054
X531_Group1C_142dpi_LV_top_166_G_A6_P128.mzXML	531	Group1C	naive	DPI_142	LV_top	A6	P128	0.012357413
X531_Group1C_142dpi_RA_166_G_A6_P124.mzXML	531	Group1C	naive	DPI_142	RA	A6	P124	0.003767551
X531_Group1C_142dpi_RV_bottom_166_G_A6_P140.mzXML	531	Group1C	naive	DPI_142	RV_bottom	A6	P140	0.000452
X531_Group1C_142dpi_RV_top_166_G_A6_P136.mzXML	531	Group1C	naive	DPI_142	RV_top	A6	P136	0.000153049
X532_Group1C_142dpi_LA_167_G_A7_P120.mzXML	532	Group1C	naive	DPI_142	LA	A7	P120	0.001504649
X532_Group1C_142dpi_LV_bottom_167_G_A7_P132.mzXML	532	Group1C	naive	DPI_142	LV_bottom	A7	P132	0.001795573
X532_Group1C_142dpi_LV_top_167_G_A7_P128.mzXML	532	Group1C	naive	DPI_142	LV_top	A7	P128	0.009592636
X532_Group1C_142dpi_RA_167_G_A7_P124.mzXML	532	Group1C	naive	DPI_142	RA	A7	P124	0.001517949
X532_Group1C_142dpi_RV_bottom_167_G_A7_P140.mzXML	532	Group1C	naive	DPI_142	RV_bottom	A7	P140	0.000172605
X532_Group1C_142dpi_RV_top_167_G_A7_P136.mzXML	532	Group1C	naive	DPI_142	RV_top	A7	P136	7.55E-05
X533_Group1C_142dpi_LA_168_G_A8_P120.mzXML	533	Group1C	naive	DPI_142	LA	A8	P120	0.000233053
X533_Group1C_142dpi_LV_bottom_168_G_A8_P132.mzXML	533	Group1C	naive	DPI_142	LV_bottom	A8	P132	0.002234918
X533_Group1C_142dpi_LV_top_168_G_A8_P128.mzXML	533	Group1C	naive	DPI_142	LV_top	A8	P128	0.009171067
X533_Group1C_142dpi_RA_168_G_A8_P124.mzXML	533	Group1C	naive	DPI_142	RA	A8	P124	0.001959477
X533_Group1C_142dpi_RV_bottom_168_G_A8_P140.mzXML	533	Group1C	naive	DPI_142	RV_bottom	A8	P140	0.000379485
X533_Group1C_142dpi_RV_top_168_G_A8_P136.mzXML	533	Group1C	naive	DPI_142	RV_top	A8	P136	0.000145535
X534_Group1C_142dpi_LA_169_G_A9_P120.mzXML	534	Group1C	naive	DPI_142	LA	A9	P120	0.001368836
X534_Group1C_142dpi_LV_bottom_169_G_A9_P132.mzXML	534	Group1C	naive	DPI_142	LV_bottom	A9	P132	0.001583809
X534_Group1C_142dpi_LV_top_169_G_A9_P128.mzXML	534	Group1C	naive	DPI_142	LV_top	A9	P128	0.005449869
X534_Group1C_142dpi_RA_169_G_A9_P124.mzXML	534	Group1C	naive	DPI_142	RA	A9	P124	0.002994415
X534_Group1C_142dpi_RV_bottom_169_G_A9_P140.mzXML	534	Group1C	naive	DPI_142	RV_bottom	A9	P140	0.018867684
X534_Group1C_142dpi_RV_top_169_G_A9_P136.mzXML	534	Group1C	naive	DPI_142	RV_top	A9	P136	0.001038047
X535_Group1C_142dpi_LA_170_G_A10_P120.mzXML	535	Group1C	naive	DPI_142	LA	A10	P120	0.000696004
X535_Group1C_142dpi_LV_bottom_170_G_A10_P132.mzXML	535	Group1C	naive	DPI_142	LV_bottom	A10	P132	0.000870789
X535_Group1C_142dpi_LV_top_170_G_A10_P128.mzXML	535	Group1C	naive	DPI_142	LV_top	A10	P128	0.005808289
X535_Group1C_142dpi_RA_170_G_A10_P124.mzXML	535	Group1C	naive	DPI_142	RA	A10	P124	0.000303758
X535_Group1C_142dpi_RV_bottom_170_G_A10_P140.mzXML	535	Group1C	naive	DPI_142	RV_bottom	A10	P140	0.000431413
X535_Group1C_142dpi_RV_top_170_G_A10_P136.mzXML	535	Group1C	naive	DPI_142	RV_top	A10	P136	0.000436314
X541_Group1A_50dpi_LA_261_B_A11_P121.mzXML	541	Group1A	naive	DPI_50	LA	A11	P121	0.00483999
X541_Group1A_50dpi_LV_bottom_261_B_A11_P133.mzXML	541	Group1A	naive	DPI_50	LV_bottom	A11	P133	0.003578753
X541_Group1A_50dpi_LV_top_261_B_A11_P129.mzXML	541	Group1A	naive	DPI_50	LV_top	A11	P129	0.002529754
X541_Group1A_50dpi_RA_261_B_A11_P125.mzXML	541	Group1A	naive	DPI_50	RA	A11	P125	0.000942294
X541_Group1A_50dpi_RV_bottom_261_B_A11_P141.mzXML	541	Group1A	naive	DPI_50	RV_bottom	A11	P141	0.001183638
X541_Group1A_50dpi_RV_top_261_B_A11_P137.mzXML	541	Group1A	naive	DPI_50	RV_top	A11	P137	0.000893822
X542_Group1A_50dpi_LA_262_B_A12_P121.mzXML	542	Group1A	naive	DPI_50	LA	A12	P121	0.002387957
X542_Group1A_50dpi_LV_bottom_262_B_A12_P133.mzXML	542	Group1A	naive	DPI_50	LV_bottom	A12	P133	0.00311818
X542_Group1A_50dpi_LV_top_262_B_A12_P129.mzXML	542	Group1A	naive	DPI_50	LV_top	A12	P129	0.005268878
X542_Group1A_50dpi_RA_262_B_A12_P125.mzXML	542	Group1A	naive	DPI_50	RA	A12	P125	0.001921839
X542_Group1A_50dpi_RV_bottom_262_B_A12_P141.mzXML	542	Group1A	naive	DPI_50	RV_bottom	A12	P141	0.001561074
X542_Group1A_50dpi_RV_top_262_B_A12_P137.mzXML	542	Group1A	naive	DPI_50	RV_top	A12	P137	0.001180891
X543_Group1A_50dpi_LA_263_B_B1_P121.mzXML	543	Group1A	naive	DPI_50	LA	B1	P121	0.003694409
X543_Group1A_50dpi_LV_bottom_263_B_B1_P133.mzXML	543	Group1A	naive	DPI_50	LV_bottom	B1	P133	0.000693577
X543_Group1A_50dpi_LV_top_263_B_B1_P129.mzXML	543	Group1A	naive	DPI_50	LV_top	B1	P129	0.013615598
X543_Group1A_50dpi_RA_263_B_B1_P125.mzXML	543	Group1A	naive	DPI_50	RA	B1	P125	0.004837185
X543_Group1A_50dpi_RV_bottom_263_B_B1_P141.mzXML	543	Group1A	naive	DPI_50	RV_bottom	B1	P141	0.001671901
X543_Group1A_50dpi_RV_top_263_B_B1_P137.mzXML	543	Group1A	naive	DPI_50	RV_top	B1	P137	0.001371873
X544_Group1A_50dpi_LA_264_B_B2_P121.mzXML	544	Group1A	naive	DPI_50	LA	B2	P121	0.002719902
X544_Group1A_50dpi_LV_bottom_264_B_B2_P133.mzXML	544	Group1A	naive	DPI_50	LV_bottom	B2	P133	0.003819171
X544_Group1A_50dpi_LV_top_264_B_B2_P129.mzXML	544	Group1A	naive	DPI_50	LV_top	B2	P129	0.012576439
X544_Group1A_50dpi_RA_264_B_B2_P125.mzXML	544	Group1A	naive	DPI_50	RA	B2	P125	0.000703624
X544_Group1A_50dpi_RV_bottom_264_B_B2_P141.mzXML	544	Group1A	naive	DPI_50	RV_bottom	B2	P141	0.002440329
X544_Group1A_50dpi_RV_top_264_B_B2_P137.mzXML	544	Group1A	naive	DPI_50	RV_top	B2	P137	0.001979859
X545_Group1A_50dpi_LA_265_B_B3_P121.mzXML	545	Group1A	naive	DPI_50	LA	B3	P121	0.001841719
X545_Group1A_50dpi_LV_bottom_265_B_B3_P133.mzXML	545	Group1A	naive	DPI_50	LV_bottom	B3	P133	0.003885949
X545_Group1A_50dpi_LV_top_265_B_B3_P129.mzXML	545	Group1A	naive	DPI_50	LV_top	B3	P129	0.012631976
X545_Group1A_50dpi_RA_265_B_B3_P125.mzXML	545	Group1A	naive	DPI_50	RA	B3	P125	0.000341934
X545_Group1A_50dpi_RV_bottom_265_B_B3_P141.mzXML	545	Group1A	naive	DPI_50	RV_bottom	B3	P141	0.002733348
X545_Group1A_50dpi_RV_top_265_B_B3_P137.mzXML	545	Group1A	naive	DPI_50	RV_top	B3	P137	0.001714081
X546_Group1B_70dpi_LA_291_B_D5_P121.mzXML	546	Group1B	naive	DPI_75	LA	D5	P121	0.000447366
X546_Group1B_70dpi_LV_bottom_291_B_D5_P133.mzXML	546	Group1B	naive	DPI_75	LV_bottom	D5	P133	0.003066975
X546_Group1B_70dpi_LV_top_291_B_D5_P129.mzXML	546	Group1B	naive	DPI_75	LV_top	D5	P129	0.009823138
X546_Group1B_70dpi_RA_291_B_D5_P125.mzXML	546	Group1B	naive	DPI_75	RA	D5	P125	0.000479444
X546_Group1B_70dpi_RV_bottom_291_B_D5_P141.mzXML	546	Group1B	naive	DPI_75	RV_bottom	D5	P141	0.000322774
X546_Group1B_70dpi_RV_top_291_B_D5_P137.mzXML	546	Group1B	naive	DPI_75	RV_top	D5	P137	0.000308738
X547_Group1B_70dpi_LA_292_B_D6_P121.mzXML	547	Group1B	naive	DPI_75	LA	D6	P121	0.002718565
X547_Group1B_70dpi_LV_bottom_292_B_D6_P133.mzXML	547	Group1B	naive	DPI_75	LV_bottom	D6	P133	0.001058221
X547_Group1B_70dpi_LV_top_292_B_D6_P129.mzXML	547	Group1B	naive	DPI_75	LV_top	D6	P129	6.35E-05
X547_Group1B_70dpi_RA_292_B_D6_P125.mzXML	547	Group1B	naive	DPI_75	RA	D6	P125	0.005764559
X547_Group1B_70dpi_RV_bottom_292_B_D6_P141.mzXML	547	Group1B	naive	DPI_75	RV_bottom	D6	P141	0.010734592
X547_Group1B_70dpi_RV_top_292_B_D6_P137.mzXML	547	Group1B	naive	DPI_75	RV_top	D6	P137	0.000791252
X548_Group1B_70dpi_LA_293_B_D7_P121.mzXML	548	Group1B	naive	DPI_75	LA	D7	P121	0
X548_Group1B_70dpi_LV_bottom_293_B_D7_P133.mzXML	548	Group1B	naive	DPI_75	LV_bottom	D7	P133	0.002636929
X548_Group1B_70dpi_LV_top_293_B_D7_P129.mzXML	548	Group1B	naive	DPI_75	LV_top	D7	P129	0.006980236
X548_Group1B_70dpi_RA_293_B_D7_P125.mzXML	548	Group1B	naive	DPI_75	RA	D7	P125	0.00237264
X548_Group1B_70dpi_RV_bottom_293_B_D7_P141.mzXML	548	Group1B	naive	DPI_75	RV_bottom	D7	P141	0.000887301
X548_Group1B_70dpi_RV_top_293_B_D7_P137.mzXML	548	Group1B	naive	DPI_75	RV_top	D7	P137	0.000692077
X549_Group1B_70dpi_LA_294_B_D8_P121.mzXML	549	Group1B	naive	DPI_75	LA	D8	P121	0.002620708
X549_Group1B_70dpi_LV_bottom_294_B_D8_P133.mzXML	549	Group1B	naive	DPI_75	LV_bottom	D8	P133	0.003276426
X549_Group1B_70dpi_LV_top_294_B_D8_P129.mzXML	549	Group1B	naive	DPI_75	LV_top	D8	P129	0.005609192
X549_Group1B_70dpi_RA_294_B_D8_P125.mzXML	549	Group1B	naive	DPI_75	RA	D8	P125	0.004260605
X549_Group1B_70dpi_RV_bottom_294_B_D8_P141.mzXML	549	Group1B	naive	DPI_75	RV_bottom	D8	P141	0.000753247
X549_Group1B_70dpi_RV_top_294_B_D8_P137.mzXML	549	Group1B	naive	DPI_75	RV_top	D8	P137	0.000328995
X550_Group1B_70dpi_LA_295_B_D9_P121.mzXML	550	Group1B	naive	DPI_75	LA	D9	P121	0.00198017
X550_Group1B_70dpi_LV_bottom_295_B_D9_P133.mzXML	550	Group1B	naive	DPI_75	LV_bottom	D9	P133	0.003042673
X550_Group1B_70dpi_LV_top_295_B_D9_P129.mzXML	550	Group1B	naive	DPI_75	LV_top	D9	P129	0.007978935
X550_Group1B_70dpi_RA_295_B_D9_P125.mzXML	550	Group1B	naive	DPI_75	RA	D9	P125	0.003945331
X550_Group1B_70dpi_RV_bottom_295_B_D9_P141.mzXML	550	Group1B	naive	DPI_75	RV_bottom	D9	P141	0.007378817
X550_Group1B_70dpi_RV_top_295_B_D9_P137.mzXML	550	Group1B	naive	DPI_75	RV_top	D9	P137	0.000639994
X551_Group1C_142dpi_LA_171_G_A11_P120.mzXML	551	Group1C	naive	DPI_142	LA	A11	P120	0.001927404
X551_Group1C_142dpi_LV_bottom_171_G_A11_P132.mzXML	551	Group1C	naive	DPI_142	LV_bottom	A11	P132	0.002084659
X551_Group1C_142dpi_LV_top_171_G_A11_P128.mzXML	551	Group1C	naive	DPI_142	LV_top	A11	P128	0.009907023
X551_Group1C_142dpi_RA_171_G_A11_P124.mzXML	551	Group1C	naive	DPI_142	RA	A11	P124	0.004739988
X551_Group1C_142dpi_RV_bottom_171_G_A11_P140.mzXML	551	Group1C	naive	DPI_142	RV_bottom	A11	P140	0.000255216
X551_Group1C_142dpi_RV_top_171_G_A11_P136.mzXML	551	Group1C	naive	DPI_142	RV_top	A11	P136	0
X552_Group1C_142dpi_LA_172_G_A12_P120.mzXML	552	Group1C	naive	DPI_142	LA	A12	P120	0.001847992
X552_Group1C_142dpi_LV_bottom_172_G_A12_P132.mzXML	552	Group1C	naive	DPI_142	LV_bottom	A12	P132	0.00207546
X552_Group1C_142dpi_LV_top_172_G_A12_P128.mzXML	552	Group1C	naive	DPI_142	LV_top	A12	P128	0.007681753
X552_Group1C_142dpi_RA_172_G_A12_P124.mzXML	552	Group1C	naive	DPI_142	RA	A12	P124	0.000859999
X552_Group1C_142dpi_RV_bottom_172_G_A12_P140.mzXML	552	Group1C	naive	DPI_142	RV_bottom	A12	P140	0.000625182
X552_Group1C_142dpi_RV_top_172_G_A12_P136.mzXML	552	Group1C	naive	DPI_142	RV_top	A12	P136	0.001382608
X553_Group1C_142dpi_LA_173_G_B1_P120.mzXML	553	Group1C	naive	DPI_142	LA	B1	P120	0.002746289
X553_Group1C_142dpi_LV_bottom_173_G_B1_P132.mzXML	553	Group1C	naive	DPI_142	LV_bottom	B1	P132	0.002481509
X553_Group1C_142dpi_LV_top_173_G_B1_P128.mzXML	553	Group1C	naive	DPI_142	LV_top	B1	P128	0.005759053
X553_Group1C_142dpi_RA_173_G_B1_P124.mzXML	553	Group1C	naive	DPI_142	RA	B1	P124	0.001795163
X553_Group1C_142dpi_RV_bottom_173_G_B1_P140.mzXML	553	Group1C	naive	DPI_142	RV_bottom	B1	P140	0.000336561
X553_Group1C_142dpi_RV_top_173_G_B1_P136.mzXML	553	Group1C	naive	DPI_142	RV_top	B1	P136	0.000741191
X554_Group1C_142dpi_LA_174_G_B2_P120.mzXML	554	Group1C	naive	DPI_142	LA	B2	P120	0.000427877
X554_Group1C_142dpi_LV_bottom_174_G_B2_P132.mzXML	554	Group1C	naive	DPI_142	LV_bottom	B2	P132	0.001082505
X554_Group1C_142dpi_LV_top_174_G_B2_P128.mzXML	554	Group1C	naive	DPI_142	LV_top	B2	P128	0.009423142
X554_Group1C_142dpi_RA_174_G_B2_P124.mzXML	554	Group1C	naive	DPI_142	RA	B2	P124	0.003370242
X554_Group1C_142dpi_RV_bottom_174_G_B2_P140.mzXML	554	Group1C	naive	DPI_142	RV_bottom	B2	P140	0.000445159
X554_Group1C_142dpi_RV_top_174_G_B2_P136.mzXML	554	Group1C	naive	DPI_142	RV_top	B2	P136	0.001008741
X555_Group1C_142dpi_LA_175_G_B3_P120.mzXML	555	Group1C	naive	DPI_142	LA	B3	P120	0.002605183
X555_Group1C_142dpi_LV_bottom_175_G_B3_P132.mzXML	555	Group1C	naive	DPI_142	LV_bottom	B3	P132	0.001589865
X555_Group1C_142dpi_LV_top_175_G_B3_P128.mzXML	555	Group1C	naive	DPI_142	LV_top	B3	P128	0.008509249
X555_Group1C_142dpi_RA_175_G_B3_P124.mzXML	555	Group1C	naive	DPI_142	RA	B3	P124	0.001475775
X555_Group1C_142dpi_RV_bottom_175_G_B3_P140.mzXML	555	Group1C	naive	DPI_142	RV_bottom	B3	P140	0.000419589
X555_Group1C_142dpi_RV_top_175_G_B3_P136.mzXML	555	Group1C	naive	DPI_142	RV_top	B3	P136	0.00075861
X561_Group3A_50dpi_LA_266_B_B4_P121.mzXML	561	Group3A	infected	DPI_50	LA	B4	P121	0.002359137
X561_Group3A_50dpi_LV_bottom_266_B_B4_P133.mzXML	561	Group3A	infected	DPI_50	LV_bottom	B4	P133	0.003692589
X561_Group3A_50dpi_LV_top_266_B_B4_P129.mzXML	561	Group3A	infected	DPI_50	LV_top	B4	P129	0.01192398
X561_Group3A_50dpi_RA_266_B_B4_P125.mzXML	561	Group3A	infected	DPI_50	RA	B4	P125	0.003684458
X561_Group3A_50dpi_RV_bottom_266_B_B4_P141.mzXML	561	Group3A	infected	DPI_50	RV_bottom	B4	P141	0.002203902
X561_Group3A_50dpi_RV_top_266_B_B4_P137.mzXML	561	Group3A	infected	DPI_50	RV_top	B4	P137	0.000940277
X562_Group3A_50dpi_LA_267_B_B5_P121.mzXML	562	Group3A	infected	DPI_50	LA	B5	P121	0.002716605
X562_Group3A_50dpi_LV_bottom_267_B_B5_P133.mzXML	562	Group3A	infected	DPI_50	LV_bottom	B5	P133	0.001625219
X562_Group3A_50dpi_LV_top_267_B_B5_P129.mzXML	562	Group3A	infected	DPI_50	LV_top	B5	P129	0.011489568
X562_Group3A_50dpi_RA_267_B_B5_P125.mzXML	562	Group3A	infected	DPI_50	RA	B5	P125	0.002646336
X562_Group3A_50dpi_RV_bottom_267_B_B5_P141.mzXML	562	Group3A	infected	DPI_50	RV_bottom	B5	P141	0.001332564
X562_Group3A_50dpi_RV_top_267_B_B5_P137.mzXML	562	Group3A	infected	DPI_50	RV_top	B5	P137	0.001271261
X563_Group3A_50dpi_LA_268_B_B6_P121.mzXML	563	Group3A	infected	DPI_50	LA	B6	P121	0.003711618
X563_Group3A_50dpi_LV_bottom_268_B_B6_P133.mzXML	563	Group3A	infected	DPI_50	LV_bottom	B6	P133	0.00478189
X563_Group3A_50dpi_LV_top_268_B_B6_P129.mzXML	563	Group3A	infected	DPI_50	LV_top	B6	P129	0.01358847
X563_Group3A_50dpi_RA_268_B_B6_P125.mzXML	563	Group3A	infected	DPI_50	RA	B6	P125	0.003186277
X563_Group3A_50dpi_RV_bottom_268_B_B6_P141.mzXML	563	Group3A	infected	DPI_50	RV_bottom	B6	P141	0.000934394
X563_Group3A_50dpi_RV_top_268_B_B6_P137.mzXML	563	Group3A	infected	DPI_50	RV_top	B6	P137	0.000907947
X564_Group3A_50dpi_LA_269_B_B7_P121.mzXML	564	Group3A	infected	DPI_50	LA	B7	P121	0.003471473
X564_Group3A_50dpi_LV_bottom_269_B_B7_P133.mzXML	564	Group3A	infected	DPI_50	LV_bottom	B7	P133	0.002745662
X564_Group3A_50dpi_LV_top_269_B_B7_P129.mzXML	564	Group3A	infected	DPI_50	LV_top	B7	P129	0.008143579
X564_Group3A_50dpi_RA_269_B_B7_P125.mzXML	564	Group3A	infected	DPI_50	RA	B7	P125	0.004541371
X564_Group3A_50dpi_RV_bottom_269_B_B7_P141.mzXML	564	Group3A	infected	DPI_50	RV_bottom	B7	P141	0.00089046
X564_Group3A_50dpi_RV_top_269_B_B7_P137.mzXML	564	Group3A	infected	DPI_50	RV_top	B7	P137	0.000854159
X565_Group3A_50dpi_LA_270_B_B8_P121.mzXML	565	Group3A	infected	DPI_50	LA	B8	P121	0.001674417
X565_Group3A_50dpi_LV_bottom_270_B_B8_P133.mzXML	565	Group3A	infected	DPI_50	LV_bottom	B8	P133	0.004419778
X565_Group3A_50dpi_LV_top_270_B_B8_P129.mzXML	565	Group3A	infected	DPI_50	LV_top	B8	P129	0.007713915
X565_Group3A_50dpi_RA_270_B_B8_P125.mzXML	565	Group3A	infected	DPI_50	RA	B8	P125	0.001472963
X565_Group3A_50dpi_RV_bottom_270_B_B8_P141.mzXML	565	Group3A	infected	DPI_50	RV_bottom	B8	P141	0.001532473
X565_Group3A_50dpi_RV_top_270_B_B8_P137.mzXML	565	Group3A	infected	DPI_50	RV_top	B8	P137	0.000789376
X566_Group3B_70dpi_LA_296_B_D10_P121.mzXML	566	Group3B	infected	DPI_75	LA	D10	P121	0.00542844
X566_Group3B_70dpi_LV_bottom_296_B_D10_P133.mzXML	566	Group3B	infected	DPI_75	LV_bottom	D10	P133	0.008193673
X566_Group3B_70dpi_LV_top_296_B_D10_P129.mzXML	566	Group3B	infected	DPI_75	LV_top	D10	P129	0.006754993
X566_Group3B_70dpi_RA_296_B_D10_P125.mzXML	566	Group3B	infected	DPI_75	RA	D10	P125	0.001060358
X566_Group3B_70dpi_RV_bottom_296_B_D10_P141.mzXML	566	Group3B	infected	DPI_75	RV_bottom	D10	P141	0.000906251
X566_Group3B_70dpi_RV_top_296_B_D10_P137.mzXML	566	Group3B	infected	DPI_75	RV_top	D10	P137	0.000892157
X567_Group3B_70dpi_LA_297_B_D11_P121.mzXML	567	Group3B	infected	DPI_75	LA	D11	P121	0.004868684
X567_Group3B_70dpi_LV_bottom_297_B_D11_P133.mzXML	567	Group3B	infected	DPI_75	LV_bottom	D11	P133	0.004331236
X567_Group3B_70dpi_LV_top_297_B_D11_P129.mzXML	567	Group3B	infected	DPI_75	LV_top	D11	P129	0.006554693
X567_Group3B_70dpi_RA_297_B_D11_P125.mzXML	567	Group3B	infected	DPI_75	RA	D11	P125	0.005003473
X567_Group3B_70dpi_RV_bottom_297_B_D11_P141.mzXML	567	Group3B	infected	DPI_75	RV_bottom	D11	P141	0.000933022
X567_Group3B_70dpi_RV_top_297_B_D11_P137.mzXML	567	Group3B	infected	DPI_75	RV_top	D11	P137	0.000990481
X568_Group3B_70dpi_LA_298_B_D12_P121.mzXML	568	Group3B	infected	DPI_75	LA	D12	P121	0.002744809
X568_Group3B_70dpi_LV_bottom_298_B_D12_P133.mzXML	568	Group3B	infected	DPI_75	LV_bottom	D12	P133	0.001598063
X568_Group3B_70dpi_LV_top_298_B_D12_P129.mzXML	568	Group3B	infected	DPI_75	LV_top	D12	P129	0.006706842
X568_Group3B_70dpi_RA_298_B_D12_P125.mzXML	568	Group3B	infected	DPI_75	RA	D12	P125	0.00084426
X568_Group3B_70dpi_RV_bottom_298_B_D12_P141.mzXML	568	Group3B	infected	DPI_75	RV_bottom	D12	P141	0.001417392
X568_Group3B_70dpi_RV_top_298_B_D12_P137.mzXML	568	Group3B	infected	DPI_75	RV_top	D12	P137	0.000620921
X569_Group3B_70dpi_LA_299_B_E1_P121.mzXML	569	Group3B	infected	DPI_75	LA	E1	P121	0.003678059
X569_Group3B_70dpi_LV_bottom_299_B_E1_P133.mzXML	569	Group3B	infected	DPI_75	LV_bottom	E1	P133	0.001322772
X569_Group3B_70dpi_LV_top_299_B_E1_P129.mzXML	569	Group3B	infected	DPI_75	LV_top	E1	P129	0.014170367
X569_Group3B_70dpi_RA_299_B_E1_P125.mzXML	569	Group3B	infected	DPI_75	RA	E1	P125	0.01005208
X569_Group3B_70dpi_RV_bottom_299_B_E1_P141.mzXML	569	Group3B	infected	DPI_75	RV_bottom	E1	P141	0.000885169
X569_Group3B_70dpi_RV_top_299_B_E1_P137.mzXML	569	Group3B	infected	DPI_75	RV_top	E1	P137	0.001456664
X570_Group3B_70dpi_LA_300_B_E2_P121.mzXML	570	Group3B	infected	DPI_75	LA	E2	P121	0.008264834
X570_Group3B_70dpi_LV_bottom_300_B_E2_P133.mzXML	570	Group3B	infected	DPI_75	LV_bottom	E2	P133	0.004269182
X570_Group3B_70dpi_LV_top_300_B_E2_P129.mzXML	570	Group3B	infected	DPI_75	LV_top	E2	P129	0.002595239
X570_Group3B_70dpi_RA_300_B_E2_P125.mzXML	570	Group3B	infected	DPI_75	RA	E2	P125	0.003630729
X570_Group3B_70dpi_RV_bottom_300_B_E2_P141.mzXML	570	Group3B	infected	DPI_75	RV_bottom	E2	P141	0.000873184
X570_Group3B_70dpi_RV_top_300_B_E2_P137.mzXML	570	Group3B	infected	DPI_75	RV_top	E2	P137	0.000187522
X581_Group3E_142dpi_LA_176_G_B4_P120.mzXML	581	Group3E	infected	DPI_142	LA	B4	P120	0.003182039
X581_Group3E_142dpi_LV_bottom_176_G_B4_P132.mzXML	581	Group3E	infected	DPI_142	LV_bottom	B4	P132	0.002222101
X581_Group3E_142dpi_LV_top_176_G_B4_P128.mzXML	581	Group3E	infected	DPI_142	LV_top	B4	P128	0.00770625
X581_Group3E_142dpi_RA_176_G_B4_P124.mzXML	581	Group3E	infected	DPI_142	RA	B4	P124	0.010463229
X581_Group3E_142dpi_RV_bottom_176_G_B4_P140.mzXML	581	Group3E	infected	DPI_142	RV_bottom	B4	P140	0.014356123
X581_Group3E_142dpi_RV_top_176_G_B4_P136.mzXML	581	Group3E	infected	DPI_142	RV_top	B4	P136	0.002105318
X582_Group3E_142dpi_LA_177_G_B5_P120.mzXML	582	Group3E	infected	DPI_142	LA	B5	P120	0.003804928
X582_Group3E_142dpi_LV_bottom_177_G_B5_P132.mzXML	582	Group3E	infected	DPI_142	LV_bottom	B5	P132	0.001739643
X582_Group3E_142dpi_LV_top_177_G_B5_P128.mzXML	582	Group3E	infected	DPI_142	LV_top	B5	P128	0.007974369
X582_Group3E_142dpi_RA_177_G_B5_P124.mzXML	582	Group3E	infected	DPI_142	RA	B5	P124	0.011081501
X582_Group3E_142dpi_RV_bottom_177_G_B5_P140.mzXML	582	Group3E	infected	DPI_142	RV_bottom	B5	P140	0.011779334
X582_Group3E_142dpi_RV_top_177_G_B5_P136.mzXML	582	Group3E	infected	DPI_142	RV_top	B5	P136	0.000973754
X583_Group3E_142dpi_LA_178_G_B6_P120.mzXML	583	Group3E	infected	DPI_142	LA	B6	P120	0.001858255
X583_Group3E_142dpi_LV_bottom_178_G_B6_P132.mzXML	583	Group3E	infected	DPI_142	LV_bottom	B6	P132	0.001386222
X583_Group3E_142dpi_LV_top_178_G_B6_P128.mzXML	583	Group3E	infected	DPI_142	LV_top	B6	P128	0.011100987
X583_Group3E_142dpi_RA_178_G_B6_P124.mzXML	583	Group3E	infected	DPI_142	RA	B6	P124	0.00370806
X583_Group3E_142dpi_RV_bottom_178_G_B6_P140.mzXML	583	Group3E	infected	DPI_142	RV_bottom	B6	P140	0.000201895
X583_Group3E_142dpi_RV_top_178_G_B6_P136.mzXML	583	Group3E	infected	DPI_142	RV_top	B6	P136	0.000462391
X584_Group3E_142dpi_LA_179_G_B7_P120.mzXML	584	Group3E	infected	DPI_142	LA	B7	P120	0.001765435
X584_Group3E_142dpi_LV_bottom_179_G_B7_P132.mzXML	584	Group3E	infected	DPI_142	LV_bottom	B7	P132	0.00122159
X584_Group3E_142dpi_LV_top_179_G_B7_P128.mzXML	584	Group3E	infected	DPI_142	LV_top	B7	P128	0.001920445
X584_Group3E_142dpi_RA_179_G_B7_P124.mzXML	584	Group3E	infected	DPI_142	RA	B7	P124	0.000650048
X584_Group3E_142dpi_RV_bottom_179_G_B7_P140.mzXML	584	Group3E	infected	DPI_142	RV_bottom	B7	P140	0.000328386
X584_Group3E_142dpi_RV_top_179_G_B7_P136.mzXML	584	Group3E	infected	DPI_142	RV_top	B7	P136	0.000123065
X585_Group3E_142dpi_LA_180_G_B8_P120.mzXML	585	Group3E	infected	DPI_142	LA	B8	P120	0.000944339
X585_Group3E_142dpi_LV_bottom_180_G_B8_P132.mzXML	585	Group3E	infected	DPI_142	LV_bottom	B8	P132	0.001385315
X585_Group3E_142dpi_LV_top_180_G_B8_P128.mzXML	585	Group3E	infected	DPI_142	LV_top	B8	P128	0.005807323
X585_Group3E_142dpi_RA_180_G_B8_P124.mzXML	585	Group3E	infected	DPI_142	RA	B8	P124	0.007332559
X585_Group3E_142dpi_RV_bottom_180_G_B8_P140.mzXML	585	Group3E	infected	DPI_142	RV_bottom	B8	P140	0.000298403
X585_Group3E_142dpi_RV_top_180_G_B8_P136.mzXML	585	Group3E	infected	DPI_142	RV_top	B8	P136	4.84E-05
X646_Group3A_50dpi_LA_271_B_B9_P121.mzXML	646	Group3A	infected	DPI_50	LA	B9	P121	0.006935268
X646_Group3A_50dpi_LV_bottom_271_B_B9_P133.mzXML	646	Group3A	infected	DPI_50	LV_bottom	B9	P133	0.001032075
X646_Group3A_50dpi_LV_top_271_B_B9_P129.mzXML	646	Group3A	infected	DPI_50	LV_top	B9	P129	0.009361366
X646_Group3A_50dpi_RA_271_B_B9_P125.mzXML	646	Group3A	infected	DPI_50	RA	B9	P125	0.012293125
X646_Group3A_50dpi_RV_bottom_271_B_B9_P141.mzXML	646	Group3A	infected	DPI_50	RV_bottom	B9	P141	0.002889984
X646_Group3A_50dpi_RV_top_271_B_B9_P137.mzXML	646	Group3A	infected	DPI_50	RV_top	B9	P137	0.002120313
X647_Group3A_50dpi_LA_272_B_B10_P121.mzXML	647	Group3A	infected	DPI_50	LA	B10	P121	0.005754976
X647_Group3A_50dpi_LV_bottom_272_B_B10_P133.mzXML	647	Group3A	infected	DPI_50	LV_bottom	B10	P133	0.012684237
X647_Group3A_50dpi_LV_top_272_B_B10_P129.mzXML	647	Group3A	infected	DPI_50	LV_top	B10	P129	0.00794384
X647_Group3A_50dpi_RA_272_B_B10_P125.mzXML	647	Group3A	infected	DPI_50	RA	B10	P125	0.006773545
X647_Group3A_50dpi_RV_bottom_272_B_B10_P141.mzXML	647	Group3A	infected	DPI_50	RV_bottom	B10	P141	0.005003355
X647_Group3A_50dpi_RV_top_272_B_B10_P137.mzXML	647	Group3A	infected	DPI_50	RV_top	B10	P137	0.001088889
X648_Group3A_50dpi_LA_273_B_B11_P121.mzXML	648	Group3A	infected	DPI_50	LA	B11	P121	0
X648_Group3A_50dpi_LV_bottom_273_B_B11_P133.mzXML	648	Group3A	infected	DPI_50	LV_bottom	B11	P133	0.000837065
X648_Group3A_50dpi_LV_top_273_B_B11_P129.mzXML	648	Group3A	infected	DPI_50	LV_top	B11	P129	0.004927073
X648_Group3A_50dpi_RA_273_B_B11_P125.mzXML	648	Group3A	infected	DPI_50	RA	B11	P125	0.000812576
X648_Group3A_50dpi_RV_bottom_273_B_B11_P141.mzXML	648	Group3A	infected	DPI_50	RV_bottom	B11	P141	0.00130761
X648_Group3A_50dpi_RV_top_273_B_B11_P137.mzXML	648	Group3A	infected	DPI_50	RV_top	B11	P137	0.000491088
X649_Group3A_50dpi_LA_274_B_B12_P121.mzXML	649	Group3A	infected	DPI_50	LA	B12	P121	0.003641521
X649_Group3A_50dpi_LV_bottom_274_B_B12_P133.mzXML	649	Group3A	infected	DPI_50	LV_bottom	B12	P133	0.00235874
X649_Group3A_50dpi_LV_top_274_B_B12_P129.mzXML	649	Group3A	infected	DPI_50	LV_top	B12	P129	0.000341555
X649_Group3A_50dpi_RA_274_B_B12_P125.mzXML	649	Group3A	infected	DPI_50	RA	B12	P125	0.002446918
X649_Group3A_50dpi_RV_bottom_274_B_B12_P141.mzXML	649	Group3A	infected	DPI_50	RV_bottom	B12	P141	0.002138051
X649_Group3A_50dpi_RV_top_274_B_B12_P137.mzXML	649	Group3A	infected	DPI_50	RV_top	B12	P137	0.000516711
X650_Group3A_50dpi_LA_275_B_C1_P121.mzXML	650	Group3A	infected	DPI_50	LA	C1	P121	0.001675011
X650_Group3A_50dpi_LV_bottom_275_B_C1_P133.mzXML	650	Group3A	infected	DPI_50	LV_bottom	C1	P133	0.000636806
X650_Group3A_50dpi_LV_top_275_B_C1_P129.mzXML	650	Group3A	infected	DPI_50	LV_top	C1	P129	0.000739617
X650_Group3A_50dpi_RA_275_B_C1_P125.mzXML	650	Group3A	infected	DPI_50	RA	C1	P125	0.001969498
X650_Group3A_50dpi_RV_bottom_275_B_C1_P141.mzXML	650	Group3A	infected	DPI_50	RV_bottom	C1	P141	0.003055227
X650_Group3A_50dpi_RV_top_275_B_C1_P137.mzXML	650	Group3A	infected	DPI_50	RV_top	C1	P137	0.000656912
X651_Group3B_70dpi_LA_301_B_E3_P121.mzXML	651	Group3B	infected	DPI_75	LA	E3	P121	0.005034214
X651_Group3B_70dpi_LV_bottom_301_B_E3_P133.mzXML	651	Group3B	infected	DPI_75	LV_bottom	E3	P133	0.002686192
X651_Group3B_70dpi_LV_top_301_B_E3_P129.mzXML	651	Group3B	infected	DPI_75	LV_top	E3	P129	0.006864241
X651_Group3B_70dpi_RA_301_B_E3_P125.mzXML	651	Group3B	infected	DPI_75	RA	E3	P125	0.005566987
X651_Group3B_70dpi_RV_bottom_301_B_E3_P141.mzXML	651	Group3B	infected	DPI_75	RV_bottom	E3	P141	0.00133554
X651_Group3B_70dpi_RV_top_301_B_E3_P137.mzXML	651	Group3B	infected	DPI_75	RV_top	E3	P137	0.001592243
X652_Group3B_70dpi_LA_302_B_E4_P121.mzXML	652	Group3B	infected	DPI_75	LA	E4	P121	0.003405706
X652_Group3B_70dpi_LV_bottom_302_B_E4_P133.mzXML	652	Group3B	infected	DPI_75	LV_bottom	E4	P133	0.004164924
X652_Group3B_70dpi_LV_top_302_B_E4_P129.mzXML	652	Group3B	infected	DPI_75	LV_top	E4	P129	0.001975367
X652_Group3B_70dpi_RA_302_B_E4_P125.mzXML	652	Group3B	infected	DPI_75	RA	E4	P125	0.001765973
X652_Group3B_70dpi_RV_bottom_302_B_E4_P141.mzXML	652	Group3B	infected	DPI_75	RV_bottom	E4	P141	0.000593104
X652_Group3B_70dpi_RV_top_302_B_E4_P137.mzXML	652	Group3B	infected	DPI_75	RV_top	E4	P137	0.001470859
X653_Group3B_70dpi_LA_303_B_E5_P121.mzXML	653	Group3B	infected	DPI_75	LA	E5	P121	0.003487418
X653_Group3B_70dpi_LV_bottom_303_B_E5_P133.mzXML	653	Group3B	infected	DPI_75	LV_bottom	E5	P133	0.003411383
X653_Group3B_70dpi_LV_top_303_B_E5_P129.mzXML	653	Group3B	infected	DPI_75	LV_top	E5	P129	0.010655075
X653_Group3B_70dpi_RA_303_B_E5_P125.mzXML	653	Group3B	infected	DPI_75	RA	E5	P125	0.001771402
X653_Group3B_70dpi_RV_bottom_303_B_E5_P141.mzXML	653	Group3B	infected	DPI_75	RV_bottom	E5	P141	0.001332919
X653_Group3B_70dpi_RV_top_303_B_E5_P137.mzXML	653	Group3B	infected	DPI_75	RV_top	E5	P137	0.001358633
X654_Group3B_70dpi_LA_304_B_E6_P121.mzXML	654	Group3B	infected	DPI_75	LA	E6	P121	0.014027449
X654_Group3B_70dpi_LV_bottom_304_B_E6_P133.mzXML	654	Group3B	infected	DPI_75	LV_bottom	E6	P133	0.004228824
X654_Group3B_70dpi_LV_top_304_B_E6_P129.mzXML	654	Group3B	infected	DPI_75	LV_top	E6	P129	0.010074412
X654_Group3B_70dpi_RA_304_B_E6_P125.mzXML	654	Group3B	infected	DPI_75	RA	E6	P125	0.001896754
X654_Group3B_70dpi_RV_bottom_304_B_E6_P141.mzXML	654	Group3B	infected	DPI_75	RV_bottom	E6	P141	0.001264943
X654_Group3B_70dpi_RV_top_304_B_E6_P137.mzXML	654	Group3B	infected	DPI_75	RV_top	E6	P137	0.001028717
X655_Group3B_70dpi_LA_305_B_E7_P121.mzXML	655	Group3B	infected	DPI_75	LA	E7	P121	0.004097146
X655_Group3B_70dpi_LV_bottom_305_B_E7_P133.mzXML	655	Group3B	infected	DPI_75	LV_bottom	E7	P133	0.00402924
X655_Group3B_70dpi_LV_top_305_B_E7_P129.mzXML	655	Group3B	infected	DPI_75	LV_top	E7	P129	0.008219121
X655_Group3B_70dpi_RA_305_B_E7_P125.mzXML	655	Group3B	infected	DPI_75	RA	E7	P125	0.00853524
X655_Group3B_70dpi_RV_bottom_305_B_E7_P141.mzXML	655	Group3B	infected	DPI_75	RV_bottom	E7	P141	0.003456687
X655_Group3B_70dpi_RV_top_305_B_E7_P137.mzXML	655	Group3B	infected	DPI_75	RV_top	E7	P137	0.002298434
X666_Group3E_142dpi_LA_201_G_D5_P120.mzXML	666	Group3E	infected	DPI_142	LA	D5	P120	0.0024164
X666_Group3E_142dpi_LV_bottom_201_G_D5_P132.mzXML	666	Group3E	infected	DPI_142	LV_bottom	D5	P132	0.001502078
X666_Group3E_142dpi_LV_top_201_G_D5_P128.mzXML	666	Group3E	infected	DPI_142	LV_top	D5	P128	0.007239937
X666_Group3E_142dpi_RA_201_G_D5_P124.mzXML	666	Group3E	infected	DPI_142	RA	D5	P124	0.002130889
X666_Group3E_142dpi_RV_bottom_201_G_D5_P140.mzXML	666	Group3E	infected	DPI_142	RV_bottom	D5	P140	0.000150967
X666_Group3E_142dpi_RV_top_201_G_D5_P136.mzXML	666	Group3E	infected	DPI_142	RV_top	D5	P136	0.000636423
X667_Group3E_142dpi_LA_202_G_D6_P120.mzXML	667	Group3E	infected	DPI_142	LA	D6	P120	0.004351841
X667_Group3E_142dpi_LV_bottom_202_G_D6_P132.mzXML	667	Group3E	infected	DPI_142	LV_bottom	D6	P132	0.000898835
X667_Group3E_142dpi_LV_top_202_G_D6_P128.mzXML	667	Group3E	infected	DPI_142	LV_top	D6	P128	0.008683059
X667_Group3E_142dpi_RA_202_G_D6_P124.mzXML	667	Group3E	infected	DPI_142	RA	D6	P124	0.003501736
X667_Group3E_142dpi_RV_bottom_202_G_D6_P140.mzXML	667	Group3E	infected	DPI_142	RV_bottom	D6	P140	0.000157554
X667_Group3E_142dpi_RV_top_202_G_D6_P136.mzXML	667	Group3E	infected	DPI_142	RV_top	D6	P136	0.000671128
X668_Group3E_142dpi_LA_203_G_D7_P120.mzXML	668	Group3E	infected	DPI_142	LA	D7	P120	0.002636841
X668_Group3E_142dpi_LV_bottom_203_G_D7_P132.mzXML	668	Group3E	infected	DPI_142	LV_bottom	D7	P132	0.001210896
X668_Group3E_142dpi_LV_top_203_G_D7_P128.mzXML	668	Group3E	infected	DPI_142	LV_top	D7	P128	0.00700408
X668_Group3E_142dpi_RA_203_G_D7_P124.mzXML	668	Group3E	infected	DPI_142	RA	D7	P124	0.002284882
X668_Group3E_142dpi_RV_bottom_203_G_D7_P140.mzXML	668	Group3E	infected	DPI_142	RV_bottom	D7	P140	0.00012717
X668_Group3E_142dpi_RV_top_203_G_D7_P136.mzXML	668	Group3E	infected	DPI_142	RV_top	D7	P136	0.000430006
X669_Group3E_142dpi_LA_204_G_D8_P120.mzXML	669	Group3E	infected	DPI_142	LA	D8	P120	0.002383023
X669_Group3E_142dpi_LV_bottom_204_G_D8_P132.mzXML	669	Group3E	infected	DPI_142	LV_bottom	D8	P132	0.001234798
X669_Group3E_142dpi_LV_top_204_G_D8_P128.mzXML	669	Group3E	infected	DPI_142	LV_top	D8	P128	0.002272943
X669_Group3E_142dpi_RA_204_G_D8_P124.mzXML	669	Group3E	infected	DPI_142	RA	D8	P124	0.000998424
X669_Group3E_142dpi_RV_bottom_204_G_D8_P140.mzXML	669	Group3E	infected	DPI_142	RV_bottom	D8	P140	0.000126948
X669_Group3E_142dpi_RV_top_204_G_D8_P136.mzXML	669	Group3E	infected	DPI_142	RV_top	D8	P136	0.001096215
X670_Group3E_142dpi_LA_205_G_D9_P120.mzXML	670	Group3E	infected	DPI_142	LA	D9	P120	0.001486499
X670_Group3E_142dpi_LV_bottom_205_G_D9_P132.mzXML	670	Group3E	infected	DPI_142	LV_bottom	D9	P132	0.001471597
X670_Group3E_142dpi_LV_top_205_G_D9_P128.mzXML	670	Group3E	infected	DPI_142	LV_top	D9	P128	0.002018378
X670_Group3E_142dpi_RA_205_G_D9_P124.mzXML	670	Group3E	infected	DPI_142	RA	D9	P124	0.003766915
X670_Group3E_142dpi_RV_bottom_205_G_D9_P140.mzXML	670	Group3E	infected	DPI_142	RV_bottom	D9	P140	0.010210036
X670_Group3E_142dpi_RV_top_205_G_D9_P136.mzXML	670	Group3E	infected	DPI_142	RV_top	D9	P136	0.000394392
X731_Group3A_50dpi_LA_276_B_C2_P121.mzXML	731	Group3A	infected	DPI_50	LA	C2	P121	0.001386628
X731_Group3A_50dpi_LV_bottom_276_B_C2_P133.mzXML	731	Group3A	infected	DPI_50	LV_bottom	C2	P133	0.002129869
X731_Group3A_50dpi_LV_top_276_B_C2_P129.mzXML	731	Group3A	infected	DPI_50	LV_top	C2	P129	0.003659523
X731_Group3A_50dpi_RA_276_B_C2_P125.mzXML	731	Group3A	infected	DPI_50	RA	C2	P125	0.002507661
X731_Group3A_50dpi_RV_bottom_276_B_C2_P141.mzXML	731	Group3A	infected	DPI_50	RV_bottom	C2	P141	0.002890404
X731_Group3A_50dpi_RV_top_276_B_C2_P137.mzXML	731	Group3A	infected	DPI_50	RV_top	C2	P137	0.00105534
X732_Group3A_50dpi_LA_277_B_C3_P121.mzXML	732	Group3A	infected	DPI_50	LA	C3	P121	0.001042934
X732_Group3A_50dpi_LV_bottom_277_B_C3_P133.mzXML	732	Group3A	infected	DPI_50	LV_bottom	C3	P133	0.002051927
X732_Group3A_50dpi_LV_top_277_B_C3_P129.mzXML	732	Group3A	infected	DPI_50	LV_top	C3	P129	0.013807433
X732_Group3A_50dpi_RA_277_B_C3_P125.mzXML	732	Group3A	infected	DPI_50	RA	C3	P125	0.000491421
X732_Group3A_50dpi_RV_bottom_277_B_C3_P141.mzXML	732	Group3A	infected	DPI_50	RV_bottom	C3	P141	0.023408727
X732_Group3A_50dpi_RV_top_277_B_C3_P137.mzXML	732	Group3A	infected	DPI_50	RV_top	C3	P137	0.000244836
X733_Group3A_50dpi_LA_278_B_C4_P121.mzXML	733	Group3A	infected	DPI_50	LA	C4	P121	0.006552357
X733_Group3A_50dpi_LV_bottom_278_B_C4_P133.mzXML	733	Group3A	infected	DPI_50	LV_bottom	C4	P133	0.000122351
X733_Group3A_50dpi_LV_top_278_B_C4_P129.mzXML	733	Group3A	infected	DPI_50	LV_top	C4	P129	0.002807861
X733_Group3A_50dpi_RA_278_B_C4_P125.mzXML	733	Group3A	infected	DPI_50	RA	C4	P125	0.002312159
X733_Group3A_50dpi_RV_bottom_278_B_C4_P141.mzXML	733	Group3A	infected	DPI_50	RV_bottom	C4	P141	0.021558772
X733_Group3A_50dpi_RV_top_278_B_C4_P137.mzXML	733	Group3A	infected	DPI_50	RV_top	C4	P137	0.000416412
X734_Group3A_50dpi_LA_279_B_C5_P121.mzXML	734	Group3A	infected	DPI_50	LA	C5	P121	0.003187226
X734_Group3A_50dpi_LV_bottom_279_B_C5_P133.mzXML	734	Group3A	infected	DPI_50	LV_bottom	C5	P133	0.004651183
X734_Group3A_50dpi_LV_top_279_B_C5_P129.mzXML	734	Group3A	infected	DPI_50	LV_top	C5	P129	0
X734_Group3A_50dpi_RA_279_B_C5_P125.mzXML	734	Group3A	infected	DPI_50	RA	C5	P125	0.009475039
X734_Group3A_50dpi_RV_bottom_279_B_C5_P141.mzXML	734	Group3A	infected	DPI_50	RV_bottom	C5	P141	0.000836286
X734_Group3A_50dpi_RV_top_279_B_C5_P137.mzXML	734	Group3A	infected	DPI_50	RV_top	C5	P137	0.000850581
X735_Group3A_50dpi_LA_280_B_C6_P121.mzXML	735	Group3A	infected	DPI_50	LA	C6	P121	0.005682894
X735_Group3A_50dpi_LV_bottom_280_B_C6_P133.mzXML	735	Group3A	infected	DPI_50	LV_bottom	C6	P133	0
X735_Group3A_50dpi_LV_top_280_B_C6_P129.mzXML	735	Group3A	infected	DPI_50	LV_top	C6	P129	0.000365693
X735_Group3A_50dpi_RA_280_B_C6_P125.mzXML	735	Group3A	infected	DPI_50	RA	C6	P125	0.001799637
X735_Group3A_50dpi_RV_bottom_280_B_C6_P141.mzXML	735	Group3A	infected	DPI_50	RV_bottom	C6	P141	0.001816661
X735_Group3A_50dpi_RV_top_280_B_C6_P137.mzXML	735	Group3A	infected	DPI_50	RV_top	C6	P137	0.000221963
X736_Group3B_70dpi_LA_306_B_E8_P121.mzXML	736	Group3B	infected	DPI_75	LA	E8	P121	0.006256336
X736_Group3B_70dpi_LV_bottom_306_B_E8_P133.mzXML	736	Group3B	infected	DPI_75	LV_bottom	E8	P133	0.004706017
X736_Group3B_70dpi_LV_top_306_B_E8_P129.mzXML	736	Group3B	infected	DPI_75	LV_top	E8	P129	0.002428497
X736_Group3B_70dpi_RA_306_B_E8_P125.mzXML	736	Group3B	infected	DPI_75	RA	E8	P125	0.014472332
X736_Group3B_70dpi_RV_bottom_306_B_E8_P141.mzXML	736	Group3B	infected	DPI_75	RV_bottom	E8	P141	0.001238434
X736_Group3B_70dpi_RV_top_306_B_E8_P137.mzXML	736	Group3B	infected	DPI_75	RV_top	E8	P137	0.00093676
X737_Group3B_70dpi_LA_307_B_E9_P121.mzXML	737	Group3B	infected	DPI_75	LA	E9	P121	0.002656572
X737_Group3B_70dpi_LV_bottom_307_B_E9_P133.mzXML	737	Group3B	infected	DPI_75	LV_bottom	E9	P133	0.005143325
X737_Group3B_70dpi_LV_top_307_B_E9_P129.mzXML	737	Group3B	infected	DPI_75	LV_top	E9	P129	0.007383345
X737_Group3B_70dpi_RA_307_B_E9_P125.mzXML	737	Group3B	infected	DPI_75	RA	E9	P125	0.004101229
X737_Group3B_70dpi_RV_bottom_307_B_E9_P141.mzXML	737	Group3B	infected	DPI_75	RV_bottom	E9	P141	0.001675253
X737_Group3B_70dpi_RV_top_307_B_E9_P137.mzXML	737	Group3B	infected	DPI_75	RV_top	E9	P137	0.002227987
X738_Group3B_70dpi_LA_308_B_E10_P121.mzXML	738	Group3B	infected	DPI_75	LA	E10	P121	0.003692315
X738_Group3B_70dpi_LV_bottom_308_B_E10_P133.mzXML	738	Group3B	infected	DPI_75	LV_bottom	E10	P133	0.00358779
X738_Group3B_70dpi_LV_top_308_B_E10_P129.mzXML	738	Group3B	infected	DPI_75	LV_top	E10	P129	0.002304034
X738_Group3B_70dpi_RA_308_B_E10_P125.mzXML	738	Group3B	infected	DPI_75	RA	E10	P125	0.002765171
X738_Group3B_70dpi_RV_bottom_308_B_E10_P141.mzXML	738	Group3B	infected	DPI_75	RV_bottom	E10	P141	0.001797937
X738_Group3B_70dpi_RV_top_308_B_E10_P137.mzXML	738	Group3B	infected	DPI_75	RV_top	E10	P137	0.000606556
X739_Group3B_70dpi_LA_309_B_E11_P121.mzXML	739	Group3B	infected	DPI_75	LA	E11	P121	0.006533937
X739_Group3B_70dpi_LV_bottom_309_B_E11_P133.mzXML	739	Group3B	infected	DPI_75	LV_bottom	E11	P133	0.003407723
X739_Group3B_70dpi_LV_top_309_B_E11_P129.mzXML	739	Group3B	infected	DPI_75	LV_top	E11	P129	0.003734023
X739_Group3B_70dpi_RA_309_B_E11_P125.mzXML	739	Group3B	infected	DPI_75	RA	E11	P125	0.008763008
X739_Group3B_70dpi_RV_bottom_309_B_E11_P141.mzXML	739	Group3B	infected	DPI_75	RV_bottom	E11	P141	0.001914585
X739_Group3B_70dpi_RV_top_309_B_E11_P137.mzXML	739	Group3B	infected	DPI_75	RV_top	E11	P137	0.000775765
X740_Group3B_70dpi_LA_310_B_E12_P121.mzXML	740	Group3B	infected	DPI_75	LA	E12	P121	0.001987805
X740_Group3B_70dpi_LV_bottom_310_B_E12_P133.mzXML	740	Group3B	infected	DPI_75	LV_bottom	E12	P133	0.004276884
X740_Group3B_70dpi_LV_top_310_B_E12_P129.mzXML	740	Group3B	infected	DPI_75	LV_top	E12	P129	0.003975477
X740_Group3B_70dpi_RA_310_B_E12_P125.mzXML	740	Group3B	infected	DPI_75	RA	E12	P125	0.010439662
X740_Group3B_70dpi_RV_bottom_310_B_E12_P141.mzXML	740	Group3B	infected	DPI_75	RV_bottom	E12	P141	0.002468691
X740_Group3B_70dpi_RV_top_310_B_E12_P137.mzXML	740	Group3B	infected	DPI_75	RV_top	E12	P137	0.001316925
X751_Group3E_142dpi_LA_226_G_F6_P120.mzXML	751	Group3E	infected	DPI_142	LA	F6	P120	0.001623204
X751_Group3E_142dpi_LV_bottom_226_G_F6_P132.mzXML	751	Group3E	infected	DPI_142	LV_bottom	F6	P132	0.001465284
X751_Group3E_142dpi_LV_top_226_G_F6_P128.mzXML	751	Group3E	infected	DPI_142	LV_top	F6	P128	0.005862788
X751_Group3E_142dpi_RA_226_G_F6_P124.mzXML	751	Group3E	infected	DPI_142	RA	F6	P124	0.011338511
X751_Group3E_142dpi_RV_bottom_226_G_F6_P140.mzXML	751	Group3E	infected	DPI_142	RV_bottom	F6	P140	0.000346352
X751_Group3E_142dpi_RV_top_226_G_F6_P136.mzXML	751	Group3E	infected	DPI_142	RV_top	F6	P136	0.00284146
X752_Group3E_142dpi_LA_227_G_F7_P120.mzXML	752	Group3E	infected	DPI_142	LA	F7	P120	0.001531886
X752_Group3E_142dpi_LV_bottom_227_G_F7_P132.mzXML	752	Group3E	infected	DPI_142	LV_bottom	F7	P132	0.000633482
X752_Group3E_142dpi_LV_top_227_G_F7_P128.mzXML	752	Group3E	infected	DPI_142	LV_top	F7	P128	0.008955573
X752_Group3E_142dpi_RA_227_G_F7_P124.mzXML	752	Group3E	infected	DPI_142	RA	F7	P124	0.004311037
X752_Group3E_142dpi_RV_bottom_227_G_F7_P140.mzXML	752	Group3E	infected	DPI_142	RV_bottom	F7	P140	0.000161167
X752_Group3E_142dpi_RV_top_227_G_F7_P136.mzXML	752	Group3E	infected	DPI_142	RV_top	F7	P136	0.000664903
X753_Group3E_142dpi_LA_228_G_F8_P120.mzXML	753	Group3E	infected	DPI_142	LA	F8	P120	0.000608053
X753_Group3E_142dpi_LV_bottom_228_G_F8_P132.mzXML	753	Group3E	infected	DPI_142	LV_bottom	F8	P132	0.001289179
X753_Group3E_142dpi_LV_top_228_G_F8_P128.mzXML	753	Group3E	infected	DPI_142	LV_top	F8	P128	0.004807144
X753_Group3E_142dpi_RA_228_G_F8_P124.mzXML	753	Group3E	infected	DPI_142	RA	F8	P124	0.001433183
X753_Group3E_142dpi_RV_bottom_228_G_F8_P140.mzXML	753	Group3E	infected	DPI_142	RV_bottom	F8	P140	0.000440472
X753_Group3E_142dpi_RV_top_228_G_F8_P136.mzXML	753	Group3E	infected	DPI_142	RV_top	F8	P136	0.00109501
X754_Group3E_142dpi_LA_229_G_F9_P120.mzXML	754	Group3E	infected	DPI_142	LA	F9	P120	0.00069218
X754_Group3E_142dpi_LV_bottom_229_G_F9_P132.mzXML	754	Group3E	infected	DPI_142	LV_bottom	F9	P132	0.000731768
X754_Group3E_142dpi_LV_top_229_G_F9_P128.mzXML	754	Group3E	infected	DPI_142	LV_top	F9	P128	0.006608647
X754_Group3E_142dpi_RA_229_G_F9_P124.mzXML	754	Group3E	infected	DPI_142	RA	F9	P124	0.000830768
X754_Group3E_142dpi_RV_bottom_229_G_F9_P140.mzXML	754	Group3E	infected	DPI_142	RV_bottom	F9	P140	0.000240445
X754_Group3E_142dpi_RV_top_229_G_F9_P136.mzXML	754	Group3E	infected	DPI_142	RV_top	F9	P136	0.00038439
X755_Group3E_142dpi_LA_230_G_F10_P120.mzXML	755	Group3E	infected	DPI_142	LA	F10	P120	0.000634235
X755_Group3E_142dpi_LV_bottom_230_G_F10_P132.mzXML	755	Group3E	infected	DPI_142	LV_bottom	F10	P132	0.000953232
X755_Group3E_142dpi_LV_top_230_G_F10_P128.mzXML	755	Group3E	infected	DPI_142	LV_top	F10	P128	0.002100443
X755_Group3E_142dpi_RA_230_G_F10_P124.mzXML	755	Group3E	infected	DPI_142	RA	F10	P124	0.005090592
X755_Group3E_142dpi_RV_bottom_230_G_F10_P140.mzXML	755	Group3E	infected	DPI_142	RV_bottom	F10	P140	0.009911927
X755_Group3E_142dpi_RV_top_230_G_F10_P136.mzXML	755	Group3E	infected	DPI_142	RV_top	F10	P136	0.000501509
