# Supplementary material for: Localized cardiac small molecule trajectories and persistent chemical sequelae in experimental Chagas disease
Source: Nat Commun. 2023 Oct 25;14:6769. doi: 10.1038/s41467-023-42247-w (PMC10600178; doi:10.1038/s41467-023-42247-w)
Supplement: Supplementary file 8 — Source data [file 41467_2023_42247_MOESM8_ESM.zip › source-data/Supplementary_Figure_29/Supplementary_Figure_29.csv]

filename	MouseID	Treatmentgroup	status	DPI	organ	well_position	plate	mass_500
X501_Group1A_50dpi_LA_251_B_A1_P121.mzXML	501	Group1A	naive	DPI_50	LA	A1	P121	0.00762
X501_Group1A_50dpi_LV_bottom_251_B_A1_P133.mzXML	501	Group1A	naive	DPI_50	LV_bottom	A1	P133	0.003479303
X501_Group1A_50dpi_LV_top_251_B_A1_P129.mzXML	501	Group1A	naive	DPI_50	LV_top	A1	P129	0.020465031
X501_Group1A_50dpi_RA_251_B_A1_P125.mzXML	501	Group1A	naive	DPI_50	RA	A1	P125	0.005112843
X501_Group1A_50dpi_RV_bottom_251_B_A1_P141.mzXML	501	Group1A	naive	DPI_50	RV_bottom	A1	P141	0.005796944
X501_Group1A_50dpi_RV_top_251_B_A1_P137.mzXML	501	Group1A	naive	DPI_50	RV_top	A1	P137	0.003880256
X502_Group1A_50dpi_LA_252_B_A2_P121.mzXML	502	Group1A	naive	DPI_50	LA	A2	P121	0.007778374
X502_Group1A_50dpi_LV_bottom_252_B_A2_P133.mzXML	502	Group1A	naive	DPI_50	LV_bottom	A2	P133	0.005721087
X502_Group1A_50dpi_LV_top_252_B_A2_P129.mzXML	502	Group1A	naive	DPI_50	LV_top	A2	P129	0.020920025
X502_Group1A_50dpi_RA_252_B_A2_P125.mzXML	502	Group1A	naive	DPI_50	RA	A2	P125	0.00753
X502_Group1A_50dpi_RV_bottom_252_B_A2_P141.mzXML	502	Group1A	naive	DPI_50	RV_bottom	A2	P141	0.010414469
X502_Group1A_50dpi_RV_top_252_B_A2_P137.mzXML	502	Group1A	naive	DPI_50	RV_top	A2	P137	0.005265772
X503_Group1A_50dpi_LA_253_B_A3_P121.mzXML	503	Group1A	naive	DPI_50	LA	A3	P121	0.00948
X503_Group1A_50dpi_LV_bottom_253_B_A3_P133.mzXML	503	Group1A	naive	DPI_50	LV_bottom	A3	P133	0.007977204
X503_Group1A_50dpi_LV_top_253_B_A3_P129.mzXML	503	Group1A	naive	DPI_50	LV_top	A3	P129	0.020755847
X503_Group1A_50dpi_RA_253_B_A3_P125.mzXML	503	Group1A	naive	DPI_50	RA	A3	P125	0.002284202
X503_Group1A_50dpi_RV_bottom_253_B_A3_P141.mzXML	503	Group1A	naive	DPI_50	RV_bottom	A3	P141	0.004602643
X503_Group1A_50dpi_RV_top_253_B_A3_P137.mzXML	503	Group1A	naive	DPI_50	RV_top	A3	P137	0.005218108
X504_Group1A_50dpi_LA_254_B_A4_P121.mzXML	504	Group1A	naive	DPI_50	LA	A4	P121	0.0053
X504_Group1A_50dpi_LV_bottom_254_B_A4_P133.mzXML	504	Group1A	naive	DPI_50	LV_bottom	A4	P133	0.008975679
X504_Group1A_50dpi_LV_top_254_B_A4_P129.mzXML	504	Group1A	naive	DPI_50	LV_top	A4	P129	0.020915855
X504_Group1A_50dpi_RA_254_B_A4_P125.mzXML	504	Group1A	naive	DPI_50	RA	A4	P125	0.003449213
X504_Group1A_50dpi_RV_bottom_254_B_A4_P141.mzXML	504	Group1A	naive	DPI_50	RV_bottom	A4	P141	0.003703104
X504_Group1A_50dpi_RV_top_254_B_A4_P137.mzXML	504	Group1A	naive	DPI_50	RV_top	A4	P137	0.003351871
X505_Group1A_50dpi_LA_255_B_A5_P121.mzXML	505	Group1A	naive	DPI_50	LA	A5	P121	0.00962
X505_Group1A_50dpi_LV_bottom_255_B_A5_P133.mzXML	505	Group1A	naive	DPI_50	LV_bottom	A5	P133	0.00815
X505_Group1A_50dpi_LV_top_255_B_A5_P129.mzXML	505	Group1A	naive	DPI_50	LV_top	A5	P129	0.019777644
X505_Group1A_50dpi_RA_255_B_A5_P125.mzXML	505	Group1A	naive	DPI_50	RA	A5	P125	0.002946007
X505_Group1A_50dpi_RV_bottom_255_B_A5_P141.mzXML	505	Group1A	naive	DPI_50	RV_bottom	A5	P141	0.00328344
X505_Group1A_50dpi_RV_top_255_B_A5_P137.mzXML	505	Group1A	naive	DPI_50	RV_top	A5	P137	0.003870088
X506_Group1B_70dpi_LA_281_B_C7_P121.mzXML	506	Group1B	naive	DPI_75	LA	C7	P121	0.012088528
X506_Group1B_70dpi_LV_bottom_281_B_C7_P133.mzXML	506	Group1B	naive	DPI_75	LV_bottom	C7	P133	0.005542089
X506_Group1B_70dpi_LV_top_281_B_C7_P129.mzXML	506	Group1B	naive	DPI_75	LV_top	C7	P129	0.017993843
X506_Group1B_70dpi_RA_281_B_C7_P125.mzXML	506	Group1B	naive	DPI_75	RA	C7	P125	0.003228752
X506_Group1B_70dpi_RV_bottom_281_B_C7_P141.mzXML	506	Group1B	naive	DPI_75	RV_bottom	C7	P141	0.00229
X506_Group1B_70dpi_RV_top_281_B_C7_P137.mzXML	506	Group1B	naive	DPI_75	RV_top	C7	P137	0.00331568
X507_Group1B_70dpi_LA_282_B_C8_P121.mzXML	507	Group1B	naive	DPI_75	LA	C8	P121	0.00717016
X507_Group1B_70dpi_LV_bottom_282_B_C8_P133.mzXML	507	Group1B	naive	DPI_75	LV_bottom	C8	P133	0.004964885
X507_Group1B_70dpi_LV_top_282_B_C8_P129.mzXML	507	Group1B	naive	DPI_75	LV_top	C8	P129	0.011522234
X507_Group1B_70dpi_RA_282_B_C8_P125.mzXML	507	Group1B	naive	DPI_75	RA	C8	P125	0.00127407
X507_Group1B_70dpi_RV_bottom_282_B_C8_P141.mzXML	507	Group1B	naive	DPI_75	RV_bottom	C8	P141	0.002120632
X507_Group1B_70dpi_RV_top_282_B_C8_P137.mzXML	507	Group1B	naive	DPI_75	RV_top	C8	P137	0.002105935
X508_Group1B_70dpi_LA_283_B_C9_P121.mzXML	508	Group1B	naive	DPI_75	LA	C9	P121	0.00488
X508_Group1B_70dpi_LV_bottom_283_B_C9_P133.mzXML	508	Group1B	naive	DPI_75	LV_bottom	C9	P133	0.007126133
X508_Group1B_70dpi_LV_top_283_B_C9_P129.mzXML	508	Group1B	naive	DPI_75	LV_top	C9	P129	0.004212732
X508_Group1B_70dpi_RA_283_B_C9_P125.mzXML	508	Group1B	naive	DPI_75	RA	C9	P125	0.006010626
X508_Group1B_70dpi_RV_bottom_283_B_C9_P141.mzXML	508	Group1B	naive	DPI_75	RV_bottom	C9	P141	0.002573423
X508_Group1B_70dpi_RV_top_283_B_C9_P137.mzXML	508	Group1B	naive	DPI_75	RV_top	C9	P137	0.002903224
X509_Group1B_70dpi_LA_284_B_C10_P121.mzXML	509	Group1B	naive	DPI_75	LA	C10	P121	0.0104
X509_Group1B_70dpi_LV_bottom_284_B_C10_P133.mzXML	509	Group1B	naive	DPI_75	LV_bottom	C10	P133	0.001404994
X509_Group1B_70dpi_LV_top_284_B_C10_P129.mzXML	509	Group1B	naive	DPI_75	LV_top	C10	P129	0.0147
X509_Group1B_70dpi_RA_284_B_C10_P125.mzXML	509	Group1B	naive	DPI_75	RA	C10	P125	0.006497116
X509_Group1B_70dpi_RV_bottom_284_B_C10_P141.mzXML	509	Group1B	naive	DPI_75	RV_bottom	C10	P141	0.003110937
X509_Group1B_70dpi_RV_top_284_B_C10_P137.mzXML	509	Group1B	naive	DPI_75	RV_top	C10	P137	0.002613035
X510_Group1B_70dpi_LA_285_B_C11_P121.mzXML	510	Group1B	naive	DPI_75	LA	C11	P121	0.004776248
X510_Group1B_70dpi_LV_bottom_285_B_C11_P133.mzXML	510	Group1B	naive	DPI_75	LV_bottom	C11	P133	0.00258
X510_Group1B_70dpi_LV_top_285_B_C11_P129.mzXML	510	Group1B	naive	DPI_75	LV_top	C11	P129	0.016169402
X510_Group1B_70dpi_RA_285_B_C11_P125.mzXML	510	Group1B	naive	DPI_75	RA	C11	P125	0.00309
X510_Group1B_70dpi_RV_bottom_285_B_C11_P141.mzXML	510	Group1B	naive	DPI_75	RV_bottom	C11	P141	0.003317637
X510_Group1B_70dpi_RV_top_285_B_C11_P137.mzXML	510	Group1B	naive	DPI_75	RV_top	C11	P137	0.002137601
X511_Group1C_142dpi_LA_161_G_A1_P120.mzXML	511	Group1C	naive	DPI_142	LA	A1	P120	0.002490702
X511_Group1C_142dpi_LV_bottom_161_G_A1_P132.mzXML	511	Group1C	naive	DPI_142	LV_bottom	A1	P132	0.006808896
X511_Group1C_142dpi_LV_top_161_G_A1_P128.mzXML	511	Group1C	naive	DPI_142	LV_top	A1	P128	0.027445968
X511_Group1C_142dpi_RA_161_G_A1_P124.mzXML	511	Group1C	naive	DPI_142	RA	A1	P124	0.003736275
X511_Group1C_142dpi_RV_bottom_161_G_A1_P140.mzXML	511	Group1C	naive	DPI_142	RV_bottom	A1	P140	0.001992138
X511_Group1C_142dpi_RV_top_161_G_A1_P136.mzXML	511	Group1C	naive	DPI_142	RV_top	A1	P136	0.002178443
X512_Group1C_142dpi_LA_162_G_A2_P120.mzXML	512	Group1C	naive	DPI_142	LA	A2	P120	0.001827962
X512_Group1C_142dpi_LV_bottom_162_G_A2_P132.mzXML	512	Group1C	naive	DPI_142	LV_bottom	A2	P132	0.00501
X512_Group1C_142dpi_LV_top_162_G_A2_P128.mzXML	512	Group1C	naive	DPI_142	LV_top	A2	P128	0.027412065
X512_Group1C_142dpi_RA_162_G_A2_P124.mzXML	512	Group1C	naive	DPI_142	RA	A2	P124	0.00722
X512_Group1C_142dpi_RV_bottom_162_G_A2_P140.mzXML	512	Group1C	naive	DPI_142	RV_bottom	A2	P140	0.003579901
X512_Group1C_142dpi_RV_top_162_G_A2_P136.mzXML	512	Group1C	naive	DPI_142	RV_top	A2	P136	0.002042879
X513_Group1C_142dpi_LA_163_G_A3_P120.mzXML	513	Group1C	naive	DPI_142	LA	A3	P120	0.001031656
X513_Group1C_142dpi_LV_bottom_163_G_A3_P132.mzXML	513	Group1C	naive	DPI_142	LV_bottom	A3	P132	0.00469
X513_Group1C_142dpi_LV_top_163_G_A3_P128.mzXML	513	Group1C	naive	DPI_142	LV_top	A3	P128	0.03699675
X513_Group1C_142dpi_RA_163_G_A3_P124.mzXML	513	Group1C	naive	DPI_142	RA	A3	P124	0.00681
X513_Group1C_142dpi_RV_bottom_163_G_A3_P140.mzXML	513	Group1C	naive	DPI_142	RV_bottom	A3	P140	0.002431946
X513_Group1C_142dpi_RV_top_163_G_A3_P136.mzXML	513	Group1C	naive	DPI_142	RV_top	A3	P136	0.002407532
X514_Group1C_142dpi_LA_164_G_A4_P120.mzXML	514	Group1C	naive	DPI_142	LA	A4	P120	0.002679198
X514_Group1C_142dpi_LV_bottom_164_G_A4_P132.mzXML	514	Group1C	naive	DPI_142	LV_bottom	A4	P132	0.00334
X514_Group1C_142dpi_LV_top_164_G_A4_P128.mzXML	514	Group1C	naive	DPI_142	LV_top	A4	P128	0.018650592
X514_Group1C_142dpi_RA_164_G_A4_P124.mzXML	514	Group1C	naive	DPI_142	RA	A4	P124	0.004333828
X514_Group1C_142dpi_RV_bottom_164_G_A4_P140.mzXML	514	Group1C	naive	DPI_142	RV_bottom	A4	P140	0.003336661
X514_Group1C_142dpi_RV_top_164_G_A4_P136.mzXML	514	Group1C	naive	DPI_142	RV_top	A4	P136	0.002019899
X515_Group1C_142dpi_LA_165_G_A5_P120.mzXML	515	Group1C	naive	DPI_142	LA	A5	P120	0.002742174
X515_Group1C_142dpi_LV_bottom_165_G_A5_P132.mzXML	515	Group1C	naive	DPI_142	LV_bottom	A5	P132	0.005882812
X515_Group1C_142dpi_LV_top_165_G_A5_P128.mzXML	515	Group1C	naive	DPI_142	LV_top	A5	P128	0.034749768
X515_Group1C_142dpi_RA_165_G_A5_P124.mzXML	515	Group1C	naive	DPI_142	RA	A5	P124	0.00266
X515_Group1C_142dpi_RV_bottom_165_G_A5_P140.mzXML	515	Group1C	naive	DPI_142	RV_bottom	A5	P140	0.004155339
X515_Group1C_142dpi_RV_top_165_G_A5_P136.mzXML	515	Group1C	naive	DPI_142	RV_top	A5	P136	0.002727735
X521_Group1A_50dpi_LA_256_B_A6_P121.mzXML	521	Group1A	naive	DPI_50	LA	A6	P121	0.00741
X521_Group1A_50dpi_LV_bottom_256_B_A6_P133.mzXML	521	Group1A	naive	DPI_50	LV_bottom	A6	P133	0.007589209
X521_Group1A_50dpi_LV_top_256_B_A6_P129.mzXML	521	Group1A	naive	DPI_50	LV_top	A6	P129	0.022
X521_Group1A_50dpi_RA_256_B_A6_P125.mzXML	521	Group1A	naive	DPI_50	RA	A6	P125	0.002598417
X521_Group1A_50dpi_RV_bottom_256_B_A6_P141.mzXML	521	Group1A	naive	DPI_50	RV_bottom	A6	P141	0.003342968
X521_Group1A_50dpi_RV_top_256_B_A6_P137.mzXML	521	Group1A	naive	DPI_50	RV_top	A6	P137	0.001880512
X522_Group1A_50dpi_LA_257_B_A7_P121.mzXML	522	Group1A	naive	DPI_50	LA	A7	P121	0.0112
X522_Group1A_50dpi_LV_bottom_257_B_A7_P133.mzXML	522	Group1A	naive	DPI_50	LV_bottom	A7	P133	0.001777322
X522_Group1A_50dpi_LV_top_257_B_A7_P129.mzXML	522	Group1A	naive	DPI_50	LV_top	A7	P129	0.020976748
X522_Group1A_50dpi_RA_257_B_A7_P125.mzXML	522	Group1A	naive	DPI_50	RA	A7	P125	0.00289
X522_Group1A_50dpi_RV_bottom_257_B_A7_P141.mzXML	522	Group1A	naive	DPI_50	RV_bottom	A7	P141	0.002616693
X522_Group1A_50dpi_RV_top_257_B_A7_P137.mzXML	522	Group1A	naive	DPI_50	RV_top	A7	P137	0.003885629
X523_Group1A_50dpi_LA_258_B_A8_P121.mzXML	523	Group1A	naive	DPI_50	LA	A8	P121	0.00832
X523_Group1A_50dpi_LV_bottom_258_B_A8_P133.mzXML	523	Group1A	naive	DPI_50	LV_bottom	A8	P133	0.0108
X523_Group1A_50dpi_LV_top_258_B_A8_P129.mzXML	523	Group1A	naive	DPI_50	LV_top	A8	P129	0.026323195
X523_Group1A_50dpi_RA_258_B_A8_P125.mzXML	523	Group1A	naive	DPI_50	RA	A8	P125	0.004933557
X523_Group1A_50dpi_RV_bottom_258_B_A8_P141.mzXML	523	Group1A	naive	DPI_50	RV_bottom	A8	P141	0.005757983
X523_Group1A_50dpi_RV_top_258_B_A8_P137.mzXML	523	Group1A	naive	DPI_50	RV_top	A8	P137	0.001730134
X524_Group1A_50dpi_LA_259_B_A9_P121.mzXML	524	Group1A	naive	DPI_50	LA	A9	P121	0.00649
X524_Group1A_50dpi_LV_bottom_259_B_A9_P133.mzXML	524	Group1A	naive	DPI_50	LV_bottom	A9	P133	0.00886
X524_Group1A_50dpi_LV_top_259_B_A9_P129.mzXML	524	Group1A	naive	DPI_50	LV_top	A9	P129	0.022121349
X524_Group1A_50dpi_RA_259_B_A9_P125.mzXML	524	Group1A	naive	DPI_50	RA	A9	P125	0.00302
X524_Group1A_50dpi_RV_bottom_259_B_A9_P141.mzXML	524	Group1A	naive	DPI_50	RV_bottom	A9	P141	0.007541047
X524_Group1A_50dpi_RV_top_259_B_A9_P137.mzXML	524	Group1A	naive	DPI_50	RV_top	A9	P137	0.003334185
X525_Group1A_50dpi_LA_260_B_A10_P121.mzXML	525	Group1A	naive	DPI_50	LA	A10	P121	0.003621433
X525_Group1A_50dpi_LV_bottom_260_B_A10_P133.mzXML	525	Group1A	naive	DPI_50	LV_bottom	A10	P133	0.0104365
X525_Group1A_50dpi_LV_top_260_B_A10_P129.mzXML	525	Group1A	naive	DPI_50	LV_top	A10	P129	0.0166
X525_Group1A_50dpi_RA_260_B_A10_P125.mzXML	525	Group1A	naive	DPI_50	RA	A10	P125	0.003414049
X525_Group1A_50dpi_RV_bottom_260_B_A10_P141.mzXML	525	Group1A	naive	DPI_50	RV_bottom	A10	P141	0.003375368
X525_Group1A_50dpi_RV_top_260_B_A10_P137.mzXML	525	Group1A	naive	DPI_50	RV_top	A10	P137	0.004240226
X526_Group1B_70dpi_LA_286_B_C12_P121.mzXML	526	Group1B	naive	DPI_75	LA	C12	P121	0.0107
X526_Group1B_70dpi_LV_bottom_286_B_C12_P133.mzXML	526	Group1B	naive	DPI_75	LV_bottom	C12	P133	0.00558
X526_Group1B_70dpi_LV_top_286_B_C12_P129.mzXML	526	Group1B	naive	DPI_75	LV_top	C12	P129	0.012069876
X526_Group1B_70dpi_RA_286_B_C12_P125.mzXML	526	Group1B	naive	DPI_75	RA	C12	P125	0.006938287
X526_Group1B_70dpi_RV_bottom_286_B_C12_P141.mzXML	526	Group1B	naive	DPI_75	RV_bottom	C12	P141	0.006711703
X526_Group1B_70dpi_RV_top_286_B_C12_P137.mzXML	526	Group1B	naive	DPI_75	RV_top	C12	P137	0.002630015
X527_Group1B_70dpi_LA_287_B_D1_P121.mzXML	527	Group1B	naive	DPI_75	LA	D1	P121	0.009382154
X527_Group1B_70dpi_LV_bottom_287_B_D1_P133.mzXML	527	Group1B	naive	DPI_75	LV_bottom	D1	P133	0.00849
X527_Group1B_70dpi_LV_top_287_B_D1_P129.mzXML	527	Group1B	naive	DPI_75	LV_top	D1	P129	0.024339766
X527_Group1B_70dpi_RA_287_B_D1_P125.mzXML	527	Group1B	naive	DPI_75	RA	D1	P125	0.001938547
X527_Group1B_70dpi_RV_bottom_287_B_D1_P141.mzXML	527	Group1B	naive	DPI_75	RV_bottom	D1	P141	0.002724622
X527_Group1B_70dpi_RV_top_287_B_D1_P137.mzXML	527	Group1B	naive	DPI_75	RV_top	D1	P137	0.007290795
X528_Group1B_70dpi_LA_288_B_D2_P121.mzXML	528	Group1B	naive	DPI_75	LA	D2	P121	0.00952
X528_Group1B_70dpi_LV_bottom_288_B_D2_P133.mzXML	528	Group1B	naive	DPI_75	LV_bottom	D2	P133	0.00519
X528_Group1B_70dpi_LV_top_288_B_D2_P129.mzXML	528	Group1B	naive	DPI_75	LV_top	D2	P129	0.016680849
X528_Group1B_70dpi_RA_288_B_D2_P125.mzXML	528	Group1B	naive	DPI_75	RA	D2	P125	0.008516537
X528_Group1B_70dpi_RV_bottom_288_B_D2_P141.mzXML	528	Group1B	naive	DPI_75	RV_bottom	D2	P141	0.00414972
X528_Group1B_70dpi_RV_top_288_B_D2_P137.mzXML	528	Group1B	naive	DPI_75	RV_top	D2	P137	0.002750592
X529_Group1B_70dpi_LA_289_B_D3_P121.mzXML	529	Group1B	naive	DPI_75	LA	D3	P121	0.008079056
X529_Group1B_70dpi_LV_bottom_289_B_D3_P133.mzXML	529	Group1B	naive	DPI_75	LV_bottom	D3	P133	0.005394035
X529_Group1B_70dpi_LV_top_289_B_D3_P129.mzXML	529	Group1B	naive	DPI_75	LV_top	D3	P129	0.0135
X529_Group1B_70dpi_RA_289_B_D3_P125.mzXML	529	Group1B	naive	DPI_75	RA	D3	P125	0.00412
X529_Group1B_70dpi_RV_bottom_289_B_D3_P141.mzXML	529	Group1B	naive	DPI_75	RV_bottom	D3	P141	0.003278056
X529_Group1B_70dpi_RV_top_289_B_D3_P137.mzXML	529	Group1B	naive	DPI_75	RV_top	D3	P137	0.002295345
X530_Group1B_70dpi_LA_290_B_D4_P121.mzXML	530	Group1B	naive	DPI_75	LA	D4	P121	0.0076
X530_Group1B_70dpi_LV_bottom_290_B_D4_P133.mzXML	530	Group1B	naive	DPI_75	LV_bottom	D4	P133	0.00667
X530_Group1B_70dpi_LV_top_290_B_D4_P129.mzXML	530	Group1B	naive	DPI_75	LV_top	D4	P129	0.02060195
X530_Group1B_70dpi_RA_290_B_D4_P125.mzXML	530	Group1B	naive	DPI_75	RA	D4	P125	0.00505707
X530_Group1B_70dpi_RV_bottom_290_B_D4_P141.mzXML	530	Group1B	naive	DPI_75	RV_bottom	D4	P141	0.002651653
X530_Group1B_70dpi_RV_top_290_B_D4_P137.mzXML	530	Group1B	naive	DPI_75	RV_top	D4	P137	0.003692771
X531_Group1C_142dpi_LA_166_G_A6_P120.mzXML	531	Group1C	naive	DPI_142	LA	A6	P120	0.001621899
X531_Group1C_142dpi_LV_bottom_166_G_A6_P132.mzXML	531	Group1C	naive	DPI_142	LV_bottom	A6	P132	0.00326
X531_Group1C_142dpi_LV_top_166_G_A6_P128.mzXML	531	Group1C	naive	DPI_142	LV_top	A6	P128	0.031136552
X531_Group1C_142dpi_RA_166_G_A6_P124.mzXML	531	Group1C	naive	DPI_142	RA	A6	P124	0.00947
X531_Group1C_142dpi_RV_bottom_166_G_A6_P140.mzXML	531	Group1C	naive	DPI_142	RV_bottom	A6	P140	0.004626188
X531_Group1C_142dpi_RV_top_166_G_A6_P136.mzXML	531	Group1C	naive	DPI_142	RV_top	A6	P136	0.000965296
X532_Group1C_142dpi_LA_167_G_A7_P120.mzXML	532	Group1C	naive	DPI_142	LA	A7	P120	0.001894215
X532_Group1C_142dpi_LV_bottom_167_G_A7_P132.mzXML	532	Group1C	naive	DPI_142	LV_bottom	A7	P132	0.004772157
X532_Group1C_142dpi_LV_top_167_G_A7_P128.mzXML	532	Group1C	naive	DPI_142	LV_top	A7	P128	0.022187879
X532_Group1C_142dpi_RA_167_G_A7_P124.mzXML	532	Group1C	naive	DPI_142	RA	A7	P124	0.011335882
X532_Group1C_142dpi_RV_bottom_167_G_A7_P140.mzXML	532	Group1C	naive	DPI_142	RV_bottom	A7	P140	0.002749717
X532_Group1C_142dpi_RV_top_167_G_A7_P136.mzXML	532	Group1C	naive	DPI_142	RV_top	A7	P136	0.00121312
X533_Group1C_142dpi_LA_168_G_A8_P120.mzXML	533	Group1C	naive	DPI_142	LA	A8	P120	0.000824168
X533_Group1C_142dpi_LV_bottom_168_G_A8_P132.mzXML	533	Group1C	naive	DPI_142	LV_bottom	A8	P132	0.00542
X533_Group1C_142dpi_LV_top_168_G_A8_P128.mzXML	533	Group1C	naive	DPI_142	LV_top	A8	P128	0.032161322
X533_Group1C_142dpi_RA_168_G_A8_P124.mzXML	533	Group1C	naive	DPI_142	RA	A8	P124	0.00474
X533_Group1C_142dpi_RV_bottom_168_G_A8_P140.mzXML	533	Group1C	naive	DPI_142	RV_bottom	A8	P140	0.002792147
X533_Group1C_142dpi_RV_top_168_G_A8_P136.mzXML	533	Group1C	naive	DPI_142	RV_top	A8	P136	0.001532144
X534_Group1C_142dpi_LA_169_G_A9_P120.mzXML	534	Group1C	naive	DPI_142	LA	A9	P120	0.002097561
X534_Group1C_142dpi_LV_bottom_169_G_A9_P132.mzXML	534	Group1C	naive	DPI_142	LV_bottom	A9	P132	0.004293131
X534_Group1C_142dpi_LV_top_169_G_A9_P128.mzXML	534	Group1C	naive	DPI_142	LV_top	A9	P128	0.021174059
X534_Group1C_142dpi_RA_169_G_A9_P124.mzXML	534	Group1C	naive	DPI_142	RA	A9	P124	0.0115363
X534_Group1C_142dpi_RV_bottom_169_G_A9_P140.mzXML	534	Group1C	naive	DPI_142	RV_bottom	A9	P140	0.004707539
X534_Group1C_142dpi_RV_top_169_G_A9_P136.mzXML	534	Group1C	naive	DPI_142	RV_top	A9	P136	0.004464137
X535_Group1C_142dpi_LA_170_G_A10_P120.mzXML	535	Group1C	naive	DPI_142	LA	A10	P120	0.002011549
X535_Group1C_142dpi_LV_bottom_170_G_A10_P132.mzXML	535	Group1C	naive	DPI_142	LV_bottom	A10	P132	0.004582205
X535_Group1C_142dpi_LV_top_170_G_A10_P128.mzXML	535	Group1C	naive	DPI_142	LV_top	A10	P128	0.018638456
X535_Group1C_142dpi_RA_170_G_A10_P124.mzXML	535	Group1C	naive	DPI_142	RA	A10	P124	0.002895742
X535_Group1C_142dpi_RV_bottom_170_G_A10_P140.mzXML	535	Group1C	naive	DPI_142	RV_bottom	A10	P140	0.003617499
X535_Group1C_142dpi_RV_top_170_G_A10_P136.mzXML	535	Group1C	naive	DPI_142	RV_top	A10	P136	0.001584317
X541_Group1A_50dpi_LA_261_B_A11_P121.mzXML	541	Group1A	naive	DPI_50	LA	A11	P121	0.00962
X541_Group1A_50dpi_LV_bottom_261_B_A11_P133.mzXML	541	Group1A	naive	DPI_50	LV_bottom	A11	P133	0.00874
X541_Group1A_50dpi_LV_top_261_B_A11_P129.mzXML	541	Group1A	naive	DPI_50	LV_top	A11	P129	0.010782801
X541_Group1A_50dpi_RA_261_B_A11_P125.mzXML	541	Group1A	naive	DPI_50	RA	A11	P125	0.00346
X541_Group1A_50dpi_RV_bottom_261_B_A11_P141.mzXML	541	Group1A	naive	DPI_50	RV_bottom	A11	P141	0.005218858
X541_Group1A_50dpi_RV_top_261_B_A11_P137.mzXML	541	Group1A	naive	DPI_50	RV_top	A11	P137	0.005803087
X542_Group1A_50dpi_LA_262_B_A12_P121.mzXML	542	Group1A	naive	DPI_50	LA	A12	P121	0.00886
X542_Group1A_50dpi_LV_bottom_262_B_A12_P133.mzXML	542	Group1A	naive	DPI_50	LV_bottom	A12	P133	0.00691
X542_Group1A_50dpi_LV_top_262_B_A12_P129.mzXML	542	Group1A	naive	DPI_50	LV_top	A12	P129	0.022836134
X542_Group1A_50dpi_RA_262_B_A12_P125.mzXML	542	Group1A	naive	DPI_50	RA	A12	P125	0.009151301
X542_Group1A_50dpi_RV_bottom_262_B_A12_P141.mzXML	542	Group1A	naive	DPI_50	RV_bottom	A12	P141	0.004966668
X542_Group1A_50dpi_RV_top_262_B_A12_P137.mzXML	542	Group1A	naive	DPI_50	RV_top	A12	P137	0.004359884
X543_Group1A_50dpi_LA_263_B_B1_P121.mzXML	543	Group1A	naive	DPI_50	LA	B1	P121	0.00425
X543_Group1A_50dpi_LV_bottom_263_B_B1_P133.mzXML	543	Group1A	naive	DPI_50	LV_bottom	B1	P133	0.00158723
X543_Group1A_50dpi_LV_top_263_B_B1_P129.mzXML	543	Group1A	naive	DPI_50	LV_top	B1	P129	0.022760576
X543_Group1A_50dpi_RA_263_B_B1_P125.mzXML	543	Group1A	naive	DPI_50	RA	B1	P125	0.0077888
X543_Group1A_50dpi_RV_bottom_263_B_B1_P141.mzXML	543	Group1A	naive	DPI_50	RV_bottom	B1	P141	0.005998015
X543_Group1A_50dpi_RV_top_263_B_B1_P137.mzXML	543	Group1A	naive	DPI_50	RV_top	B1	P137	0.004164789
X544_Group1A_50dpi_LA_264_B_B2_P121.mzXML	544	Group1A	naive	DPI_50	LA	B2	P121	0.00667
X544_Group1A_50dpi_LV_bottom_264_B_B2_P133.mzXML	544	Group1A	naive	DPI_50	LV_bottom	B2	P133	0.008114243
X544_Group1A_50dpi_LV_top_264_B_B2_P129.mzXML	544	Group1A	naive	DPI_50	LV_top	B2	P129	0.024426981
X544_Group1A_50dpi_RA_264_B_B2_P125.mzXML	544	Group1A	naive	DPI_50	RA	B2	P125	0.003154609
X544_Group1A_50dpi_RV_bottom_264_B_B2_P141.mzXML	544	Group1A	naive	DPI_50	RV_bottom	B2	P141	0.00732582
X544_Group1A_50dpi_RV_top_264_B_B2_P137.mzXML	544	Group1A	naive	DPI_50	RV_top	B2	P137	0.005738524
X545_Group1A_50dpi_LA_265_B_B3_P121.mzXML	545	Group1A	naive	DPI_50	LA	B3	P121	0.00557
X545_Group1A_50dpi_LV_bottom_265_B_B3_P133.mzXML	545	Group1A	naive	DPI_50	LV_bottom	B3	P133	0.00929
X545_Group1A_50dpi_LV_top_265_B_B3_P129.mzXML	545	Group1A	naive	DPI_50	LV_top	B3	P129	0.026882084
X545_Group1A_50dpi_RA_265_B_B3_P125.mzXML	545	Group1A	naive	DPI_50	RA	B3	P125	0.001726156
X545_Group1A_50dpi_RV_bottom_265_B_B3_P141.mzXML	545	Group1A	naive	DPI_50	RV_bottom	B3	P141	0.006814741
X545_Group1A_50dpi_RV_top_265_B_B3_P137.mzXML	545	Group1A	naive	DPI_50	RV_top	B3	P137	0.005639228
X546_Group1B_70dpi_LA_291_B_D5_P121.mzXML	546	Group1B	naive	DPI_75	LA	D5	P121	0.001296671
X546_Group1B_70dpi_LV_bottom_291_B_D5_P133.mzXML	546	Group1B	naive	DPI_75	LV_bottom	D5	P133	0.007550087
X546_Group1B_70dpi_LV_top_291_B_D5_P129.mzXML	546	Group1B	naive	DPI_75	LV_top	D5	P129	0.019203817
X546_Group1B_70dpi_RA_291_B_D5_P125.mzXML	546	Group1B	naive	DPI_75	RA	D5	P125	0.001652123
X546_Group1B_70dpi_RV_bottom_291_B_D5_P141.mzXML	546	Group1B	naive	DPI_75	RV_bottom	D5	P141	0.001705823
X546_Group1B_70dpi_RV_top_291_B_D5_P137.mzXML	546	Group1B	naive	DPI_75	RV_top	D5	P137	0.001383526
X547_Group1B_70dpi_LA_292_B_D6_P121.mzXML	547	Group1B	naive	DPI_75	LA	D6	P121	0.009182224
X547_Group1B_70dpi_LV_bottom_292_B_D6_P133.mzXML	547	Group1B	naive	DPI_75	LV_bottom	D6	P133	0.001243564
X547_Group1B_70dpi_LV_top_292_B_D6_P129.mzXML	547	Group1B	naive	DPI_75	LV_top	D6	P129	0
X547_Group1B_70dpi_RA_292_B_D6_P125.mzXML	547	Group1B	naive	DPI_75	RA	D6	P125	0.004968538
X547_Group1B_70dpi_RV_bottom_292_B_D6_P141.mzXML	547	Group1B	naive	DPI_75	RV_bottom	D6	P141	0.001964237
X547_Group1B_70dpi_RV_top_292_B_D6_P137.mzXML	547	Group1B	naive	DPI_75	RV_top	D6	P137	0.002602794
X548_Group1B_70dpi_LA_293_B_D7_P121.mzXML	548	Group1B	naive	DPI_75	LA	D7	P121	0
X548_Group1B_70dpi_LV_bottom_293_B_D7_P133.mzXML	548	Group1B	naive	DPI_75	LV_bottom	D7	P133	0.00661
X548_Group1B_70dpi_LV_top_293_B_D7_P129.mzXML	548	Group1B	naive	DPI_75	LV_top	D7	P129	0.018088742
X548_Group1B_70dpi_RA_293_B_D7_P125.mzXML	548	Group1B	naive	DPI_75	RA	D7	P125	0.004829881
X548_Group1B_70dpi_RV_bottom_293_B_D7_P141.mzXML	548	Group1B	naive	DPI_75	RV_bottom	D7	P141	0.00245347
X548_Group1B_70dpi_RV_top_293_B_D7_P137.mzXML	548	Group1B	naive	DPI_75	RV_top	D7	P137	0.002900542
X549_Group1B_70dpi_LA_294_B_D8_P121.mzXML	549	Group1B	naive	DPI_75	LA	D8	P121	0.00835
X549_Group1B_70dpi_LV_bottom_294_B_D8_P133.mzXML	549	Group1B	naive	DPI_75	LV_bottom	D8	P133	0.005845202
X549_Group1B_70dpi_LV_top_294_B_D8_P129.mzXML	549	Group1B	naive	DPI_75	LV_top	D8	P129	0.013621394
X549_Group1B_70dpi_RA_294_B_D8_P125.mzXML	549	Group1B	naive	DPI_75	RA	D8	P125	0.006697132
X549_Group1B_70dpi_RV_bottom_294_B_D8_P141.mzXML	549	Group1B	naive	DPI_75	RV_bottom	D8	P141	0.001836327
X549_Group1B_70dpi_RV_top_294_B_D8_P137.mzXML	549	Group1B	naive	DPI_75	RV_top	D8	P137	0.000896163
X550_Group1B_70dpi_LA_295_B_D9_P121.mzXML	550	Group1B	naive	DPI_75	LA	D9	P121	0.00743
X550_Group1B_70dpi_LV_bottom_295_B_D9_P133.mzXML	550	Group1B	naive	DPI_75	LV_bottom	D9	P133	0.006627435
X550_Group1B_70dpi_LV_top_295_B_D9_P129.mzXML	550	Group1B	naive	DPI_75	LV_top	D9	P129	0.022218848
X550_Group1B_70dpi_RA_295_B_D9_P125.mzXML	550	Group1B	naive	DPI_75	RA	D9	P125	0.006688821
X550_Group1B_70dpi_RV_bottom_295_B_D9_P141.mzXML	550	Group1B	naive	DPI_75	RV_bottom	D9	P141	0.000815853
X550_Group1B_70dpi_RV_top_295_B_D9_P137.mzXML	550	Group1B	naive	DPI_75	RV_top	D9	P137	0.002373096
X551_Group1C_142dpi_LA_171_G_A11_P120.mzXML	551	Group1C	naive	DPI_142	LA	A11	P120	0.003465862
X551_Group1C_142dpi_LV_bottom_171_G_A11_P132.mzXML	551	Group1C	naive	DPI_142	LV_bottom	A11	P132	0.005846914
X551_Group1C_142dpi_LV_top_171_G_A11_P128.mzXML	551	Group1C	naive	DPI_142	LV_top	A11	P128	0.0217
X551_Group1C_142dpi_RA_171_G_A11_P124.mzXML	551	Group1C	naive	DPI_142	RA	A11	P124	0.0114
X551_Group1C_142dpi_RV_bottom_171_G_A11_P140.mzXML	551	Group1C	naive	DPI_142	RV_bottom	A11	P140	0.002688105
X551_Group1C_142dpi_RV_top_171_G_A11_P136.mzXML	551	Group1C	naive	DPI_142	RV_top	A11	P136	0.000759807
X552_Group1C_142dpi_LA_172_G_A12_P120.mzXML	552	Group1C	naive	DPI_142	LA	A12	P120	0.003467323
X552_Group1C_142dpi_LV_bottom_172_G_A12_P132.mzXML	552	Group1C	naive	DPI_142	LV_bottom	A12	P132	0.005936022
X552_Group1C_142dpi_LV_top_172_G_A12_P128.mzXML	552	Group1C	naive	DPI_142	LV_top	A12	P128	0.018423849
X552_Group1C_142dpi_RA_172_G_A12_P124.mzXML	552	Group1C	naive	DPI_142	RA	A12	P124	0.00418
X552_Group1C_142dpi_RV_bottom_172_G_A12_P140.mzXML	552	Group1C	naive	DPI_142	RV_bottom	A12	P140	0.00367602
X552_Group1C_142dpi_RV_top_172_G_A12_P136.mzXML	552	Group1C	naive	DPI_142	RV_top	A12	P136	0.004233342
X553_Group1C_142dpi_LA_173_G_B1_P120.mzXML	553	Group1C	naive	DPI_142	LA	B1	P120	0.00415747
X553_Group1C_142dpi_LV_bottom_173_G_B1_P132.mzXML	553	Group1C	naive	DPI_142	LV_bottom	B1	P132	0.00647
X553_Group1C_142dpi_LV_top_173_G_B1_P128.mzXML	553	Group1C	naive	DPI_142	LV_top	B1	P128	0.024849978
X553_Group1C_142dpi_RA_173_G_B1_P124.mzXML	553	Group1C	naive	DPI_142	RA	B1	P124	0.00316538
X553_Group1C_142dpi_RV_bottom_173_G_B1_P140.mzXML	553	Group1C	naive	DPI_142	RV_bottom	B1	P140	0.002081335
X553_Group1C_142dpi_RV_top_173_G_B1_P136.mzXML	553	Group1C	naive	DPI_142	RV_top	B1	P136	0.003148006
X554_Group1C_142dpi_LA_174_G_B2_P120.mzXML	554	Group1C	naive	DPI_142	LA	B2	P120	0.0013953
X554_Group1C_142dpi_LV_bottom_174_G_B2_P132.mzXML	554	Group1C	naive	DPI_142	LV_bottom	B2	P132	0.003909082
X554_Group1C_142dpi_LV_top_174_G_B2_P128.mzXML	554	Group1C	naive	DPI_142	LV_top	B2	P128	0.03224386
X554_Group1C_142dpi_RA_174_G_B2_P124.mzXML	554	Group1C	naive	DPI_142	RA	B2	P124	0.003699897
X554_Group1C_142dpi_RV_bottom_174_G_B2_P140.mzXML	554	Group1C	naive	DPI_142	RV_bottom	B2	P140	0.002118063
X554_Group1C_142dpi_RV_top_174_G_B2_P136.mzXML	554	Group1C	naive	DPI_142	RV_top	B2	P136	0.002326894
X555_Group1C_142dpi_LA_175_G_B3_P120.mzXML	555	Group1C	naive	DPI_142	LA	B3	P120	0.002725392
X555_Group1C_142dpi_LV_bottom_175_G_B3_P132.mzXML	555	Group1C	naive	DPI_142	LV_bottom	B3	P132	0.00542
X555_Group1C_142dpi_LV_top_175_G_B3_P128.mzXML	555	Group1C	naive	DPI_142	LV_top	B3	P128	0.037236989
X555_Group1C_142dpi_RA_175_G_B3_P124.mzXML	555	Group1C	naive	DPI_142	RA	B3	P124	0.00555
X555_Group1C_142dpi_RV_bottom_175_G_B3_P140.mzXML	555	Group1C	naive	DPI_142	RV_bottom	B3	P140	0.002446562
X555_Group1C_142dpi_RV_top_175_G_B3_P136.mzXML	555	Group1C	naive	DPI_142	RV_top	B3	P136	0.00187871
X561_Group3A_50dpi_LA_266_B_B4_P121.mzXML	561	Group3A	infected	DPI_50	LA	B4	P121	0.01088705
X561_Group3A_50dpi_LV_bottom_266_B_B4_P133.mzXML	561	Group3A	infected	DPI_50	LV_bottom	B4	P133	0.0058176
X561_Group3A_50dpi_LV_top_266_B_B4_P129.mzXML	561	Group3A	infected	DPI_50	LV_top	B4	P129	0.022849402
X561_Group3A_50dpi_RA_266_B_B4_P125.mzXML	561	Group3A	infected	DPI_50	RA	B4	P125	0.005552954
X561_Group3A_50dpi_RV_bottom_266_B_B4_P141.mzXML	561	Group3A	infected	DPI_50	RV_bottom	B4	P141	0.005612797
X561_Group3A_50dpi_RV_top_266_B_B4_P137.mzXML	561	Group3A	infected	DPI_50	RV_top	B4	P137	0.003165046
X562_Group3A_50dpi_LA_267_B_B5_P121.mzXML	562	Group3A	infected	DPI_50	LA	B5	P121	0.0103
X562_Group3A_50dpi_LV_bottom_267_B_B5_P133.mzXML	562	Group3A	infected	DPI_50	LV_bottom	B5	P133	0.00257325
X562_Group3A_50dpi_LV_top_267_B_B5_P129.mzXML	562	Group3A	infected	DPI_50	LV_top	B5	P129	0.024099079
X562_Group3A_50dpi_RA_267_B_B5_P125.mzXML	562	Group3A	infected	DPI_50	RA	B5	P125	0.00581
X562_Group3A_50dpi_RV_bottom_267_B_B5_P141.mzXML	562	Group3A	infected	DPI_50	RV_bottom	B5	P141	0.005206335
X562_Group3A_50dpi_RV_top_267_B_B5_P137.mzXML	562	Group3A	infected	DPI_50	RV_top	B5	P137	0.005378199
X563_Group3A_50dpi_LA_268_B_B6_P121.mzXML	563	Group3A	infected	DPI_50	LA	B6	P121	0.008280689
X563_Group3A_50dpi_LV_bottom_268_B_B6_P133.mzXML	563	Group3A	infected	DPI_50	LV_bottom	B6	P133	0.00791
X563_Group3A_50dpi_LV_top_268_B_B6_P129.mzXML	563	Group3A	infected	DPI_50	LV_top	B6	P129	0.020243359
X563_Group3A_50dpi_RA_268_B_B6_P125.mzXML	563	Group3A	infected	DPI_50	RA	B6	P125	0.006654263
X563_Group3A_50dpi_RV_bottom_268_B_B6_P141.mzXML	563	Group3A	infected	DPI_50	RV_bottom	B6	P141	0.004479081
X563_Group3A_50dpi_RV_top_268_B_B6_P137.mzXML	563	Group3A	infected	DPI_50	RV_top	B6	P137	0.003325517
X564_Group3A_50dpi_LA_269_B_B7_P121.mzXML	564	Group3A	infected	DPI_50	LA	B7	P121	0.008066924
X564_Group3A_50dpi_LV_bottom_269_B_B7_P133.mzXML	564	Group3A	infected	DPI_50	LV_bottom	B7	P133	0.00681
X564_Group3A_50dpi_LV_top_269_B_B7_P129.mzXML	564	Group3A	infected	DPI_50	LV_top	B7	P129	0.02091857
X564_Group3A_50dpi_RA_269_B_B7_P125.mzXML	564	Group3A	infected	DPI_50	RA	B7	P125	0.008716514
X564_Group3A_50dpi_RV_bottom_269_B_B7_P141.mzXML	564	Group3A	infected	DPI_50	RV_bottom	B7	P141	0.00394542
X564_Group3A_50dpi_RV_top_269_B_B7_P137.mzXML	564	Group3A	infected	DPI_50	RV_top	B7	P137	0.003130131
X565_Group3A_50dpi_LA_270_B_B8_P121.mzXML	565	Group3A	infected	DPI_50	LA	B8	P121	0.004649174
X565_Group3A_50dpi_LV_bottom_270_B_B8_P133.mzXML	565	Group3A	infected	DPI_50	LV_bottom	B8	P133	0.00627
X565_Group3A_50dpi_LV_top_270_B_B8_P129.mzXML	565	Group3A	infected	DPI_50	LV_top	B8	P129	0.027
X565_Group3A_50dpi_RA_270_B_B8_P125.mzXML	565	Group3A	infected	DPI_50	RA	B8	P125	0.003807316
X565_Group3A_50dpi_RV_bottom_270_B_B8_P141.mzXML	565	Group3A	infected	DPI_50	RV_bottom	B8	P141	0.006947137
X565_Group3A_50dpi_RV_top_270_B_B8_P137.mzXML	565	Group3A	infected	DPI_50	RV_top	B8	P137	0.004290229
X566_Group3B_70dpi_LA_296_B_D10_P121.mzXML	566	Group3B	infected	DPI_75	LA	D10	P121	0.01182586
X566_Group3B_70dpi_LV_bottom_296_B_D10_P133.mzXML	566	Group3B	infected	DPI_75	LV_bottom	D10	P133	0.0101
X566_Group3B_70dpi_LV_top_296_B_D10_P129.mzXML	566	Group3B	infected	DPI_75	LV_top	D10	P129	0.017268559
X566_Group3B_70dpi_RA_296_B_D10_P125.mzXML	566	Group3B	infected	DPI_75	RA	D10	P125	0.003308686
X566_Group3B_70dpi_RV_bottom_296_B_D10_P141.mzXML	566	Group3B	infected	DPI_75	RV_bottom	D10	P141	0.003053412
X566_Group3B_70dpi_RV_top_296_B_D10_P137.mzXML	566	Group3B	infected	DPI_75	RV_top	D10	P137	0.002471858
X567_Group3B_70dpi_LA_297_B_D11_P121.mzXML	567	Group3B	infected	DPI_75	LA	D11	P121	0.00906087
X567_Group3B_70dpi_LV_bottom_297_B_D11_P133.mzXML	567	Group3B	infected	DPI_75	LV_bottom	D11	P133	0.00896
X567_Group3B_70dpi_LV_top_297_B_D11_P129.mzXML	567	Group3B	infected	DPI_75	LV_top	D11	P129	0.019246528
X567_Group3B_70dpi_RA_297_B_D11_P125.mzXML	567	Group3B	infected	DPI_75	RA	D11	P125	0.009575894
X567_Group3B_70dpi_RV_bottom_297_B_D11_P141.mzXML	567	Group3B	infected	DPI_75	RV_bottom	D11	P141	0.004629621
X567_Group3B_70dpi_RV_top_297_B_D11_P137.mzXML	567	Group3B	infected	DPI_75	RV_top	D11	P137	0.003429514
X568_Group3B_70dpi_LA_298_B_D12_P121.mzXML	568	Group3B	infected	DPI_75	LA	D12	P121	0.00778
X568_Group3B_70dpi_LV_bottom_298_B_D12_P133.mzXML	568	Group3B	infected	DPI_75	LV_bottom	D12	P133	0.001637972
X568_Group3B_70dpi_LV_top_298_B_D12_P129.mzXML	568	Group3B	infected	DPI_75	LV_top	D12	P129	0.0204
X568_Group3B_70dpi_RA_298_B_D12_P125.mzXML	568	Group3B	infected	DPI_75	RA	D12	P125	0.003645286
X568_Group3B_70dpi_RV_bottom_298_B_D12_P141.mzXML	568	Group3B	infected	DPI_75	RV_bottom	D12	P141	0.006824685
X568_Group3B_70dpi_RV_top_298_B_D12_P137.mzXML	568	Group3B	infected	DPI_75	RV_top	D12	P137	0.002586015
X569_Group3B_70dpi_LA_299_B_E1_P121.mzXML	569	Group3B	infected	DPI_75	LA	E1	P121	0.00937
X569_Group3B_70dpi_LV_bottom_299_B_E1_P133.mzXML	569	Group3B	infected	DPI_75	LV_bottom	E1	P133	0.001813172
X569_Group3B_70dpi_LV_top_299_B_E1_P129.mzXML	569	Group3B	infected	DPI_75	LV_top	E1	P129	0.026579495
X569_Group3B_70dpi_RA_299_B_E1_P125.mzXML	569	Group3B	infected	DPI_75	RA	E1	P125	0.00976171
X569_Group3B_70dpi_RV_bottom_299_B_E1_P141.mzXML	569	Group3B	infected	DPI_75	RV_bottom	E1	P141	0.004546992
X569_Group3B_70dpi_RV_top_299_B_E1_P137.mzXML	569	Group3B	infected	DPI_75	RV_top	E1	P137	0.0037456
X570_Group3B_70dpi_LA_300_B_E2_P121.mzXML	570	Group3B	infected	DPI_75	LA	E2	P121	0.010855926
X570_Group3B_70dpi_LV_bottom_300_B_E2_P133.mzXML	570	Group3B	infected	DPI_75	LV_bottom	E2	P133	0.00759
X570_Group3B_70dpi_LV_top_300_B_E2_P129.mzXML	570	Group3B	infected	DPI_75	LV_top	E2	P129	0.00573
X570_Group3B_70dpi_RA_300_B_E2_P125.mzXML	570	Group3B	infected	DPI_75	RA	E2	P125	0.005163071
X570_Group3B_70dpi_RV_bottom_300_B_E2_P141.mzXML	570	Group3B	infected	DPI_75	RV_bottom	E2	P141	0.003477569
X570_Group3B_70dpi_RV_top_300_B_E2_P137.mzXML	570	Group3B	infected	DPI_75	RV_top	E2	P137	0.003093664
X581_Group3E_142dpi_LA_176_G_B4_P120.mzXML	581	Group3E	infected	DPI_142	LA	B4	P120	0.003871148
X581_Group3E_142dpi_LV_bottom_176_G_B4_P132.mzXML	581	Group3E	infected	DPI_142	LV_bottom	B4	P132	0.00449
X581_Group3E_142dpi_LV_top_176_G_B4_P128.mzXML	581	Group3E	infected	DPI_142	LV_top	B4	P128	0.030149069
X581_Group3E_142dpi_RA_176_G_B4_P124.mzXML	581	Group3E	infected	DPI_142	RA	B4	P124	0.020277467
X581_Group3E_142dpi_RV_bottom_176_G_B4_P140.mzXML	581	Group3E	infected	DPI_142	RV_bottom	B4	P140	0.001996371
X581_Group3E_142dpi_RV_top_176_G_B4_P136.mzXML	581	Group3E	infected	DPI_142	RV_top	B4	P136	0.004538325
X582_Group3E_142dpi_LA_177_G_B5_P120.mzXML	582	Group3E	infected	DPI_142	LA	B5	P120	0.001831666
X582_Group3E_142dpi_LV_bottom_177_G_B5_P132.mzXML	582	Group3E	infected	DPI_142	LV_bottom	B5	P132	0.007251383
X582_Group3E_142dpi_LV_top_177_G_B5_P128.mzXML	582	Group3E	infected	DPI_142	LV_top	B5	P128	0.025127976
X582_Group3E_142dpi_RA_177_G_B5_P124.mzXML	582	Group3E	infected	DPI_142	RA	B5	P124	0.025045727
X582_Group3E_142dpi_RV_bottom_177_G_B5_P140.mzXML	582	Group3E	infected	DPI_142	RV_bottom	B5	P140	0.00258527
X582_Group3E_142dpi_RV_top_177_G_B5_P136.mzXML	582	Group3E	infected	DPI_142	RV_top	B5	P136	0.004393339
X583_Group3E_142dpi_LA_178_G_B6_P120.mzXML	583	Group3E	infected	DPI_142	LA	B6	P120	0.002137595
X583_Group3E_142dpi_LV_bottom_178_G_B6_P132.mzXML	583	Group3E	infected	DPI_142	LV_bottom	B6	P132	0.00466
X583_Group3E_142dpi_LV_top_178_G_B6_P128.mzXML	583	Group3E	infected	DPI_142	LV_top	B6	P128	0.040626484
X583_Group3E_142dpi_RA_178_G_B6_P124.mzXML	583	Group3E	infected	DPI_142	RA	B6	P124	0.014433959
X583_Group3E_142dpi_RV_bottom_178_G_B6_P140.mzXML	583	Group3E	infected	DPI_142	RV_bottom	B6	P140	0.002150646
X583_Group3E_142dpi_RV_top_178_G_B6_P136.mzXML	583	Group3E	infected	DPI_142	RV_top	B6	P136	0.002073038
X584_Group3E_142dpi_LA_179_G_B7_P120.mzXML	584	Group3E	infected	DPI_142	LA	B7	P120	0.002913983
X584_Group3E_142dpi_LV_bottom_179_G_B7_P132.mzXML	584	Group3E	infected	DPI_142	LV_bottom	B7	P132	0.003891675
X584_Group3E_142dpi_LV_top_179_G_B7_P128.mzXML	584	Group3E	infected	DPI_142	LV_top	B7	P128	0.004590532
X584_Group3E_142dpi_RA_179_G_B7_P124.mzXML	584	Group3E	infected	DPI_142	RA	B7	P124	0.00421
X584_Group3E_142dpi_RV_bottom_179_G_B7_P140.mzXML	584	Group3E	infected	DPI_142	RV_bottom	B7	P140	0.002331377
X584_Group3E_142dpi_RV_top_179_G_B7_P136.mzXML	584	Group3E	infected	DPI_142	RV_top	B7	P136	0.000592476
X585_Group3E_142dpi_LA_180_G_B8_P120.mzXML	585	Group3E	infected	DPI_142	LA	B8	P120	0.00184154
X585_Group3E_142dpi_LV_bottom_180_G_B8_P132.mzXML	585	Group3E	infected	DPI_142	LV_bottom	B8	P132	0.005610814
X585_Group3E_142dpi_LV_top_180_G_B8_P128.mzXML	585	Group3E	infected	DPI_142	LV_top	B8	P128	0.0239
X585_Group3E_142dpi_RA_180_G_B8_P124.mzXML	585	Group3E	infected	DPI_142	RA	B8	P124	0.02168942
X585_Group3E_142dpi_RV_bottom_180_G_B8_P140.mzXML	585	Group3E	infected	DPI_142	RV_bottom	B8	P140	0.00170941
X585_Group3E_142dpi_RV_top_180_G_B8_P136.mzXML	585	Group3E	infected	DPI_142	RV_top	B8	P136	0.001140661
X646_Group3A_50dpi_LA_271_B_B9_P121.mzXML	646	Group3A	infected	DPI_50	LA	B9	P121	0.010194508
X646_Group3A_50dpi_LV_bottom_271_B_B9_P133.mzXML	646	Group3A	infected	DPI_50	LV_bottom	B9	P133	0.001813476
X646_Group3A_50dpi_LV_top_271_B_B9_P129.mzXML	646	Group3A	infected	DPI_50	LV_top	B9	P129	0.021495972
X646_Group3A_50dpi_RA_271_B_B9_P125.mzXML	646	Group3A	infected	DPI_50	RA	B9	P125	0.011466086
X646_Group3A_50dpi_RV_bottom_271_B_B9_P141.mzXML	646	Group3A	infected	DPI_50	RV_bottom	B9	P141	0.009978023
X646_Group3A_50dpi_RV_top_271_B_B9_P137.mzXML	646	Group3A	infected	DPI_50	RV_top	B9	P137	0.006682713
X647_Group3A_50dpi_LA_272_B_B10_P121.mzXML	647	Group3A	infected	DPI_50	LA	B10	P121	0.009763549
X647_Group3A_50dpi_LV_bottom_272_B_B10_P133.mzXML	647	Group3A	infected	DPI_50	LV_bottom	B10	P133	0.011191752
X647_Group3A_50dpi_LV_top_272_B_B10_P129.mzXML	647	Group3A	infected	DPI_50	LV_top	B10	P129	0.01424659
X647_Group3A_50dpi_RA_272_B_B10_P125.mzXML	647	Group3A	infected	DPI_50	RA	B10	P125	0.008356624
X647_Group3A_50dpi_RV_bottom_272_B_B10_P141.mzXML	647	Group3A	infected	DPI_50	RV_bottom	B10	P141	0.008943264
X647_Group3A_50dpi_RV_top_272_B_B10_P137.mzXML	647	Group3A	infected	DPI_50	RV_top	B10	P137	0.00413331
X648_Group3A_50dpi_LA_273_B_B11_P121.mzXML	648	Group3A	infected	DPI_50	LA	B11	P121	0
X648_Group3A_50dpi_LV_bottom_273_B_B11_P133.mzXML	648	Group3A	infected	DPI_50	LV_bottom	B11	P133	0.002769649
X648_Group3A_50dpi_LV_top_273_B_B11_P129.mzXML	648	Group3A	infected	DPI_50	LV_top	B11	P129	0.014725681
X648_Group3A_50dpi_RA_273_B_B11_P125.mzXML	648	Group3A	infected	DPI_50	RA	B11	P125	0.00287001
X648_Group3A_50dpi_RV_bottom_273_B_B11_P141.mzXML	648	Group3A	infected	DPI_50	RV_bottom	B11	P141	0.009297196
X648_Group3A_50dpi_RV_top_273_B_B11_P137.mzXML	648	Group3A	infected	DPI_50	RV_top	B11	P137	0.001983087
X649_Group3A_50dpi_LA_274_B_B12_P121.mzXML	649	Group3A	infected	DPI_50	LA	B12	P121	0.011765667
X649_Group3A_50dpi_LV_bottom_274_B_B12_P133.mzXML	649	Group3A	infected	DPI_50	LV_bottom	B12	P133	0.003907281
X649_Group3A_50dpi_LV_top_274_B_B12_P129.mzXML	649	Group3A	infected	DPI_50	LV_top	B12	P129	0.000472176
X649_Group3A_50dpi_RA_274_B_B12_P125.mzXML	649	Group3A	infected	DPI_50	RA	B12	P125	0.00289339
X649_Group3A_50dpi_RV_bottom_274_B_B12_P141.mzXML	649	Group3A	infected	DPI_50	RV_bottom	B12	P141	0.008222526
X649_Group3A_50dpi_RV_top_274_B_B12_P137.mzXML	649	Group3A	infected	DPI_50	RV_top	B12	P137	0.004158753
X650_Group3A_50dpi_LA_275_B_C1_P121.mzXML	650	Group3A	infected	DPI_50	LA	C1	P121	0.00318
X650_Group3A_50dpi_LV_bottom_275_B_C1_P133.mzXML	650	Group3A	infected	DPI_50	LV_bottom	C1	P133	0.001876845
X650_Group3A_50dpi_LV_top_275_B_C1_P129.mzXML	650	Group3A	infected	DPI_50	LV_top	C1	P129	0.001670064
X650_Group3A_50dpi_RA_275_B_C1_P125.mzXML	650	Group3A	infected	DPI_50	RA	C1	P125	0.002420676
X650_Group3A_50dpi_RV_bottom_275_B_C1_P141.mzXML	650	Group3A	infected	DPI_50	RV_bottom	C1	P141	0.00569
X650_Group3A_50dpi_RV_top_275_B_C1_P137.mzXML	650	Group3A	infected	DPI_50	RV_top	C1	P137	0.001052288
X651_Group3B_70dpi_LA_301_B_E3_P121.mzXML	651	Group3B	infected	DPI_75	LA	E3	P121	0.00338
X651_Group3B_70dpi_LV_bottom_301_B_E3_P133.mzXML	651	Group3B	infected	DPI_75	LV_bottom	E3	P133	0.005982057
X651_Group3B_70dpi_LV_top_301_B_E3_P129.mzXML	651	Group3B	infected	DPI_75	LV_top	E3	P129	0.01873278
X651_Group3B_70dpi_RA_301_B_E3_P125.mzXML	651	Group3B	infected	DPI_75	RA	E3	P125	0.00522
X651_Group3B_70dpi_RV_bottom_301_B_E3_P141.mzXML	651	Group3B	infected	DPI_75	RV_bottom	E3	P141	0.005033436
X651_Group3B_70dpi_RV_top_301_B_E3_P137.mzXML	651	Group3B	infected	DPI_75	RV_top	E3	P137	0.005491701
X652_Group3B_70dpi_LA_302_B_E4_P121.mzXML	652	Group3B	infected	DPI_75	LA	E4	P121	0.01003875
X652_Group3B_70dpi_LV_bottom_302_B_E4_P133.mzXML	652	Group3B	infected	DPI_75	LV_bottom	E4	P133	0.00825
X652_Group3B_70dpi_LV_top_302_B_E4_P129.mzXML	652	Group3B	infected	DPI_75	LV_top	E4	P129	0.006367299
X652_Group3B_70dpi_RA_302_B_E4_P125.mzXML	652	Group3B	infected	DPI_75	RA	E4	P125	0.002465739
X652_Group3B_70dpi_RV_bottom_302_B_E4_P141.mzXML	652	Group3B	infected	DPI_75	RV_bottom	E4	P141	0.005094886
X652_Group3B_70dpi_RV_top_302_B_E4_P137.mzXML	652	Group3B	infected	DPI_75	RV_top	E4	P137	0.004621542
X653_Group3B_70dpi_LA_303_B_E5_P121.mzXML	653	Group3B	infected	DPI_75	LA	E5	P121	0.0102
X653_Group3B_70dpi_LV_bottom_303_B_E5_P133.mzXML	653	Group3B	infected	DPI_75	LV_bottom	E5	P133	0.008310464
X653_Group3B_70dpi_LV_top_303_B_E5_P129.mzXML	653	Group3B	infected	DPI_75	LV_top	E5	P129	0.021380706
X653_Group3B_70dpi_RA_303_B_E5_P125.mzXML	653	Group3B	infected	DPI_75	RA	E5	P125	0.00625
X653_Group3B_70dpi_RV_bottom_303_B_E5_P141.mzXML	653	Group3B	infected	DPI_75	RV_bottom	E5	P141	0.006259534
X653_Group3B_70dpi_RV_top_303_B_E5_P137.mzXML	653	Group3B	infected	DPI_75	RV_top	E5	P137	0.004563221
X654_Group3B_70dpi_LA_304_B_E6_P121.mzXML	654	Group3B	infected	DPI_75	LA	E6	P121	0.011775015
X654_Group3B_70dpi_LV_bottom_304_B_E6_P133.mzXML	654	Group3B	infected	DPI_75	LV_bottom	E6	P133	0.0109
X654_Group3B_70dpi_LV_top_304_B_E6_P129.mzXML	654	Group3B	infected	DPI_75	LV_top	E6	P129	0.026514084
X654_Group3B_70dpi_RA_304_B_E6_P125.mzXML	654	Group3B	infected	DPI_75	RA	E6	P125	0.00577
X654_Group3B_70dpi_RV_bottom_304_B_E6_P141.mzXML	654	Group3B	infected	DPI_75	RV_bottom	E6	P141	0.005302796
X654_Group3B_70dpi_RV_top_304_B_E6_P137.mzXML	654	Group3B	infected	DPI_75	RV_top	E6	P137	0.002637141
X655_Group3B_70dpi_LA_305_B_E7_P121.mzXML	655	Group3B	infected	DPI_75	LA	E7	P121	0.012369274
X655_Group3B_70dpi_LV_bottom_305_B_E7_P133.mzXML	655	Group3B	infected	DPI_75	LV_bottom	E7	P133	0.009228602
X655_Group3B_70dpi_LV_top_305_B_E7_P129.mzXML	655	Group3B	infected	DPI_75	LV_top	E7	P129	0.0213
X655_Group3B_70dpi_RA_305_B_E7_P125.mzXML	655	Group3B	infected	DPI_75	RA	E7	P125	0.022428467
X655_Group3B_70dpi_RV_bottom_305_B_E7_P141.mzXML	655	Group3B	infected	DPI_75	RV_bottom	E7	P141	0.0136
X655_Group3B_70dpi_RV_top_305_B_E7_P137.mzXML	655	Group3B	infected	DPI_75	RV_top	E7	P137	0.004844629
X666_Group3E_142dpi_LA_201_G_D5_P120.mzXML	666	Group3E	infected	DPI_142	LA	D5	P120	0.002967068
X666_Group3E_142dpi_LV_bottom_201_G_D5_P132.mzXML	666	Group3E	infected	DPI_142	LV_bottom	D5	P132	0.005147911
X666_Group3E_142dpi_LV_top_201_G_D5_P128.mzXML	666	Group3E	infected	DPI_142	LV_top	D5	P128	0.029319686
X666_Group3E_142dpi_RA_201_G_D5_P124.mzXML	666	Group3E	infected	DPI_142	RA	D5	P124	0.003407951
X666_Group3E_142dpi_RV_bottom_201_G_D5_P140.mzXML	666	Group3E	infected	DPI_142	RV_bottom	D5	P140	0.002384452
X666_Group3E_142dpi_RV_top_201_G_D5_P136.mzXML	666	Group3E	infected	DPI_142	RV_top	D5	P136	0.003249991
X667_Group3E_142dpi_LA_202_G_D6_P120.mzXML	667	Group3E	infected	DPI_142	LA	D6	P120	0.003273077
X667_Group3E_142dpi_LV_bottom_202_G_D6_P132.mzXML	667	Group3E	infected	DPI_142	LV_bottom	D6	P132	0.004464547
X667_Group3E_142dpi_LV_top_202_G_D6_P128.mzXML	667	Group3E	infected	DPI_142	LV_top	D6	P128	0.038499006
X667_Group3E_142dpi_RA_202_G_D6_P124.mzXML	667	Group3E	infected	DPI_142	RA	D6	P124	0.005342402
X667_Group3E_142dpi_RV_bottom_202_G_D6_P140.mzXML	667	Group3E	infected	DPI_142	RV_bottom	D6	P140	0.002622815
X667_Group3E_142dpi_RV_top_202_G_D6_P136.mzXML	667	Group3E	infected	DPI_142	RV_top	D6	P136	0.002769636
X668_Group3E_142dpi_LA_203_G_D7_P120.mzXML	668	Group3E	infected	DPI_142	LA	D7	P120	0.003616622
X668_Group3E_142dpi_LV_bottom_203_G_D7_P132.mzXML	668	Group3E	infected	DPI_142	LV_bottom	D7	P132	0.004538624
X668_Group3E_142dpi_LV_top_203_G_D7_P128.mzXML	668	Group3E	infected	DPI_142	LV_top	D7	P128	0.027714844
X668_Group3E_142dpi_RA_203_G_D7_P124.mzXML	668	Group3E	infected	DPI_142	RA	D7	P124	0.007417578
X668_Group3E_142dpi_RV_bottom_203_G_D7_P140.mzXML	668	Group3E	infected	DPI_142	RV_bottom	D7	P140	0.00231413
X668_Group3E_142dpi_RV_top_203_G_D7_P136.mzXML	668	Group3E	infected	DPI_142	RV_top	D7	P136	0.00245932
X669_Group3E_142dpi_LA_204_G_D8_P120.mzXML	669	Group3E	infected	DPI_142	LA	D8	P120	0.003432886
X669_Group3E_142dpi_LV_bottom_204_G_D8_P132.mzXML	669	Group3E	infected	DPI_142	LV_bottom	D8	P132	0.004125246
X669_Group3E_142dpi_LV_top_204_G_D8_P128.mzXML	669	Group3E	infected	DPI_142	LV_top	D8	P128	0.005562702
X669_Group3E_142dpi_RA_204_G_D8_P124.mzXML	669	Group3E	infected	DPI_142	RA	D8	P124	0.002437253
X669_Group3E_142dpi_RV_bottom_204_G_D8_P140.mzXML	669	Group3E	infected	DPI_142	RV_bottom	D8	P140	0.002443509
X669_Group3E_142dpi_RV_top_204_G_D8_P136.mzXML	669	Group3E	infected	DPI_142	RV_top	D8	P136	0.004951822
X670_Group3E_142dpi_LA_205_G_D9_P120.mzXML	670	Group3E	infected	DPI_142	LA	D9	P120	0.002254976
X670_Group3E_142dpi_LV_bottom_205_G_D9_P132.mzXML	670	Group3E	infected	DPI_142	LV_bottom	D9	P132	0.003995852
X670_Group3E_142dpi_LV_top_205_G_D9_P128.mzXML	670	Group3E	infected	DPI_142	LV_top	D9	P128	0.008356147
X670_Group3E_142dpi_RA_205_G_D9_P124.mzXML	670	Group3E	infected	DPI_142	RA	D9	P124	0.011081875
X670_Group3E_142dpi_RV_bottom_205_G_D9_P140.mzXML	670	Group3E	infected	DPI_142	RV_bottom	D9	P140	0.002974515
X670_Group3E_142dpi_RV_top_205_G_D9_P136.mzXML	670	Group3E	infected	DPI_142	RV_top	D9	P136	0.002460555
X731_Group3A_50dpi_LA_276_B_C2_P121.mzXML	731	Group3A	infected	DPI_50	LA	C2	P121	0.0027
X731_Group3A_50dpi_LV_bottom_276_B_C2_P133.mzXML	731	Group3A	infected	DPI_50	LV_bottom	C2	P133	0.003519405
X731_Group3A_50dpi_LV_top_276_B_C2_P129.mzXML	731	Group3A	infected	DPI_50	LV_top	C2	P129	0.00659
X731_Group3A_50dpi_RA_276_B_C2_P125.mzXML	731	Group3A	infected	DPI_50	RA	C2	P125	0.00608
X731_Group3A_50dpi_RV_bottom_276_B_C2_P141.mzXML	731	Group3A	infected	DPI_50	RV_bottom	C2	P141	0.005470152
X731_Group3A_50dpi_RV_top_276_B_C2_P137.mzXML	731	Group3A	infected	DPI_50	RV_top	C2	P137	0.003226437
X732_Group3A_50dpi_LA_277_B_C3_P121.mzXML	732	Group3A	infected	DPI_50	LA	C3	P121	0.001540422
X732_Group3A_50dpi_LV_bottom_277_B_C3_P133.mzXML	732	Group3A	infected	DPI_50	LV_bottom	C3	P133	0.003213925
X732_Group3A_50dpi_LV_top_277_B_C3_P129.mzXML	732	Group3A	infected	DPI_50	LV_top	C3	P129	0.0261
X732_Group3A_50dpi_RA_277_B_C3_P125.mzXML	732	Group3A	infected	DPI_50	RA	C3	P125	0.000749468
X732_Group3A_50dpi_RV_bottom_277_B_C3_P141.mzXML	732	Group3A	infected	DPI_50	RV_bottom	C3	P141	0.00323061
X732_Group3A_50dpi_RV_top_277_B_C3_P137.mzXML	732	Group3A	infected	DPI_50	RV_top	C3	P137	0.003874567
X733_Group3A_50dpi_LA_278_B_C4_P121.mzXML	733	Group3A	infected	DPI_50	LA	C4	P121	0.00726919
X733_Group3A_50dpi_LV_bottom_278_B_C4_P133.mzXML	733	Group3A	infected	DPI_50	LV_bottom	C4	P133	0.000327852
X733_Group3A_50dpi_LV_top_278_B_C4_P129.mzXML	733	Group3A	infected	DPI_50	LV_top	C4	P129	0.00566878
X733_Group3A_50dpi_RA_278_B_C4_P125.mzXML	733	Group3A	infected	DPI_50	RA	C4	P125	0.004971036
X733_Group3A_50dpi_RV_bottom_278_B_C4_P141.mzXML	733	Group3A	infected	DPI_50	RV_bottom	C4	P141	0.003599079
X733_Group3A_50dpi_RV_top_278_B_C4_P137.mzXML	733	Group3A	infected	DPI_50	RV_top	C4	P137	0.001575199
X734_Group3A_50dpi_LA_279_B_C5_P121.mzXML	734	Group3A	infected	DPI_50	LA	C5	P121	0.005672645
X734_Group3A_50dpi_LV_bottom_279_B_C5_P133.mzXML	734	Group3A	infected	DPI_50	LV_bottom	C5	P133	0.00755275
X734_Group3A_50dpi_LV_top_279_B_C5_P129.mzXML	734	Group3A	infected	DPI_50	LV_top	C5	P129	0
X734_Group3A_50dpi_RA_279_B_C5_P125.mzXML	734	Group3A	infected	DPI_50	RA	C5	P125	0.013170502
X734_Group3A_50dpi_RV_bottom_279_B_C5_P141.mzXML	734	Group3A	infected	DPI_50	RV_bottom	C5	P141	0.002423008
X734_Group3A_50dpi_RV_top_279_B_C5_P137.mzXML	734	Group3A	infected	DPI_50	RV_top	C5	P137	0.001495618
X735_Group3A_50dpi_LA_280_B_C6_P121.mzXML	735	Group3A	infected	DPI_50	LA	C6	P121	0.006832268
X735_Group3A_50dpi_LV_bottom_280_B_C6_P133.mzXML	735	Group3A	infected	DPI_50	LV_bottom	C6	P133	0
X735_Group3A_50dpi_LV_top_280_B_C6_P129.mzXML	735	Group3A	infected	DPI_50	LV_top	C6	P129	0.001266338
X735_Group3A_50dpi_RA_280_B_C6_P125.mzXML	735	Group3A	infected	DPI_50	RA	C6	P125	0.00588
X735_Group3A_50dpi_RV_bottom_280_B_C6_P141.mzXML	735	Group3A	infected	DPI_50	RV_bottom	C6	P141	0.007281528
X735_Group3A_50dpi_RV_top_280_B_C6_P137.mzXML	735	Group3A	infected	DPI_50	RV_top	C6	P137	0.003994043
X736_Group3B_70dpi_LA_306_B_E8_P121.mzXML	736	Group3B	infected	DPI_75	LA	E8	P121	0.00745
X736_Group3B_70dpi_LV_bottom_306_B_E8_P133.mzXML	736	Group3B	infected	DPI_75	LV_bottom	E8	P133	0.00793
X736_Group3B_70dpi_LV_top_306_B_E8_P129.mzXML	736	Group3B	infected	DPI_75	LV_top	E8	P129	0.00692982
X736_Group3B_70dpi_RA_306_B_E8_P125.mzXML	736	Group3B	infected	DPI_75	RA	E8	P125	0.014426331
X736_Group3B_70dpi_RV_bottom_306_B_E8_P141.mzXML	736	Group3B	infected	DPI_75	RV_bottom	E8	P141	0.006849392
X736_Group3B_70dpi_RV_top_306_B_E8_P137.mzXML	736	Group3B	infected	DPI_75	RV_top	E8	P137	0.00380873
X737_Group3B_70dpi_LA_307_B_E9_P121.mzXML	737	Group3B	infected	DPI_75	LA	E9	P121	0.00429
X737_Group3B_70dpi_LV_bottom_307_B_E9_P133.mzXML	737	Group3B	infected	DPI_75	LV_bottom	E9	P133	0.00621
X737_Group3B_70dpi_LV_top_307_B_E9_P129.mzXML	737	Group3B	infected	DPI_75	LV_top	E9	P129	0.01832068
X737_Group3B_70dpi_RA_307_B_E9_P125.mzXML	737	Group3B	infected	DPI_75	RA	E9	P125	0.00983
X737_Group3B_70dpi_RV_bottom_307_B_E9_P141.mzXML	737	Group3B	infected	DPI_75	RV_bottom	E9	P141	0.004921579
X737_Group3B_70dpi_RV_top_307_B_E9_P137.mzXML	737	Group3B	infected	DPI_75	RV_top	E9	P137	0.00312
X738_Group3B_70dpi_LA_308_B_E10_P121.mzXML	738	Group3B	infected	DPI_75	LA	E10	P121	0.00472
X738_Group3B_70dpi_LV_bottom_308_B_E10_P133.mzXML	738	Group3B	infected	DPI_75	LV_bottom	E10	P133	0.006400531
X738_Group3B_70dpi_LV_top_308_B_E10_P129.mzXML	738	Group3B	infected	DPI_75	LV_top	E10	P129	0.00579
X738_Group3B_70dpi_RA_308_B_E10_P125.mzXML	738	Group3B	infected	DPI_75	RA	E10	P125	0.008760825
X738_Group3B_70dpi_RV_bottom_308_B_E10_P141.mzXML	738	Group3B	infected	DPI_75	RV_bottom	E10	P141	0.00681932
X738_Group3B_70dpi_RV_top_308_B_E10_P137.mzXML	738	Group3B	infected	DPI_75	RV_top	E10	P137	0.005021298
X739_Group3B_70dpi_LA_309_B_E11_P121.mzXML	739	Group3B	infected	DPI_75	LA	E11	P121	0.00826
X739_Group3B_70dpi_LV_bottom_309_B_E11_P133.mzXML	739	Group3B	infected	DPI_75	LV_bottom	E11	P133	0.005833241
X739_Group3B_70dpi_LV_top_309_B_E11_P129.mzXML	739	Group3B	infected	DPI_75	LV_top	E11	P129	0.008290208
X739_Group3B_70dpi_RA_309_B_E11_P125.mzXML	739	Group3B	infected	DPI_75	RA	E11	P125	0.024877715
X739_Group3B_70dpi_RV_bottom_309_B_E11_P141.mzXML	739	Group3B	infected	DPI_75	RV_bottom	E11	P141	0.006744046
X739_Group3B_70dpi_RV_top_309_B_E11_P137.mzXML	739	Group3B	infected	DPI_75	RV_top	E11	P137	0.004576115
X740_Group3B_70dpi_LA_310_B_E12_P121.mzXML	740	Group3B	infected	DPI_75	LA	E12	P121	0.00262
X740_Group3B_70dpi_LV_bottom_310_B_E12_P133.mzXML	740	Group3B	infected	DPI_75	LV_bottom	E12	P133	0.00925
X740_Group3B_70dpi_LV_top_310_B_E12_P129.mzXML	740	Group3B	infected	DPI_75	LV_top	E12	P129	0.009414339
X740_Group3B_70dpi_RA_310_B_E12_P125.mzXML	740	Group3B	infected	DPI_75	RA	E12	P125	0.0123
X740_Group3B_70dpi_RV_bottom_310_B_E12_P141.mzXML	740	Group3B	infected	DPI_75	RV_bottom	E12	P141	0.008307409
X740_Group3B_70dpi_RV_top_310_B_E12_P137.mzXML	740	Group3B	infected	DPI_75	RV_top	E12	P137	0.006890224
X751_Group3E_142dpi_LA_226_G_F6_P120.mzXML	751	Group3E	infected	DPI_142	LA	F6	P120	0.002084003
X751_Group3E_142dpi_LV_bottom_226_G_F6_P132.mzXML	751	Group3E	infected	DPI_142	LV_bottom	F6	P132	0.004141659
X751_Group3E_142dpi_LV_top_226_G_F6_P128.mzXML	751	Group3E	infected	DPI_142	LV_top	F6	P128	0.025648657
X751_Group3E_142dpi_RA_226_G_F6_P124.mzXML	751	Group3E	infected	DPI_142	RA	F6	P124	0.018123618
X751_Group3E_142dpi_RV_bottom_226_G_F6_P140.mzXML	751	Group3E	infected	DPI_142	RV_bottom	F6	P140	0.002261944
X751_Group3E_142dpi_RV_top_226_G_F6_P136.mzXML	751	Group3E	infected	DPI_142	RV_top	F6	P136	0.008887495
X752_Group3E_142dpi_LA_227_G_F7_P120.mzXML	752	Group3E	infected	DPI_142	LA	F7	P120	0.002412509
X752_Group3E_142dpi_LV_bottom_227_G_F7_P132.mzXML	752	Group3E	infected	DPI_142	LV_bottom	F7	P132	0.004077569
X752_Group3E_142dpi_LV_top_227_G_F7_P128.mzXML	752	Group3E	infected	DPI_142	LV_top	F7	P128	0.031359081
X752_Group3E_142dpi_RA_227_G_F7_P124.mzXML	752	Group3E	infected	DPI_142	RA	F7	P124	0.00587
X752_Group3E_142dpi_RV_bottom_227_G_F7_P140.mzXML	752	Group3E	infected	DPI_142	RV_bottom	F7	P140	0.002267574
X752_Group3E_142dpi_RV_top_227_G_F7_P136.mzXML	752	Group3E	infected	DPI_142	RV_top	F7	P136	0.003959735
X753_Group3E_142dpi_LA_228_G_F8_P120.mzXML	753	Group3E	infected	DPI_142	LA	F8	P120	0.00087
X753_Group3E_142dpi_LV_bottom_228_G_F8_P132.mzXML	753	Group3E	infected	DPI_142	LV_bottom	F8	P132	0.004264533
X753_Group3E_142dpi_LV_top_228_G_F8_P128.mzXML	753	Group3E	infected	DPI_142	LV_top	F8	P128	0.02327324
X753_Group3E_142dpi_RA_228_G_F8_P124.mzXML	753	Group3E	infected	DPI_142	RA	F8	P124	0.005537921
X753_Group3E_142dpi_RV_bottom_228_G_F8_P140.mzXML	753	Group3E	infected	DPI_142	RV_bottom	F8	P140	0.003030276
X753_Group3E_142dpi_RV_top_228_G_F8_P136.mzXML	753	Group3E	infected	DPI_142	RV_top	F8	P136	0.007112991
X754_Group3E_142dpi_LA_229_G_F9_P120.mzXML	754	Group3E	infected	DPI_142	LA	F9	P120	0.001351519
X754_Group3E_142dpi_LV_bottom_229_G_F9_P132.mzXML	754	Group3E	infected	DPI_142	LV_bottom	F9	P132	0.003198521
X754_Group3E_142dpi_LV_top_229_G_F9_P128.mzXML	754	Group3E	infected	DPI_142	LV_top	F9	P128	0.020718858
X754_Group3E_142dpi_RA_229_G_F9_P124.mzXML	754	Group3E	infected	DPI_142	RA	F9	P124	0.004719166
X754_Group3E_142dpi_RV_bottom_229_G_F9_P140.mzXML	754	Group3E	infected	DPI_142	RV_bottom	F9	P140	0.00305751
X754_Group3E_142dpi_RV_top_229_G_F9_P136.mzXML	754	Group3E	infected	DPI_142	RV_top	F9	P136	0.002200604
X755_Group3E_142dpi_LA_230_G_F10_P120.mzXML	755	Group3E	infected	DPI_142	LA	F10	P120	0.001082745
X755_Group3E_142dpi_LV_bottom_230_G_F10_P132.mzXML	755	Group3E	infected	DPI_142	LV_bottom	F10	P132	0.003155758
X755_Group3E_142dpi_LV_top_230_G_F10_P128.mzXML	755	Group3E	infected	DPI_142	LV_top	F10	P128	0.00759
X755_Group3E_142dpi_RA_230_G_F10_P124.mzXML	755	Group3E	infected	DPI_142	RA	F10	P124	0.00884
X755_Group3E_142dpi_RV_bottom_230_G_F10_P140.mzXML	755	Group3E	infected	DPI_142	RV_bottom	F10	P140	0.001470668
X755_Group3E_142dpi_RV_top_230_G_F10_P136.mzXML	755	Group3E	infected	DPI_142	RV_top	F10	P136	0.001814986
