# Supplementary material for: Localized cardiac small molecule trajectories and persistent chemical sequelae in experimental Chagas disease
Source: Nat Commun. 2023 Oct 25;14:6769. doi: 10.1038/s41467-023-42247-w (PMC10600178; doi:10.1038/s41467-023-42247-w)
Supplement: Supplementary file 8 — Source data [file 41467_2023_42247_MOESM8_ESM.zip › source-data/Supplementary_Figure_3/Supplementary_Figure_3.csv]

LVB_Disease_severity_metadata	annotation_fix	Correlation	FDR_pval	Effect_of_treatment
Liver_weight/Body_weight	PC 22:3;O	-0.67297	0.004838	Restored only by BNZ + Tc24 vaccine treatment
Liver_weight/Body_weight	Didanosine	-0.7461	9.29E-05	Restored only by BNZ treatment
Liver_weight/Body_weight	m/z 620.356 RT 2.913 min	-0.65606	0.001159	Restored only by BNZ treatment
Ejection_Fraction	Didanosine	-0.65835	0.001159	Restored only by BNZ treatment
Ejection_Fraction	LPC 16:1 or LPC O-16:2;O	0.568551	0.010975	Restored only by BNZ treatment
Ejection_Fraction	m/z 386.717 RT 2.856 min	-0.52709	0.023222	Restored only by BNZ treatment
Liver_weight/Body_weight	m/z 386.717 RT 2.856 min	-0.51117	0.023347	Restored only by BNZ treatment
P Amplitude (V)	m/z 251.037 RT 0.323 min	0.515071	0.023347	Restored only by BNZ treatment
Liver_weight/Body_weight	LPC 16:1 or LPC O-16:2;O	0.488085	0.032622	Restored only by BNZ treatment
Liver_weight/Body_weight	m/z 136.062 RT 0.301 min	-0.72444	0.00063	Not restored by any treatments
Ejection_Fraction	m/z 682.363 RT 3.329 min	-0.73773	0.00063	Not restored by any treatments
Liver_weight/Body_weight	m/z 301.115 RT 0.413 min	-0.70525	0.000909	Not restored by any treatments
Liver_weight/Body_weight	m/z 476.24 RT 2.164 min	-0.69392	0.000909	Not restored by any treatments
Ejection_Fraction	Hypoxanthine	-0.68276	0.001129	Not restored by any treatments
Liver_weight/Body_weight	m/z 682.364 RT 3.313 min	0.670758	0.001495	Not restored by any treatments
Liver_weight/Body_weight	m/z 475.989 RT 2.164 min	-0.65863	0.001771	Not restored by any treatments
Ejection_Fraction	m/z 682.364 RT 3.313 min	0.658869	0.001771	Not restored by any treatments
Liver_weight/Body_weight	m/z 682.363 RT 3.329 min	-0.65201	0.00199	Not restored by any treatments
Liver_weight/Body_weight	m/z 301.115 RT 0.328 min	-0.63974	0.00269	Not restored by any treatments
Liver_weight/Body_weight	m/z 137.046 RT 0.42 min	-0.63026	0.003314	Not restored by any treatments
Ejection_Fraction	PC 20:1;O	0.621978	0.003928	Not restored by any treatments
Liver_weight/Body_weight	m/z 380.993 RT 2.164 min	-0.59561	0.007218	Not restored by any treatments
Ejection_Fraction	m/z 203.007 RT 0.309 min	-0.59756	0.007218	Not restored by any treatments
Ejection_Fraction	m/z 137.046 RT 0.42 min	-0.58932	0.007548	Not restored by any treatments
P Amplitude (V)	m/z 301.115 RT 0.413 min	0.590605	0.007548	Not restored by any treatments
P Amplitude (V)	m/z 136.062 RT 0.301 min	0.583222	0.007936	Not restored by any treatments
Ejection_Fraction	m/z 301.115 RT 0.328 min	-0.58111	0.007966	Not restored by any treatments
Liver_weight/Body_weight	m/z 136.097 RT 0.551 min	0.56922	0.009457	Not restored by any treatments
Liver_weight/Body_weight	m/z 203.007 RT 0.309 min	-0.57157	0.009457	Not restored by any treatments
Ejection_Fraction	m/z 136.062 RT 0.301 min	-0.56892	0.009457	Not restored by any treatments
Ejection_Fraction	m/z 301.115 RT 0.413 min	-0.56515	0.009953	Not restored by any treatments
Ejection_Fraction	m/z 475.989 RT 2.164 min	-0.55009	0.013386	Not restored by any treatments
P Amplitude (V)	Hypoxanthine	0.549561	0.013386	Not restored by any treatments
P Amplitude (V)	m/z 203.007 RT 0.309 min	0.543322	0.014911	Not restored by any treatments
Liver_weight/Body_weight	Erucylamide	0.53661	0.016765	Not restored by any treatments
Ejection_Fraction	m/z 476.24 RT 2.164 min	-0.53401	0.017165	Not restored by any treatments
Liver_weight/Body_weight	Hypoxanthine	-0.52436	0.020544	Not restored by any treatments
P Amplitude (V)	m/z 137.046 RT 0.42 min	0.488597	0.041673	Not restored by any treatments
RVB_Disease_severity_metadata	annotation_fix	Correlation	FDR_pval	Effect_of_treatment
Liver_weight/Body_weight	LPC 22:6 or PC O-22:6	0.599555	0.015181	Restored only by BNZ treatment
Liver_weight/Body_weight	m/z 590.322 RT 2.887 min	0.593764	0.015181	Restored only by BNZ treatment
P Amplitude (V)	LPC 22:6 or PC O-22:6	-0.57604	0.016145	Restored only by BNZ treatment
P Amplitude (V)	LPC 18:1 or PC O-18:1 or LPC O-18:2;O	-0.52909	0.037031	Restored only by BNZ treatment
Liver_weight/Body_weight	m/z 132.102 RT 0.307 min	0.615128	0.012496	Restored by both treatment
Liver_weight/Body_weight	Methionine	0.650568	0.024341	Not restored by any treatments
Liver_weight/Body_weight	m/z 303.648 RT 2.884 min	0.628398	0.024553	Not restored by any treatments
