# Supplementary material for: Localized cardiac small molecule trajectories and persistent chemical sequelae in experimental Chagas disease
Source: Nat Commun. 2023 Oct 25;14:6769. doi: 10.1038/s41467-023-42247-w (PMC10600178; doi:10.1038/s41467-023-42247-w)
Supplement: Supplementary file 8 — Source data [file 41467_2023_42247_MOESM8_ESM.zip › source-data/Supplementary_Figure_31/Supplementary_Figure_31.csv]

filename	MouseID	Treatmentgroup	status	DPI	organ	well_position	plate	mass_700
X501_Group1A_50dpi_LA_251_B_A1_P121.mzXML	501	Group1A	naive	DPI_50	LA	A1	P121	0.006026924
X501_Group1A_50dpi_LV_bottom_251_B_A1_P133.mzXML	501	Group1A	naive	DPI_50	LV_bottom	A1	P133	3.40E-05
X501_Group1A_50dpi_LV_top_251_B_A1_P129.mzXML	501	Group1A	naive	DPI_50	LV_top	A1	P129	0.001451111
X501_Group1A_50dpi_RA_251_B_A1_P125.mzXML	501	Group1A	naive	DPI_50	RA	A1	P125	0.004763915
X501_Group1A_50dpi_RV_bottom_251_B_A1_P141.mzXML	501	Group1A	naive	DPI_50	RV_bottom	A1	P141	0
X501_Group1A_50dpi_RV_top_251_B_A1_P137.mzXML	501	Group1A	naive	DPI_50	RV_top	A1	P137	0
X502_Group1A_50dpi_LA_252_B_A2_P121.mzXML	502	Group1A	naive	DPI_50	LA	A2	P121	0.00817756
X502_Group1A_50dpi_LV_bottom_252_B_A2_P133.mzXML	502	Group1A	naive	DPI_50	LV_bottom	A2	P133	0.00145
X502_Group1A_50dpi_LV_top_252_B_A2_P129.mzXML	502	Group1A	naive	DPI_50	LV_top	A2	P129	0.00406
X502_Group1A_50dpi_RA_252_B_A2_P125.mzXML	502	Group1A	naive	DPI_50	RA	A2	P125	6.07E-05
X502_Group1A_50dpi_RV_bottom_252_B_A2_P141.mzXML	502	Group1A	naive	DPI_50	RV_bottom	A2	P141	0.009553372
X502_Group1A_50dpi_RV_top_252_B_A2_P137.mzXML	502	Group1A	naive	DPI_50	RV_top	A2	P137	0
X503_Group1A_50dpi_LA_253_B_A3_P121.mzXML	503	Group1A	naive	DPI_50	LA	A3	P121	0.010588891
X503_Group1A_50dpi_LV_bottom_253_B_A3_P133.mzXML	503	Group1A	naive	DPI_50	LV_bottom	A3	P133	0.00082452
X503_Group1A_50dpi_LV_top_253_B_A3_P129.mzXML	503	Group1A	naive	DPI_50	LV_top	A3	P129	0.004291087
X503_Group1A_50dpi_RA_253_B_A3_P125.mzXML	503	Group1A	naive	DPI_50	RA	A3	P125	0.002540344
X503_Group1A_50dpi_RV_bottom_253_B_A3_P141.mzXML	503	Group1A	naive	DPI_50	RV_bottom	A3	P141	0.004421777
X503_Group1A_50dpi_RV_top_253_B_A3_P137.mzXML	503	Group1A	naive	DPI_50	RV_top	A3	P137	0.000706719
X504_Group1A_50dpi_LA_254_B_A4_P121.mzXML	504	Group1A	naive	DPI_50	LA	A4	P121	0.014642428
X504_Group1A_50dpi_LV_bottom_254_B_A4_P133.mzXML	504	Group1A	naive	DPI_50	LV_bottom	A4	P133	0.000280497
X504_Group1A_50dpi_LV_top_254_B_A4_P129.mzXML	504	Group1A	naive	DPI_50	LV_top	A4	P129	0.001449577
X504_Group1A_50dpi_RA_254_B_A4_P125.mzXML	504	Group1A	naive	DPI_50	RA	A4	P125	0.00034825
X504_Group1A_50dpi_RV_bottom_254_B_A4_P141.mzXML	504	Group1A	naive	DPI_50	RV_bottom	A4	P141	0.000801042
X504_Group1A_50dpi_RV_top_254_B_A4_P137.mzXML	504	Group1A	naive	DPI_50	RV_top	A4	P137	0
X505_Group1A_50dpi_LA_255_B_A5_P121.mzXML	505	Group1A	naive	DPI_50	LA	A5	P121	0.00199334
X505_Group1A_50dpi_LV_bottom_255_B_A5_P133.mzXML	505	Group1A	naive	DPI_50	LV_bottom	A5	P133	0.000852005
X505_Group1A_50dpi_LV_top_255_B_A5_P129.mzXML	505	Group1A	naive	DPI_50	LV_top	A5	P129	0.001997117
X505_Group1A_50dpi_RA_255_B_A5_P125.mzXML	505	Group1A	naive	DPI_50	RA	A5	P125	0.001875139
X505_Group1A_50dpi_RV_bottom_255_B_A5_P141.mzXML	505	Group1A	naive	DPI_50	RV_bottom	A5	P141	0.000452443
X505_Group1A_50dpi_RV_top_255_B_A5_P137.mzXML	505	Group1A	naive	DPI_50	RV_top	A5	P137	0
X506_Group1B_70dpi_LA_281_B_C7_P121.mzXML	506	Group1B	naive	DPI_75	LA	C7	P121	0.017248829
X506_Group1B_70dpi_LV_bottom_281_B_C7_P133.mzXML	506	Group1B	naive	DPI_75	LV_bottom	C7	P133	0.000129
X506_Group1B_70dpi_LV_top_281_B_C7_P129.mzXML	506	Group1B	naive	DPI_75	LV_top	C7	P129	0.00238853
X506_Group1B_70dpi_RA_281_B_C7_P125.mzXML	506	Group1B	naive	DPI_75	RA	C7	P125	4.46E-05
X506_Group1B_70dpi_RV_bottom_281_B_C7_P141.mzXML	506	Group1B	naive	DPI_75	RV_bottom	C7	P141	0
X506_Group1B_70dpi_RV_top_281_B_C7_P137.mzXML	506	Group1B	naive	DPI_75	RV_top	C7	P137	0.000295251
X507_Group1B_70dpi_LA_282_B_C8_P121.mzXML	507	Group1B	naive	DPI_75	LA	C8	P121	0.002241806
X507_Group1B_70dpi_LV_bottom_282_B_C8_P133.mzXML	507	Group1B	naive	DPI_75	LV_bottom	C8	P133	4.11E-05
X507_Group1B_70dpi_LV_top_282_B_C8_P129.mzXML	507	Group1B	naive	DPI_75	LV_top	C8	P129	0.00089581
X507_Group1B_70dpi_RA_282_B_C8_P125.mzXML	507	Group1B	naive	DPI_75	RA	C8	P125	0.000533969
X507_Group1B_70dpi_RV_bottom_282_B_C8_P141.mzXML	507	Group1B	naive	DPI_75	RV_bottom	C8	P141	0
X507_Group1B_70dpi_RV_top_282_B_C8_P137.mzXML	507	Group1B	naive	DPI_75	RV_top	C8	P137	0
X508_Group1B_70dpi_LA_283_B_C9_P121.mzXML	508	Group1B	naive	DPI_75	LA	C9	P121	0.00013745
X508_Group1B_70dpi_LV_bottom_283_B_C9_P133.mzXML	508	Group1B	naive	DPI_75	LV_bottom	C9	P133	0.000542855
X508_Group1B_70dpi_LV_top_283_B_C9_P129.mzXML	508	Group1B	naive	DPI_75	LV_top	C9	P129	0.003022946
X508_Group1B_70dpi_RA_283_B_C9_P125.mzXML	508	Group1B	naive	DPI_75	RA	C9	P125	0.001799281
X508_Group1B_70dpi_RV_bottom_283_B_C9_P141.mzXML	508	Group1B	naive	DPI_75	RV_bottom	C9	P141	0
X508_Group1B_70dpi_RV_top_283_B_C9_P137.mzXML	508	Group1B	naive	DPI_75	RV_top	C9	P137	0.000223149
X509_Group1B_70dpi_LA_284_B_C10_P121.mzXML	509	Group1B	naive	DPI_75	LA	C10	P121	0.024739055
X509_Group1B_70dpi_LV_bottom_284_B_C10_P133.mzXML	509	Group1B	naive	DPI_75	LV_bottom	C10	P133	0
X509_Group1B_70dpi_LV_top_284_B_C10_P129.mzXML	509	Group1B	naive	DPI_75	LV_top	C10	P129	0.002483543
X509_Group1B_70dpi_RA_284_B_C10_P125.mzXML	509	Group1B	naive	DPI_75	RA	C10	P125	0.00229
X509_Group1B_70dpi_RV_bottom_284_B_C10_P141.mzXML	509	Group1B	naive	DPI_75	RV_bottom	C10	P141	0
X509_Group1B_70dpi_RV_top_284_B_C10_P137.mzXML	509	Group1B	naive	DPI_75	RV_top	C10	P137	0
X510_Group1B_70dpi_LA_285_B_C11_P121.mzXML	510	Group1B	naive	DPI_75	LA	C11	P121	0.002565503
X510_Group1B_70dpi_LV_bottom_285_B_C11_P133.mzXML	510	Group1B	naive	DPI_75	LV_bottom	C11	P133	0
X510_Group1B_70dpi_LV_top_285_B_C11_P129.mzXML	510	Group1B	naive	DPI_75	LV_top	C11	P129	0.004189046
X510_Group1B_70dpi_RA_285_B_C11_P125.mzXML	510	Group1B	naive	DPI_75	RA	C11	P125	0
X510_Group1B_70dpi_RV_bottom_285_B_C11_P141.mzXML	510	Group1B	naive	DPI_75	RV_bottom	C11	P141	0
X510_Group1B_70dpi_RV_top_285_B_C11_P137.mzXML	510	Group1B	naive	DPI_75	RV_top	C11	P137	0.000221159
X511_Group1C_142dpi_LA_161_G_A1_P120.mzXML	511	Group1C	naive	DPI_142	LA	A1	P120	0.000232453
X511_Group1C_142dpi_LV_bottom_161_G_A1_P132.mzXML	511	Group1C	naive	DPI_142	LV_bottom	A1	P132	0.000237425
X511_Group1C_142dpi_LV_top_161_G_A1_P128.mzXML	511	Group1C	naive	DPI_142	LV_top	A1	P128	0.000673111
X511_Group1C_142dpi_RA_161_G_A1_P124.mzXML	511	Group1C	naive	DPI_142	RA	A1	P124	0.00083227
X511_Group1C_142dpi_RV_bottom_161_G_A1_P140.mzXML	511	Group1C	naive	DPI_142	RV_bottom	A1	P140	0
X511_Group1C_142dpi_RV_top_161_G_A1_P136.mzXML	511	Group1C	naive	DPI_142	RV_top	A1	P136	0
X512_Group1C_142dpi_LA_162_G_A2_P120.mzXML	512	Group1C	naive	DPI_142	LA	A2	P120	0.000955615
X512_Group1C_142dpi_LV_bottom_162_G_A2_P132.mzXML	512	Group1C	naive	DPI_142	LV_bottom	A2	P132	0.000308839
X512_Group1C_142dpi_LV_top_162_G_A2_P128.mzXML	512	Group1C	naive	DPI_142	LV_top	A2	P128	0.000566018
X512_Group1C_142dpi_RA_162_G_A2_P124.mzXML	512	Group1C	naive	DPI_142	RA	A2	P124	0.003141999
X512_Group1C_142dpi_RV_bottom_162_G_A2_P140.mzXML	512	Group1C	naive	DPI_142	RV_bottom	A2	P140	0
X512_Group1C_142dpi_RV_top_162_G_A2_P136.mzXML	512	Group1C	naive	DPI_142	RV_top	A2	P136	0
X513_Group1C_142dpi_LA_163_G_A3_P120.mzXML	513	Group1C	naive	DPI_142	LA	A3	P120	0
X513_Group1C_142dpi_LV_bottom_163_G_A3_P132.mzXML	513	Group1C	naive	DPI_142	LV_bottom	A3	P132	0.000658709
X513_Group1C_142dpi_LV_top_163_G_A3_P128.mzXML	513	Group1C	naive	DPI_142	LV_top	A3	P128	0.00703
X513_Group1C_142dpi_RA_163_G_A3_P124.mzXML	513	Group1C	naive	DPI_142	RA	A3	P124	0.010410065
X513_Group1C_142dpi_RV_bottom_163_G_A3_P140.mzXML	513	Group1C	naive	DPI_142	RV_bottom	A3	P140	0
X513_Group1C_142dpi_RV_top_163_G_A3_P136.mzXML	513	Group1C	naive	DPI_142	RV_top	A3	P136	0
X514_Group1C_142dpi_LA_164_G_A4_P120.mzXML	514	Group1C	naive	DPI_142	LA	A4	P120	0.001053337
X514_Group1C_142dpi_LV_bottom_164_G_A4_P132.mzXML	514	Group1C	naive	DPI_142	LV_bottom	A4	P132	8.34E-05
X514_Group1C_142dpi_LV_top_164_G_A4_P128.mzXML	514	Group1C	naive	DPI_142	LV_top	A4	P128	0
X514_Group1C_142dpi_RA_164_G_A4_P124.mzXML	514	Group1C	naive	DPI_142	RA	A4	P124	0.001951171
X514_Group1C_142dpi_RV_bottom_164_G_A4_P140.mzXML	514	Group1C	naive	DPI_142	RV_bottom	A4	P140	6.06E-05
X514_Group1C_142dpi_RV_top_164_G_A4_P136.mzXML	514	Group1C	naive	DPI_142	RV_top	A4	P136	0
X515_Group1C_142dpi_LA_165_G_A5_P120.mzXML	515	Group1C	naive	DPI_142	LA	A5	P120	0.000639894
X515_Group1C_142dpi_LV_bottom_165_G_A5_P132.mzXML	515	Group1C	naive	DPI_142	LV_bottom	A5	P132	0
X515_Group1C_142dpi_LV_top_165_G_A5_P128.mzXML	515	Group1C	naive	DPI_142	LV_top	A5	P128	0.00652
X515_Group1C_142dpi_RA_165_G_A5_P124.mzXML	515	Group1C	naive	DPI_142	RA	A5	P124	0.000772434
X515_Group1C_142dpi_RV_bottom_165_G_A5_P140.mzXML	515	Group1C	naive	DPI_142	RV_bottom	A5	P140	0
X515_Group1C_142dpi_RV_top_165_G_A5_P136.mzXML	515	Group1C	naive	DPI_142	RV_top	A5	P136	0
X521_Group1A_50dpi_LA_256_B_A6_P121.mzXML	521	Group1A	naive	DPI_50	LA	A6	P121	0.009728104
X521_Group1A_50dpi_LV_bottom_256_B_A6_P133.mzXML	521	Group1A	naive	DPI_50	LV_bottom	A6	P133	0.00190815
X521_Group1A_50dpi_LV_top_256_B_A6_P129.mzXML	521	Group1A	naive	DPI_50	LV_top	A6	P129	0.0019697
X521_Group1A_50dpi_RA_256_B_A6_P125.mzXML	521	Group1A	naive	DPI_50	RA	A6	P125	0.000693786
X521_Group1A_50dpi_RV_bottom_256_B_A6_P141.mzXML	521	Group1A	naive	DPI_50	RV_bottom	A6	P141	0
X521_Group1A_50dpi_RV_top_256_B_A6_P137.mzXML	521	Group1A	naive	DPI_50	RV_top	A6	P137	0.000214414
X522_Group1A_50dpi_LA_257_B_A7_P121.mzXML	522	Group1A	naive	DPI_50	LA	A7	P121	0.010716392
X522_Group1A_50dpi_LV_bottom_257_B_A7_P133.mzXML	522	Group1A	naive	DPI_50	LV_bottom	A7	P133	0
X522_Group1A_50dpi_LV_top_257_B_A7_P129.mzXML	522	Group1A	naive	DPI_50	LV_top	A7	P129	0.002645488
X522_Group1A_50dpi_RA_257_B_A7_P125.mzXML	522	Group1A	naive	DPI_50	RA	A7	P125	0.000527202
X522_Group1A_50dpi_RV_bottom_257_B_A7_P141.mzXML	522	Group1A	naive	DPI_50	RV_bottom	A7	P141	0
X522_Group1A_50dpi_RV_top_257_B_A7_P137.mzXML	522	Group1A	naive	DPI_50	RV_top	A7	P137	0.00041299
X523_Group1A_50dpi_LA_258_B_A8_P121.mzXML	523	Group1A	naive	DPI_50	LA	A8	P121	0.003805104
X523_Group1A_50dpi_LV_bottom_258_B_A8_P133.mzXML	523	Group1A	naive	DPI_50	LV_bottom	A8	P133	0
X523_Group1A_50dpi_LV_top_258_B_A8_P129.mzXML	523	Group1A	naive	DPI_50	LV_top	A8	P129	0.000238157
X523_Group1A_50dpi_RA_258_B_A8_P125.mzXML	523	Group1A	naive	DPI_50	RA	A8	P125	3.45E-05
X523_Group1A_50dpi_RV_bottom_258_B_A8_P141.mzXML	523	Group1A	naive	DPI_50	RV_bottom	A8	P141	0
X523_Group1A_50dpi_RV_top_258_B_A8_P137.mzXML	523	Group1A	naive	DPI_50	RV_top	A8	P137	0
X524_Group1A_50dpi_LA_259_B_A9_P121.mzXML	524	Group1A	naive	DPI_50	LA	A9	P121	0.005520808
X524_Group1A_50dpi_LV_bottom_259_B_A9_P133.mzXML	524	Group1A	naive	DPI_50	LV_bottom	A9	P133	0.00020269
X524_Group1A_50dpi_LV_top_259_B_A9_P129.mzXML	524	Group1A	naive	DPI_50	LV_top	A9	P129	4.59E-05
X524_Group1A_50dpi_RA_259_B_A9_P125.mzXML	524	Group1A	naive	DPI_50	RA	A9	P125	0.000586597
X524_Group1A_50dpi_RV_bottom_259_B_A9_P141.mzXML	524	Group1A	naive	DPI_50	RV_bottom	A9	P141	0.000285754
X524_Group1A_50dpi_RV_top_259_B_A9_P137.mzXML	524	Group1A	naive	DPI_50	RV_top	A9	P137	0.000195831
X525_Group1A_50dpi_LA_260_B_A10_P121.mzXML	525	Group1A	naive	DPI_50	LA	A10	P121	0.003478863
X525_Group1A_50dpi_LV_bottom_260_B_A10_P133.mzXML	525	Group1A	naive	DPI_50	LV_bottom	A10	P133	1.98E-05
X525_Group1A_50dpi_LV_top_260_B_A10_P129.mzXML	525	Group1A	naive	DPI_50	LV_top	A10	P129	0.002515044
X525_Group1A_50dpi_RA_260_B_A10_P125.mzXML	525	Group1A	naive	DPI_50	RA	A10	P125	0
X525_Group1A_50dpi_RV_bottom_260_B_A10_P141.mzXML	525	Group1A	naive	DPI_50	RV_bottom	A10	P141	0
X525_Group1A_50dpi_RV_top_260_B_A10_P137.mzXML	525	Group1A	naive	DPI_50	RV_top	A10	P137	0
X526_Group1B_70dpi_LA_286_B_C12_P121.mzXML	526	Group1B	naive	DPI_75	LA	C12	P121	0.002037804
X526_Group1B_70dpi_LV_bottom_286_B_C12_P133.mzXML	526	Group1B	naive	DPI_75	LV_bottom	C12	P133	0
X526_Group1B_70dpi_LV_top_286_B_C12_P129.mzXML	526	Group1B	naive	DPI_75	LV_top	C12	P129	0.003164847
X526_Group1B_70dpi_RA_286_B_C12_P125.mzXML	526	Group1B	naive	DPI_75	RA	C12	P125	0
X526_Group1B_70dpi_RV_bottom_286_B_C12_P141.mzXML	526	Group1B	naive	DPI_75	RV_bottom	C12	P141	0
X526_Group1B_70dpi_RV_top_286_B_C12_P137.mzXML	526	Group1B	naive	DPI_75	RV_top	C12	P137	0
X527_Group1B_70dpi_LA_287_B_D1_P121.mzXML	527	Group1B	naive	DPI_75	LA	D1	P121	0.017624308
X527_Group1B_70dpi_LV_bottom_287_B_D1_P133.mzXML	527	Group1B	naive	DPI_75	LV_bottom	D1	P133	0.002157338
X527_Group1B_70dpi_LV_top_287_B_D1_P129.mzXML	527	Group1B	naive	DPI_75	LV_top	D1	P129	0.000754361
X527_Group1B_70dpi_RA_287_B_D1_P125.mzXML	527	Group1B	naive	DPI_75	RA	D1	P125	0.001138903
X527_Group1B_70dpi_RV_bottom_287_B_D1_P141.mzXML	527	Group1B	naive	DPI_75	RV_bottom	D1	P141	0
X527_Group1B_70dpi_RV_top_287_B_D1_P137.mzXML	527	Group1B	naive	DPI_75	RV_top	D1	P137	0
X528_Group1B_70dpi_LA_288_B_D2_P121.mzXML	528	Group1B	naive	DPI_75	LA	D2	P121	0.011466378
X528_Group1B_70dpi_LV_bottom_288_B_D2_P133.mzXML	528	Group1B	naive	DPI_75	LV_bottom	D2	P133	0.000745758
X528_Group1B_70dpi_LV_top_288_B_D2_P129.mzXML	528	Group1B	naive	DPI_75	LV_top	D2	P129	0
X528_Group1B_70dpi_RA_288_B_D2_P125.mzXML	528	Group1B	naive	DPI_75	RA	D2	P125	0
X528_Group1B_70dpi_RV_bottom_288_B_D2_P141.mzXML	528	Group1B	naive	DPI_75	RV_bottom	D2	P141	0
X528_Group1B_70dpi_RV_top_288_B_D2_P137.mzXML	528	Group1B	naive	DPI_75	RV_top	D2	P137	0
X529_Group1B_70dpi_LA_289_B_D3_P121.mzXML	529	Group1B	naive	DPI_75	LA	D3	P121	0.017514708
X529_Group1B_70dpi_LV_bottom_289_B_D3_P133.mzXML	529	Group1B	naive	DPI_75	LV_bottom	D3	P133	0.000752724
X529_Group1B_70dpi_LV_top_289_B_D3_P129.mzXML	529	Group1B	naive	DPI_75	LV_top	D3	P129	0.005629772
X529_Group1B_70dpi_RA_289_B_D3_P125.mzXML	529	Group1B	naive	DPI_75	RA	D3	P125	0.00552
X529_Group1B_70dpi_RV_bottom_289_B_D3_P141.mzXML	529	Group1B	naive	DPI_75	RV_bottom	D3	P141	0.001090208
X529_Group1B_70dpi_RV_top_289_B_D3_P137.mzXML	529	Group1B	naive	DPI_75	RV_top	D3	P137	0
X530_Group1B_70dpi_LA_290_B_D4_P121.mzXML	530	Group1B	naive	DPI_75	LA	D4	P121	0.004886481
X530_Group1B_70dpi_LV_bottom_290_B_D4_P133.mzXML	530	Group1B	naive	DPI_75	LV_bottom	D4	P133	0.00190914
X530_Group1B_70dpi_LV_top_290_B_D4_P129.mzXML	530	Group1B	naive	DPI_75	LV_top	D4	P129	0.009570591
X530_Group1B_70dpi_RA_290_B_D4_P125.mzXML	530	Group1B	naive	DPI_75	RA	D4	P125	0
X530_Group1B_70dpi_RV_bottom_290_B_D4_P141.mzXML	530	Group1B	naive	DPI_75	RV_bottom	D4	P141	0
X530_Group1B_70dpi_RV_top_290_B_D4_P137.mzXML	530	Group1B	naive	DPI_75	RV_top	D4	P137	0.000167
X531_Group1C_142dpi_LA_166_G_A6_P120.mzXML	531	Group1C	naive	DPI_142	LA	A6	P120	0
X531_Group1C_142dpi_LV_bottom_166_G_A6_P132.mzXML	531	Group1C	naive	DPI_142	LV_bottom	A6	P132	0.000790339
X531_Group1C_142dpi_LV_top_166_G_A6_P128.mzXML	531	Group1C	naive	DPI_142	LV_top	A6	P128	0.007864901
X531_Group1C_142dpi_RA_166_G_A6_P124.mzXML	531	Group1C	naive	DPI_142	RA	A6	P124	0.00265
X531_Group1C_142dpi_RV_bottom_166_G_A6_P140.mzXML	531	Group1C	naive	DPI_142	RV_bottom	A6	P140	0
X531_Group1C_142dpi_RV_top_166_G_A6_P136.mzXML	531	Group1C	naive	DPI_142	RV_top	A6	P136	0.000247528
X532_Group1C_142dpi_LA_167_G_A7_P120.mzXML	532	Group1C	naive	DPI_142	LA	A7	P120	0.000106
X532_Group1C_142dpi_LV_bottom_167_G_A7_P132.mzXML	532	Group1C	naive	DPI_142	LV_bottom	A7	P132	0
X532_Group1C_142dpi_LV_top_167_G_A7_P128.mzXML	532	Group1C	naive	DPI_142	LV_top	A7	P128	0.001157849
X532_Group1C_142dpi_RA_167_G_A7_P124.mzXML	532	Group1C	naive	DPI_142	RA	A7	P124	0.005563492
X532_Group1C_142dpi_RV_bottom_167_G_A7_P140.mzXML	532	Group1C	naive	DPI_142	RV_bottom	A7	P140	0
X532_Group1C_142dpi_RV_top_167_G_A7_P136.mzXML	532	Group1C	naive	DPI_142	RV_top	A7	P136	0
X533_Group1C_142dpi_LA_168_G_A8_P120.mzXML	533	Group1C	naive	DPI_142	LA	A8	P120	0
X533_Group1C_142dpi_LV_bottom_168_G_A8_P132.mzXML	533	Group1C	naive	DPI_142	LV_bottom	A8	P132	0.000325774
X533_Group1C_142dpi_LV_top_168_G_A8_P128.mzXML	533	Group1C	naive	DPI_142	LV_top	A8	P128	0.00315
X533_Group1C_142dpi_RA_168_G_A8_P124.mzXML	533	Group1C	naive	DPI_142	RA	A8	P124	0.00332913
X533_Group1C_142dpi_RV_bottom_168_G_A8_P140.mzXML	533	Group1C	naive	DPI_142	RV_bottom	A8	P140	0
X533_Group1C_142dpi_RV_top_168_G_A8_P136.mzXML	533	Group1C	naive	DPI_142	RV_top	A8	P136	0
X534_Group1C_142dpi_LA_169_G_A9_P120.mzXML	534	Group1C	naive	DPI_142	LA	A9	P120	0.000500256
X534_Group1C_142dpi_LV_bottom_169_G_A9_P132.mzXML	534	Group1C	naive	DPI_142	LV_bottom	A9	P132	0.000274422
X534_Group1C_142dpi_LV_top_169_G_A9_P128.mzXML	534	Group1C	naive	DPI_142	LV_top	A9	P128	0.001512774
X534_Group1C_142dpi_RA_169_G_A9_P124.mzXML	534	Group1C	naive	DPI_142	RA	A9	P124	0.000541951
X534_Group1C_142dpi_RV_bottom_169_G_A9_P140.mzXML	534	Group1C	naive	DPI_142	RV_bottom	A9	P140	0
X534_Group1C_142dpi_RV_top_169_G_A9_P136.mzXML	534	Group1C	naive	DPI_142	RV_top	A9	P136	0
X535_Group1C_142dpi_LA_170_G_A10_P120.mzXML	535	Group1C	naive	DPI_142	LA	A10	P120	0.002329258
X535_Group1C_142dpi_LV_bottom_170_G_A10_P132.mzXML	535	Group1C	naive	DPI_142	LV_bottom	A10	P132	0.000674013
X535_Group1C_142dpi_LV_top_170_G_A10_P128.mzXML	535	Group1C	naive	DPI_142	LV_top	A10	P128	0.000396516
X535_Group1C_142dpi_RA_170_G_A10_P124.mzXML	535	Group1C	naive	DPI_142	RA	A10	P124	0.000888971
X535_Group1C_142dpi_RV_bottom_170_G_A10_P140.mzXML	535	Group1C	naive	DPI_142	RV_bottom	A10	P140	0
X535_Group1C_142dpi_RV_top_170_G_A10_P136.mzXML	535	Group1C	naive	DPI_142	RV_top	A10	P136	0
X541_Group1A_50dpi_LA_261_B_A11_P121.mzXML	541	Group1A	naive	DPI_50	LA	A11	P121	0.01933044
X541_Group1A_50dpi_LV_bottom_261_B_A11_P133.mzXML	541	Group1A	naive	DPI_50	LV_bottom	A11	P133	0.001569999
X541_Group1A_50dpi_LV_top_261_B_A11_P129.mzXML	541	Group1A	naive	DPI_50	LV_top	A11	P129	0.000671396
X541_Group1A_50dpi_RA_261_B_A11_P125.mzXML	541	Group1A	naive	DPI_50	RA	A11	P125	0.000316925
X541_Group1A_50dpi_RV_bottom_261_B_A11_P141.mzXML	541	Group1A	naive	DPI_50	RV_bottom	A11	P141	0
X541_Group1A_50dpi_RV_top_261_B_A11_P137.mzXML	541	Group1A	naive	DPI_50	RV_top	A11	P137	0.000181
X542_Group1A_50dpi_LA_262_B_A12_P121.mzXML	542	Group1A	naive	DPI_50	LA	A12	P121	0.018623259
X542_Group1A_50dpi_LV_bottom_262_B_A12_P133.mzXML	542	Group1A	naive	DPI_50	LV_bottom	A12	P133	0.000985
X542_Group1A_50dpi_LV_top_262_B_A12_P129.mzXML	542	Group1A	naive	DPI_50	LV_top	A12	P129	0.007209004
X542_Group1A_50dpi_RA_262_B_A12_P125.mzXML	542	Group1A	naive	DPI_50	RA	A12	P125	0.003422258
X542_Group1A_50dpi_RV_bottom_262_B_A12_P141.mzXML	542	Group1A	naive	DPI_50	RV_bottom	A12	P141	0
X542_Group1A_50dpi_RV_top_262_B_A12_P137.mzXML	542	Group1A	naive	DPI_50	RV_top	A12	P137	0.000264804
X543_Group1A_50dpi_LA_263_B_B1_P121.mzXML	543	Group1A	naive	DPI_50	LA	B1	P121	0.002693717
X543_Group1A_50dpi_LV_bottom_263_B_B1_P133.mzXML	543	Group1A	naive	DPI_50	LV_bottom	B1	P133	0
X543_Group1A_50dpi_LV_top_263_B_B1_P129.mzXML	543	Group1A	naive	DPI_50	LV_top	B1	P129	0.002338731
X543_Group1A_50dpi_RA_263_B_B1_P125.mzXML	543	Group1A	naive	DPI_50	RA	B1	P125	5.73E-05
X543_Group1A_50dpi_RV_bottom_263_B_B1_P141.mzXML	543	Group1A	naive	DPI_50	RV_bottom	B1	P141	9.08E-05
X543_Group1A_50dpi_RV_top_263_B_B1_P137.mzXML	543	Group1A	naive	DPI_50	RV_top	B1	P137	0.001462614
X544_Group1A_50dpi_LA_264_B_B2_P121.mzXML	544	Group1A	naive	DPI_50	LA	B2	P121	0.003410837
X544_Group1A_50dpi_LV_bottom_264_B_B2_P133.mzXML	544	Group1A	naive	DPI_50	LV_bottom	B2	P133	0.002695171
X544_Group1A_50dpi_LV_top_264_B_B2_P129.mzXML	544	Group1A	naive	DPI_50	LV_top	B2	P129	0.003621057
X544_Group1A_50dpi_RA_264_B_B2_P125.mzXML	544	Group1A	naive	DPI_50	RA	B2	P125	0.00080139
X544_Group1A_50dpi_RV_bottom_264_B_B2_P141.mzXML	544	Group1A	naive	DPI_50	RV_bottom	B2	P141	0.001169197
X544_Group1A_50dpi_RV_top_264_B_B2_P137.mzXML	544	Group1A	naive	DPI_50	RV_top	B2	P137	0.002308954
X545_Group1A_50dpi_LA_265_B_B3_P121.mzXML	545	Group1A	naive	DPI_50	LA	B3	P121	0.007833157
X545_Group1A_50dpi_LV_bottom_265_B_B3_P133.mzXML	545	Group1A	naive	DPI_50	LV_bottom	B3	P133	0.001520436
X545_Group1A_50dpi_LV_top_265_B_B3_P129.mzXML	545	Group1A	naive	DPI_50	LV_top	B3	P129	0.002148459
X545_Group1A_50dpi_RA_265_B_B3_P125.mzXML	545	Group1A	naive	DPI_50	RA	B3	P125	0.00112631
X545_Group1A_50dpi_RV_bottom_265_B_B3_P141.mzXML	545	Group1A	naive	DPI_50	RV_bottom	B3	P141	0.000441732
X545_Group1A_50dpi_RV_top_265_B_B3_P137.mzXML	545	Group1A	naive	DPI_50	RV_top	B3	P137	0.000855173
X546_Group1B_70dpi_LA_291_B_D5_P121.mzXML	546	Group1B	naive	DPI_75	LA	D5	P121	4.35E-05
X546_Group1B_70dpi_LV_bottom_291_B_D5_P133.mzXML	546	Group1B	naive	DPI_75	LV_bottom	D5	P133	0.000518449
X546_Group1B_70dpi_LV_top_291_B_D5_P129.mzXML	546	Group1B	naive	DPI_75	LV_top	D5	P129	0.008700904
X546_Group1B_70dpi_RA_291_B_D5_P125.mzXML	546	Group1B	naive	DPI_75	RA	D5	P125	0.00125781
X546_Group1B_70dpi_RV_bottom_291_B_D5_P141.mzXML	546	Group1B	naive	DPI_75	RV_bottom	D5	P141	0
X546_Group1B_70dpi_RV_top_291_B_D5_P137.mzXML	546	Group1B	naive	DPI_75	RV_top	D5	P137	0
X547_Group1B_70dpi_LA_292_B_D6_P121.mzXML	547	Group1B	naive	DPI_75	LA	D6	P121	0.009290751
X547_Group1B_70dpi_LV_bottom_292_B_D6_P133.mzXML	547	Group1B	naive	DPI_75	LV_bottom	D6	P133	0
X547_Group1B_70dpi_LV_top_292_B_D6_P129.mzXML	547	Group1B	naive	DPI_75	LV_top	D6	P129	0
X547_Group1B_70dpi_RA_292_B_D6_P125.mzXML	547	Group1B	naive	DPI_75	RA	D6	P125	0
X547_Group1B_70dpi_RV_bottom_292_B_D6_P141.mzXML	547	Group1B	naive	DPI_75	RV_bottom	D6	P141	0
X547_Group1B_70dpi_RV_top_292_B_D6_P137.mzXML	547	Group1B	naive	DPI_75	RV_top	D6	P137	0.000137772
X548_Group1B_70dpi_LA_293_B_D7_P121.mzXML	548	Group1B	naive	DPI_75	LA	D7	P121	0
X548_Group1B_70dpi_LV_bottom_293_B_D7_P133.mzXML	548	Group1B	naive	DPI_75	LV_bottom	D7	P133	0
X548_Group1B_70dpi_LV_top_293_B_D7_P129.mzXML	548	Group1B	naive	DPI_75	LV_top	D7	P129	0.001859101
X548_Group1B_70dpi_RA_293_B_D7_P125.mzXML	548	Group1B	naive	DPI_75	RA	D7	P125	0.000174903
X548_Group1B_70dpi_RV_bottom_293_B_D7_P141.mzXML	548	Group1B	naive	DPI_75	RV_bottom	D7	P141	0.001091462
X548_Group1B_70dpi_RV_top_293_B_D7_P137.mzXML	548	Group1B	naive	DPI_75	RV_top	D7	P137	0
X549_Group1B_70dpi_LA_294_B_D8_P121.mzXML	549	Group1B	naive	DPI_75	LA	D8	P121	0.0053473
X549_Group1B_70dpi_LV_bottom_294_B_D8_P133.mzXML	549	Group1B	naive	DPI_75	LV_bottom	D8	P133	2.32E-05
X549_Group1B_70dpi_LV_top_294_B_D8_P129.mzXML	549	Group1B	naive	DPI_75	LV_top	D8	P129	0.001661596
X549_Group1B_70dpi_RA_294_B_D8_P125.mzXML	549	Group1B	naive	DPI_75	RA	D8	P125	0
X549_Group1B_70dpi_RV_bottom_294_B_D8_P141.mzXML	549	Group1B	naive	DPI_75	RV_bottom	D8	P141	0
X549_Group1B_70dpi_RV_top_294_B_D8_P137.mzXML	549	Group1B	naive	DPI_75	RV_top	D8	P137	0.000448965
X550_Group1B_70dpi_LA_295_B_D9_P121.mzXML	550	Group1B	naive	DPI_75	LA	D9	P121	0.010592467
X550_Group1B_70dpi_LV_bottom_295_B_D9_P133.mzXML	550	Group1B	naive	DPI_75	LV_bottom	D9	P133	4.00E-05
X550_Group1B_70dpi_LV_top_295_B_D9_P129.mzXML	550	Group1B	naive	DPI_75	LV_top	D9	P129	0.003333314
X550_Group1B_70dpi_RA_295_B_D9_P125.mzXML	550	Group1B	naive	DPI_75	RA	D9	P125	0
X550_Group1B_70dpi_RV_bottom_295_B_D9_P141.mzXML	550	Group1B	naive	DPI_75	RV_bottom	D9	P141	0
X550_Group1B_70dpi_RV_top_295_B_D9_P137.mzXML	550	Group1B	naive	DPI_75	RV_top	D9	P137	0
X551_Group1C_142dpi_LA_171_G_A11_P120.mzXML	551	Group1C	naive	DPI_142	LA	A11	P120	0.001539389
X551_Group1C_142dpi_LV_bottom_171_G_A11_P132.mzXML	551	Group1C	naive	DPI_142	LV_bottom	A11	P132	0.000333558
X551_Group1C_142dpi_LV_top_171_G_A11_P128.mzXML	551	Group1C	naive	DPI_142	LV_top	A11	P128	0.002303199
X551_Group1C_142dpi_RA_171_G_A11_P124.mzXML	551	Group1C	naive	DPI_142	RA	A11	P124	0.012963938
X551_Group1C_142dpi_RV_bottom_171_G_A11_P140.mzXML	551	Group1C	naive	DPI_142	RV_bottom	A11	P140	0
X551_Group1C_142dpi_RV_top_171_G_A11_P136.mzXML	551	Group1C	naive	DPI_142	RV_top	A11	P136	0
X552_Group1C_142dpi_LA_172_G_A12_P120.mzXML	552	Group1C	naive	DPI_142	LA	A12	P120	0.002499821
X552_Group1C_142dpi_LV_bottom_172_G_A12_P132.mzXML	552	Group1C	naive	DPI_142	LV_bottom	A12	P132	0.000996804
X552_Group1C_142dpi_LV_top_172_G_A12_P128.mzXML	552	Group1C	naive	DPI_142	LV_top	A12	P128	0.000162443
X552_Group1C_142dpi_RA_172_G_A12_P124.mzXML	552	Group1C	naive	DPI_142	RA	A12	P124	0.000440698
X552_Group1C_142dpi_RV_bottom_172_G_A12_P140.mzXML	552	Group1C	naive	DPI_142	RV_bottom	A12	P140	0
X552_Group1C_142dpi_RV_top_172_G_A12_P136.mzXML	552	Group1C	naive	DPI_142	RV_top	A12	P136	0
X553_Group1C_142dpi_LA_173_G_B1_P120.mzXML	553	Group1C	naive	DPI_142	LA	B1	P120	0.002059262
X553_Group1C_142dpi_LV_bottom_173_G_B1_P132.mzXML	553	Group1C	naive	DPI_142	LV_bottom	B1	P132	0.000505311
X553_Group1C_142dpi_LV_top_173_G_B1_P128.mzXML	553	Group1C	naive	DPI_142	LV_top	B1	P128	0.012059818
X553_Group1C_142dpi_RA_173_G_B1_P124.mzXML	553	Group1C	naive	DPI_142	RA	B1	P124	0.002203896
X553_Group1C_142dpi_RV_bottom_173_G_B1_P140.mzXML	553	Group1C	naive	DPI_142	RV_bottom	B1	P140	0
X553_Group1C_142dpi_RV_top_173_G_B1_P136.mzXML	553	Group1C	naive	DPI_142	RV_top	B1	P136	0.000310199
X554_Group1C_142dpi_LA_174_G_B2_P120.mzXML	554	Group1C	naive	DPI_142	LA	B2	P120	0.000836145
X554_Group1C_142dpi_LV_bottom_174_G_B2_P132.mzXML	554	Group1C	naive	DPI_142	LV_bottom	B2	P132	0.000388151
X554_Group1C_142dpi_LV_top_174_G_B2_P128.mzXML	554	Group1C	naive	DPI_142	LV_top	B2	P128	0.000894712
X554_Group1C_142dpi_RA_174_G_B2_P124.mzXML	554	Group1C	naive	DPI_142	RA	B2	P124	0.003042212
X554_Group1C_142dpi_RV_bottom_174_G_B2_P140.mzXML	554	Group1C	naive	DPI_142	RV_bottom	B2	P140	0
X554_Group1C_142dpi_RV_top_174_G_B2_P136.mzXML	554	Group1C	naive	DPI_142	RV_top	B2	P136	0
X555_Group1C_142dpi_LA_175_G_B3_P120.mzXML	555	Group1C	naive	DPI_142	LA	B3	P120	0.000988586
X555_Group1C_142dpi_LV_bottom_175_G_B3_P132.mzXML	555	Group1C	naive	DPI_142	LV_bottom	B3	P132	0.002240806
X555_Group1C_142dpi_LV_top_175_G_B3_P128.mzXML	555	Group1C	naive	DPI_142	LV_top	B3	P128	0.00789
X555_Group1C_142dpi_RA_175_G_B3_P124.mzXML	555	Group1C	naive	DPI_142	RA	B3	P124	0.00172
X555_Group1C_142dpi_RV_bottom_175_G_B3_P140.mzXML	555	Group1C	naive	DPI_142	RV_bottom	B3	P140	0
X555_Group1C_142dpi_RV_top_175_G_B3_P136.mzXML	555	Group1C	naive	DPI_142	RV_top	B3	P136	0
X561_Group3A_50dpi_LA_266_B_B4_P121.mzXML	561	Group3A	infected	DPI_50	LA	B4	P121	0.011994838
X561_Group3A_50dpi_LV_bottom_266_B_B4_P133.mzXML	561	Group3A	infected	DPI_50	LV_bottom	B4	P133	0.00013868
X561_Group3A_50dpi_LV_top_266_B_B4_P129.mzXML	561	Group3A	infected	DPI_50	LV_top	B4	P129	0.004672265
X561_Group3A_50dpi_RA_266_B_B4_P125.mzXML	561	Group3A	infected	DPI_50	RA	B4	P125	0
X561_Group3A_50dpi_RV_bottom_266_B_B4_P141.mzXML	561	Group3A	infected	DPI_50	RV_bottom	B4	P141	0.000800484
X561_Group3A_50dpi_RV_top_266_B_B4_P137.mzXML	561	Group3A	infected	DPI_50	RV_top	B4	P137	0
X562_Group3A_50dpi_LA_267_B_B5_P121.mzXML	562	Group3A	infected	DPI_50	LA	B5	P121	0.011290742
X562_Group3A_50dpi_LV_bottom_267_B_B5_P133.mzXML	562	Group3A	infected	DPI_50	LV_bottom	B5	P133	0
X562_Group3A_50dpi_LV_top_267_B_B5_P129.mzXML	562	Group3A	infected	DPI_50	LV_top	B5	P129	0.002371887
X562_Group3A_50dpi_RA_267_B_B5_P125.mzXML	562	Group3A	infected	DPI_50	RA	B5	P125	0.005541616
X562_Group3A_50dpi_RV_bottom_267_B_B5_P141.mzXML	562	Group3A	infected	DPI_50	RV_bottom	B5	P141	0
X562_Group3A_50dpi_RV_top_267_B_B5_P137.mzXML	562	Group3A	infected	DPI_50	RV_top	B5	P137	0.000710929
X563_Group3A_50dpi_LA_268_B_B6_P121.mzXML	563	Group3A	infected	DPI_50	LA	B6	P121	0.002509643
X563_Group3A_50dpi_LV_bottom_268_B_B6_P133.mzXML	563	Group3A	infected	DPI_50	LV_bottom	B6	P133	0.002096682
X563_Group3A_50dpi_LV_top_268_B_B6_P129.mzXML	563	Group3A	infected	DPI_50	LV_top	B6	P129	0.006801734
X563_Group3A_50dpi_RA_268_B_B6_P125.mzXML	563	Group3A	infected	DPI_50	RA	B6	P125	0
X563_Group3A_50dpi_RV_bottom_268_B_B6_P141.mzXML	563	Group3A	infected	DPI_50	RV_bottom	B6	P141	0
X563_Group3A_50dpi_RV_top_268_B_B6_P137.mzXML	563	Group3A	infected	DPI_50	RV_top	B6	P137	0.000474284
X564_Group3A_50dpi_LA_269_B_B7_P121.mzXML	564	Group3A	infected	DPI_50	LA	B7	P121	0.008131406
X564_Group3A_50dpi_LV_bottom_269_B_B7_P133.mzXML	564	Group3A	infected	DPI_50	LV_bottom	B7	P133	0.000752513
X564_Group3A_50dpi_LV_top_269_B_B7_P129.mzXML	564	Group3A	infected	DPI_50	LV_top	B7	P129	0.005463359
X564_Group3A_50dpi_RA_269_B_B7_P125.mzXML	564	Group3A	infected	DPI_50	RA	B7	P125	9.71E-05
X564_Group3A_50dpi_RV_bottom_269_B_B7_P141.mzXML	564	Group3A	infected	DPI_50	RV_bottom	B7	P141	0
X564_Group3A_50dpi_RV_top_269_B_B7_P137.mzXML	564	Group3A	infected	DPI_50	RV_top	B7	P137	0.000264808
X565_Group3A_50dpi_LA_270_B_B8_P121.mzXML	565	Group3A	infected	DPI_50	LA	B8	P121	0.000971
X565_Group3A_50dpi_LV_bottom_270_B_B8_P133.mzXML	565	Group3A	infected	DPI_50	LV_bottom	B8	P133	0.001028466
X565_Group3A_50dpi_LV_top_270_B_B8_P129.mzXML	565	Group3A	infected	DPI_50	LV_top	B8	P129	0.004489811
X565_Group3A_50dpi_RA_270_B_B8_P125.mzXML	565	Group3A	infected	DPI_50	RA	B8	P125	0.000391559
X565_Group3A_50dpi_RV_bottom_270_B_B8_P141.mzXML	565	Group3A	infected	DPI_50	RV_bottom	B8	P141	0.000273593
X565_Group3A_50dpi_RV_top_270_B_B8_P137.mzXML	565	Group3A	infected	DPI_50	RV_top	B8	P137	0.001792401
X566_Group3B_70dpi_LA_296_B_D10_P121.mzXML	566	Group3B	infected	DPI_75	LA	D10	P121	0.006745505
X566_Group3B_70dpi_LV_bottom_296_B_D10_P133.mzXML	566	Group3B	infected	DPI_75	LV_bottom	D10	P133	0.000733274
X566_Group3B_70dpi_LV_top_296_B_D10_P129.mzXML	566	Group3B	infected	DPI_75	LV_top	D10	P129	0.00386
X566_Group3B_70dpi_RA_296_B_D10_P125.mzXML	566	Group3B	infected	DPI_75	RA	D10	P125	0.001103053
X566_Group3B_70dpi_RV_bottom_296_B_D10_P141.mzXML	566	Group3B	infected	DPI_75	RV_bottom	D10	P141	0
X566_Group3B_70dpi_RV_top_296_B_D10_P137.mzXML	566	Group3B	infected	DPI_75	RV_top	D10	P137	0.00020339
X567_Group3B_70dpi_LA_297_B_D11_P121.mzXML	567	Group3B	infected	DPI_75	LA	D11	P121	0.018868901
X567_Group3B_70dpi_LV_bottom_297_B_D11_P133.mzXML	567	Group3B	infected	DPI_75	LV_bottom	D11	P133	4.23E-05
X567_Group3B_70dpi_LV_top_297_B_D11_P129.mzXML	567	Group3B	infected	DPI_75	LV_top	D11	P129	0.007175754
X567_Group3B_70dpi_RA_297_B_D11_P125.mzXML	567	Group3B	infected	DPI_75	RA	D11	P125	0
X567_Group3B_70dpi_RV_bottom_297_B_D11_P141.mzXML	567	Group3B	infected	DPI_75	RV_bottom	D11	P141	0
X567_Group3B_70dpi_RV_top_297_B_D11_P137.mzXML	567	Group3B	infected	DPI_75	RV_top	D11	P137	0.000128996
X568_Group3B_70dpi_LA_298_B_D12_P121.mzXML	568	Group3B	infected	DPI_75	LA	D12	P121	0.005764089
X568_Group3B_70dpi_LV_bottom_298_B_D12_P133.mzXML	568	Group3B	infected	DPI_75	LV_bottom	D12	P133	0
X568_Group3B_70dpi_LV_top_298_B_D12_P129.mzXML	568	Group3B	infected	DPI_75	LV_top	D12	P129	0.003563688
X568_Group3B_70dpi_RA_298_B_D12_P125.mzXML	568	Group3B	infected	DPI_75	RA	D12	P125	0.000257413
X568_Group3B_70dpi_RV_bottom_298_B_D12_P141.mzXML	568	Group3B	infected	DPI_75	RV_bottom	D12	P141	0.000110766
X568_Group3B_70dpi_RV_top_298_B_D12_P137.mzXML	568	Group3B	infected	DPI_75	RV_top	D12	P137	0
X569_Group3B_70dpi_LA_299_B_E1_P121.mzXML	569	Group3B	infected	DPI_75	LA	E1	P121	0.009903026
X569_Group3B_70dpi_LV_bottom_299_B_E1_P133.mzXML	569	Group3B	infected	DPI_75	LV_bottom	E1	P133	0
X569_Group3B_70dpi_LV_top_299_B_E1_P129.mzXML	569	Group3B	infected	DPI_75	LV_top	E1	P129	0.00418
X569_Group3B_70dpi_RA_299_B_E1_P125.mzXML	569	Group3B	infected	DPI_75	RA	E1	P125	0
X569_Group3B_70dpi_RV_bottom_299_B_E1_P141.mzXML	569	Group3B	infected	DPI_75	RV_bottom	E1	P141	0
X569_Group3B_70dpi_RV_top_299_B_E1_P137.mzXML	569	Group3B	infected	DPI_75	RV_top	E1	P137	0.000541639
X570_Group3B_70dpi_LA_300_B_E2_P121.mzXML	570	Group3B	infected	DPI_75	LA	E2	P121	0.021918407
X570_Group3B_70dpi_LV_bottom_300_B_E2_P133.mzXML	570	Group3B	infected	DPI_75	LV_bottom	E2	P133	0.00146851
X570_Group3B_70dpi_LV_top_300_B_E2_P129.mzXML	570	Group3B	infected	DPI_75	LV_top	E2	P129	0.003649131
X570_Group3B_70dpi_RA_300_B_E2_P125.mzXML	570	Group3B	infected	DPI_75	RA	E2	P125	0.004214737
X570_Group3B_70dpi_RV_bottom_300_B_E2_P141.mzXML	570	Group3B	infected	DPI_75	RV_bottom	E2	P141	0
X570_Group3B_70dpi_RV_top_300_B_E2_P137.mzXML	570	Group3B	infected	DPI_75	RV_top	E2	P137	0
X581_Group3E_142dpi_LA_176_G_B4_P120.mzXML	581	Group3E	infected	DPI_142	LA	B4	P120	0.000657259
X581_Group3E_142dpi_LV_bottom_176_G_B4_P132.mzXML	581	Group3E	infected	DPI_142	LV_bottom	B4	P132	7.95E-05
X581_Group3E_142dpi_LV_top_176_G_B4_P128.mzXML	581	Group3E	infected	DPI_142	LV_top	B4	P128	0.010259495
X581_Group3E_142dpi_RA_176_G_B4_P124.mzXML	581	Group3E	infected	DPI_142	RA	B4	P124	0.00424954
X581_Group3E_142dpi_RV_bottom_176_G_B4_P140.mzXML	581	Group3E	infected	DPI_142	RV_bottom	B4	P140	0
X581_Group3E_142dpi_RV_top_176_G_B4_P136.mzXML	581	Group3E	infected	DPI_142	RV_top	B4	P136	0
X582_Group3E_142dpi_LA_177_G_B5_P120.mzXML	582	Group3E	infected	DPI_142	LA	B5	P120	0.000824241
X582_Group3E_142dpi_LV_bottom_177_G_B5_P132.mzXML	582	Group3E	infected	DPI_142	LV_bottom	B5	P132	0.002699924
X582_Group3E_142dpi_LV_top_177_G_B5_P128.mzXML	582	Group3E	infected	DPI_142	LV_top	B5	P128	0.003305871
X582_Group3E_142dpi_RA_177_G_B5_P124.mzXML	582	Group3E	infected	DPI_142	RA	B5	P124	0.008411663
X582_Group3E_142dpi_RV_bottom_177_G_B5_P140.mzXML	582	Group3E	infected	DPI_142	RV_bottom	B5	P140	0
X582_Group3E_142dpi_RV_top_177_G_B5_P136.mzXML	582	Group3E	infected	DPI_142	RV_top	B5	P136	0
X583_Group3E_142dpi_LA_178_G_B6_P120.mzXML	583	Group3E	infected	DPI_142	LA	B6	P120	7.02E-05
X583_Group3E_142dpi_LV_bottom_178_G_B6_P132.mzXML	583	Group3E	infected	DPI_142	LV_bottom	B6	P132	0.002056273
X583_Group3E_142dpi_LV_top_178_G_B6_P128.mzXML	583	Group3E	infected	DPI_142	LV_top	B6	P128	0.006965201
X583_Group3E_142dpi_RA_178_G_B6_P124.mzXML	583	Group3E	infected	DPI_142	RA	B6	P124	0
X583_Group3E_142dpi_RV_bottom_178_G_B6_P140.mzXML	583	Group3E	infected	DPI_142	RV_bottom	B6	P140	0
X583_Group3E_142dpi_RV_top_178_G_B6_P136.mzXML	583	Group3E	infected	DPI_142	RV_top	B6	P136	0.000189585
X584_Group3E_142dpi_LA_179_G_B7_P120.mzXML	584	Group3E	infected	DPI_142	LA	B7	P120	0.000476821
X584_Group3E_142dpi_LV_bottom_179_G_B7_P132.mzXML	584	Group3E	infected	DPI_142	LV_bottom	B7	P132	0.000202556
X584_Group3E_142dpi_LV_top_179_G_B7_P128.mzXML	584	Group3E	infected	DPI_142	LV_top	B7	P128	0.000716275
X584_Group3E_142dpi_RA_179_G_B7_P124.mzXML	584	Group3E	infected	DPI_142	RA	B7	P124	0.015013471
X584_Group3E_142dpi_RV_bottom_179_G_B7_P140.mzXML	584	Group3E	infected	DPI_142	RV_bottom	B7	P140	0
X584_Group3E_142dpi_RV_top_179_G_B7_P136.mzXML	584	Group3E	infected	DPI_142	RV_top	B7	P136	0
X585_Group3E_142dpi_LA_180_G_B8_P120.mzXML	585	Group3E	infected	DPI_142	LA	B8	P120	0.000359929
X585_Group3E_142dpi_LV_bottom_180_G_B8_P132.mzXML	585	Group3E	infected	DPI_142	LV_bottom	B8	P132	0.001172862
X585_Group3E_142dpi_LV_top_180_G_B8_P128.mzXML	585	Group3E	infected	DPI_142	LV_top	B8	P128	0.0053008
X585_Group3E_142dpi_RA_180_G_B8_P124.mzXML	585	Group3E	infected	DPI_142	RA	B8	P124	0.00854258
X585_Group3E_142dpi_RV_bottom_180_G_B8_P140.mzXML	585	Group3E	infected	DPI_142	RV_bottom	B8	P140	0.000161409
X585_Group3E_142dpi_RV_top_180_G_B8_P136.mzXML	585	Group3E	infected	DPI_142	RV_top	B8	P136	0
X646_Group3A_50dpi_LA_271_B_B9_P121.mzXML	646	Group3A	infected	DPI_50	LA	B9	P121	0.005786172
X646_Group3A_50dpi_LV_bottom_271_B_B9_P133.mzXML	646	Group3A	infected	DPI_50	LV_bottom	B9	P133	0
X646_Group3A_50dpi_LV_top_271_B_B9_P129.mzXML	646	Group3A	infected	DPI_50	LV_top	B9	P129	0.002451777
X646_Group3A_50dpi_RA_271_B_B9_P125.mzXML	646	Group3A	infected	DPI_50	RA	B9	P125	0.00064864
X646_Group3A_50dpi_RV_bottom_271_B_B9_P141.mzXML	646	Group3A	infected	DPI_50	RV_bottom	B9	P141	0.000295427
X646_Group3A_50dpi_RV_top_271_B_B9_P137.mzXML	646	Group3A	infected	DPI_50	RV_top	B9	P137	0.001948736
X647_Group3A_50dpi_LA_272_B_B10_P121.mzXML	647	Group3A	infected	DPI_50	LA	B10	P121	0.00431954
X647_Group3A_50dpi_LV_bottom_272_B_B10_P133.mzXML	647	Group3A	infected	DPI_50	LV_bottom	B10	P133	2.52E-05
X647_Group3A_50dpi_LV_top_272_B_B10_P129.mzXML	647	Group3A	infected	DPI_50	LV_top	B10	P129	0.001672413
X647_Group3A_50dpi_RA_272_B_B10_P125.mzXML	647	Group3A	infected	DPI_50	RA	B10	P125	0
X647_Group3A_50dpi_RV_bottom_272_B_B10_P141.mzXML	647	Group3A	infected	DPI_50	RV_bottom	B10	P141	0.002947907
X647_Group3A_50dpi_RV_top_272_B_B10_P137.mzXML	647	Group3A	infected	DPI_50	RV_top	B10	P137	0
X648_Group3A_50dpi_LA_273_B_B11_P121.mzXML	648	Group3A	infected	DPI_50	LA	B11	P121	0.000288571
X648_Group3A_50dpi_LV_bottom_273_B_B11_P133.mzXML	648	Group3A	infected	DPI_50	LV_bottom	B11	P133	0
X648_Group3A_50dpi_LV_top_273_B_B11_P129.mzXML	648	Group3A	infected	DPI_50	LV_top	B11	P129	0.000201801
X648_Group3A_50dpi_RA_273_B_B11_P125.mzXML	648	Group3A	infected	DPI_50	RA	B11	P125	8.29E-05
X648_Group3A_50dpi_RV_bottom_273_B_B11_P141.mzXML	648	Group3A	infected	DPI_50	RV_bottom	B11	P141	0.00054072
X648_Group3A_50dpi_RV_top_273_B_B11_P137.mzXML	648	Group3A	infected	DPI_50	RV_top	B11	P137	0
X649_Group3A_50dpi_LA_274_B_B12_P121.mzXML	649	Group3A	infected	DPI_50	LA	B12	P121	0.017978564
X649_Group3A_50dpi_LV_bottom_274_B_B12_P133.mzXML	649	Group3A	infected	DPI_50	LV_bottom	B12	P133	0
X649_Group3A_50dpi_LV_top_274_B_B12_P129.mzXML	649	Group3A	infected	DPI_50	LV_top	B12	P129	0.000341148
X649_Group3A_50dpi_RA_274_B_B12_P125.mzXML	649	Group3A	infected	DPI_50	RA	B12	P125	0.00073747
X649_Group3A_50dpi_RV_bottom_274_B_B12_P141.mzXML	649	Group3A	infected	DPI_50	RV_bottom	B12	P141	0.000296774
X649_Group3A_50dpi_RV_top_274_B_B12_P137.mzXML	649	Group3A	infected	DPI_50	RV_top	B12	P137	0.000276335
X650_Group3A_50dpi_LA_275_B_C1_P121.mzXML	650	Group3A	infected	DPI_50	LA	C1	P121	0
X650_Group3A_50dpi_LV_bottom_275_B_C1_P133.mzXML	650	Group3A	infected	DPI_50	LV_bottom	C1	P133	0
X650_Group3A_50dpi_LV_top_275_B_C1_P129.mzXML	650	Group3A	infected	DPI_50	LV_top	C1	P129	0
X650_Group3A_50dpi_RA_275_B_C1_P125.mzXML	650	Group3A	infected	DPI_50	RA	C1	P125	3.37E-05
X650_Group3A_50dpi_RV_bottom_275_B_C1_P141.mzXML	650	Group3A	infected	DPI_50	RV_bottom	C1	P141	0.001049578
X650_Group3A_50dpi_RV_top_275_B_C1_P137.mzXML	650	Group3A	infected	DPI_50	RV_top	C1	P137	0
X651_Group3B_70dpi_LA_301_B_E3_P121.mzXML	651	Group3B	infected	DPI_75	LA	E3	P121	0.00474661
X651_Group3B_70dpi_LV_bottom_301_B_E3_P133.mzXML	651	Group3B	infected	DPI_75	LV_bottom	E3	P133	0.001724818
X651_Group3B_70dpi_LV_top_301_B_E3_P129.mzXML	651	Group3B	infected	DPI_75	LV_top	E3	P129	0.000890938
X651_Group3B_70dpi_RA_301_B_E3_P125.mzXML	651	Group3B	infected	DPI_75	RA	E3	P125	0.003883003
X651_Group3B_70dpi_RV_bottom_301_B_E3_P141.mzXML	651	Group3B	infected	DPI_75	RV_bottom	E3	P141	3.18E-05
X651_Group3B_70dpi_RV_top_301_B_E3_P137.mzXML	651	Group3B	infected	DPI_75	RV_top	E3	P137	0.001655079
X652_Group3B_70dpi_LA_302_B_E4_P121.mzXML	652	Group3B	infected	DPI_75	LA	E4	P121	0.000973656
X652_Group3B_70dpi_LV_bottom_302_B_E4_P133.mzXML	652	Group3B	infected	DPI_75	LV_bottom	E4	P133	0.000925637
X652_Group3B_70dpi_LV_top_302_B_E4_P129.mzXML	652	Group3B	infected	DPI_75	LV_top	E4	P129	0
X652_Group3B_70dpi_RA_302_B_E4_P125.mzXML	652	Group3B	infected	DPI_75	RA	E4	P125	0.004609635
X652_Group3B_70dpi_RV_bottom_302_B_E4_P141.mzXML	652	Group3B	infected	DPI_75	RV_bottom	E4	P141	0
X652_Group3B_70dpi_RV_top_302_B_E4_P137.mzXML	652	Group3B	infected	DPI_75	RV_top	E4	P137	0.00198
X653_Group3B_70dpi_LA_303_B_E5_P121.mzXML	653	Group3B	infected	DPI_75	LA	E5	P121	0.000194
X653_Group3B_70dpi_LV_bottom_303_B_E5_P133.mzXML	653	Group3B	infected	DPI_75	LV_bottom	E5	P133	0.000342283
X653_Group3B_70dpi_LV_top_303_B_E5_P129.mzXML	653	Group3B	infected	DPI_75	LV_top	E5	P129	0.003671811
X653_Group3B_70dpi_RA_303_B_E5_P125.mzXML	653	Group3B	infected	DPI_75	RA	E5	P125	0.005593737
X653_Group3B_70dpi_RV_bottom_303_B_E5_P141.mzXML	653	Group3B	infected	DPI_75	RV_bottom	E5	P141	0.000383704
X653_Group3B_70dpi_RV_top_303_B_E5_P137.mzXML	653	Group3B	infected	DPI_75	RV_top	E5	P137	0.00044719
X654_Group3B_70dpi_LA_304_B_E6_P121.mzXML	654	Group3B	infected	DPI_75	LA	E6	P121	0.000999904
X654_Group3B_70dpi_LV_bottom_304_B_E6_P133.mzXML	654	Group3B	infected	DPI_75	LV_bottom	E6	P133	0.002061217
X654_Group3B_70dpi_LV_top_304_B_E6_P129.mzXML	654	Group3B	infected	DPI_75	LV_top	E6	P129	0.00126368
X654_Group3B_70dpi_RA_304_B_E6_P125.mzXML	654	Group3B	infected	DPI_75	RA	E6	P125	0.004584947
X654_Group3B_70dpi_RV_bottom_304_B_E6_P141.mzXML	654	Group3B	infected	DPI_75	RV_bottom	E6	P141	0.000711022
X654_Group3B_70dpi_RV_top_304_B_E6_P137.mzXML	654	Group3B	infected	DPI_75	RV_top	E6	P137	0
X655_Group3B_70dpi_LA_305_B_E7_P121.mzXML	655	Group3B	infected	DPI_75	LA	E7	P121	0.000195367
X655_Group3B_70dpi_LV_bottom_305_B_E7_P133.mzXML	655	Group3B	infected	DPI_75	LV_bottom	E7	P133	0.000254534
X655_Group3B_70dpi_LV_top_305_B_E7_P129.mzXML	655	Group3B	infected	DPI_75	LV_top	E7	P129	0.004497317
X655_Group3B_70dpi_RA_305_B_E7_P125.mzXML	655	Group3B	infected	DPI_75	RA	E7	P125	0.002601847
X655_Group3B_70dpi_RV_bottom_305_B_E7_P141.mzXML	655	Group3B	infected	DPI_75	RV_bottom	E7	P141	0.000429696
X655_Group3B_70dpi_RV_top_305_B_E7_P137.mzXML	655	Group3B	infected	DPI_75	RV_top	E7	P137	0.00224
X666_Group3E_142dpi_LA_201_G_D5_P120.mzXML	666	Group3E	infected	DPI_142	LA	D5	P120	0.001067936
X666_Group3E_142dpi_LV_bottom_201_G_D5_P132.mzXML	666	Group3E	infected	DPI_142	LV_bottom	D5	P132	0.001024529
X666_Group3E_142dpi_LV_top_201_G_D5_P128.mzXML	666	Group3E	infected	DPI_142	LV_top	D5	P128	0.018118516
X666_Group3E_142dpi_RA_201_G_D5_P124.mzXML	666	Group3E	infected	DPI_142	RA	D5	P124	0.009411127
X666_Group3E_142dpi_RV_bottom_201_G_D5_P140.mzXML	666	Group3E	infected	DPI_142	RV_bottom	D5	P140	0
X666_Group3E_142dpi_RV_top_201_G_D5_P136.mzXML	666	Group3E	infected	DPI_142	RV_top	D5	P136	5.76E-05
X667_Group3E_142dpi_LA_202_G_D6_P120.mzXML	667	Group3E	infected	DPI_142	LA	D6	P120	0.001635049
X667_Group3E_142dpi_LV_bottom_202_G_D6_P132.mzXML	667	Group3E	infected	DPI_142	LV_bottom	D6	P132	0.000660477
X667_Group3E_142dpi_LV_top_202_G_D6_P128.mzXML	667	Group3E	infected	DPI_142	LV_top	D6	P128	0.004189625
X667_Group3E_142dpi_RA_202_G_D6_P124.mzXML	667	Group3E	infected	DPI_142	RA	D6	P124	0.0022928
X667_Group3E_142dpi_RV_bottom_202_G_D6_P140.mzXML	667	Group3E	infected	DPI_142	RV_bottom	D6	P140	0
X667_Group3E_142dpi_RV_top_202_G_D6_P136.mzXML	667	Group3E	infected	DPI_142	RV_top	D6	P136	0.000393872
X668_Group3E_142dpi_LA_203_G_D7_P120.mzXML	668	Group3E	infected	DPI_142	LA	D7	P120	0.001505071
X668_Group3E_142dpi_LV_bottom_203_G_D7_P132.mzXML	668	Group3E	infected	DPI_142	LV_bottom	D7	P132	0.000701975
X668_Group3E_142dpi_LV_top_203_G_D7_P128.mzXML	668	Group3E	infected	DPI_142	LV_top	D7	P128	0.003139064
X668_Group3E_142dpi_RA_203_G_D7_P124.mzXML	668	Group3E	infected	DPI_142	RA	D7	P124	0.00848
X668_Group3E_142dpi_RV_bottom_203_G_D7_P140.mzXML	668	Group3E	infected	DPI_142	RV_bottom	D7	P140	0
X668_Group3E_142dpi_RV_top_203_G_D7_P136.mzXML	668	Group3E	infected	DPI_142	RV_top	D7	P136	0
X669_Group3E_142dpi_LA_204_G_D8_P120.mzXML	669	Group3E	infected	DPI_142	LA	D8	P120	0.002240275
X669_Group3E_142dpi_LV_bottom_204_G_D8_P132.mzXML	669	Group3E	infected	DPI_142	LV_bottom	D8	P132	0.000409967
X669_Group3E_142dpi_LV_top_204_G_D8_P128.mzXML	669	Group3E	infected	DPI_142	LV_top	D8	P128	0.0018
X669_Group3E_142dpi_RA_204_G_D8_P124.mzXML	669	Group3E	infected	DPI_142	RA	D8	P124	0.002812995
X669_Group3E_142dpi_RV_bottom_204_G_D8_P140.mzXML	669	Group3E	infected	DPI_142	RV_bottom	D8	P140	0
X669_Group3E_142dpi_RV_top_204_G_D8_P136.mzXML	669	Group3E	infected	DPI_142	RV_top	D8	P136	0.000244456
X670_Group3E_142dpi_LA_205_G_D9_P120.mzXML	670	Group3E	infected	DPI_142	LA	D9	P120	0.002053865
X670_Group3E_142dpi_LV_bottom_205_G_D9_P132.mzXML	670	Group3E	infected	DPI_142	LV_bottom	D9	P132	0
X670_Group3E_142dpi_LV_top_205_G_D9_P128.mzXML	670	Group3E	infected	DPI_142	LV_top	D9	P128	0
X670_Group3E_142dpi_RA_205_G_D9_P124.mzXML	670	Group3E	infected	DPI_142	RA	D9	P124	0.000629076
X670_Group3E_142dpi_RV_bottom_205_G_D9_P140.mzXML	670	Group3E	infected	DPI_142	RV_bottom	D9	P140	0
X670_Group3E_142dpi_RV_top_205_G_D9_P136.mzXML	670	Group3E	infected	DPI_142	RV_top	D9	P136	0
X731_Group3A_50dpi_LA_276_B_C2_P121.mzXML	731	Group3A	infected	DPI_50	LA	C2	P121	0.000796859
X731_Group3A_50dpi_LV_bottom_276_B_C2_P133.mzXML	731	Group3A	infected	DPI_50	LV_bottom	C2	P133	0
X731_Group3A_50dpi_LV_top_276_B_C2_P129.mzXML	731	Group3A	infected	DPI_50	LV_top	C2	P129	0.000938917
X731_Group3A_50dpi_RA_276_B_C2_P125.mzXML	731	Group3A	infected	DPI_50	RA	C2	P125	0.003137472
X731_Group3A_50dpi_RV_bottom_276_B_C2_P141.mzXML	731	Group3A	infected	DPI_50	RV_bottom	C2	P141	4.25E-05
X731_Group3A_50dpi_RV_top_276_B_C2_P137.mzXML	731	Group3A	infected	DPI_50	RV_top	C2	P137	0.000269506
X732_Group3A_50dpi_LA_277_B_C3_P121.mzXML	732	Group3A	infected	DPI_50	LA	C3	P121	0.00127295
X732_Group3A_50dpi_LV_bottom_277_B_C3_P133.mzXML	732	Group3A	infected	DPI_50	LV_bottom	C3	P133	0.002163041
X732_Group3A_50dpi_LV_top_277_B_C3_P129.mzXML	732	Group3A	infected	DPI_50	LV_top	C3	P129	0.009460646
X732_Group3A_50dpi_RA_277_B_C3_P125.mzXML	732	Group3A	infected	DPI_50	RA	C3	P125	0.006484704
X732_Group3A_50dpi_RV_bottom_277_B_C3_P141.mzXML	732	Group3A	infected	DPI_50	RV_bottom	C3	P141	0
X732_Group3A_50dpi_RV_top_277_B_C3_P137.mzXML	732	Group3A	infected	DPI_50	RV_top	C3	P137	0
X733_Group3A_50dpi_LA_278_B_C4_P121.mzXML	733	Group3A	infected	DPI_50	LA	C4	P121	0.0001132
X733_Group3A_50dpi_LV_bottom_278_B_C4_P133.mzXML	733	Group3A	infected	DPI_50	LV_bottom	C4	P133	0
X733_Group3A_50dpi_LV_top_278_B_C4_P129.mzXML	733	Group3A	infected	DPI_50	LV_top	C4	P129	0
X733_Group3A_50dpi_RA_278_B_C4_P125.mzXML	733	Group3A	infected	DPI_50	RA	C4	P125	0.000348471
X733_Group3A_50dpi_RV_bottom_278_B_C4_P141.mzXML	733	Group3A	infected	DPI_50	RV_bottom	C4	P141	0
X733_Group3A_50dpi_RV_top_278_B_C4_P137.mzXML	733	Group3A	infected	DPI_50	RV_top	C4	P137	0
X734_Group3A_50dpi_LA_279_B_C5_P121.mzXML	734	Group3A	infected	DPI_50	LA	C5	P121	0.000217
X734_Group3A_50dpi_LV_bottom_279_B_C5_P133.mzXML	734	Group3A	infected	DPI_50	LV_bottom	C5	P133	0.000778161
X734_Group3A_50dpi_LV_top_279_B_C5_P129.mzXML	734	Group3A	infected	DPI_50	LV_top	C5	P129	0.002427383
X734_Group3A_50dpi_RA_279_B_C5_P125.mzXML	734	Group3A	infected	DPI_50	RA	C5	P125	0.001534339
X734_Group3A_50dpi_RV_bottom_279_B_C5_P141.mzXML	734	Group3A	infected	DPI_50	RV_bottom	C5	P141	0
X734_Group3A_50dpi_RV_top_279_B_C5_P137.mzXML	734	Group3A	infected	DPI_50	RV_top	C5	P137	0
X735_Group3A_50dpi_LA_280_B_C6_P121.mzXML	735	Group3A	infected	DPI_50	LA	C6	P121	0.001837954
X735_Group3A_50dpi_LV_bottom_280_B_C6_P133.mzXML	735	Group3A	infected	DPI_50	LV_bottom	C6	P133	0
X735_Group3A_50dpi_LV_top_280_B_C6_P129.mzXML	735	Group3A	infected	DPI_50	LV_top	C6	P129	0.004619442
X735_Group3A_50dpi_RA_280_B_C6_P125.mzXML	735	Group3A	infected	DPI_50	RA	C6	P125	0.012214403
X735_Group3A_50dpi_RV_bottom_280_B_C6_P141.mzXML	735	Group3A	infected	DPI_50	RV_bottom	C6	P141	0
X735_Group3A_50dpi_RV_top_280_B_C6_P137.mzXML	735	Group3A	infected	DPI_50	RV_top	C6	P137	0
X736_Group3B_70dpi_LA_306_B_E8_P121.mzXML	736	Group3B	infected	DPI_75	LA	E8	P121	0.000730975
X736_Group3B_70dpi_LV_bottom_306_B_E8_P133.mzXML	736	Group3B	infected	DPI_75	LV_bottom	E8	P133	0.00110851
X736_Group3B_70dpi_LV_top_306_B_E8_P129.mzXML	736	Group3B	infected	DPI_75	LV_top	E8	P129	0.00197486
X736_Group3B_70dpi_RA_306_B_E8_P125.mzXML	736	Group3B	infected	DPI_75	RA	E8	P125	0.002153875
X736_Group3B_70dpi_RV_bottom_306_B_E8_P141.mzXML	736	Group3B	infected	DPI_75	RV_bottom	E8	P141	0.000719792
X736_Group3B_70dpi_RV_top_306_B_E8_P137.mzXML	736	Group3B	infected	DPI_75	RV_top	E8	P137	0.0005326
X737_Group3B_70dpi_LA_307_B_E9_P121.mzXML	737	Group3B	infected	DPI_75	LA	E9	P121	0.005932194
X737_Group3B_70dpi_LV_bottom_307_B_E9_P133.mzXML	737	Group3B	infected	DPI_75	LV_bottom	E9	P133	0.00034389
X737_Group3B_70dpi_LV_top_307_B_E9_P129.mzXML	737	Group3B	infected	DPI_75	LV_top	E9	P129	0.004609554
X737_Group3B_70dpi_RA_307_B_E9_P125.mzXML	737	Group3B	infected	DPI_75	RA	E9	P125	0.003026524
X737_Group3B_70dpi_RV_bottom_307_B_E9_P141.mzXML	737	Group3B	infected	DPI_75	RV_bottom	E9	P141	0.001112502
X737_Group3B_70dpi_RV_top_307_B_E9_P137.mzXML	737	Group3B	infected	DPI_75	RV_top	E9	P137	0.000670525
X738_Group3B_70dpi_LA_308_B_E10_P121.mzXML	738	Group3B	infected	DPI_75	LA	E10	P121	0.006447782
X738_Group3B_70dpi_LV_bottom_308_B_E10_P133.mzXML	738	Group3B	infected	DPI_75	LV_bottom	E10	P133	0.000229899
X738_Group3B_70dpi_LV_top_308_B_E10_P129.mzXML	738	Group3B	infected	DPI_75	LV_top	E10	P129	0.005016558
X738_Group3B_70dpi_RA_308_B_E10_P125.mzXML	738	Group3B	infected	DPI_75	RA	E10	P125	0.013646923
X738_Group3B_70dpi_RV_bottom_308_B_E10_P141.mzXML	738	Group3B	infected	DPI_75	RV_bottom	E10	P141	0.000721387
X738_Group3B_70dpi_RV_top_308_B_E10_P137.mzXML	738	Group3B	infected	DPI_75	RV_top	E10	P137	0.00053268
X739_Group3B_70dpi_LA_309_B_E11_P121.mzXML	739	Group3B	infected	DPI_75	LA	E11	P121	0.008754219
X739_Group3B_70dpi_LV_bottom_309_B_E11_P133.mzXML	739	Group3B	infected	DPI_75	LV_bottom	E11	P133	0
X739_Group3B_70dpi_LV_top_309_B_E11_P129.mzXML	739	Group3B	infected	DPI_75	LV_top	E11	P129	0.00021745
X739_Group3B_70dpi_RA_309_B_E11_P125.mzXML	739	Group3B	infected	DPI_75	RA	E11	P125	0.00659996
X739_Group3B_70dpi_RV_bottom_309_B_E11_P141.mzXML	739	Group3B	infected	DPI_75	RV_bottom	E11	P141	0.002680676
X739_Group3B_70dpi_RV_top_309_B_E11_P137.mzXML	739	Group3B	infected	DPI_75	RV_top	E11	P137	0.001908532
X740_Group3B_70dpi_LA_310_B_E12_P121.mzXML	740	Group3B	infected	DPI_75	LA	E12	P121	0.002081751
X740_Group3B_70dpi_LV_bottom_310_B_E12_P133.mzXML	740	Group3B	infected	DPI_75	LV_bottom	E12	P133	0.002767552
X740_Group3B_70dpi_LV_top_310_B_E12_P129.mzXML	740	Group3B	infected	DPI_75	LV_top	E12	P129	0.000333383
X740_Group3B_70dpi_RA_310_B_E12_P125.mzXML	740	Group3B	infected	DPI_75	RA	E12	P125	0.012806423
X740_Group3B_70dpi_RV_bottom_310_B_E12_P141.mzXML	740	Group3B	infected	DPI_75	RV_bottom	E12	P141	0.000781319
X740_Group3B_70dpi_RV_top_310_B_E12_P137.mzXML	740	Group3B	infected	DPI_75	RV_top	E12	P137	0.00016198
X751_Group3E_142dpi_LA_226_G_F6_P120.mzXML	751	Group3E	infected	DPI_142	LA	F6	P120	0.000948279
X751_Group3E_142dpi_LV_bottom_226_G_F6_P132.mzXML	751	Group3E	infected	DPI_142	LV_bottom	F6	P132	0.000348033
X751_Group3E_142dpi_LV_top_226_G_F6_P128.mzXML	751	Group3E	infected	DPI_142	LV_top	F6	P128	0.005367512
X751_Group3E_142dpi_RA_226_G_F6_P124.mzXML	751	Group3E	infected	DPI_142	RA	F6	P124	0
X751_Group3E_142dpi_RV_bottom_226_G_F6_P140.mzXML	751	Group3E	infected	DPI_142	RV_bottom	F6	P140	0
X751_Group3E_142dpi_RV_top_226_G_F6_P136.mzXML	751	Group3E	infected	DPI_142	RV_top	F6	P136	0.001924834
X752_Group3E_142dpi_LA_227_G_F7_P120.mzXML	752	Group3E	infected	DPI_142	LA	F7	P120	0.000925587
X752_Group3E_142dpi_LV_bottom_227_G_F7_P132.mzXML	752	Group3E	infected	DPI_142	LV_bottom	F7	P132	0.000744383
X752_Group3E_142dpi_LV_top_227_G_F7_P128.mzXML	752	Group3E	infected	DPI_142	LV_top	F7	P128	0.002790791
X752_Group3E_142dpi_RA_227_G_F7_P124.mzXML	752	Group3E	infected	DPI_142	RA	F7	P124	0.00090042
X752_Group3E_142dpi_RV_bottom_227_G_F7_P140.mzXML	752	Group3E	infected	DPI_142	RV_bottom	F7	P140	0
X752_Group3E_142dpi_RV_top_227_G_F7_P136.mzXML	752	Group3E	infected	DPI_142	RV_top	F7	P136	0.00058852
X753_Group3E_142dpi_LA_228_G_F8_P120.mzXML	753	Group3E	infected	DPI_142	LA	F8	P120	0
X753_Group3E_142dpi_LV_bottom_228_G_F8_P132.mzXML	753	Group3E	infected	DPI_142	LV_bottom	F8	P132	0.000196109
X753_Group3E_142dpi_LV_top_228_G_F8_P128.mzXML	753	Group3E	infected	DPI_142	LV_top	F8	P128	0.018532792
X753_Group3E_142dpi_RA_228_G_F8_P124.mzXML	753	Group3E	infected	DPI_142	RA	F8	P124	0.00431505
X753_Group3E_142dpi_RV_bottom_228_G_F8_P140.mzXML	753	Group3E	infected	DPI_142	RV_bottom	F8	P140	0.000885563
X753_Group3E_142dpi_RV_top_228_G_F8_P136.mzXML	753	Group3E	infected	DPI_142	RV_top	F8	P136	0.000477194
X754_Group3E_142dpi_LA_229_G_F9_P120.mzXML	754	Group3E	infected	DPI_142	LA	F9	P120	9.72E-05
X754_Group3E_142dpi_LV_bottom_229_G_F9_P132.mzXML	754	Group3E	infected	DPI_142	LV_bottom	F9	P132	0.000224952
X754_Group3E_142dpi_LV_top_229_G_F9_P128.mzXML	754	Group3E	infected	DPI_142	LV_top	F9	P128	0.001560383
X754_Group3E_142dpi_RA_229_G_F9_P124.mzXML	754	Group3E	infected	DPI_142	RA	F9	P124	0.002219404
X754_Group3E_142dpi_RV_bottom_229_G_F9_P140.mzXML	754	Group3E	infected	DPI_142	RV_bottom	F9	P140	0
X754_Group3E_142dpi_RV_top_229_G_F9_P136.mzXML	754	Group3E	infected	DPI_142	RV_top	F9	P136	0
X755_Group3E_142dpi_LA_230_G_F10_P120.mzXML	755	Group3E	infected	DPI_142	LA	F10	P120	0.000566075
X755_Group3E_142dpi_LV_bottom_230_G_F10_P132.mzXML	755	Group3E	infected	DPI_142	LV_bottom	F10	P132	0
X755_Group3E_142dpi_LV_top_230_G_F10_P128.mzXML	755	Group3E	infected	DPI_142	LV_top	F10	P128	0.01047467
X755_Group3E_142dpi_RA_230_G_F10_P124.mzXML	755	Group3E	infected	DPI_142	RA	F10	P124	0
X755_Group3E_142dpi_RV_bottom_230_G_F10_P140.mzXML	755	Group3E	infected	DPI_142	RV_bottom	F10	P140	0
X755_Group3E_142dpi_RV_top_230_G_F10_P136.mzXML	755	Group3E	infected	DPI_142	RV_top	F10	P136	0.000190467
