# Supplementary material for: Localized cardiac small molecule trajectories and persistent chemical sequelae in experimental Chagas disease
Source: Nat Commun. 2023 Oct 25;14:6769. doi: 10.1038/s41467-023-42247-w (PMC10600178; doi:10.1038/s41467-023-42247-w)
Supplement: Supplementary file 8 — Source data [file 41467_2023_42247_MOESM8_ESM.zip › source-data/Supplementary_Figure_33/Supplementary_Figure_33.csv]

filename	MouseID	Treatmentgroup	DPI	organ	well_position	plate	mass_all
X511_Group1C_142dpi_LA_161_G_A1_P120.mzXML	511	naive	142dpi	LA	A1	P120	0.004950499
X511_Group1C_142dpi_LV_bottom_161_G_A1_P132.mzXML	511	naive	142dpi	LV_bottom	A1	P132	0.010270358
X511_Group1C_142dpi_LV_top_161_G_A1_P128.mzXML	511	naive	142dpi	LV_top	A1	P128	0.036098507
X511_Group1C_142dpi_RA_161_G_A1_P124.mzXML	511	naive	142dpi	RA	A1	P124	0.00522288
X511_Group1C_142dpi_RV_bottom_161_G_A1_P140.mzXML	511	naive	142dpi	RV_bottom	A1	P140	0.013062875
X511_Group1C_142dpi_RV_top_161_G_A1_P136.mzXML	511	naive	142dpi	RV_top	A1	P136	0.002748312
X512_Group1C_142dpi_LA_162_G_A2_P120.mzXML	512	naive	142dpi	LA	A2	P120	0.00423196
X512_Group1C_142dpi_LV_bottom_162_G_A2_P132.mzXML	512	naive	142dpi	LV_bottom	A2	P132	0.008165191
X512_Group1C_142dpi_LV_top_162_G_A2_P128.mzXML	512	naive	142dpi	LV_top	A2	P128	0.036749607
X512_Group1C_142dpi_RA_162_G_A2_P124.mzXML	512	naive	142dpi	RA	A2	P124	0.012268326
X512_Group1C_142dpi_RV_bottom_162_G_A2_P140.mzXML	512	naive	142dpi	RV_bottom	A2	P140	0.022242443
X512_Group1C_142dpi_RV_top_162_G_A2_P136.mzXML	512	naive	142dpi	RV_top	A2	P136	0.002552671
X513_Group1C_142dpi_LA_163_G_A3_P120.mzXML	513	naive	142dpi	LA	A3	P120	0.001499764
X513_Group1C_142dpi_LV_bottom_163_G_A3_P132.mzXML	513	naive	142dpi	LV_bottom	A3	P132	0.00712823
X513_Group1C_142dpi_LV_top_163_G_A3_P128.mzXML	513	naive	142dpi	LV_top	A3	P128	0.053393809
X513_Group1C_142dpi_RA_163_G_A3_P124.mzXML	513	naive	142dpi	RA	A3	P124	0.023458945
X513_Group1C_142dpi_RV_bottom_163_G_A3_P140.mzXML	513	naive	142dpi	RV_bottom	A3	P140	0.015200461
X513_Group1C_142dpi_RV_top_163_G_A3_P136.mzXML	513	naive	142dpi	RV_top	A3	P136	0.003271756
X514_Group1C_142dpi_LA_164_G_A4_P120.mzXML	514	naive	142dpi	LA	A4	P120	0.005695345
X514_Group1C_142dpi_LV_bottom_164_G_A4_P132.mzXML	514	naive	142dpi	LV_bottom	A4	P132	0.005657654
X514_Group1C_142dpi_LV_top_164_G_A4_P128.mzXML	514	naive	142dpi	LV_top	A4	P128	0.025599086
X514_Group1C_142dpi_RA_164_G_A4_P124.mzXML	514	naive	142dpi	RA	A4	P124	0.010957086
X514_Group1C_142dpi_RV_bottom_164_G_A4_P140.mzXML	514	naive	142dpi	RV_bottom	A4	P140	0.003712494
X514_Group1C_142dpi_RV_top_164_G_A4_P136.mzXML	514	naive	142dpi	RV_top	A4	P136	0.002321212
X515_Group1C_142dpi_LA_165_G_A5_P120.mzXML	515	naive	142dpi	LA	A5	P120	0.005520652
X515_Group1C_142dpi_LV_bottom_165_G_A5_P132.mzXML	515	naive	142dpi	LV_bottom	A5	P132	0.008083914
X515_Group1C_142dpi_LV_top_165_G_A5_P128.mzXML	515	naive	142dpi	LV_top	A5	P128	0.054913517
X515_Group1C_142dpi_RA_165_G_A5_P124.mzXML	515	naive	142dpi	RA	A5	P124	0.00393925
X515_Group1C_142dpi_RV_bottom_165_G_A5_P140.mzXML	515	naive	142dpi	RV_bottom	A5	P140	0.004749111
X515_Group1C_142dpi_RV_top_165_G_A5_P136.mzXML	515	naive	142dpi	RV_top	A5	P136	0.00435522
X531_Group1C_142dpi_LA_166_G_A6_P120.mzXML	531	naive	142dpi	LA	A6	P120	0.002841983
X531_Group1C_142dpi_LV_bottom_166_G_A6_P132.mzXML	531	naive	142dpi	LV_bottom	A6	P132	0.005960003
X531_Group1C_142dpi_LV_top_166_G_A6_P128.mzXML	531	naive	142dpi	LV_top	A6	P128	0.052469923
X531_Group1C_142dpi_RA_166_G_A6_P124.mzXML	531	naive	142dpi	RA	A6	P124	0.015885782
X531_Group1C_142dpi_RV_bottom_166_G_A6_P140.mzXML	531	naive	142dpi	RV_bottom	A6	P140	0.005078188
X531_Group1C_142dpi_RV_top_166_G_A6_P136.mzXML	531	naive	142dpi	RV_top	A6	P136	0.001365873
X532_Group1C_142dpi_LA_167_G_A7_P120.mzXML	532	naive	142dpi	LA	A7	P120	0.003561264
X532_Group1C_142dpi_LV_bottom_167_G_A7_P132.mzXML	532	naive	142dpi	LV_bottom	A7	P132	0.007062804
X532_Group1C_142dpi_LV_top_167_G_A7_P128.mzXML	532	naive	142dpi	LV_top	A7	P128	0.033276166
X532_Group1C_142dpi_RA_167_G_A7_P124.mzXML	532	naive	142dpi	RA	A7	P124	0.018417323
X532_Group1C_142dpi_RV_bottom_167_G_A7_P140.mzXML	532	naive	142dpi	RV_bottom	A7	P140	0.002922322
X532_Group1C_142dpi_RV_top_167_G_A7_P136.mzXML	532	naive	142dpi	RV_top	A7	P136	0.00128862
X533_Group1C_142dpi_LA_168_G_A8_P120.mzXML	533	naive	142dpi	LA	A8	P120	0.001057221
X533_Group1C_142dpi_LV_bottom_168_G_A8_P132.mzXML	533	naive	142dpi	LV_bottom	A8	P132	0.008459423
X533_Group1C_142dpi_LV_top_168_G_A8_P128.mzXML	533	naive	142dpi	LV_top	A8	P128	0.044843497
X533_Group1C_142dpi_RA_168_G_A8_P124.mzXML	533	naive	142dpi	RA	A8	P124	0.01014322
X533_Group1C_142dpi_RV_bottom_168_G_A8_P140.mzXML	533	naive	142dpi	RV_bottom	A8	P140	0.003171632
X533_Group1C_142dpi_RV_top_168_G_A8_P136.mzXML	533	naive	142dpi	RV_top	A8	P136	0.001677679
X534_Group1C_142dpi_LA_169_G_A9_P120.mzXML	534	naive	142dpi	LA	A9	P120	0.004066953
X534_Group1C_142dpi_LV_bottom_169_G_A9_P132.mzXML	534	naive	142dpi	LV_bottom	A9	P132	0.00659911
X534_Group1C_142dpi_LV_top_169_G_A9_P128.mzXML	534	naive	142dpi	LV_top	A9	P128	0.028415289
X534_Group1C_142dpi_RA_169_G_A9_P124.mzXML	534	naive	142dpi	RA	A9	P124	0.015072666
X534_Group1C_142dpi_RV_bottom_169_G_A9_P140.mzXML	534	naive	142dpi	RV_bottom	A9	P140	0.023575223
X534_Group1C_142dpi_RV_top_169_G_A9_P136.mzXML	534	naive	142dpi	RV_top	A9	P136	0.005502184
X535_Group1C_142dpi_LA_170_G_A10_P120.mzXML	535	naive	142dpi	LA	A10	P120	0.005151111
X535_Group1C_142dpi_LV_bottom_170_G_A10_P132.mzXML	535	naive	142dpi	LV_bottom	A10	P132	0.006243851
X535_Group1C_142dpi_LV_top_170_G_A10_P128.mzXML	535	naive	142dpi	LV_top	A10	P128	0.024980551
X535_Group1C_142dpi_RA_170_G_A10_P124.mzXML	535	naive	142dpi	RA	A10	P124	0.004088471
X535_Group1C_142dpi_RV_bottom_170_G_A10_P140.mzXML	535	naive	142dpi	RV_bottom	A10	P140	0.004048912
X535_Group1C_142dpi_RV_top_170_G_A10_P136.mzXML	535	naive	142dpi	RV_top	A10	P136	0.002020631
X551_Group1C_142dpi_LA_171_G_A11_P120.mzXML	551	naive	142dpi	LA	A11	P120	0.007186746
X551_Group1C_142dpi_LV_bottom_171_G_A11_P132.mzXML	551	naive	142dpi	LV_bottom	A11	P132	0.008794603
X551_Group1C_142dpi_LV_top_171_G_A11_P128.mzXML	551	naive	142dpi	LV_top	A11	P128	0.034368082
X551_Group1C_142dpi_RA_171_G_A11_P124.mzXML	551	naive	142dpi	RA	A11	P124	0.029221159
X551_Group1C_142dpi_RV_bottom_171_G_A11_P140.mzXML	551	naive	142dpi	RV_bottom	A11	P140	0.002943321
X551_Group1C_142dpi_RV_top_171_G_A11_P136.mzXML	551	naive	142dpi	RV_top	A11	P136	0.000759807
X552_Group1C_142dpi_LA_172_G_A12_P120.mzXML	552	naive	142dpi	LA	A12	P120	0.007904136
X552_Group1C_142dpi_LV_bottom_172_G_A12_P132.mzXML	552	naive	142dpi	LV_bottom	A12	P132	0.009489421
X552_Group1C_142dpi_LV_top_172_G_A12_P128.mzXML	552	naive	142dpi	LV_top	A12	P128	0.026514617
X552_Group1C_142dpi_RA_172_G_A12_P124.mzXML	552	naive	142dpi	RA	A12	P124	0.00548555
X552_Group1C_142dpi_RV_bottom_172_G_A12_P140.mzXML	552	naive	142dpi	RV_bottom	A12	P140	0.004301202
X552_Group1C_142dpi_RV_top_172_G_A12_P136.mzXML	552	naive	142dpi	RV_top	A12	P136	0.00561595
X553_Group1C_142dpi_LA_173_G_B1_P120.mzXML	553	naive	142dpi	LA	B1	P120	0.009296792
X553_Group1C_142dpi_LV_bottom_173_G_B1_P132.mzXML	553	naive	142dpi	LV_bottom	B1	P132	0.010229113
X553_Group1C_142dpi_LV_top_173_G_B1_P128.mzXML	553	naive	142dpi	LV_top	B1	P128	0.044451221
X553_Group1C_142dpi_RA_173_G_B1_P124.mzXML	553	naive	142dpi	RA	B1	P124	0.007278261
X553_Group1C_142dpi_RV_bottom_173_G_B1_P140.mzXML	553	naive	142dpi	RV_bottom	B1	P140	0.002417896
X553_Group1C_142dpi_RV_top_173_G_B1_P136.mzXML	553	naive	142dpi	RV_top	B1	P136	0.004199396
X554_Group1C_142dpi_LA_174_G_B2_P120.mzXML	554	naive	142dpi	LA	B2	P120	0.002765712
X554_Group1C_142dpi_LV_bottom_174_G_B2_P132.mzXML	554	naive	142dpi	LV_bottom	B2	P132	0.005567463
X554_Group1C_142dpi_LV_top_174_G_B2_P128.mzXML	554	naive	142dpi	LV_top	B2	P128	0.042784966
X554_Group1C_142dpi_RA_174_G_B2_P124.mzXML	554	naive	142dpi	RA	B2	P124	0.010134651
X554_Group1C_142dpi_RV_bottom_174_G_B2_P140.mzXML	554	naive	142dpi	RV_bottom	B2	P140	0.002563222
X554_Group1C_142dpi_RV_top_174_G_B2_P136.mzXML	554	naive	142dpi	RV_top	B2	P136	0.003440611
X555_Group1C_142dpi_LA_175_G_B3_P120.mzXML	555	naive	142dpi	LA	B3	P120	0.00643932
X555_Group1C_142dpi_LV_bottom_175_G_B3_P132.mzXML	555	naive	142dpi	LV_bottom	B3	P132	0.010025505
X555_Group1C_142dpi_LV_top_175_G_B3_P128.mzXML	555	naive	142dpi	LV_top	B3	P128	0.054696854
X555_Group1C_142dpi_RA_175_G_B3_P124.mzXML	555	naive	142dpi	RA	B3	P124	0.008743481
X555_Group1C_142dpi_RV_bottom_175_G_B3_P140.mzXML	555	naive	142dpi	RV_bottom	B3	P140	0.002866151
X555_Group1C_142dpi_RV_top_175_G_B3_P136.mzXML	555	naive	142dpi	RV_top	B3	P136	0.00272732
X581_Group3E_142dpi_LA_176_G_B4_P120.mzXML	581	infected	142dpi	LA	B4	P120	0.007822292
X581_Group3E_142dpi_LV_bottom_176_G_B4_P132.mzXML	581	infected	142dpi	LV_bottom	B4	P132	0.007473684
X581_Group3E_142dpi_LV_top_176_G_B4_P128.mzXML	581	infected	142dpi	LV_top	B4	P128	0.049882601
X581_Group3E_142dpi_RA_176_G_B4_P124.mzXML	581	infected	142dpi	RA	B4	P124	0.035021436
X581_Group3E_142dpi_RV_bottom_176_G_B4_P140.mzXML	581	infected	142dpi	RV_bottom	B4	P140	0.016352494
X581_Group3E_142dpi_RV_top_176_G_B4_P136.mzXML	581	infected	142dpi	RV_top	B4	P136	0.006643643
X582_Group3E_142dpi_LA_177_G_B5_P120.mzXML	582	infected	142dpi	LA	B5	P120	0.006479835
X582_Group3E_142dpi_LV_bottom_177_G_B5_P132.mzXML	582	infected	142dpi	LV_bottom	B5	P132	0.012761354
X582_Group3E_142dpi_LV_top_177_G_B5_P128.mzXML	582	infected	142dpi	LV_top	B5	P128	0.037282133
X582_Group3E_142dpi_RA_177_G_B5_P124.mzXML	582	infected	142dpi	RA	B5	P124	0.044587691
X582_Group3E_142dpi_RV_bottom_177_G_B5_P140.mzXML	582	infected	142dpi	RV_bottom	B5	P140	0.014364604
X582_Group3E_142dpi_RV_top_177_G_B5_P136.mzXML	582	infected	142dpi	RV_top	B5	P136	0.005367093
X583_Group3E_142dpi_LA_178_G_B6_P120.mzXML	583	infected	142dpi	LA	B6	P120	0.00406605
X583_Group3E_142dpi_LV_bottom_178_G_B6_P132.mzXML	583	infected	142dpi	LV_bottom	B6	P132	0.008482336
X583_Group3E_142dpi_LV_top_178_G_B6_P128.mzXML	583	infected	142dpi	LV_top	B6	P128	0.059080032
X583_Group3E_142dpi_RA_178_G_B6_P124.mzXML	583	infected	142dpi	RA	B6	P124	0.018186419
X583_Group3E_142dpi_RV_bottom_178_G_B6_P140.mzXML	583	infected	142dpi	RV_bottom	B6	P140	0.002352541
X583_Group3E_142dpi_RV_top_178_G_B6_P136.mzXML	583	infected	142dpi	RV_top	B6	P136	0.002725014
X584_Group3E_142dpi_LA_179_G_B7_P120.mzXML	584	infected	142dpi	LA	B7	P120	0.005202139
X584_Group3E_142dpi_LV_bottom_179_G_B7_P132.mzXML	584	infected	142dpi	LV_bottom	B7	P132	0.005793392
X584_Group3E_142dpi_LV_top_179_G_B7_P128.mzXML	584	infected	142dpi	LV_top	B7	P128	0.007387598
X584_Group3E_142dpi_RA_179_G_B7_P124.mzXML	584	infected	142dpi	RA	B7	P124	0.020227489
X584_Group3E_142dpi_RV_bottom_179_G_B7_P140.mzXML	584	infected	142dpi	RV_bottom	B7	P140	0.002659763
X584_Group3E_142dpi_RV_top_179_G_B7_P136.mzXML	584	infected	142dpi	RV_top	B7	P136	0.000715541
X585_Group3E_142dpi_LA_180_G_B8_P120.mzXML	585	infected	142dpi	LA	B8	P120	0.003145808
X585_Group3E_142dpi_LV_bottom_180_G_B8_P132.mzXML	585	infected	142dpi	LV_bottom	B8	P132	0.008417058
X585_Group3E_142dpi_LV_top_180_G_B8_P128.mzXML	585	infected	142dpi	LV_top	B8	P128	0.035793442
X585_Group3E_142dpi_RA_180_G_B8_P124.mzXML	585	infected	142dpi	RA	B8	P124	0.037564559
X585_Group3E_142dpi_RV_bottom_180_G_B8_P140.mzXML	585	infected	142dpi	RV_bottom	B8	P140	0.002169222
X585_Group3E_142dpi_RV_top_180_G_B8_P136.mzXML	585	infected	142dpi	RV_top	B8	P136	0.001189061
X611_Group9_142dpi_LA_181_G_B9_P120.mzXML	611	combo	142dpi	LA	B9	P120	0.007087047
X611_Group9_142dpi_LV_bottom_181_G_B9_P132.mzXML	611	combo	142dpi	LV_bottom	B9	P132	0.004823257
X611_Group9_142dpi_LV_top_181_G_B9_P128.mzXML	611	combo	142dpi	LV_top	B9	P128	0.041237687
X611_Group9_142dpi_RA_181_G_B9_P124.mzXML	611	combo	142dpi	RA	B9	P124	0.004578304
X611_Group9_142dpi_RV_bottom_181_G_B9_P140.mzXML	611	combo	142dpi	RV_bottom	B9	P140	0.002862134
X611_Group9_142dpi_RV_top_181_G_B9_P136.mzXML	611	combo	142dpi	RV_top	B9	P136	0.002689526
X612_Group9_142dpi_LA_182_G_B10_P120.mzXML	612	combo	142dpi	LA	B10	P120	0.004232093
X612_Group9_142dpi_LV_bottom_182_G_B10_P132.mzXML	612	combo	142dpi	LV_bottom	B10	P132	0.004322632
X612_Group9_142dpi_LV_top_182_G_B10_P128.mzXML	612	combo	142dpi	LV_top	B10	P128	0.029259138
X612_Group9_142dpi_RA_182_G_B10_P124.mzXML	612	combo	142dpi	RA	B10	P124	0.010166611
X612_Group9_142dpi_RV_bottom_182_G_B10_P140.mzXML	612	combo	142dpi	RV_bottom	B10	P140	0.009625119
X612_Group9_142dpi_RV_top_182_G_B10_P136.mzXML	612	combo	142dpi	RV_top	B10	P136	0.002418932
X613_Group9_142dpi_LA_183_G_B11_P120.mzXML	613	combo	142dpi	LA	B11	P120	0.00399758
X613_Group9_142dpi_LV_bottom_183_G_B11_P132.mzXML	613	combo	142dpi	LV_bottom	B11	P132	0.007306156
X613_Group9_142dpi_LV_top_183_G_B11_P128.mzXML	613	combo	142dpi	LV_top	B11	P128	0.036373548
X613_Group9_142dpi_RA_183_G_B11_P124.mzXML	613	combo	142dpi	RA	B11	P124	0.021721494
X613_Group9_142dpi_RV_bottom_183_G_B11_P140.mzXML	613	combo	142dpi	RV_bottom	B11	P140	0.003299655
X613_Group9_142dpi_RV_top_183_G_B11_P136.mzXML	613	combo	142dpi	RV_top	B11	P136	0.001727081
X614_Group9_142dpi_LA_184_G_B12_P120.mzXML	614	combo	142dpi	LA	B12	P120	0.004146529
X614_Group9_142dpi_LV_bottom_184_G_B12_P132.mzXML	614	combo	142dpi	LV_bottom	B12	P132	0.007590494
X614_Group9_142dpi_LV_top_184_G_B12_P128.mzXML	614	combo	142dpi	LV_top	B12	P128	0.028576742
X614_Group9_142dpi_RA_184_G_B12_P124.mzXML	614	combo	142dpi	RA	B12	P124	0.010096489
X614_Group9_142dpi_RV_bottom_184_G_B12_P140.mzXML	614	combo	142dpi	RV_bottom	B12	P140	0.003163518
X614_Group9_142dpi_RV_top_184_G_B12_P136.mzXML	614	combo	142dpi	RV_top	B12	P136	0.003188804
X615_Group9_142dpi_LA_185_G_C1_P120.mzXML	615	combo	142dpi	LA	C1	P120	0.00581913
X615_Group9_142dpi_LV_bottom_185_G_C1_P132.mzXML	615	combo	142dpi	LV_bottom	C1	P132	0.006908848
X615_Group9_142dpi_LV_top_185_G_C1_P128.mzXML	615	combo	142dpi	LV_top	C1	P128	0.032712692
X615_Group9_142dpi_RA_185_G_C1_P124.mzXML	615	combo	142dpi	RA	C1	P124	0.005552711
X615_Group9_142dpi_RV_bottom_185_G_C1_P140.mzXML	615	combo	142dpi	RV_bottom	C1	P140	0.002933387
X615_Group9_142dpi_RV_top_185_G_C1_P136.mzXML	615	combo	142dpi	RV_top	C1	P136	0.002547329
X631_Group15_142dpi_LA_191_G_C7_P120.mzXML	631	BNZ	142dpi	LA	C7	P120	0.007392716
X631_Group15_142dpi_LV_bottom_191_G_C7_P132.mzXML	631	BNZ	142dpi	LV_bottom	C7	P132	0.007549146
X631_Group15_142dpi_LV_top_191_G_C7_P128.mzXML	631	BNZ	142dpi	LV_top	C7	P128	0.025938165
X631_Group15_142dpi_RA_191_G_C7_P124.mzXML	631	BNZ	142dpi	RA	C7	P124	0.013159965
X631_Group15_142dpi_RV_bottom_191_G_C7_P140.mzXML	631	BNZ	142dpi	RV_bottom	C7	P140	0.001477829
X631_Group15_142dpi_RV_top_191_G_C7_P136.mzXML	631	BNZ	142dpi	RV_top	C7	P136	0.001914531
X632_Group15_142dpi_LA_192_G_C8_P120.mzXML	632	BNZ	142dpi	LA	C8	P120	0.002617134
X632_Group15_142dpi_LV_bottom_192_G_C8_P132.mzXML	632	BNZ	142dpi	LV_bottom	C8	P132	0.006785141
X632_Group15_142dpi_LV_top_192_G_C8_P128.mzXML	632	BNZ	142dpi	LV_top	C8	P128	0.031636745
X632_Group15_142dpi_RA_192_G_C8_P124.mzXML	632	BNZ	142dpi	RA	C8	P124	0.006543217
X632_Group15_142dpi_RV_bottom_192_G_C8_P140.mzXML	632	BNZ	142dpi	RV_bottom	C8	P140	0.00258405
X632_Group15_142dpi_RV_top_192_G_C8_P136.mzXML	632	BNZ	142dpi	RV_top	C8	P136	0.002048214
X633_Group15_142dpi_LA_193_G_C9_P120.mzXML	633	BNZ	142dpi	LA	C9	P120	0.000884482
X633_Group15_142dpi_LV_bottom_193_G_C9_P132.mzXML	633	BNZ	142dpi	LV_bottom	C9	P132	0.009368367
X633_Group15_142dpi_LV_top_193_G_C9_P128.mzXML	633	BNZ	142dpi	LV_top	C9	P128	0.035852695
X633_Group15_142dpi_RA_193_G_C9_P124.mzXML	633	BNZ	142dpi	RA	C9	P124	0.031815047
X633_Group15_142dpi_RV_bottom_193_G_C9_P140.mzXML	633	BNZ	142dpi	RV_bottom	C9	P140	0.003293139
X633_Group15_142dpi_RV_top_193_G_C9_P136.mzXML	633	BNZ	142dpi	RV_top	C9	P136	0.001611721
X634_Group15_142dpi_LA_194_G_C10_P120.mzXML	634	BNZ	142dpi	LA	C10	P120	0.00367359
X634_Group15_142dpi_LV_bottom_194_G_C10_P132.mzXML	634	BNZ	142dpi	LV_bottom	C10	P132	0.005225049
X634_Group15_142dpi_LV_top_194_G_C10_P128.mzXML	634	BNZ	142dpi	LV_top	C10	P128	0.033796
X634_Group15_142dpi_RA_194_G_C10_P124.mzXML	634	BNZ	142dpi	RA	C10	P124	0.026584734
X634_Group15_142dpi_RV_bottom_194_G_C10_P140.mzXML	634	BNZ	142dpi	RV_bottom	C10	P140	0.002255097
X634_Group15_142dpi_RV_top_194_G_C10_P136.mzXML	634	BNZ	142dpi	RV_top	C10	P136	0.002340099
X635_Group15_142dpi_LA_195_G_C11_P120.mzXML	635	BNZ	142dpi	LA	C11	P120	0.001902511
X635_Group15_142dpi_LV_bottom_195_G_C11_P132.mzXML	635	BNZ	142dpi	LV_bottom	C11	P132	0.005217608
X635_Group15_142dpi_LV_top_195_G_C11_P128.mzXML	635	BNZ	142dpi	LV_top	C11	P128	0.037658042
X635_Group15_142dpi_RA_195_G_C11_P124.mzXML	635	BNZ	142dpi	RA	C11	P124	0.006293212
X635_Group15_142dpi_RV_bottom_195_G_C11_P140.mzXML	635	BNZ	142dpi	RV_bottom	C11	P140	0.002608427
X635_Group15_142dpi_RV_top_195_G_C11_P136.mzXML	635	BNZ	142dpi	RV_top	C11	P136	0.002000426
X666_Group3E_142dpi_LA_201_G_D5_P120.mzXML	666	infected	142dpi	LA	D5	P120	0.006451404
X666_Group3E_142dpi_LV_bottom_201_G_D5_P132.mzXML	666	infected	142dpi	LV_bottom	D5	P132	0.007997331
X666_Group3E_142dpi_LV_top_201_G_D5_P128.mzXML	666	infected	142dpi	LV_top	D5	P128	0.056047727
X666_Group3E_142dpi_RA_201_G_D5_P124.mzXML	666	infected	142dpi	RA	D5	P124	0.014981967
X666_Group3E_142dpi_RV_bottom_201_G_D5_P140.mzXML	666	infected	142dpi	RV_bottom	D5	P140	0.002535419
X666_Group3E_142dpi_RV_top_201_G_D5_P136.mzXML	666	infected	142dpi	RV_top	D5	P136	0.003944014
X667_Group3E_142dpi_LA_202_G_D6_P120.mzXML	667	infected	142dpi	LA	D6	P120	0.009591316
X667_Group3E_142dpi_LV_bottom_202_G_D6_P132.mzXML	667	infected	142dpi	LV_bottom	D6	P132	0.006100459
X667_Group3E_142dpi_LV_top_202_G_D6_P128.mzXML	667	infected	142dpi	LV_top	D6	P128	0.052430294
X667_Group3E_142dpi_RA_202_G_D6_P124.mzXML	667	infected	142dpi	RA	D6	P124	0.011136938
X667_Group3E_142dpi_RV_bottom_202_G_D6_P140.mzXML	667	infected	142dpi	RV_bottom	D6	P140	0.002780369
X667_Group3E_142dpi_RV_top_202_G_D6_P136.mzXML	667	infected	142dpi	RV_top	D6	P136	0.003834636
X668_Group3E_142dpi_LA_203_G_D7_P120.mzXML	668	infected	142dpi	LA	D7	P120	0.007959087
X668_Group3E_142dpi_LV_bottom_203_G_D7_P132.mzXML	668	infected	142dpi	LV_bottom	D7	P132	0.006610796
X668_Group3E_142dpi_LV_top_203_G_D7_P128.mzXML	668	infected	142dpi	LV_top	D7	P128	0.037857988
X668_Group3E_142dpi_RA_203_G_D7_P124.mzXML	668	infected	142dpi	RA	D7	P124	0.018219589
X668_Group3E_142dpi_RV_bottom_203_G_D7_P140.mzXML	668	infected	142dpi	RV_bottom	D7	P140	0.0024413
X668_Group3E_142dpi_RV_top_203_G_D7_P136.mzXML	668	infected	142dpi	RV_top	D7	P136	0.002889326
X669_Group3E_142dpi_LA_204_G_D8_P120.mzXML	669	infected	142dpi	LA	D8	P120	0.008137784
X669_Group3E_142dpi_LV_bottom_204_G_D8_P132.mzXML	669	infected	142dpi	LV_bottom	D8	P132	0.006099044
X669_Group3E_142dpi_LV_top_204_G_D8_P128.mzXML	669	infected	142dpi	LV_top	D8	P128	0.01001674
X669_Group3E_142dpi_RA_204_G_D8_P124.mzXML	669	infected	142dpi	RA	D8	P124	0.006248672
X669_Group3E_142dpi_RV_bottom_204_G_D8_P140.mzXML	669	infected	142dpi	RV_bottom	D8	P140	0.002570457
X669_Group3E_142dpi_RV_top_204_G_D8_P136.mzXML	669	infected	142dpi	RV_top	D8	P136	0.006292493
X670_Group3E_142dpi_LA_205_G_D9_P120.mzXML	670	infected	142dpi	LA	D9	P120	0.00597292
X670_Group3E_142dpi_LV_bottom_205_G_D9_P132.mzXML	670	infected	142dpi	LV_bottom	D9	P132	0.005767671
X670_Group3E_142dpi_LV_top_205_G_D9_P128.mzXML	670	infected	142dpi	LV_top	D9	P128	0.010418725
X670_Group3E_142dpi_RA_205_G_D9_P124.mzXML	670	infected	142dpi	RA	D9	P124	0.015529666
X670_Group3E_142dpi_RV_bottom_205_G_D9_P140.mzXML	670	infected	142dpi	RV_bottom	D9	P140	0.013184551
X670_Group3E_142dpi_RV_top_205_G_D9_P136.mzXML	670	infected	142dpi	RV_top	D9	P136	0.002854947
X696_Group9_142dpi_LA_206_G_D10_P120.mzXML	696	combo	142dpi	LA	D10	P120	0.001073627
X696_Group9_142dpi_LV_bottom_206_G_D10_P132.mzXML	696	combo	142dpi	LV_bottom	D10	P132	0.005087978
X696_Group9_142dpi_LV_top_206_G_D10_P128.mzXML	696	combo	142dpi	LV_top	D10	P128	0.026373928
X696_Group9_142dpi_RA_206_G_D10_P124.mzXML	696	combo	142dpi	RA	D10	P124	0.01547252
X696_Group9_142dpi_RV_bottom_206_G_D10_P140.mzXML	696	combo	142dpi	RV_bottom	D10	P140	0.00257775
X696_Group9_142dpi_RV_top_206_G_D10_P136.mzXML	696	combo	142dpi	RV_top	D10	P136	0.002626595
X697_Group9_142dpi_LA_207_G_D11_P120.mzXML	697	combo	142dpi	LA	D11	P120	0.002082694
X697_Group9_142dpi_LV_bottom_207_G_D11_P132.mzXML	697	combo	142dpi	LV_bottom	D11	P132	0.00801322
X697_Group9_142dpi_LV_top_207_G_D11_P128.mzXML	697	combo	142dpi	LV_top	D11	P128	0.011136847
X697_Group9_142dpi_RA_207_G_D11_P124.mzXML	697	combo	142dpi	RA	D11	P124	0.012059107
X697_Group9_142dpi_RV_bottom_207_G_D11_P140.mzXML	697	combo	142dpi	RV_bottom	D11	P140	0.002545032
X697_Group9_142dpi_RV_top_207_G_D11_P136.mzXML	697	combo	142dpi	RV_top	D11	P136	0.002342837
X698_Group9_142dpi_LA_208_G_D12_P120.mzXML	698	combo	142dpi	LA	D12	P120	0.005159622
X698_Group9_142dpi_LV_bottom_208_G_D12_P132.mzXML	698	combo	142dpi	LV_bottom	D12	P132	0.004840381
X698_Group9_142dpi_LV_top_208_G_D12_P128.mzXML	698	combo	142dpi	LV_top	D12	P128	0.032070406
X698_Group9_142dpi_RA_208_G_D12_P124.mzXML	698	combo	142dpi	RA	D12	P124	0.026382016
X698_Group9_142dpi_RV_bottom_208_G_D12_P140.mzXML	698	combo	142dpi	RV_bottom	D12	P140	0.002305998
X698_Group9_142dpi_RV_top_208_G_D12_P136.mzXML	698	combo	142dpi	RV_top	D12	P136	0.00283216
X699_Group9_142dpi_LA_209_G_E1_P120.mzXML	699	combo	142dpi	LA	E1	P120	0.011091199
X699_Group9_142dpi_LV_bottom_209_G_E1_P132.mzXML	699	combo	142dpi	LV_bottom	E1	P132	0.007828435
X699_Group9_142dpi_LV_top_209_G_E1_P128.mzXML	699	combo	142dpi	LV_top	E1	P128	0.046420798
X699_Group9_142dpi_RA_209_G_E1_P124.mzXML	699	combo	142dpi	RA	E1	P124	0.009396823
X699_Group9_142dpi_RV_bottom_209_G_E1_P140.mzXML	699	combo	142dpi	RV_bottom	E1	P140	0.002496261
X699_Group9_142dpi_RV_top_209_G_E1_P136.mzXML	699	combo	142dpi	RV_top	E1	P136	0.002975035
X700_Group9_142dpi_LA_210_G_E2_P120.mzXML	700	combo	142dpi	LA	E2	P120	0.016097171
X700_Group9_142dpi_LV_bottom_210_G_E2_P132.mzXML	700	combo	142dpi	LV_bottom	E2	P132	0.006146655
X700_Group9_142dpi_LV_top_210_G_E2_P128.mzXML	700	combo	142dpi	LV_top	E2	P128	0.06150337
X700_Group9_142dpi_RA_210_G_E2_P124.mzXML	700	combo	142dpi	RA	E2	P124	0.023922882
X700_Group9_142dpi_RV_bottom_210_G_E2_P140.mzXML	700	combo	142dpi	RV_bottom	E2	P140	0.003210646
X700_Group9_142dpi_RV_top_210_G_E2_P136.mzXML	700	combo	142dpi	RV_top	E2	P136	0.001997111
X716_Group15_142dpi_LA_216_G_E8_P120.mzXML	716	BNZ	142dpi	LA	E8	P120	0.001828915
X716_Group15_142dpi_LV_bottom_216_G_E8_P132.mzXML	716	BNZ	142dpi	LV_bottom	E8	P132	0.005855109
X716_Group15_142dpi_LV_top_216_G_E8_P128.mzXML	716	BNZ	142dpi	LV_top	E8	P128	0.041335689
X716_Group15_142dpi_RA_216_G_E8_P124.mzXML	716	BNZ	142dpi	RA	E8	P124	0.012525245
X716_Group15_142dpi_RV_bottom_216_G_E8_P140.mzXML	716	BNZ	142dpi	RV_bottom	E8	P140	0.020100872
X716_Group15_142dpi_RV_top_216_G_E8_P136.mzXML	716	BNZ	142dpi	RV_top	E8	P136	0.001821515
X717_Group15_142dpi_LA_217_G_E9_P120.mzXML	717	BNZ	142dpi	LA	E9	P120	0.00290462
X717_Group15_142dpi_LV_bottom_217_G_E9_P132.mzXML	717	BNZ	142dpi	LV_bottom	E9	P132	0.004223631
X717_Group15_142dpi_LV_top_217_G_E9_P128.mzXML	717	BNZ	142dpi	LV_top	E9	P128	0.03334446
X717_Group15_142dpi_RA_217_G_E9_P124.mzXML	717	BNZ	142dpi	RA	E9	P124	0.011279729
X717_Group15_142dpi_RV_bottom_217_G_E9_P140.mzXML	717	BNZ	142dpi	RV_bottom	E9	P140	0.002819224
X717_Group15_142dpi_RV_top_217_G_E9_P136.mzXML	717	BNZ	142dpi	RV_top	E9	P136	0.002651461
X718_Group15_142dpi_LA_218_G_E10_P120.mzXML	718	BNZ	142dpi	LA	E10	P120	0.004646422
X718_Group15_142dpi_LV_bottom_218_G_E10_P132.mzXML	718	BNZ	142dpi	LV_bottom	E10	P132	0.008935213
X718_Group15_142dpi_LV_top_218_G_E10_P128.mzXML	718	BNZ	142dpi	LV_top	E10	P128	0.030265457
X718_Group15_142dpi_RA_218_G_E10_P124.mzXML	718	BNZ	142dpi	RA	E10	P124	0.009692257
X718_Group15_142dpi_RV_bottom_218_G_E10_P140.mzXML	718	BNZ	142dpi	RV_bottom	E10	P140	0.005189302
X718_Group15_142dpi_RV_top_218_G_E10_P136.mzXML	718	BNZ	142dpi	RV_top	E10	P136	0.00246789
X719_Group15_142dpi_LA_219_G_E11_P120.mzXML	719	BNZ	142dpi	LA	E11	P120	0.00482692
X719_Group15_142dpi_LV_bottom_219_G_E11_P132.mzXML	719	BNZ	142dpi	LV_bottom	E11	P132	0.0050399
X719_Group15_142dpi_LV_top_219_G_E11_P128.mzXML	719	BNZ	142dpi	LV_top	E11	P128	0.026063018
X719_Group15_142dpi_RA_219_G_E11_P124.mzXML	719	BNZ	142dpi	RA	E11	P124	0.028975726
X719_Group15_142dpi_RV_bottom_219_G_E11_P140.mzXML	719	BNZ	142dpi	RV_bottom	E11	P140	0.002125899
X719_Group15_142dpi_RV_top_219_G_E11_P136.mzXML	719	BNZ	142dpi	RV_top	E11	P136	0.004004067
X720_Group15_142dpi_LA_220_G_E12_P120.mzXML	720	BNZ	142dpi	LA	E12	P120	0.002375364
X720_Group15_142dpi_LV_bottom_220_G_E12_P132.mzXML	720	BNZ	142dpi	LV_bottom	E12	P132	0.006979578
X720_Group15_142dpi_LV_top_220_G_E12_P128.mzXML	720	BNZ	142dpi	LV_top	E12	P128	0.036345624
X720_Group15_142dpi_RA_220_G_E12_P124.mzXML	720	BNZ	142dpi	RA	E12	P124	0.020458592
X720_Group15_142dpi_RV_bottom_220_G_E12_P140.mzXML	720	BNZ	142dpi	RV_bottom	E12	P140	0.003188593
X720_Group15_142dpi_RV_top_220_G_E12_P136.mzXML	720	BNZ	142dpi	RV_top	E12	P136	0.006146909
X751_Group3E_142dpi_LA_226_G_F6_P120.mzXML	751	infected	142dpi	LA	F6	P120	0.004655486
X751_Group3E_142dpi_LV_bottom_226_G_F6_P132.mzXML	751	infected	142dpi	LV_bottom	F6	P132	0.006157217
X751_Group3E_142dpi_LV_top_226_G_F6_P128.mzXML	751	infected	142dpi	LV_top	F6	P128	0.037162189
X751_Group3E_142dpi_RA_226_G_F6_P124.mzXML	751	infected	142dpi	RA	F6	P124	0.029989877
X751_Group3E_142dpi_RV_bottom_226_G_F6_P140.mzXML	751	infected	142dpi	RV_bottom	F6	P140	0.002608296
X751_Group3E_142dpi_RV_top_226_G_F6_P136.mzXML	751	infected	142dpi	RV_top	F6	P136	0.014378004
X752_Group3E_142dpi_LA_227_G_F7_P120.mzXML	752	infected	142dpi	LA	F7	P120	0.00502175
X752_Group3E_142dpi_LV_bottom_227_G_F7_P132.mzXML	752	infected	142dpi	LV_bottom	F7	P132	0.005455434
X752_Group3E_142dpi_LV_top_227_G_F7_P128.mzXML	752	infected	142dpi	LV_top	F7	P128	0.043278616
X752_Group3E_142dpi_RA_227_G_F7_P124.mzXML	752	infected	142dpi	RA	F7	P124	0.011123576
X752_Group3E_142dpi_RV_bottom_227_G_F7_P140.mzXML	752	infected	142dpi	RV_bottom	F7	P140	0.002428741
X752_Group3E_142dpi_RV_top_227_G_F7_P136.mzXML	752	infected	142dpi	RV_top	F7	P136	0.005315411
X753_Group3E_142dpi_LA_228_G_F8_P120.mzXML	753	infected	142dpi	LA	F8	P120	0.001477995
X753_Group3E_142dpi_LV_bottom_228_G_F8_P132.mzXML	753	infected	142dpi	LV_bottom	F8	P132	0.005783721
X753_Group3E_142dpi_LV_top_228_G_F8_P128.mzXML	753	infected	142dpi	LV_top	F8	P128	0.047497237
X753_Group3E_142dpi_RA_228_G_F8_P124.mzXML	753	infected	142dpi	RA	F8	P124	0.011286154
X753_Group3E_142dpi_RV_bottom_228_G_F8_P140.mzXML	753	infected	142dpi	RV_bottom	F8	P140	0.004356311
X753_Group3E_142dpi_RV_top_228_G_F8_P136.mzXML	753	infected	142dpi	RV_top	F8	P136	0.008685195
X754_Group3E_142dpi_LA_229_G_F9_P120.mzXML	754	infected	142dpi	LA	F9	P120	0.002140899
X754_Group3E_142dpi_LV_bottom_229_G_F9_P132.mzXML	754	infected	142dpi	LV_bottom	F9	P132	0.004155241
X754_Group3E_142dpi_LV_top_229_G_F9_P128.mzXML	754	infected	142dpi	LV_top	F9	P128	0.029693167
X754_Group3E_142dpi_RA_229_G_F9_P124.mzXML	754	infected	142dpi	RA	F9	P124	0.007769338
X754_Group3E_142dpi_RV_bottom_229_G_F9_P140.mzXML	754	infected	142dpi	RV_bottom	F9	P140	0.003297955
X754_Group3E_142dpi_RV_top_229_G_F9_P136.mzXML	754	infected	142dpi	RV_top	F9	P136	0.002584994
X755_Group3E_142dpi_LA_230_G_F10_P120.mzXML	755	infected	142dpi	LA	F10	P120	0.002283055
X755_Group3E_142dpi_LV_bottom_230_G_F10_P132.mzXML	755	infected	142dpi	LV_bottom	F10	P132	0.00430859
X755_Group3E_142dpi_LV_top_230_G_F10_P128.mzXML	755	infected	142dpi	LV_top	F10	P128	0.021753862
X755_Group3E_142dpi_RA_230_G_F10_P124.mzXML	755	infected	142dpi	RA	F10	P124	0.014289985
X755_Group3E_142dpi_RV_bottom_230_G_F10_P140.mzXML	755	infected	142dpi	RV_bottom	F10	P140	0.011382595
X755_Group3E_142dpi_RV_top_230_G_F10_P136.mzXML	755	infected	142dpi	RV_top	F10	P136	0.002506962
X781_Group9_142dpi_LA_231_G_F11_P120.mzXML	781	combo	142dpi	LA	F11	P120	0.004002409
X781_Group9_142dpi_LV_bottom_231_G_F11_P132.mzXML	781	combo	142dpi	LV_bottom	F11	P132	0.003725246
X781_Group9_142dpi_LV_top_231_G_F11_P128.mzXML	781	combo	142dpi	LV_top	F11	P128	0.007960063
X781_Group9_142dpi_RA_231_G_F11_P124.mzXML	781	combo	142dpi	RA	F11	P124	0.02589274
X781_Group9_142dpi_RV_bottom_231_G_F11_P140.mzXML	781	combo	142dpi	RV_bottom	F11	P140	0.002969409
X781_Group9_142dpi_RV_top_231_G_F11_P136.mzXML	781	combo	142dpi	RV_top	F11	P136	0.003369092
X782_Group9_142dpi_LA_232_G_F12_P120.mzXML	782	combo	142dpi	LA	F12	P120	0.002132354
X782_Group9_142dpi_LV_bottom_232_G_F12_P132.mzXML	782	combo	142dpi	LV_bottom	F12	P132	0.005499515
X782_Group9_142dpi_LV_top_232_G_F12_P128.mzXML	782	combo	142dpi	LV_top	F12	P128	0.010905303
X782_Group9_142dpi_RA_232_G_F12_P124.mzXML	782	combo	142dpi	RA	F12	P124	0.011306091
X782_Group9_142dpi_RV_bottom_232_G_F12_P140.mzXML	782	combo	142dpi	RV_bottom	F12	P140	0.004641831
X782_Group9_142dpi_RV_top_232_G_F12_P136.mzXML	782	combo	142dpi	RV_top	F12	P136	0.003549987
X783_Group9_142dpi_LA_233_G_G1_P120.mzXML	783	combo	142dpi	LA	G1	P120	0.003609732
X783_Group9_142dpi_LV_bottom_233_G_G1_P132.mzXML	783	combo	142dpi	LV_bottom	G1	P132	0.008294173
X783_Group9_142dpi_LV_top_233_G_G1_P128.mzXML	783	combo	142dpi	LV_top	G1	P128	0.017630556
X783_Group9_142dpi_RA_233_G_G1_P124.mzXML	783	combo	142dpi	RA	G1	P124	0.017605146
X783_Group9_142dpi_RV_bottom_233_G_G1_P140.mzXML	783	combo	142dpi	RV_bottom	G1	P140	0.003279013
X783_Group9_142dpi_RV_top_233_G_G1_P136.mzXML	783	combo	142dpi	RV_top	G1	P136	0.003844075
X784_Group9_142dpi_LA_234_G_G2_P120.mzXML	784	combo	142dpi	LA	G2	P120	0.002020705
X784_Group9_142dpi_LV_bottom_234_G_G2_P132.mzXML	784	combo	142dpi	LV_bottom	G2	P132	0.006914196
X784_Group9_142dpi_LV_top_234_G_G2_P128.mzXML	784	combo	142dpi	LV_top	G2	P128	0.043847868
X784_Group9_142dpi_RA_234_G_G2_P124.mzXML	784	combo	142dpi	RA	G2	P124	0.028363157
X784_Group9_142dpi_RV_bottom_234_G_G2_P140.mzXML	784	combo	142dpi	RV_bottom	G2	P140	0.002298507
X784_Group9_142dpi_RV_top_234_G_G2_P136.mzXML	784	combo	142dpi	RV_top	G2	P136	0.004016784
X785_Group9_142dpi_LA_235_G_G3_P120.mzXML	785	combo	142dpi	LA	G3	P120	0.011451968
X785_Group9_142dpi_LV_bottom_235_G_G3_P132.mzXML	785	combo	142dpi	LV_bottom	G3	P132	0.007851367
X785_Group9_142dpi_LV_top_235_G_G3_P128.mzXML	785	combo	142dpi	LV_top	G3	P128	0.061710696
X785_Group9_142dpi_RA_235_G_G3_P124.mzXML	785	combo	142dpi	RA	G3	P124	0.006301048
X785_Group9_142dpi_RV_bottom_235_G_G3_P140.mzXML	785	combo	142dpi	RV_bottom	G3	P140	0.003531784
X785_Group9_142dpi_RV_top_235_G_G3_P136.mzXML	785	combo	142dpi	RV_top	G3	P136	0.006892008
X801_Group15_142dpi_LA_241_G_G9_P120.mzXML	801	BNZ	142dpi	LA	G9	P120	0.003459682
X801_Group15_142dpi_LV_bottom_241_G_G9_P132.mzXML	801	BNZ	142dpi	LV_bottom	G9	P132	0.004656268
X801_Group15_142dpi_LV_top_241_G_G9_P128.mzXML	801	BNZ	142dpi	LV_top	G9	P128	0.022661144
X801_Group15_142dpi_RA_241_G_G9_P124.mzXML	801	BNZ	142dpi	RA	G9	P124	0.008318067
X801_Group15_142dpi_RV_bottom_241_G_G9_P140.mzXML	801	BNZ	142dpi	RV_bottom	G9	P140	0.002715853
X801_Group15_142dpi_RV_top_241_G_G9_P136.mzXML	801	BNZ	142dpi	RV_top	G9	P136	0.003001575
X802_Group15_142dpi_LA_242_G_G10_P120.mzXML	802	BNZ	142dpi	LA	G10	P120	0.006895801
X802_Group15_142dpi_LV_bottom_242_G_G10_P132.mzXML	802	BNZ	142dpi	LV_bottom	G10	P132	0.004161563
X802_Group15_142dpi_LV_top_242_G_G10_P128.mzXML	802	BNZ	142dpi	LV_top	G10	P128	0.030238334
X802_Group15_142dpi_RA_242_G_G10_P124.mzXML	802	BNZ	142dpi	RA	G10	P124	0.003418519
X802_Group15_142dpi_RV_bottom_242_G_G10_P140.mzXML	802	BNZ	142dpi	RV_bottom	G10	P140	0.003929202
X802_Group15_142dpi_RV_top_242_G_G10_P136.mzXML	802	BNZ	142dpi	RV_top	G10	P136	0.003041338
X803_Group15_142dpi_LA_243_G_G11_P120.mzXML	803	BNZ	142dpi	LA	G11	P120	0.006184428
X803_Group15_142dpi_LV_bottom_243_G_G11_P132.mzXML	803	BNZ	142dpi	LV_bottom	G11	P132	0.00106272
X803_Group15_142dpi_LV_top_243_G_G11_P128.mzXML	803	BNZ	142dpi	LV_top	G11	P128	0.032408744
X803_Group15_142dpi_RA_243_G_G11_P124.mzXML	803	BNZ	142dpi	RA	G11	P124	0.014548622
X803_Group15_142dpi_RV_bottom_243_G_G11_P140.mzXML	803	BNZ	142dpi	RV_bottom	G11	P140	0.003132206
X803_Group15_142dpi_RV_top_243_G_G11_P136.mzXML	803	BNZ	142dpi	RV_top	G11	P136	0.003334539
X804_Group15_142dpi_LA_244_G_G12_P120.mzXML	804	BNZ	142dpi	LA	G12	P120	0.003144846
X804_Group15_142dpi_LV_bottom_244_G_G12_P132.mzXML	804	BNZ	142dpi	LV_bottom	G12	P132	0.004613702
X804_Group15_142dpi_LV_top_244_G_G12_P128.mzXML	804	BNZ	142dpi	LV_top	G12	P128	0.029694491
X804_Group15_142dpi_RA_244_G_G12_P124.mzXML	804	BNZ	142dpi	RA	G12	P124	0.004245011
X804_Group15_142dpi_RV_bottom_244_G_G12_P140.mzXML	804	BNZ	142dpi	RV_bottom	G12	P140	0.003385895
X804_Group15_142dpi_RV_top_244_G_G12_P136.mzXML	804	BNZ	142dpi	RV_top	G12	P136	0.008103108
X805_Group15_142dpi_LA_245_G_H1_P120.mzXML	805	BNZ	142dpi	LA	H1	P120	0.002589915
X805_Group15_142dpi_LV_bottom_245_G_H1_P132.mzXML	805	BNZ	142dpi	LV_bottom	H1	P132	0.006017153
X805_Group15_142dpi_LV_top_245_G_H1_P128.mzXML	805	BNZ	142dpi	LV_top	H1	P128	0.055323695
X805_Group15_142dpi_RA_245_G_H1_P124.mzXML	805	BNZ	142dpi	RA	H1	P124	0.006573231
X805_Group15_142dpi_RV_bottom_245_G_H1_P140.mzXML	805	BNZ	142dpi	RV_bottom	H1	P140	0.003764162
X805_Group15_142dpi_RV_top_245_G_H1_P136.mzXML	805	BNZ	142dpi	RV_top	H1	P136	0.004797025
