# Supplementary material for: Localized cardiac small molecule trajectories and persistent chemical sequelae in experimental Chagas disease
Source: Nat Commun. 2023 Oct 25;14:6769. doi: 10.1038/s41467-023-42247-w (PMC10600178; doi:10.1038/s41467-023-42247-w)
Supplement: Supplementary file 8 — Source data [file 41467_2023_42247_MOESM8_ESM.zip › source-data/Supplementary_Figure_35/Supplementary_Figure_35.csv]

filename	MouseID	Treatmentgroup	DPI	organ	well_position	plate	mass_500
X511_Group1C_142dpi_LA_161_G_A1_P120.mzXML	511	naive	142dpi	LA	A1	P120	0.002490702
X511_Group1C_142dpi_LV_bottom_161_G_A1_P132.mzXML	511	naive	142dpi	LV_bottom	A1	P132	0.006808896
X511_Group1C_142dpi_LV_top_161_G_A1_P128.mzXML	511	naive	142dpi	LV_top	A1	P128	0.027445968
X511_Group1C_142dpi_RA_161_G_A1_P124.mzXML	511	naive	142dpi	RA	A1	P124	0.003736275
X511_Group1C_142dpi_RV_bottom_161_G_A1_P140.mzXML	511	naive	142dpi	RV_bottom	A1	P140	0.001992138
X511_Group1C_142dpi_RV_top_161_G_A1_P136.mzXML	511	naive	142dpi	RV_top	A1	P136	0.002178443
X512_Group1C_142dpi_LA_162_G_A2_P120.mzXML	512	naive	142dpi	LA	A2	P120	0.001827962
X512_Group1C_142dpi_LV_bottom_162_G_A2_P132.mzXML	512	naive	142dpi	LV_bottom	A2	P132	0.00501
X512_Group1C_142dpi_LV_top_162_G_A2_P128.mzXML	512	naive	142dpi	LV_top	A2	P128	0.027412065
X512_Group1C_142dpi_RA_162_G_A2_P124.mzXML	512	naive	142dpi	RA	A2	P124	0.00722
X512_Group1C_142dpi_RV_bottom_162_G_A2_P140.mzXML	512	naive	142dpi	RV_bottom	A2	P140	0.003579901
X512_Group1C_142dpi_RV_top_162_G_A2_P136.mzXML	512	naive	142dpi	RV_top	A2	P136	0.002042879
X513_Group1C_142dpi_LA_163_G_A3_P120.mzXML	513	naive	142dpi	LA	A3	P120	0.001031656
X513_Group1C_142dpi_LV_bottom_163_G_A3_P132.mzXML	513	naive	142dpi	LV_bottom	A3	P132	0.00469
X513_Group1C_142dpi_LV_top_163_G_A3_P128.mzXML	513	naive	142dpi	LV_top	A3	P128	0.03699675
X513_Group1C_142dpi_RA_163_G_A3_P124.mzXML	513	naive	142dpi	RA	A3	P124	0.00681
X513_Group1C_142dpi_RV_bottom_163_G_A3_P140.mzXML	513	naive	142dpi	RV_bottom	A3	P140	0.002431946
X513_Group1C_142dpi_RV_top_163_G_A3_P136.mzXML	513	naive	142dpi	RV_top	A3	P136	0.002407532
X514_Group1C_142dpi_LA_164_G_A4_P120.mzXML	514	naive	142dpi	LA	A4	P120	0.002679198
X514_Group1C_142dpi_LV_bottom_164_G_A4_P132.mzXML	514	naive	142dpi	LV_bottom	A4	P132	0.00334
X514_Group1C_142dpi_LV_top_164_G_A4_P128.mzXML	514	naive	142dpi	LV_top	A4	P128	0.018650592
X514_Group1C_142dpi_RA_164_G_A4_P124.mzXML	514	naive	142dpi	RA	A4	P124	0.004333828
X514_Group1C_142dpi_RV_bottom_164_G_A4_P140.mzXML	514	naive	142dpi	RV_bottom	A4	P140	0.003336661
X514_Group1C_142dpi_RV_top_164_G_A4_P136.mzXML	514	naive	142dpi	RV_top	A4	P136	0.002019899
X515_Group1C_142dpi_LA_165_G_A5_P120.mzXML	515	naive	142dpi	LA	A5	P120	0.002742174
X515_Group1C_142dpi_LV_bottom_165_G_A5_P132.mzXML	515	naive	142dpi	LV_bottom	A5	P132	0.005882812
X515_Group1C_142dpi_LV_top_165_G_A5_P128.mzXML	515	naive	142dpi	LV_top	A5	P128	0.034749768
X515_Group1C_142dpi_RA_165_G_A5_P124.mzXML	515	naive	142dpi	RA	A5	P124	0.00266
X515_Group1C_142dpi_RV_bottom_165_G_A5_P140.mzXML	515	naive	142dpi	RV_bottom	A5	P140	0.004155339
X515_Group1C_142dpi_RV_top_165_G_A5_P136.mzXML	515	naive	142dpi	RV_top	A5	P136	0.002727735
X531_Group1C_142dpi_LA_166_G_A6_P120.mzXML	531	naive	142dpi	LA	A6	P120	0.001621899
X531_Group1C_142dpi_LV_bottom_166_G_A6_P132.mzXML	531	naive	142dpi	LV_bottom	A6	P132	0.00326
X531_Group1C_142dpi_LV_top_166_G_A6_P128.mzXML	531	naive	142dpi	LV_top	A6	P128	0.031136552
X531_Group1C_142dpi_RA_166_G_A6_P124.mzXML	531	naive	142dpi	RA	A6	P124	0.00947
X531_Group1C_142dpi_RV_bottom_166_G_A6_P140.mzXML	531	naive	142dpi	RV_bottom	A6	P140	0.004626188
X531_Group1C_142dpi_RV_top_166_G_A6_P136.mzXML	531	naive	142dpi	RV_top	A6	P136	0.000965296
X532_Group1C_142dpi_LA_167_G_A7_P120.mzXML	532	naive	142dpi	LA	A7	P120	0.001894215
X532_Group1C_142dpi_LV_bottom_167_G_A7_P132.mzXML	532	naive	142dpi	LV_bottom	A7	P132	0.004772157
X532_Group1C_142dpi_LV_top_167_G_A7_P128.mzXML	532	naive	142dpi	LV_top	A7	P128	0.022187879
X532_Group1C_142dpi_RA_167_G_A7_P124.mzXML	532	naive	142dpi	RA	A7	P124	0.011335882
X532_Group1C_142dpi_RV_bottom_167_G_A7_P140.mzXML	532	naive	142dpi	RV_bottom	A7	P140	0.002749717
X532_Group1C_142dpi_RV_top_167_G_A7_P136.mzXML	532	naive	142dpi	RV_top	A7	P136	0.00121312
X533_Group1C_142dpi_LA_168_G_A8_P120.mzXML	533	naive	142dpi	LA	A8	P120	0.000824168
X533_Group1C_142dpi_LV_bottom_168_G_A8_P132.mzXML	533	naive	142dpi	LV_bottom	A8	P132	0.00542
X533_Group1C_142dpi_LV_top_168_G_A8_P128.mzXML	533	naive	142dpi	LV_top	A8	P128	0.032161322
X533_Group1C_142dpi_RA_168_G_A8_P124.mzXML	533	naive	142dpi	RA	A8	P124	0.00474
X533_Group1C_142dpi_RV_bottom_168_G_A8_P140.mzXML	533	naive	142dpi	RV_bottom	A8	P140	0.002792147
X533_Group1C_142dpi_RV_top_168_G_A8_P136.mzXML	533	naive	142dpi	RV_top	A8	P136	0.001532144
X534_Group1C_142dpi_LA_169_G_A9_P120.mzXML	534	naive	142dpi	LA	A9	P120	0.002097561
X534_Group1C_142dpi_LV_bottom_169_G_A9_P132.mzXML	534	naive	142dpi	LV_bottom	A9	P132	0.004293131
X534_Group1C_142dpi_LV_top_169_G_A9_P128.mzXML	534	naive	142dpi	LV_top	A9	P128	0.021174059
X534_Group1C_142dpi_RA_169_G_A9_P124.mzXML	534	naive	142dpi	RA	A9	P124	0.0115363
X534_Group1C_142dpi_RV_bottom_169_G_A9_P140.mzXML	534	naive	142dpi	RV_bottom	A9	P140	0.004707539
X534_Group1C_142dpi_RV_top_169_G_A9_P136.mzXML	534	naive	142dpi	RV_top	A9	P136	0.004464137
X535_Group1C_142dpi_LA_170_G_A10_P120.mzXML	535	naive	142dpi	LA	A10	P120	0.002011549
X535_Group1C_142dpi_LV_bottom_170_G_A10_P132.mzXML	535	naive	142dpi	LV_bottom	A10	P132	0.004582205
X535_Group1C_142dpi_LV_top_170_G_A10_P128.mzXML	535	naive	142dpi	LV_top	A10	P128	0.018638456
X535_Group1C_142dpi_RA_170_G_A10_P124.mzXML	535	naive	142dpi	RA	A10	P124	0.002895742
X535_Group1C_142dpi_RV_bottom_170_G_A10_P140.mzXML	535	naive	142dpi	RV_bottom	A10	P140	0.003617499
X535_Group1C_142dpi_RV_top_170_G_A10_P136.mzXML	535	naive	142dpi	RV_top	A10	P136	0.001584317
X551_Group1C_142dpi_LA_171_G_A11_P120.mzXML	551	naive	142dpi	LA	A11	P120	0.003465862
X551_Group1C_142dpi_LV_bottom_171_G_A11_P132.mzXML	551	naive	142dpi	LV_bottom	A11	P132	0.005846914
X551_Group1C_142dpi_LV_top_171_G_A11_P128.mzXML	551	naive	142dpi	LV_top	A11	P128	0.0217
X551_Group1C_142dpi_RA_171_G_A11_P124.mzXML	551	naive	142dpi	RA	A11	P124	0.0114
X551_Group1C_142dpi_RV_bottom_171_G_A11_P140.mzXML	551	naive	142dpi	RV_bottom	A11	P140	0.002688105
X551_Group1C_142dpi_RV_top_171_G_A11_P136.mzXML	551	naive	142dpi	RV_top	A11	P136	0.000759807
X552_Group1C_142dpi_LA_172_G_A12_P120.mzXML	552	naive	142dpi	LA	A12	P120	0.003467323
X552_Group1C_142dpi_LV_bottom_172_G_A12_P132.mzXML	552	naive	142dpi	LV_bottom	A12	P132	0.005936022
X552_Group1C_142dpi_LV_top_172_G_A12_P128.mzXML	552	naive	142dpi	LV_top	A12	P128	0.018423849
X552_Group1C_142dpi_RA_172_G_A12_P124.mzXML	552	naive	142dpi	RA	A12	P124	0.00418
X552_Group1C_142dpi_RV_bottom_172_G_A12_P140.mzXML	552	naive	142dpi	RV_bottom	A12	P140	0.00367602
X552_Group1C_142dpi_RV_top_172_G_A12_P136.mzXML	552	naive	142dpi	RV_top	A12	P136	0.004233342
X553_Group1C_142dpi_LA_173_G_B1_P120.mzXML	553	naive	142dpi	LA	B1	P120	0.00415747
X553_Group1C_142dpi_LV_bottom_173_G_B1_P132.mzXML	553	naive	142dpi	LV_bottom	B1	P132	0.00647
X553_Group1C_142dpi_LV_top_173_G_B1_P128.mzXML	553	naive	142dpi	LV_top	B1	P128	0.024849978
X553_Group1C_142dpi_RA_173_G_B1_P124.mzXML	553	naive	142dpi	RA	B1	P124	0.00316538
X553_Group1C_142dpi_RV_bottom_173_G_B1_P140.mzXML	553	naive	142dpi	RV_bottom	B1	P140	0.002081335
X553_Group1C_142dpi_RV_top_173_G_B1_P136.mzXML	553	naive	142dpi	RV_top	B1	P136	0.003148006
X554_Group1C_142dpi_LA_174_G_B2_P120.mzXML	554	naive	142dpi	LA	B2	P120	0.0013953
X554_Group1C_142dpi_LV_bottom_174_G_B2_P132.mzXML	554	naive	142dpi	LV_bottom	B2	P132	0.003909082
X554_Group1C_142dpi_LV_top_174_G_B2_P128.mzXML	554	naive	142dpi	LV_top	B2	P128	0.03224386
X554_Group1C_142dpi_RA_174_G_B2_P124.mzXML	554	naive	142dpi	RA	B2	P124	0.003699897
X554_Group1C_142dpi_RV_bottom_174_G_B2_P140.mzXML	554	naive	142dpi	RV_bottom	B2	P140	0.002118063
X554_Group1C_142dpi_RV_top_174_G_B2_P136.mzXML	554	naive	142dpi	RV_top	B2	P136	0.002326894
X555_Group1C_142dpi_LA_175_G_B3_P120.mzXML	555	naive	142dpi	LA	B3	P120	0.002725392
X555_Group1C_142dpi_LV_bottom_175_G_B3_P132.mzXML	555	naive	142dpi	LV_bottom	B3	P132	0.00542
X555_Group1C_142dpi_LV_top_175_G_B3_P128.mzXML	555	naive	142dpi	LV_top	B3	P128	0.037236989
X555_Group1C_142dpi_RA_175_G_B3_P124.mzXML	555	naive	142dpi	RA	B3	P124	0.00555
X555_Group1C_142dpi_RV_bottom_175_G_B3_P140.mzXML	555	naive	142dpi	RV_bottom	B3	P140	0.002446562
X555_Group1C_142dpi_RV_top_175_G_B3_P136.mzXML	555	naive	142dpi	RV_top	B3	P136	0.00187871
X581_Group3E_142dpi_LA_176_G_B4_P120.mzXML	581	infected	142dpi	LA	B4	P120	0.003871148
X581_Group3E_142dpi_LV_bottom_176_G_B4_P132.mzXML	581	infected	142dpi	LV_bottom	B4	P132	0.00449
X581_Group3E_142dpi_LV_top_176_G_B4_P128.mzXML	581	infected	142dpi	LV_top	B4	P128	0.030149069
X581_Group3E_142dpi_RA_176_G_B4_P124.mzXML	581	infected	142dpi	RA	B4	P124	0.020277467
X581_Group3E_142dpi_RV_bottom_176_G_B4_P140.mzXML	581	infected	142dpi	RV_bottom	B4	P140	0.001996371
X581_Group3E_142dpi_RV_top_176_G_B4_P136.mzXML	581	infected	142dpi	RV_top	B4	P136	0.004538325
X582_Group3E_142dpi_LA_177_G_B5_P120.mzXML	582	infected	142dpi	LA	B5	P120	0.001831666
X582_Group3E_142dpi_LV_bottom_177_G_B5_P132.mzXML	582	infected	142dpi	LV_bottom	B5	P132	0.007251383
X582_Group3E_142dpi_LV_top_177_G_B5_P128.mzXML	582	infected	142dpi	LV_top	B5	P128	0.025127976
X582_Group3E_142dpi_RA_177_G_B5_P124.mzXML	582	infected	142dpi	RA	B5	P124	0.025045727
X582_Group3E_142dpi_RV_bottom_177_G_B5_P140.mzXML	582	infected	142dpi	RV_bottom	B5	P140	0.00258527
X582_Group3E_142dpi_RV_top_177_G_B5_P136.mzXML	582	infected	142dpi	RV_top	B5	P136	0.004393339
X583_Group3E_142dpi_LA_178_G_B6_P120.mzXML	583	infected	142dpi	LA	B6	P120	0.002137595
X583_Group3E_142dpi_LV_bottom_178_G_B6_P132.mzXML	583	infected	142dpi	LV_bottom	B6	P132	0.00466
X583_Group3E_142dpi_LV_top_178_G_B6_P128.mzXML	583	infected	142dpi	LV_top	B6	P128	0.040626484
X583_Group3E_142dpi_RA_178_G_B6_P124.mzXML	583	infected	142dpi	RA	B6	P124	0.014433959
X583_Group3E_142dpi_RV_bottom_178_G_B6_P140.mzXML	583	infected	142dpi	RV_bottom	B6	P140	0.002150646
X583_Group3E_142dpi_RV_top_178_G_B6_P136.mzXML	583	infected	142dpi	RV_top	B6	P136	0.002073038
X584_Group3E_142dpi_LA_179_G_B7_P120.mzXML	584	infected	142dpi	LA	B7	P120	0.002913983
X584_Group3E_142dpi_LV_bottom_179_G_B7_P132.mzXML	584	infected	142dpi	LV_bottom	B7	P132	0.003891675
X584_Group3E_142dpi_LV_top_179_G_B7_P128.mzXML	584	infected	142dpi	LV_top	B7	P128	0.004590532
X584_Group3E_142dpi_RA_179_G_B7_P124.mzXML	584	infected	142dpi	RA	B7	P124	0.00421
X584_Group3E_142dpi_RV_bottom_179_G_B7_P140.mzXML	584	infected	142dpi	RV_bottom	B7	P140	0.002331377
X584_Group3E_142dpi_RV_top_179_G_B7_P136.mzXML	584	infected	142dpi	RV_top	B7	P136	0.000592476
X585_Group3E_142dpi_LA_180_G_B8_P120.mzXML	585	infected	142dpi	LA	B8	P120	0.00184154
X585_Group3E_142dpi_LV_bottom_180_G_B8_P132.mzXML	585	infected	142dpi	LV_bottom	B8	P132	0.005610814
X585_Group3E_142dpi_LV_top_180_G_B8_P128.mzXML	585	infected	142dpi	LV_top	B8	P128	0.0239
X585_Group3E_142dpi_RA_180_G_B8_P124.mzXML	585	infected	142dpi	RA	B8	P124	0.02168942
X585_Group3E_142dpi_RV_bottom_180_G_B8_P140.mzXML	585	infected	142dpi	RV_bottom	B8	P140	0.00170941
X585_Group3E_142dpi_RV_top_180_G_B8_P136.mzXML	585	infected	142dpi	RV_top	B8	P136	0.001140661
X611_Group9_142dpi_LA_181_G_B9_P120.mzXML	611	combo	142dpi	LA	B9	P120	0.003425629
X611_Group9_142dpi_LV_bottom_181_G_B9_P132.mzXML	611	combo	142dpi	LV_bottom	B9	P132	0.00301
X611_Group9_142dpi_LV_top_181_G_B9_P128.mzXML	611	combo	142dpi	LV_top	B9	P128	0.030362286
X611_Group9_142dpi_RA_181_G_B9_P124.mzXML	611	combo	142dpi	RA	B9	P124	0.0029
X611_Group9_142dpi_RV_bottom_181_G_B9_P140.mzXML	611	combo	142dpi	RV_bottom	B9	P140	0.002583873
X611_Group9_142dpi_RV_top_181_G_B9_P136.mzXML	611	combo	142dpi	RV_top	B9	P136	0.002367646
X612_Group9_142dpi_LA_182_G_B10_P120.mzXML	612	combo	142dpi	LA	B10	P120	0.001721661
X612_Group9_142dpi_LV_bottom_182_G_B10_P132.mzXML	612	combo	142dpi	LV_bottom	B10	P132	0.003326714
X612_Group9_142dpi_LV_top_182_G_B10_P128.mzXML	612	combo	142dpi	LV_top	B10	P128	0.02397661
X612_Group9_142dpi_RA_182_G_B10_P124.mzXML	612	combo	142dpi	RA	B10	P124	0.007094888
X612_Group9_142dpi_RV_bottom_182_G_B10_P140.mzXML	612	combo	142dpi	RV_bottom	B10	P140	0.002345146
X612_Group9_142dpi_RV_top_182_G_B10_P136.mzXML	612	combo	142dpi	RV_top	B10	P136	0.002149282
X613_Group9_142dpi_LA_183_G_B11_P120.mzXML	613	combo	142dpi	LA	B11	P120	0.001513378
X613_Group9_142dpi_LV_bottom_183_G_B11_P132.mzXML	613	combo	142dpi	LV_bottom	B11	P132	0.00486
X613_Group9_142dpi_LV_top_183_G_B11_P128.mzXML	613	combo	142dpi	LV_top	B11	P128	0.024512572
X613_Group9_142dpi_RA_183_G_B11_P124.mzXML	613	combo	142dpi	RA	B11	P124	0.012265284
X613_Group9_142dpi_RV_bottom_183_G_B11_P140.mzXML	613	combo	142dpi	RV_bottom	B11	P140	0.003085388
X613_Group9_142dpi_RV_top_183_G_B11_P136.mzXML	613	combo	142dpi	RV_top	B11	P136	0.001191808
X614_Group9_142dpi_LA_184_G_B12_P120.mzXML	614	combo	142dpi	LA	B12	P120	0.001328994
X614_Group9_142dpi_LV_bottom_184_G_B12_P132.mzXML	614	combo	142dpi	LV_bottom	B12	P132	0.004932729
X614_Group9_142dpi_LV_top_184_G_B12_P128.mzXML	614	combo	142dpi	LV_top	B12	P128	0.0211
X614_Group9_142dpi_RA_184_G_B12_P124.mzXML	614	combo	142dpi	RA	B12	P124	0.005511553
X614_Group9_142dpi_RV_bottom_184_G_B12_P140.mzXML	614	combo	142dpi	RV_bottom	B12	P140	0.002893949
X614_Group9_142dpi_RV_top_184_G_B12_P136.mzXML	614	combo	142dpi	RV_top	B12	P136	0.002423287
X615_Group9_142dpi_LA_185_G_C1_P120.mzXML	615	combo	142dpi	LA	C1	P120	0.003000567
X615_Group9_142dpi_LV_bottom_185_G_C1_P132.mzXML	615	combo	142dpi	LV_bottom	C1	P132	0.00451
X615_Group9_142dpi_LV_top_185_G_C1_P128.mzXML	615	combo	142dpi	LV_top	C1	P128	0.0203
X615_Group9_142dpi_RA_185_G_C1_P124.mzXML	615	combo	142dpi	RA	C1	P124	0.003741692
X615_Group9_142dpi_RV_bottom_185_G_C1_P140.mzXML	615	combo	142dpi	RV_bottom	C1	P140	0.00246708
X615_Group9_142dpi_RV_top_185_G_C1_P136.mzXML	615	combo	142dpi	RV_top	C1	P136	0.00210115
X631_Group15_142dpi_LA_191_G_C7_P120.mzXML	631	BNZ	142dpi	LA	C7	P120	0.003462907
X631_Group15_142dpi_LV_bottom_191_G_C7_P132.mzXML	631	BNZ	142dpi	LV_bottom	C7	P132	0.00366
X631_Group15_142dpi_LV_top_191_G_C7_P128.mzXML	631	BNZ	142dpi	LV_top	C7	P128	0.0205
X631_Group15_142dpi_RA_191_G_C7_P124.mzXML	631	BNZ	142dpi	RA	C7	P124	0.00813
X631_Group15_142dpi_RV_bottom_191_G_C7_P140.mzXML	631	BNZ	142dpi	RV_bottom	C7	P140	0.001412829
X631_Group15_142dpi_RV_top_191_G_C7_P136.mzXML	631	BNZ	142dpi	RV_top	C7	P136	0.001562441
X632_Group15_142dpi_LA_192_G_C8_P120.mzXML	632	BNZ	142dpi	LA	C8	P120	0.001192738
X632_Group15_142dpi_LV_bottom_192_G_C8_P132.mzXML	632	BNZ	142dpi	LV_bottom	C8	P132	0.004
X632_Group15_142dpi_LV_top_192_G_C8_P128.mzXML	632	BNZ	142dpi	LV_top	C8	P128	0.0243
X632_Group15_142dpi_RA_192_G_C8_P124.mzXML	632	BNZ	142dpi	RA	C8	P124	0.00412
X632_Group15_142dpi_RV_bottom_192_G_C8_P140.mzXML	632	BNZ	142dpi	RV_bottom	C8	P140	0.002394802
X632_Group15_142dpi_RV_top_192_G_C8_P136.mzXML	632	BNZ	142dpi	RV_top	C8	P136	0.001866084
X633_Group15_142dpi_LA_193_G_C9_P120.mzXML	633	BNZ	142dpi	LA	C9	P120	0.000598382
X633_Group15_142dpi_LV_bottom_193_G_C9_P132.mzXML	633	BNZ	142dpi	LV_bottom	C9	P132	0.00522
X633_Group15_142dpi_LV_top_193_G_C9_P128.mzXML	633	BNZ	142dpi	LV_top	C9	P128	0.0253
X633_Group15_142dpi_RA_193_G_C9_P124.mzXML	633	BNZ	142dpi	RA	C9	P124	0.017267594
X633_Group15_142dpi_RV_bottom_193_G_C9_P140.mzXML	633	BNZ	142dpi	RV_bottom	C9	P140	0.003025456
X633_Group15_142dpi_RV_top_193_G_C9_P136.mzXML	633	BNZ	142dpi	RV_top	C9	P136	0.001427423
X634_Group15_142dpi_LA_194_G_C10_P120.mzXML	634	BNZ	142dpi	LA	C10	P120	0.001875963
X634_Group15_142dpi_LV_bottom_194_G_C10_P132.mzXML	634	BNZ	142dpi	LV_bottom	C10	P132	0.003361392
X634_Group15_142dpi_LV_top_194_G_C10_P128.mzXML	634	BNZ	142dpi	LV_top	C10	P128	0.025540688
X634_Group15_142dpi_RA_194_G_C10_P124.mzXML	634	BNZ	142dpi	RA	C10	P124	0.015005459
X634_Group15_142dpi_RV_bottom_194_G_C10_P140.mzXML	634	BNZ	142dpi	RV_bottom	C10	P140	0.002116952
X634_Group15_142dpi_RV_top_194_G_C10_P136.mzXML	634	BNZ	142dpi	RV_top	C10	P136	0.001967608
X635_Group15_142dpi_LA_195_G_C11_P120.mzXML	635	BNZ	142dpi	LA	C11	P120	0.001170181
X635_Group15_142dpi_LV_bottom_195_G_C11_P132.mzXML	635	BNZ	142dpi	LV_bottom	C11	P132	0.003243058
X635_Group15_142dpi_LV_top_195_G_C11_P128.mzXML	635	BNZ	142dpi	LV_top	C11	P128	0.020864278
X635_Group15_142dpi_RA_195_G_C11_P124.mzXML	635	BNZ	142dpi	RA	C11	P124	0.00395
X635_Group15_142dpi_RV_bottom_195_G_C11_P140.mzXML	635	BNZ	142dpi	RV_bottom	C11	P140	0.002608427
X635_Group15_142dpi_RV_top_195_G_C11_P136.mzXML	635	BNZ	142dpi	RV_top	C11	P136	0.00173591
X666_Group3E_142dpi_LA_201_G_D5_P120.mzXML	666	infected	142dpi	LA	D5	P120	0.002967068
X666_Group3E_142dpi_LV_bottom_201_G_D5_P132.mzXML	666	infected	142dpi	LV_bottom	D5	P132	0.005147911
X666_Group3E_142dpi_LV_top_201_G_D5_P128.mzXML	666	infected	142dpi	LV_top	D5	P128	0.029319686
X666_Group3E_142dpi_RA_201_G_D5_P124.mzXML	666	infected	142dpi	RA	D5	P124	0.003407951
X666_Group3E_142dpi_RV_bottom_201_G_D5_P140.mzXML	666	infected	142dpi	RV_bottom	D5	P140	0.002384452
X666_Group3E_142dpi_RV_top_201_G_D5_P136.mzXML	666	infected	142dpi	RV_top	D5	P136	0.003249991
X667_Group3E_142dpi_LA_202_G_D6_P120.mzXML	667	infected	142dpi	LA	D6	P120	0.003273077
X667_Group3E_142dpi_LV_bottom_202_G_D6_P132.mzXML	667	infected	142dpi	LV_bottom	D6	P132	0.004464547
X667_Group3E_142dpi_LV_top_202_G_D6_P128.mzXML	667	infected	142dpi	LV_top	D6	P128	0.038499006
X667_Group3E_142dpi_RA_202_G_D6_P124.mzXML	667	infected	142dpi	RA	D6	P124	0.005342402
X667_Group3E_142dpi_RV_bottom_202_G_D6_P140.mzXML	667	infected	142dpi	RV_bottom	D6	P140	0.002622815
X667_Group3E_142dpi_RV_top_202_G_D6_P136.mzXML	667	infected	142dpi	RV_top	D6	P136	0.002769636
X668_Group3E_142dpi_LA_203_G_D7_P120.mzXML	668	infected	142dpi	LA	D7	P120	0.003616622
X668_Group3E_142dpi_LV_bottom_203_G_D7_P132.mzXML	668	infected	142dpi	LV_bottom	D7	P132	0.004538624
X668_Group3E_142dpi_LV_top_203_G_D7_P128.mzXML	668	infected	142dpi	LV_top	D7	P128	0.027714844
X668_Group3E_142dpi_RA_203_G_D7_P124.mzXML	668	infected	142dpi	RA	D7	P124	0.007417578
X668_Group3E_142dpi_RV_bottom_203_G_D7_P140.mzXML	668	infected	142dpi	RV_bottom	D7	P140	0.00231413
X668_Group3E_142dpi_RV_top_203_G_D7_P136.mzXML	668	infected	142dpi	RV_top	D7	P136	0.00245932
X669_Group3E_142dpi_LA_204_G_D8_P120.mzXML	669	infected	142dpi	LA	D8	P120	0.003432886
X669_Group3E_142dpi_LV_bottom_204_G_D8_P132.mzXML	669	infected	142dpi	LV_bottom	D8	P132	0.004125246
X669_Group3E_142dpi_LV_top_204_G_D8_P128.mzXML	669	infected	142dpi	LV_top	D8	P128	0.005562702
X669_Group3E_142dpi_RA_204_G_D8_P124.mzXML	669	infected	142dpi	RA	D8	P124	0.002437253
X669_Group3E_142dpi_RV_bottom_204_G_D8_P140.mzXML	669	infected	142dpi	RV_bottom	D8	P140	0.002443509
X669_Group3E_142dpi_RV_top_204_G_D8_P136.mzXML	669	infected	142dpi	RV_top	D8	P136	0.004951822
X670_Group3E_142dpi_LA_205_G_D9_P120.mzXML	670	infected	142dpi	LA	D9	P120	0.002254976
X670_Group3E_142dpi_LV_bottom_205_G_D9_P132.mzXML	670	infected	142dpi	LV_bottom	D9	P132	0.003995852
X670_Group3E_142dpi_LV_top_205_G_D9_P128.mzXML	670	infected	142dpi	LV_top	D9	P128	0.008356147
X670_Group3E_142dpi_RA_205_G_D9_P124.mzXML	670	infected	142dpi	RA	D9	P124	0.011081875
X670_Group3E_142dpi_RV_bottom_205_G_D9_P140.mzXML	670	infected	142dpi	RV_bottom	D9	P140	0.002974515
X670_Group3E_142dpi_RV_top_205_G_D9_P136.mzXML	670	infected	142dpi	RV_top	D9	P136	0.002460555
X696_Group9_142dpi_LA_206_G_D10_P120.mzXML	696	combo	142dpi	LA	D10	P120	0.000736
X696_Group9_142dpi_LV_bottom_206_G_D10_P132.mzXML	696	combo	142dpi	LV_bottom	D10	P132	0.003967501
X696_Group9_142dpi_LV_top_206_G_D10_P128.mzXML	696	combo	142dpi	LV_top	D10	P128	0.017681215
X696_Group9_142dpi_RA_206_G_D10_P124.mzXML	696	combo	142dpi	RA	D10	P124	0.004115328
X696_Group9_142dpi_RV_bottom_206_G_D10_P140.mzXML	696	combo	142dpi	RV_bottom	D10	P140	0.002445518
X696_Group9_142dpi_RV_top_206_G_D10_P136.mzXML	696	combo	142dpi	RV_top	D10	P136	0.002265789
X697_Group9_142dpi_LA_207_G_D11_P120.mzXML	697	combo	142dpi	LA	D11	P120	0.00103
X697_Group9_142dpi_LV_bottom_207_G_D11_P132.mzXML	697	combo	142dpi	LV_bottom	D11	P132	0.006183046
X697_Group9_142dpi_LV_top_207_G_D11_P128.mzXML	697	combo	142dpi	LV_top	D11	P128	0.00575
X697_Group9_142dpi_RA_207_G_D11_P124.mzXML	697	combo	142dpi	RA	D11	P124	0.00475049
X697_Group9_142dpi_RV_bottom_207_G_D11_P140.mzXML	697	combo	142dpi	RV_bottom	D11	P140	0.002374383
X697_Group9_142dpi_RV_top_207_G_D11_P136.mzXML	697	combo	142dpi	RV_top	D11	P136	0.002148311
X698_Group9_142dpi_LA_208_G_D12_P120.mzXML	698	combo	142dpi	LA	D12	P120	0.00245
X698_Group9_142dpi_LV_bottom_208_G_D12_P132.mzXML	698	combo	142dpi	LV_bottom	D12	P132	0.003316345
X698_Group9_142dpi_LV_top_208_G_D12_P128.mzXML	698	combo	142dpi	LV_top	D12	P128	0.024657939
X698_Group9_142dpi_RA_208_G_D12_P124.mzXML	698	combo	142dpi	RA	D12	P124	0.006248327
X698_Group9_142dpi_RV_bottom_208_G_D12_P140.mzXML	698	combo	142dpi	RV_bottom	D12	P140	0.002207898
X698_Group9_142dpi_RV_top_208_G_D12_P136.mzXML	698	combo	142dpi	RV_top	D12	P136	0.002424928
X699_Group9_142dpi_LA_209_G_E1_P120.mzXML	699	combo	142dpi	LA	E1	P120	0.004760299
X699_Group9_142dpi_LV_bottom_209_G_E1_P132.mzXML	699	combo	142dpi	LV_bottom	E1	P132	0.005143229
X699_Group9_142dpi_LV_top_209_G_E1_P128.mzXML	699	combo	142dpi	LV_top	E1	P128	0.02598592
X699_Group9_142dpi_RA_209_G_E1_P124.mzXML	699	combo	142dpi	RA	E1	P124	0.005454913
X699_Group9_142dpi_RV_bottom_209_G_E1_P140.mzXML	699	combo	142dpi	RV_bottom	E1	P140	0.002166461
X699_Group9_142dpi_RV_top_209_G_E1_P136.mzXML	699	combo	142dpi	RV_top	E1	P136	0.002607846
X700_Group9_142dpi_LA_210_G_E2_P120.mzXML	700	combo	142dpi	LA	E2	P120	0.006821428
X700_Group9_142dpi_LV_bottom_210_G_E2_P132.mzXML	700	combo	142dpi	LV_bottom	E2	P132	0.004244063
X700_Group9_142dpi_LV_top_210_G_E2_P128.mzXML	700	combo	142dpi	LV_top	E2	P128	0.032706861
X700_Group9_142dpi_RA_210_G_E2_P124.mzXML	700	combo	142dpi	RA	E2	P124	0.0104
X700_Group9_142dpi_RV_bottom_210_G_E2_P140.mzXML	700	combo	142dpi	RV_bottom	E2	P140	0.002898432
X700_Group9_142dpi_RV_top_210_G_E2_P136.mzXML	700	combo	142dpi	RV_top	E2	P136	0.001818219
X716_Group15_142dpi_LA_216_G_E8_P120.mzXML	716	BNZ	142dpi	LA	E8	P120	0.001237021
X716_Group15_142dpi_LV_bottom_216_G_E8_P132.mzXML	716	BNZ	142dpi	LV_bottom	E8	P132	0.003730148
X716_Group15_142dpi_LV_top_216_G_E8_P128.mzXML	716	BNZ	142dpi	LV_top	E8	P128	0.022322169
X716_Group15_142dpi_RA_216_G_E8_P124.mzXML	716	BNZ	142dpi	RA	E8	P124	0.005468799
X716_Group15_142dpi_RV_bottom_216_G_E8_P140.mzXML	716	BNZ	142dpi	RV_bottom	E8	P140	0.002621634
X716_Group15_142dpi_RV_top_216_G_E8_P136.mzXML	716	BNZ	142dpi	RV_top	E8	P136	0.001505723
X717_Group15_142dpi_LA_217_G_E9_P120.mzXML	717	BNZ	142dpi	LA	E9	P120	0.001186251
X717_Group15_142dpi_LV_bottom_217_G_E9_P132.mzXML	717	BNZ	142dpi	LV_bottom	E9	P132	0.003251898
X717_Group15_142dpi_LV_top_217_G_E9_P128.mzXML	717	BNZ	142dpi	LV_top	E9	P128	0.024692489
X717_Group15_142dpi_RA_217_G_E9_P124.mzXML	717	BNZ	142dpi	RA	E9	P124	0.007183264
X717_Group15_142dpi_RV_bottom_217_G_E9_P140.mzXML	717	BNZ	142dpi	RV_bottom	E9	P140	0.002474858
X717_Group15_142dpi_RV_top_217_G_E9_P136.mzXML	717	BNZ	142dpi	RV_top	E9	P136	0.002309171
X718_Group15_142dpi_LA_218_G_E10_P120.mzXML	718	BNZ	142dpi	LA	E10	P120	0.002309028
X718_Group15_142dpi_LV_bottom_218_G_E10_P132.mzXML	718	BNZ	142dpi	LV_bottom	E10	P132	0.005500268
X718_Group15_142dpi_LV_top_218_G_E10_P128.mzXML	718	BNZ	142dpi	LV_top	E10	P128	0.024563097
X718_Group15_142dpi_RA_218_G_E10_P124.mzXML	718	BNZ	142dpi	RA	E10	P124	0.006015767
X718_Group15_142dpi_RV_bottom_218_G_E10_P140.mzXML	718	BNZ	142dpi	RV_bottom	E10	P140	0.004579832
X718_Group15_142dpi_RV_top_218_G_E10_P136.mzXML	718	BNZ	142dpi	RV_top	E10	P136	0.002169732
X719_Group15_142dpi_LA_219_G_E11_P120.mzXML	719	BNZ	142dpi	LA	E11	P120	0.002188046
X719_Group15_142dpi_LV_bottom_219_G_E11_P132.mzXML	719	BNZ	142dpi	LV_bottom	E11	P132	0.004062065
X719_Group15_142dpi_LV_top_219_G_E11_P128.mzXML	719	BNZ	142dpi	LV_top	E11	P128	0.0145
X719_Group15_142dpi_RA_219_G_E11_P124.mzXML	719	BNZ	142dpi	RA	E11	P124	0.01472569
X719_Group15_142dpi_RV_bottom_219_G_E11_P140.mzXML	719	BNZ	142dpi	RV_bottom	E11	P140	0.00194783
X719_Group15_142dpi_RV_top_219_G_E11_P136.mzXML	719	BNZ	142dpi	RV_top	E11	P136	0.003396796
X720_Group15_142dpi_LA_220_G_E12_P120.mzXML	720	BNZ	142dpi	LA	E12	P120	0.001508218
X720_Group15_142dpi_LV_bottom_220_G_E12_P132.mzXML	720	BNZ	142dpi	LV_bottom	E12	P132	0.00468
X720_Group15_142dpi_LV_top_220_G_E12_P128.mzXML	720	BNZ	142dpi	LV_top	E12	P128	0.026892282
X720_Group15_142dpi_RA_220_G_E12_P124.mzXML	720	BNZ	142dpi	RA	E12	P124	0.011840259
X720_Group15_142dpi_RV_bottom_220_G_E12_P140.mzXML	720	BNZ	142dpi	RV_bottom	E12	P140	0.002912757
X720_Group15_142dpi_RV_top_220_G_E12_P136.mzXML	720	BNZ	142dpi	RV_top	E12	P136	0.004618996
X751_Group3E_142dpi_LA_226_G_F6_P120.mzXML	751	infected	142dpi	LA	F6	P120	0.002084003
X751_Group3E_142dpi_LV_bottom_226_G_F6_P132.mzXML	751	infected	142dpi	LV_bottom	F6	P132	0.004141659
X751_Group3E_142dpi_LV_top_226_G_F6_P128.mzXML	751	infected	142dpi	LV_top	F6	P128	0.025648657
X751_Group3E_142dpi_RA_226_G_F6_P124.mzXML	751	infected	142dpi	RA	F6	P124	0.018123618
X751_Group3E_142dpi_RV_bottom_226_G_F6_P140.mzXML	751	infected	142dpi	RV_bottom	F6	P140	0.002261944
X751_Group3E_142dpi_RV_top_226_G_F6_P136.mzXML	751	infected	142dpi	RV_top	F6	P136	0.008887495
X752_Group3E_142dpi_LA_227_G_F7_P120.mzXML	752	infected	142dpi	LA	F7	P120	0.002412509
X752_Group3E_142dpi_LV_bottom_227_G_F7_P132.mzXML	752	infected	142dpi	LV_bottom	F7	P132	0.004077569
X752_Group3E_142dpi_LV_top_227_G_F7_P128.mzXML	752	infected	142dpi	LV_top	F7	P128	0.031359081
X752_Group3E_142dpi_RA_227_G_F7_P124.mzXML	752	infected	142dpi	RA	F7	P124	0.00587
X752_Group3E_142dpi_RV_bottom_227_G_F7_P140.mzXML	752	infected	142dpi	RV_bottom	F7	P140	0.002267574
X752_Group3E_142dpi_RV_top_227_G_F7_P136.mzXML	752	infected	142dpi	RV_top	F7	P136	0.003959735
X753_Group3E_142dpi_LA_228_G_F8_P120.mzXML	753	infected	142dpi	LA	F8	P120	0.00087
X753_Group3E_142dpi_LV_bottom_228_G_F8_P132.mzXML	753	infected	142dpi	LV_bottom	F8	P132	0.004264533
X753_Group3E_142dpi_LV_top_228_G_F8_P128.mzXML	753	infected	142dpi	LV_top	F8	P128	0.02327324
X753_Group3E_142dpi_RA_228_G_F8_P124.mzXML	753	infected	142dpi	RA	F8	P124	0.005537921
X753_Group3E_142dpi_RV_bottom_228_G_F8_P140.mzXML	753	infected	142dpi	RV_bottom	F8	P140	0.003030276
X753_Group3E_142dpi_RV_top_228_G_F8_P136.mzXML	753	infected	142dpi	RV_top	F8	P136	0.007112991
X754_Group3E_142dpi_LA_229_G_F9_P120.mzXML	754	infected	142dpi	LA	F9	P120	0.001351519
X754_Group3E_142dpi_LV_bottom_229_G_F9_P132.mzXML	754	infected	142dpi	LV_bottom	F9	P132	0.003198521
X754_Group3E_142dpi_LV_top_229_G_F9_P128.mzXML	754	infected	142dpi	LV_top	F9	P128	0.020718858
X754_Group3E_142dpi_RA_229_G_F9_P124.mzXML	754	infected	142dpi	RA	F9	P124	0.004719166
X754_Group3E_142dpi_RV_bottom_229_G_F9_P140.mzXML	754	infected	142dpi	RV_bottom	F9	P140	0.00305751
X754_Group3E_142dpi_RV_top_229_G_F9_P136.mzXML	754	infected	142dpi	RV_top	F9	P136	0.002200604
X755_Group3E_142dpi_LA_230_G_F10_P120.mzXML	755	infected	142dpi	LA	F10	P120	0.001082745
X755_Group3E_142dpi_LV_bottom_230_G_F10_P132.mzXML	755	infected	142dpi	LV_bottom	F10	P132	0.003155758
X755_Group3E_142dpi_LV_top_230_G_F10_P128.mzXML	755	infected	142dpi	LV_top	F10	P128	0.00759
X755_Group3E_142dpi_RA_230_G_F10_P124.mzXML	755	infected	142dpi	RA	F10	P124	0.00884
X755_Group3E_142dpi_RV_bottom_230_G_F10_P140.mzXML	755	infected	142dpi	RV_bottom	F10	P140	0.001470668
X755_Group3E_142dpi_RV_top_230_G_F10_P136.mzXML	755	infected	142dpi	RV_top	F10	P136	0.001814986
X781_Group9_142dpi_LA_231_G_F11_P120.mzXML	781	combo	142dpi	LA	F11	P120	0.002182888
X781_Group9_142dpi_LV_bottom_231_G_F11_P132.mzXML	781	combo	142dpi	LV_bottom	F11	P132	0.002737058
X781_Group9_142dpi_LV_top_231_G_F11_P128.mzXML	781	combo	142dpi	LV_top	F11	P128	0.00459
X781_Group9_142dpi_RA_231_G_F11_P124.mzXML	781	combo	142dpi	RA	F11	P124	0.019298844
X781_Group9_142dpi_RV_bottom_231_G_F11_P140.mzXML	781	combo	142dpi	RV_bottom	F11	P140	0.002450936
X781_Group9_142dpi_RV_top_231_G_F11_P136.mzXML	781	combo	142dpi	RV_top	F11	P136	0.002945587
X782_Group9_142dpi_LA_232_G_F12_P120.mzXML	782	combo	142dpi	LA	F12	P120	0.00129
X782_Group9_142dpi_LV_bottom_232_G_F12_P132.mzXML	782	combo	142dpi	LV_bottom	F12	P132	0.004140448
X782_Group9_142dpi_LV_top_232_G_F12_P128.mzXML	782	combo	142dpi	LV_top	F12	P128	0.00752
X782_Group9_142dpi_RA_232_G_F12_P124.mzXML	782	combo	142dpi	RA	F12	P124	0.007778546
X782_Group9_142dpi_RV_bottom_232_G_F12_P140.mzXML	782	combo	142dpi	RV_bottom	F12	P140	0.004125776
X782_Group9_142dpi_RV_top_232_G_F12_P136.mzXML	782	combo	142dpi	RV_top	F12	P136	0.003076784
X783_Group9_142dpi_LA_233_G_G1_P120.mzXML	783	combo	142dpi	LA	G1	P120	0.001914254
X783_Group9_142dpi_LV_bottom_233_G_G1_P132.mzXML	783	combo	142dpi	LV_bottom	G1	P132	0.005174427
X783_Group9_142dpi_LV_top_233_G_G1_P128.mzXML	783	combo	142dpi	LV_top	G1	P128	0.00787102
X783_Group9_142dpi_RA_233_G_G1_P124.mzXML	783	combo	142dpi	RA	G1	P124	0.014049647
X783_Group9_142dpi_RV_bottom_233_G_G1_P140.mzXML	783	combo	142dpi	RV_bottom	G1	P140	0.002990197
X783_Group9_142dpi_RV_top_233_G_G1_P136.mzXML	783	combo	142dpi	RV_top	G1	P136	0.002730894
X784_Group9_142dpi_LA_234_G_G2_P120.mzXML	784	combo	142dpi	LA	G2	P120	0.00101
X784_Group9_142dpi_LV_bottom_234_G_G2_P132.mzXML	784	combo	142dpi	LV_bottom	G2	P132	0.00492
X784_Group9_142dpi_LV_top_234_G_G2_P128.mzXML	784	combo	142dpi	LV_top	G2	P128	0.031820141
X784_Group9_142dpi_RA_234_G_G2_P124.mzXML	784	combo	142dpi	RA	G2	P124	0.017130988
X784_Group9_142dpi_RV_bottom_234_G_G2_P140.mzXML	784	combo	142dpi	RV_bottom	G2	P140	0.002045549
X784_Group9_142dpi_RV_top_234_G_G2_P136.mzXML	784	combo	142dpi	RV_top	G2	P136	0.003452254
X785_Group9_142dpi_LA_235_G_G3_P120.mzXML	785	combo	142dpi	LA	G3	P120	0.00488905
X785_Group9_142dpi_LV_bottom_235_G_G3_P132.mzXML	785	combo	142dpi	LV_bottom	G3	P132	0.00439639
X785_Group9_142dpi_LV_top_235_G_G3_P128.mzXML	785	combo	142dpi	LV_top	G3	P128	0.029775981
X785_Group9_142dpi_RA_235_G_G3_P124.mzXML	785	combo	142dpi	RA	G3	P124	0.00431749
X785_Group9_142dpi_RV_bottom_235_G_G3_P140.mzXML	785	combo	142dpi	RV_bottom	G3	P140	0.003218808
X785_Group9_142dpi_RV_top_235_G_G3_P136.mzXML	785	combo	142dpi	RV_top	G3	P136	0.004896156
X801_Group15_142dpi_LA_241_G_G9_P120.mzXML	801	BNZ	142dpi	LA	G9	P120	0.001712642
X801_Group15_142dpi_LV_bottom_241_G_G9_P132.mzXML	801	BNZ	142dpi	LV_bottom	G9	P132	0.003201915
X801_Group15_142dpi_LV_top_241_G_G9_P128.mzXML	801	BNZ	142dpi	LV_top	G9	P128	0.020153196
X801_Group15_142dpi_RA_241_G_G9_P124.mzXML	801	BNZ	142dpi	RA	G9	P124	0.0048
X801_Group15_142dpi_RV_bottom_241_G_G9_P140.mzXML	801	BNZ	142dpi	RV_bottom	G9	P140	0.002273473
X801_Group15_142dpi_RV_top_241_G_G9_P136.mzXML	801	BNZ	142dpi	RV_top	G9	P136	0.002329634
X802_Group15_142dpi_LA_242_G_G10_P120.mzXML	802	BNZ	142dpi	LA	G10	P120	0.002969716
X802_Group15_142dpi_LV_bottom_242_G_G10_P132.mzXML	802	BNZ	142dpi	LV_bottom	G10	P132	0.00211
X802_Group15_142dpi_LV_top_242_G_G10_P128.mzXML	802	BNZ	142dpi	LV_top	G10	P128	0.0206
X802_Group15_142dpi_RA_242_G_G10_P124.mzXML	802	BNZ	142dpi	RA	G10	P124	0.00223
X802_Group15_142dpi_RV_bottom_242_G_G10_P140.mzXML	802	BNZ	142dpi	RV_bottom	G10	P140	0.003496355
X802_Group15_142dpi_RV_top_242_G_G10_P136.mzXML	802	BNZ	142dpi	RV_top	G10	P136	0.002541047
X803_Group15_142dpi_LA_243_G_G11_P120.mzXML	803	BNZ	142dpi	LA	G11	P120	0.00246
X803_Group15_142dpi_LV_bottom_243_G_G11_P132.mzXML	803	BNZ	142dpi	LV_bottom	G11	P132	0.00051008
X803_Group15_142dpi_LV_top_243_G_G11_P128.mzXML	803	BNZ	142dpi	LV_top	G11	P128	0.025865588
X803_Group15_142dpi_RA_243_G_G11_P124.mzXML	803	BNZ	142dpi	RA	G11	P124	0.008826802
X803_Group15_142dpi_RV_bottom_243_G_G11_P140.mzXML	803	BNZ	142dpi	RV_bottom	G11	P140	0.002737354
X803_Group15_142dpi_RV_top_243_G_G11_P136.mzXML	803	BNZ	142dpi	RV_top	G11	P136	0.002696531
X804_Group15_142dpi_LA_244_G_G12_P120.mzXML	804	BNZ	142dpi	LA	G12	P120	0.00144
X804_Group15_142dpi_LV_bottom_244_G_G12_P132.mzXML	804	BNZ	142dpi	LV_bottom	G12	P132	0.003663062
X804_Group15_142dpi_LV_top_244_G_G12_P128.mzXML	804	BNZ	142dpi	LV_top	G12	P128	0.021280629
X804_Group15_142dpi_RA_244_G_G12_P124.mzXML	804	BNZ	142dpi	RA	G12	P124	0.003134981
X804_Group15_142dpi_RV_bottom_244_G_G12_P140.mzXML	804	BNZ	142dpi	RV_bottom	G12	P140	0.002942443
X804_Group15_142dpi_RV_top_244_G_G12_P136.mzXML	804	BNZ	142dpi	RV_top	G12	P136	0.006418673
X805_Group15_142dpi_LA_245_G_H1_P120.mzXML	805	BNZ	142dpi	LA	H1	P120	0.001332973
X805_Group15_142dpi_LV_bottom_245_G_H1_P132.mzXML	805	BNZ	142dpi	LV_bottom	H1	P132	0.004325574
X805_Group15_142dpi_LV_top_245_G_H1_P128.mzXML	805	BNZ	142dpi	LV_top	H1	P128	0.030768357
X805_Group15_142dpi_RA_245_G_H1_P124.mzXML	805	BNZ	142dpi	RA	H1	P124	0.004279801
X805_Group15_142dpi_RV_bottom_245_G_H1_P140.mzXML	805	BNZ	142dpi	RV_bottom	H1	P140	0.003287744
X805_Group15_142dpi_RV_top_245_G_H1_P136.mzXML	805	BNZ	142dpi	RV_top	H1	P136	0.003959346
