# Supplementary material for: Localized cardiac small molecule trajectories and persistent chemical sequelae in experimental Chagas disease
Source: Nat Commun. 2023 Oct 25;14:6769. doi: 10.1038/s41467-023-42247-w (PMC10600178; doi:10.1038/s41467-023-42247-w)
Supplement: Supplementary file 8 — Source data [file 41467_2023_42247_MOESM8_ESM.zip › source-data/Supplementary_Figure_37/Supplementary_Figure_37.csv]

filename	MouseID	Treatmentgroup	DPI	organ	well_position	plate	mass_700
X511_Group1C_142dpi_LA_161_G_A1_P120.mzXML	511	naive	142dpi	LA	A1	P120	0.000232453
X511_Group1C_142dpi_LV_bottom_161_G_A1_P132.mzXML	511	naive	142dpi	LV_bottom	A1	P132	0.000237425
X511_Group1C_142dpi_LV_top_161_G_A1_P128.mzXML	511	naive	142dpi	LV_top	A1	P128	0.000673111
X511_Group1C_142dpi_RA_161_G_A1_P124.mzXML	511	naive	142dpi	RA	A1	P124	0.00083227
X511_Group1C_142dpi_RV_bottom_161_G_A1_P140.mzXML	511	naive	142dpi	RV_bottom	A1	P140	0
X511_Group1C_142dpi_RV_top_161_G_A1_P136.mzXML	511	naive	142dpi	RV_top	A1	P136	0
X512_Group1C_142dpi_LA_162_G_A2_P120.mzXML	512	naive	142dpi	LA	A2	P120	0.000955615
X512_Group1C_142dpi_LV_bottom_162_G_A2_P132.mzXML	512	naive	142dpi	LV_bottom	A2	P132	0.000308839
X512_Group1C_142dpi_LV_top_162_G_A2_P128.mzXML	512	naive	142dpi	LV_top	A2	P128	0.000566018
X512_Group1C_142dpi_RA_162_G_A2_P124.mzXML	512	naive	142dpi	RA	A2	P124	0.003141999
X512_Group1C_142dpi_RV_bottom_162_G_A2_P140.mzXML	512	naive	142dpi	RV_bottom	A2	P140	0
X512_Group1C_142dpi_RV_top_162_G_A2_P136.mzXML	512	naive	142dpi	RV_top	A2	P136	0
X513_Group1C_142dpi_LA_163_G_A3_P120.mzXML	513	naive	142dpi	LA	A3	P120	0
X513_Group1C_142dpi_LV_bottom_163_G_A3_P132.mzXML	513	naive	142dpi	LV_bottom	A3	P132	0.000658709
X513_Group1C_142dpi_LV_top_163_G_A3_P128.mzXML	513	naive	142dpi	LV_top	A3	P128	0.00703
X513_Group1C_142dpi_RA_163_G_A3_P124.mzXML	513	naive	142dpi	RA	A3	P124	0.010410065
X513_Group1C_142dpi_RV_bottom_163_G_A3_P140.mzXML	513	naive	142dpi	RV_bottom	A3	P140	0
X513_Group1C_142dpi_RV_top_163_G_A3_P136.mzXML	513	naive	142dpi	RV_top	A3	P136	0
X514_Group1C_142dpi_LA_164_G_A4_P120.mzXML	514	naive	142dpi	LA	A4	P120	0.001053337
X514_Group1C_142dpi_LV_bottom_164_G_A4_P132.mzXML	514	naive	142dpi	LV_bottom	A4	P132	8.34E-05
X514_Group1C_142dpi_LV_top_164_G_A4_P128.mzXML	514	naive	142dpi	LV_top	A4	P128	0
X514_Group1C_142dpi_RA_164_G_A4_P124.mzXML	514	naive	142dpi	RA	A4	P124	0.001951171
X514_Group1C_142dpi_RV_bottom_164_G_A4_P140.mzXML	514	naive	142dpi	RV_bottom	A4	P140	6.06E-05
X514_Group1C_142dpi_RV_top_164_G_A4_P136.mzXML	514	naive	142dpi	RV_top	A4	P136	0
X515_Group1C_142dpi_LA_165_G_A5_P120.mzXML	515	naive	142dpi	LA	A5	P120	0.000639894
X515_Group1C_142dpi_LV_bottom_165_G_A5_P132.mzXML	515	naive	142dpi	LV_bottom	A5	P132	0
X515_Group1C_142dpi_LV_top_165_G_A5_P128.mzXML	515	naive	142dpi	LV_top	A5	P128	0.00652
X515_Group1C_142dpi_RA_165_G_A5_P124.mzXML	515	naive	142dpi	RA	A5	P124	0.000772434
X515_Group1C_142dpi_RV_bottom_165_G_A5_P140.mzXML	515	naive	142dpi	RV_bottom	A5	P140	0
X515_Group1C_142dpi_RV_top_165_G_A5_P136.mzXML	515	naive	142dpi	RV_top	A5	P136	0
X531_Group1C_142dpi_LA_166_G_A6_P120.mzXML	531	naive	142dpi	LA	A6	P120	0
X531_Group1C_142dpi_LV_bottom_166_G_A6_P132.mzXML	531	naive	142dpi	LV_bottom	A6	P132	0.000790339
X531_Group1C_142dpi_LV_top_166_G_A6_P128.mzXML	531	naive	142dpi	LV_top	A6	P128	0.007864901
X531_Group1C_142dpi_RA_166_G_A6_P124.mzXML	531	naive	142dpi	RA	A6	P124	0.00265
X531_Group1C_142dpi_RV_bottom_166_G_A6_P140.mzXML	531	naive	142dpi	RV_bottom	A6	P140	0
X531_Group1C_142dpi_RV_top_166_G_A6_P136.mzXML	531	naive	142dpi	RV_top	A6	P136	0.000247528
X532_Group1C_142dpi_LA_167_G_A7_P120.mzXML	532	naive	142dpi	LA	A7	P120	0.000106
X532_Group1C_142dpi_LV_bottom_167_G_A7_P132.mzXML	532	naive	142dpi	LV_bottom	A7	P132	0
X532_Group1C_142dpi_LV_top_167_G_A7_P128.mzXML	532	naive	142dpi	LV_top	A7	P128	0.001157849
X532_Group1C_142dpi_RA_167_G_A7_P124.mzXML	532	naive	142dpi	RA	A7	P124	0.005563492
X532_Group1C_142dpi_RV_bottom_167_G_A7_P140.mzXML	532	naive	142dpi	RV_bottom	A7	P140	0
X532_Group1C_142dpi_RV_top_167_G_A7_P136.mzXML	532	naive	142dpi	RV_top	A7	P136	0
X533_Group1C_142dpi_LA_168_G_A8_P120.mzXML	533	naive	142dpi	LA	A8	P120	0
X533_Group1C_142dpi_LV_bottom_168_G_A8_P132.mzXML	533	naive	142dpi	LV_bottom	A8	P132	0.000325774
X533_Group1C_142dpi_LV_top_168_G_A8_P128.mzXML	533	naive	142dpi	LV_top	A8	P128	0.00315
X533_Group1C_142dpi_RA_168_G_A8_P124.mzXML	533	naive	142dpi	RA	A8	P124	0.00332913
X533_Group1C_142dpi_RV_bottom_168_G_A8_P140.mzXML	533	naive	142dpi	RV_bottom	A8	P140	0
X533_Group1C_142dpi_RV_top_168_G_A8_P136.mzXML	533	naive	142dpi	RV_top	A8	P136	0
X534_Group1C_142dpi_LA_169_G_A9_P120.mzXML	534	naive	142dpi	LA	A9	P120	0.000500256
X534_Group1C_142dpi_LV_bottom_169_G_A9_P132.mzXML	534	naive	142dpi	LV_bottom	A9	P132	0.000274422
X534_Group1C_142dpi_LV_top_169_G_A9_P128.mzXML	534	naive	142dpi	LV_top	A9	P128	0.001512774
X534_Group1C_142dpi_RA_169_G_A9_P124.mzXML	534	naive	142dpi	RA	A9	P124	0.000541951
X534_Group1C_142dpi_RV_bottom_169_G_A9_P140.mzXML	534	naive	142dpi	RV_bottom	A9	P140	0
X534_Group1C_142dpi_RV_top_169_G_A9_P136.mzXML	534	naive	142dpi	RV_top	A9	P136	0
X535_Group1C_142dpi_LA_170_G_A10_P120.mzXML	535	naive	142dpi	LA	A10	P120	0.002329258
X535_Group1C_142dpi_LV_bottom_170_G_A10_P132.mzXML	535	naive	142dpi	LV_bottom	A10	P132	0.000674013
X535_Group1C_142dpi_LV_top_170_G_A10_P128.mzXML	535	naive	142dpi	LV_top	A10	P128	0.000396516
X535_Group1C_142dpi_RA_170_G_A10_P124.mzXML	535	naive	142dpi	RA	A10	P124	0.000888971
X535_Group1C_142dpi_RV_bottom_170_G_A10_P140.mzXML	535	naive	142dpi	RV_bottom	A10	P140	0
X535_Group1C_142dpi_RV_top_170_G_A10_P136.mzXML	535	naive	142dpi	RV_top	A10	P136	0
X551_Group1C_142dpi_LA_171_G_A11_P120.mzXML	551	naive	142dpi	LA	A11	P120	0.001539389
X551_Group1C_142dpi_LV_bottom_171_G_A11_P132.mzXML	551	naive	142dpi	LV_bottom	A11	P132	0.000333558
X551_Group1C_142dpi_LV_top_171_G_A11_P128.mzXML	551	naive	142dpi	LV_top	A11	P128	0.002303199
X551_Group1C_142dpi_RA_171_G_A11_P124.mzXML	551	naive	142dpi	RA	A11	P124	0.012963938
X551_Group1C_142dpi_RV_bottom_171_G_A11_P140.mzXML	551	naive	142dpi	RV_bottom	A11	P140	0
X551_Group1C_142dpi_RV_top_171_G_A11_P136.mzXML	551	naive	142dpi	RV_top	A11	P136	0
X552_Group1C_142dpi_LA_172_G_A12_P120.mzXML	552	naive	142dpi	LA	A12	P120	0.002499821
X552_Group1C_142dpi_LV_bottom_172_G_A12_P132.mzXML	552	naive	142dpi	LV_bottom	A12	P132	0.000996804
X552_Group1C_142dpi_LV_top_172_G_A12_P128.mzXML	552	naive	142dpi	LV_top	A12	P128	0.000162443
X552_Group1C_142dpi_RA_172_G_A12_P124.mzXML	552	naive	142dpi	RA	A12	P124	0.000440698
X552_Group1C_142dpi_RV_bottom_172_G_A12_P140.mzXML	552	naive	142dpi	RV_bottom	A12	P140	0
X552_Group1C_142dpi_RV_top_172_G_A12_P136.mzXML	552	naive	142dpi	RV_top	A12	P136	0
X553_Group1C_142dpi_LA_173_G_B1_P120.mzXML	553	naive	142dpi	LA	B1	P120	0.002059262
X553_Group1C_142dpi_LV_bottom_173_G_B1_P132.mzXML	553	naive	142dpi	LV_bottom	B1	P132	0.000505311
X553_Group1C_142dpi_LV_top_173_G_B1_P128.mzXML	553	naive	142dpi	LV_top	B1	P128	0.012059818
X553_Group1C_142dpi_RA_173_G_B1_P124.mzXML	553	naive	142dpi	RA	B1	P124	0.002203896
X553_Group1C_142dpi_RV_bottom_173_G_B1_P140.mzXML	553	naive	142dpi	RV_bottom	B1	P140	0
X553_Group1C_142dpi_RV_top_173_G_B1_P136.mzXML	553	naive	142dpi	RV_top	B1	P136	0.000310199
X554_Group1C_142dpi_LA_174_G_B2_P120.mzXML	554	naive	142dpi	LA	B2	P120	0.000836145
X554_Group1C_142dpi_LV_bottom_174_G_B2_P132.mzXML	554	naive	142dpi	LV_bottom	B2	P132	0.000388151
X554_Group1C_142dpi_LV_top_174_G_B2_P128.mzXML	554	naive	142dpi	LV_top	B2	P128	0.000894712
X554_Group1C_142dpi_RA_174_G_B2_P124.mzXML	554	naive	142dpi	RA	B2	P124	0.003042212
X554_Group1C_142dpi_RV_bottom_174_G_B2_P140.mzXML	554	naive	142dpi	RV_bottom	B2	P140	0
X554_Group1C_142dpi_RV_top_174_G_B2_P136.mzXML	554	naive	142dpi	RV_top	B2	P136	0
X555_Group1C_142dpi_LA_175_G_B3_P120.mzXML	555	naive	142dpi	LA	B3	P120	0.000988586
X555_Group1C_142dpi_LV_bottom_175_G_B3_P132.mzXML	555	naive	142dpi	LV_bottom	B3	P132	0.002240806
X555_Group1C_142dpi_LV_top_175_G_B3_P128.mzXML	555	naive	142dpi	LV_top	B3	P128	0.00789
X555_Group1C_142dpi_RA_175_G_B3_P124.mzXML	555	naive	142dpi	RA	B3	P124	0.00172
X555_Group1C_142dpi_RV_bottom_175_G_B3_P140.mzXML	555	naive	142dpi	RV_bottom	B3	P140	0
X555_Group1C_142dpi_RV_top_175_G_B3_P136.mzXML	555	naive	142dpi	RV_top	B3	P136	0
X581_Group3E_142dpi_LA_176_G_B4_P120.mzXML	581	infected	142dpi	LA	B4	P120	0.000657259
X581_Group3E_142dpi_LV_bottom_176_G_B4_P132.mzXML	581	infected	142dpi	LV_bottom	B4	P132	7.95E-05
X581_Group3E_142dpi_LV_top_176_G_B4_P128.mzXML	581	infected	142dpi	LV_top	B4	P128	0.010259495
X581_Group3E_142dpi_RA_176_G_B4_P124.mzXML	581	infected	142dpi	RA	B4	P124	0.00424954
X581_Group3E_142dpi_RV_bottom_176_G_B4_P140.mzXML	581	infected	142dpi	RV_bottom	B4	P140	0
X581_Group3E_142dpi_RV_top_176_G_B4_P136.mzXML	581	infected	142dpi	RV_top	B4	P136	0
X582_Group3E_142dpi_LA_177_G_B5_P120.mzXML	582	infected	142dpi	LA	B5	P120	0.000824241
X582_Group3E_142dpi_LV_bottom_177_G_B5_P132.mzXML	582	infected	142dpi	LV_bottom	B5	P132	0.002699924
X582_Group3E_142dpi_LV_top_177_G_B5_P128.mzXML	582	infected	142dpi	LV_top	B5	P128	0.003305871
X582_Group3E_142dpi_RA_177_G_B5_P124.mzXML	582	infected	142dpi	RA	B5	P124	0.008411663
X582_Group3E_142dpi_RV_bottom_177_G_B5_P140.mzXML	582	infected	142dpi	RV_bottom	B5	P140	0
X582_Group3E_142dpi_RV_top_177_G_B5_P136.mzXML	582	infected	142dpi	RV_top	B5	P136	0
X583_Group3E_142dpi_LA_178_G_B6_P120.mzXML	583	infected	142dpi	LA	B6	P120	7.02E-05
X583_Group3E_142dpi_LV_bottom_178_G_B6_P132.mzXML	583	infected	142dpi	LV_bottom	B6	P132	0.002056273
X583_Group3E_142dpi_LV_top_178_G_B6_P128.mzXML	583	infected	142dpi	LV_top	B6	P128	0.006965201
X583_Group3E_142dpi_RA_178_G_B6_P124.mzXML	583	infected	142dpi	RA	B6	P124	0
X583_Group3E_142dpi_RV_bottom_178_G_B6_P140.mzXML	583	infected	142dpi	RV_bottom	B6	P140	0
X583_Group3E_142dpi_RV_top_178_G_B6_P136.mzXML	583	infected	142dpi	RV_top	B6	P136	0.000189585
X584_Group3E_142dpi_LA_179_G_B7_P120.mzXML	584	infected	142dpi	LA	B7	P120	0.000476821
X584_Group3E_142dpi_LV_bottom_179_G_B7_P132.mzXML	584	infected	142dpi	LV_bottom	B7	P132	0.000202556
X584_Group3E_142dpi_LV_top_179_G_B7_P128.mzXML	584	infected	142dpi	LV_top	B7	P128	0.000716275
X584_Group3E_142dpi_RA_179_G_B7_P124.mzXML	584	infected	142dpi	RA	B7	P124	0.015013471
X584_Group3E_142dpi_RV_bottom_179_G_B7_P140.mzXML	584	infected	142dpi	RV_bottom	B7	P140	0
X584_Group3E_142dpi_RV_top_179_G_B7_P136.mzXML	584	infected	142dpi	RV_top	B7	P136	0
X585_Group3E_142dpi_LA_180_G_B8_P120.mzXML	585	infected	142dpi	LA	B8	P120	0.000359929
X585_Group3E_142dpi_LV_bottom_180_G_B8_P132.mzXML	585	infected	142dpi	LV_bottom	B8	P132	0.001172862
X585_Group3E_142dpi_LV_top_180_G_B8_P128.mzXML	585	infected	142dpi	LV_top	B8	P128	0.0053008
X585_Group3E_142dpi_RA_180_G_B8_P124.mzXML	585	infected	142dpi	RA	B8	P124	0.00854258
X585_Group3E_142dpi_RV_bottom_180_G_B8_P140.mzXML	585	infected	142dpi	RV_bottom	B8	P140	0.000161409
X585_Group3E_142dpi_RV_top_180_G_B8_P136.mzXML	585	infected	142dpi	RV_top	B8	P136	0
X611_Group9_142dpi_LA_181_G_B9_P120.mzXML	611	combo	142dpi	LA	B9	P120	0.000832183
X611_Group9_142dpi_LV_bottom_181_G_B9_P132.mzXML	611	combo	142dpi	LV_bottom	B9	P132	0.000388805
X611_Group9_142dpi_LV_top_181_G_B9_P128.mzXML	611	combo	142dpi	LV_top	B9	P128	0.00344107
X611_Group9_142dpi_RA_181_G_B9_P124.mzXML	611	combo	142dpi	RA	B9	P124	0.000360499
X611_Group9_142dpi_RV_bottom_181_G_B9_P140.mzXML	611	combo	142dpi	RV_bottom	B9	P140	0
X611_Group9_142dpi_RV_top_181_G_B9_P136.mzXML	611	combo	142dpi	RV_top	B9	P136	0
X612_Group9_142dpi_LA_182_G_B10_P120.mzXML	612	combo	142dpi	LA	B10	P120	0.000350532
X612_Group9_142dpi_LV_bottom_182_G_B10_P132.mzXML	612	combo	142dpi	LV_bottom	B10	P132	0
X612_Group9_142dpi_LV_top_182_G_B10_P128.mzXML	612	combo	142dpi	LV_top	B10	P128	0
X612_Group9_142dpi_RA_182_G_B10_P124.mzXML	612	combo	142dpi	RA	B10	P124	0.001720036
X612_Group9_142dpi_RV_bottom_182_G_B10_P140.mzXML	612	combo	142dpi	RV_bottom	B10	P140	0
X612_Group9_142dpi_RV_top_182_G_B10_P136.mzXML	612	combo	142dpi	RV_top	B10	P136	0
X613_Group9_142dpi_LA_183_G_B11_P120.mzXML	613	combo	142dpi	LA	B11	P120	0.000700973
X613_Group9_142dpi_LV_bottom_183_G_B11_P132.mzXML	613	combo	142dpi	LV_bottom	B11	P132	0.00026092
X613_Group9_142dpi_LV_top_183_G_B11_P128.mzXML	613	combo	142dpi	LV_top	B11	P128	0.001891457
X613_Group9_142dpi_RA_183_G_B11_P124.mzXML	613	combo	142dpi	RA	B11	P124	0.004143269
X613_Group9_142dpi_RV_bottom_183_G_B11_P140.mzXML	613	combo	142dpi	RV_bottom	B11	P140	0
X613_Group9_142dpi_RV_top_183_G_B11_P136.mzXML	613	combo	142dpi	RV_top	B11	P136	0
X614_Group9_142dpi_LA_184_G_B12_P120.mzXML	614	combo	142dpi	LA	B12	P120	0.001203537
X614_Group9_142dpi_LV_bottom_184_G_B12_P132.mzXML	614	combo	142dpi	LV_bottom	B12	P132	0
X614_Group9_142dpi_LV_top_184_G_B12_P128.mzXML	614	combo	142dpi	LV_top	B12	P128	0.000470912
X614_Group9_142dpi_RA_184_G_B12_P124.mzXML	614	combo	142dpi	RA	B12	P124	0.000933502
X614_Group9_142dpi_RV_bottom_184_G_B12_P140.mzXML	614	combo	142dpi	RV_bottom	B12	P140	0
X614_Group9_142dpi_RV_top_184_G_B12_P136.mzXML	614	combo	142dpi	RV_top	B12	P136	0
X615_Group9_142dpi_LA_185_G_C1_P120.mzXML	615	combo	142dpi	LA	C1	P120	0.000888956
X615_Group9_142dpi_LV_bottom_185_G_C1_P132.mzXML	615	combo	142dpi	LV_bottom	C1	P132	0.000694272
X615_Group9_142dpi_LV_top_185_G_C1_P128.mzXML	615	combo	142dpi	LV_top	C1	P128	0.006426943
X615_Group9_142dpi_RA_185_G_C1_P124.mzXML	615	combo	142dpi	RA	C1	P124	0.000356207
X615_Group9_142dpi_RV_bottom_185_G_C1_P140.mzXML	615	combo	142dpi	RV_bottom	C1	P140	0
X615_Group9_142dpi_RV_top_185_G_C1_P136.mzXML	615	combo	142dpi	RV_top	C1	P136	0
X631_Group15_142dpi_LA_191_G_C7_P120.mzXML	631	BNZ	142dpi	LA	C7	P120	0.00122732
X631_Group15_142dpi_LV_bottom_191_G_C7_P132.mzXML	631	BNZ	142dpi	LV_bottom	C7	P132	0.00207
X631_Group15_142dpi_LV_top_191_G_C7_P128.mzXML	631	BNZ	142dpi	LV_top	C7	P128	0.00055096
X631_Group15_142dpi_RA_191_G_C7_P124.mzXML	631	BNZ	142dpi	RA	C7	P124	0.000392
X631_Group15_142dpi_RV_bottom_191_G_C7_P140.mzXML	631	BNZ	142dpi	RV_bottom	C7	P140	0
X631_Group15_142dpi_RV_top_191_G_C7_P136.mzXML	631	BNZ	142dpi	RV_top	C7	P136	0
X632_Group15_142dpi_LA_192_G_C8_P120.mzXML	632	BNZ	142dpi	LA	C8	P120	0
X632_Group15_142dpi_LV_bottom_192_G_C8_P132.mzXML	632	BNZ	142dpi	LV_bottom	C8	P132	0.001007187
X632_Group15_142dpi_LV_top_192_G_C8_P128.mzXML	632	BNZ	142dpi	LV_top	C8	P128	0.000738291
X632_Group15_142dpi_RA_192_G_C8_P124.mzXML	632	BNZ	142dpi	RA	C8	P124	0.00128
X632_Group15_142dpi_RV_bottom_192_G_C8_P140.mzXML	632	BNZ	142dpi	RV_bottom	C8	P140	0
X632_Group15_142dpi_RV_top_192_G_C8_P136.mzXML	632	BNZ	142dpi	RV_top	C8	P136	0
X633_Group15_142dpi_LA_193_G_C9_P120.mzXML	633	BNZ	142dpi	LA	C9	P120	8.32E-05
X633_Group15_142dpi_LV_bottom_193_G_C9_P132.mzXML	633	BNZ	142dpi	LV_bottom	C9	P132	0.00224483
X633_Group15_142dpi_LV_top_193_G_C9_P128.mzXML	633	BNZ	142dpi	LV_top	C9	P128	0.001882418
X633_Group15_142dpi_RA_193_G_C9_P124.mzXML	633	BNZ	142dpi	RA	C9	P124	0.004839455
X633_Group15_142dpi_RV_bottom_193_G_C9_P140.mzXML	633	BNZ	142dpi	RV_bottom	C9	P140	0
X633_Group15_142dpi_RV_top_193_G_C9_P136.mzXML	633	BNZ	142dpi	RV_top	C9	P136	0
X634_Group15_142dpi_LA_194_G_C10_P120.mzXML	634	BNZ	142dpi	LA	C10	P120	0.000205292
X634_Group15_142dpi_LV_bottom_194_G_C10_P132.mzXML	634	BNZ	142dpi	LV_bottom	C10	P132	0.000359554
X634_Group15_142dpi_LV_top_194_G_C10_P128.mzXML	634	BNZ	142dpi	LV_top	C10	P128	0
X634_Group15_142dpi_RA_194_G_C10_P124.mzXML	634	BNZ	142dpi	RA	C10	P124	0.005398365
X634_Group15_142dpi_RV_bottom_194_G_C10_P140.mzXML	634	BNZ	142dpi	RV_bottom	C10	P140	0
X634_Group15_142dpi_RV_top_194_G_C10_P136.mzXML	634	BNZ	142dpi	RV_top	C10	P136	0
X635_Group15_142dpi_LA_195_G_C11_P120.mzXML	635	BNZ	142dpi	LA	C11	P120	0.0001414
X635_Group15_142dpi_LV_bottom_195_G_C11_P132.mzXML	635	BNZ	142dpi	LV_bottom	C11	P132	0.000555126
X635_Group15_142dpi_LV_top_195_G_C11_P128.mzXML	635	BNZ	142dpi	LV_top	C11	P128	0.010541965
X635_Group15_142dpi_RA_195_G_C11_P124.mzXML	635	BNZ	142dpi	RA	C11	P124	0.001458761
X635_Group15_142dpi_RV_bottom_195_G_C11_P140.mzXML	635	BNZ	142dpi	RV_bottom	C11	P140	0
X635_Group15_142dpi_RV_top_195_G_C11_P136.mzXML	635	BNZ	142dpi	RV_top	C11	P136	0
X666_Group3E_142dpi_LA_201_G_D5_P120.mzXML	666	infected	142dpi	LA	D5	P120	0.001067936
X666_Group3E_142dpi_LV_bottom_201_G_D5_P132.mzXML	666	infected	142dpi	LV_bottom	D5	P132	0.001024529
X666_Group3E_142dpi_LV_top_201_G_D5_P128.mzXML	666	infected	142dpi	LV_top	D5	P128	0.018118516
X666_Group3E_142dpi_RA_201_G_D5_P124.mzXML	666	infected	142dpi	RA	D5	P124	0.009411127
X666_Group3E_142dpi_RV_bottom_201_G_D5_P140.mzXML	666	infected	142dpi	RV_bottom	D5	P140	0
X666_Group3E_142dpi_RV_top_201_G_D5_P136.mzXML	666	infected	142dpi	RV_top	D5	P136	5.76E-05
X667_Group3E_142dpi_LA_202_G_D6_P120.mzXML	667	infected	142dpi	LA	D6	P120	0.001635049
X667_Group3E_142dpi_LV_bottom_202_G_D6_P132.mzXML	667	infected	142dpi	LV_bottom	D6	P132	0.000660477
X667_Group3E_142dpi_LV_top_202_G_D6_P128.mzXML	667	infected	142dpi	LV_top	D6	P128	0.004189625
X667_Group3E_142dpi_RA_202_G_D6_P124.mzXML	667	infected	142dpi	RA	D6	P124	0.0022928
X667_Group3E_142dpi_RV_bottom_202_G_D6_P140.mzXML	667	infected	142dpi	RV_bottom	D6	P140	0
X667_Group3E_142dpi_RV_top_202_G_D6_P136.mzXML	667	infected	142dpi	RV_top	D6	P136	0.000393872
X668_Group3E_142dpi_LA_203_G_D7_P120.mzXML	668	infected	142dpi	LA	D7	P120	0.001505071
X668_Group3E_142dpi_LV_bottom_203_G_D7_P132.mzXML	668	infected	142dpi	LV_bottom	D7	P132	0.000701975
X668_Group3E_142dpi_LV_top_203_G_D7_P128.mzXML	668	infected	142dpi	LV_top	D7	P128	0.003139064
X668_Group3E_142dpi_RA_203_G_D7_P124.mzXML	668	infected	142dpi	RA	D7	P124	0.00848
X668_Group3E_142dpi_RV_bottom_203_G_D7_P140.mzXML	668	infected	142dpi	RV_bottom	D7	P140	0
X668_Group3E_142dpi_RV_top_203_G_D7_P136.mzXML	668	infected	142dpi	RV_top	D7	P136	0
X669_Group3E_142dpi_LA_204_G_D8_P120.mzXML	669	infected	142dpi	LA	D8	P120	0.002240275
X669_Group3E_142dpi_LV_bottom_204_G_D8_P132.mzXML	669	infected	142dpi	LV_bottom	D8	P132	0.000409967
X669_Group3E_142dpi_LV_top_204_G_D8_P128.mzXML	669	infected	142dpi	LV_top	D8	P128	0.0018
X669_Group3E_142dpi_RA_204_G_D8_P124.mzXML	669	infected	142dpi	RA	D8	P124	0.002812995
X669_Group3E_142dpi_RV_bottom_204_G_D8_P140.mzXML	669	infected	142dpi	RV_bottom	D8	P140	0
X669_Group3E_142dpi_RV_top_204_G_D8_P136.mzXML	669	infected	142dpi	RV_top	D8	P136	0.000244456
X670_Group3E_142dpi_LA_205_G_D9_P120.mzXML	670	infected	142dpi	LA	D9	P120	0.002053865
X670_Group3E_142dpi_LV_bottom_205_G_D9_P132.mzXML	670	infected	142dpi	LV_bottom	D9	P132	0
X670_Group3E_142dpi_LV_top_205_G_D9_P128.mzXML	670	infected	142dpi	LV_top	D9	P128	0
X670_Group3E_142dpi_RA_205_G_D9_P124.mzXML	670	infected	142dpi	RA	D9	P124	0.000629076
X670_Group3E_142dpi_RV_bottom_205_G_D9_P140.mzXML	670	infected	142dpi	RV_bottom	D9	P140	0
X670_Group3E_142dpi_RV_top_205_G_D9_P136.mzXML	670	infected	142dpi	RV_top	D9	P136	0
X696_Group9_142dpi_LA_206_G_D10_P120.mzXML	696	combo	142dpi	LA	D10	P120	0
X696_Group9_142dpi_LV_bottom_206_G_D10_P132.mzXML	696	combo	142dpi	LV_bottom	D10	P132	3.65E-05
X696_Group9_142dpi_LV_top_206_G_D10_P128.mzXML	696	combo	142dpi	LV_top	D10	P128	0.00194749
X696_Group9_142dpi_RA_206_G_D10_P124.mzXML	696	combo	142dpi	RA	D10	P124	0.010825591
X696_Group9_142dpi_RV_bottom_206_G_D10_P140.mzXML	696	combo	142dpi	RV_bottom	D10	P140	0
X696_Group9_142dpi_RV_top_206_G_D10_P136.mzXML	696	combo	142dpi	RV_top	D10	P136	0
X697_Group9_142dpi_LA_207_G_D11_P120.mzXML	697	combo	142dpi	LA	D11	P120	0
X697_Group9_142dpi_LV_bottom_207_G_D11_P132.mzXML	697	combo	142dpi	LV_bottom	D11	P132	0.000260642
X697_Group9_142dpi_LV_top_207_G_D11_P128.mzXML	697	combo	142dpi	LV_top	D11	P128	0.002698221
X697_Group9_142dpi_RA_207_G_D11_P124.mzXML	697	combo	142dpi	RA	D11	P124	0.006247059
X697_Group9_142dpi_RV_bottom_207_G_D11_P140.mzXML	697	combo	142dpi	RV_bottom	D11	P140	0
X697_Group9_142dpi_RV_top_207_G_D11_P136.mzXML	697	combo	142dpi	RV_top	D11	P136	0
X698_Group9_142dpi_LA_208_G_D12_P120.mzXML	698	combo	142dpi	LA	D12	P120	0.000940385
X698_Group9_142dpi_LV_bottom_208_G_D12_P132.mzXML	698	combo	142dpi	LV_bottom	D12	P132	0
X698_Group9_142dpi_LV_top_208_G_D12_P128.mzXML	698	combo	142dpi	LV_top	D12	P128	0.000879214
X698_Group9_142dpi_RA_208_G_D12_P124.mzXML	698	combo	142dpi	RA	D12	P124	0.017948616
X698_Group9_142dpi_RV_bottom_208_G_D12_P140.mzXML	698	combo	142dpi	RV_bottom	D12	P140	0
X698_Group9_142dpi_RV_top_208_G_D12_P136.mzXML	698	combo	142dpi	RV_top	D12	P136	0
X699_Group9_142dpi_LA_209_G_E1_P120.mzXML	699	combo	142dpi	LA	E1	P120	0.002288139
X699_Group9_142dpi_LV_bottom_209_G_E1_P132.mzXML	699	combo	142dpi	LV_bottom	E1	P132	0.000601471
X699_Group9_142dpi_LV_top_209_G_E1_P128.mzXML	699	combo	142dpi	LV_top	E1	P128	0.0136
X699_Group9_142dpi_RA_209_G_E1_P124.mzXML	699	combo	142dpi	RA	E1	P124	0.001926347
X699_Group9_142dpi_RV_bottom_209_G_E1_P140.mzXML	699	combo	142dpi	RV_bottom	E1	P140	0
X699_Group9_142dpi_RV_top_209_G_E1_P136.mzXML	699	combo	142dpi	RV_top	E1	P136	0
X700_Group9_142dpi_LA_210_G_E2_P120.mzXML	700	combo	142dpi	LA	E2	P120	0.005153266
X700_Group9_142dpi_LV_bottom_210_G_E2_P132.mzXML	700	combo	142dpi	LV_bottom	E2	P132	6.61E-05
X700_Group9_142dpi_LV_top_210_G_E2_P128.mzXML	700	combo	142dpi	LV_top	E2	P128	0.0164
X700_Group9_142dpi_RA_210_G_E2_P124.mzXML	700	combo	142dpi	RA	E2	P124	0.002804127
X700_Group9_142dpi_RV_bottom_210_G_E2_P140.mzXML	700	combo	142dpi	RV_bottom	E2	P140	0
X700_Group9_142dpi_RV_top_210_G_E2_P136.mzXML	700	combo	142dpi	RV_top	E2	P136	0
X716_Group15_142dpi_LA_216_G_E8_P120.mzXML	716	BNZ	142dpi	LA	E8	P120	0
X716_Group15_142dpi_LV_bottom_216_G_E8_P132.mzXML	716	BNZ	142dpi	LV_bottom	E8	P132	0.001132753
X716_Group15_142dpi_LV_top_216_G_E8_P128.mzXML	716	BNZ	142dpi	LV_top	E8	P128	0.006467595
X716_Group15_142dpi_RA_216_G_E8_P124.mzXML	716	BNZ	142dpi	RA	E8	P124	0.001634777
X716_Group15_142dpi_RV_bottom_216_G_E8_P140.mzXML	716	BNZ	142dpi	RV_bottom	E8	P140	0
X716_Group15_142dpi_RV_top_216_G_E8_P136.mzXML	716	BNZ	142dpi	RV_top	E8	P136	0
X717_Group15_142dpi_LA_217_G_E9_P120.mzXML	717	BNZ	142dpi	LA	E9	P120	0.001090241
X717_Group15_142dpi_LV_bottom_217_G_E9_P132.mzXML	717	BNZ	142dpi	LV_bottom	E9	P132	0
X717_Group15_142dpi_LV_top_217_G_E9_P128.mzXML	717	BNZ	142dpi	LV_top	E9	P128	0
X717_Group15_142dpi_RA_217_G_E9_P124.mzXML	717	BNZ	142dpi	RA	E9	P124	0.00143
X717_Group15_142dpi_RV_bottom_217_G_E9_P140.mzXML	717	BNZ	142dpi	RV_bottom	E9	P140	0
X717_Group15_142dpi_RV_top_217_G_E9_P136.mzXML	717	BNZ	142dpi	RV_top	E9	P136	0
X718_Group15_142dpi_LA_218_G_E10_P120.mzXML	718	BNZ	142dpi	LA	E10	P120	0.000973225
X718_Group15_142dpi_LV_bottom_218_G_E10_P132.mzXML	718	BNZ	142dpi	LV_bottom	E10	P132	0.001885564
X718_Group15_142dpi_LV_top_218_G_E10_P128.mzXML	718	BNZ	142dpi	LV_top	E10	P128	0.002080392
X718_Group15_142dpi_RA_218_G_E10_P124.mzXML	718	BNZ	142dpi	RA	E10	P124	0.002506955
X718_Group15_142dpi_RV_bottom_218_G_E10_P140.mzXML	718	BNZ	142dpi	RV_bottom	E10	P140	0
X718_Group15_142dpi_RV_top_218_G_E10_P136.mzXML	718	BNZ	142dpi	RV_top	E10	P136	0
X719_Group15_142dpi_LA_219_G_E11_P120.mzXML	719	BNZ	142dpi	LA	E11	P120	0.000718581
X719_Group15_142dpi_LV_bottom_219_G_E11_P132.mzXML	719	BNZ	142dpi	LV_bottom	E11	P132	6.10E-05
X719_Group15_142dpi_LV_top_219_G_E11_P128.mzXML	719	BNZ	142dpi	LV_top	E11	P128	0.006959895
X719_Group15_142dpi_RA_219_G_E11_P124.mzXML	719	BNZ	142dpi	RA	E11	P124	0.001333816
X719_Group15_142dpi_RV_bottom_219_G_E11_P140.mzXML	719	BNZ	142dpi	RV_bottom	E11	P140	0
X719_Group15_142dpi_RV_top_219_G_E11_P136.mzXML	719	BNZ	142dpi	RV_top	E11	P136	0.000246531
X720_Group15_142dpi_LA_220_G_E12_P120.mzXML	720	BNZ	142dpi	LA	E12	P120	0
X720_Group15_142dpi_LV_bottom_220_G_E12_P132.mzXML	720	BNZ	142dpi	LV_bottom	E12	P132	0.001165957
X720_Group15_142dpi_LV_top_220_G_E12_P128.mzXML	720	BNZ	142dpi	LV_top	E12	P128	0.001803802
X720_Group15_142dpi_RA_220_G_E12_P124.mzXML	720	BNZ	142dpi	RA	E12	P124	0.000989143
X720_Group15_142dpi_RV_bottom_220_G_E12_P140.mzXML	720	BNZ	142dpi	RV_bottom	E12	P140	0
X720_Group15_142dpi_RV_top_220_G_E12_P136.mzXML	720	BNZ	142dpi	RV_top	E12	P136	0
X751_Group3E_142dpi_LA_226_G_F6_P120.mzXML	751	infected	142dpi	LA	F6	P120	0.000948279
X751_Group3E_142dpi_LV_bottom_226_G_F6_P132.mzXML	751	infected	142dpi	LV_bottom	F6	P132	0.000348033
X751_Group3E_142dpi_LV_top_226_G_F6_P128.mzXML	751	infected	142dpi	LV_top	F6	P128	0.005367512
X751_Group3E_142dpi_RA_226_G_F6_P124.mzXML	751	infected	142dpi	RA	F6	P124	0
X751_Group3E_142dpi_RV_bottom_226_G_F6_P140.mzXML	751	infected	142dpi	RV_bottom	F6	P140	0
X751_Group3E_142dpi_RV_top_226_G_F6_P136.mzXML	751	infected	142dpi	RV_top	F6	P136	0.001924834
X752_Group3E_142dpi_LA_227_G_F7_P120.mzXML	752	infected	142dpi	LA	F7	P120	0.000925587
X752_Group3E_142dpi_LV_bottom_227_G_F7_P132.mzXML	752	infected	142dpi	LV_bottom	F7	P132	0.000744383
X752_Group3E_142dpi_LV_top_227_G_F7_P128.mzXML	752	infected	142dpi	LV_top	F7	P128	0.002790791
X752_Group3E_142dpi_RA_227_G_F7_P124.mzXML	752	infected	142dpi	RA	F7	P124	0.00090042
X752_Group3E_142dpi_RV_bottom_227_G_F7_P140.mzXML	752	infected	142dpi	RV_bottom	F7	P140	0
X752_Group3E_142dpi_RV_top_227_G_F7_P136.mzXML	752	infected	142dpi	RV_top	F7	P136	0.00058852
X753_Group3E_142dpi_LA_228_G_F8_P120.mzXML	753	infected	142dpi	LA	F8	P120	0
X753_Group3E_142dpi_LV_bottom_228_G_F8_P132.mzXML	753	infected	142dpi	LV_bottom	F8	P132	0.000196109
X753_Group3E_142dpi_LV_top_228_G_F8_P128.mzXML	753	infected	142dpi	LV_top	F8	P128	0.018532792
X753_Group3E_142dpi_RA_228_G_F8_P124.mzXML	753	infected	142dpi	RA	F8	P124	0.00431505
X753_Group3E_142dpi_RV_bottom_228_G_F8_P140.mzXML	753	infected	142dpi	RV_bottom	F8	P140	0.000885563
X753_Group3E_142dpi_RV_top_228_G_F8_P136.mzXML	753	infected	142dpi	RV_top	F8	P136	0.000477194
X754_Group3E_142dpi_LA_229_G_F9_P120.mzXML	754	infected	142dpi	LA	F9	P120	9.72E-05
X754_Group3E_142dpi_LV_bottom_229_G_F9_P132.mzXML	754	infected	142dpi	LV_bottom	F9	P132	0.000224952
X754_Group3E_142dpi_LV_top_229_G_F9_P128.mzXML	754	infected	142dpi	LV_top	F9	P128	0.001560383
X754_Group3E_142dpi_RA_229_G_F9_P124.mzXML	754	infected	142dpi	RA	F9	P124	0.002219404
X754_Group3E_142dpi_RV_bottom_229_G_F9_P140.mzXML	754	infected	142dpi	RV_bottom	F9	P140	0
X754_Group3E_142dpi_RV_top_229_G_F9_P136.mzXML	754	infected	142dpi	RV_top	F9	P136	0
X755_Group3E_142dpi_LA_230_G_F10_P120.mzXML	755	infected	142dpi	LA	F10	P120	0.000566075
X755_Group3E_142dpi_LV_bottom_230_G_F10_P132.mzXML	755	infected	142dpi	LV_bottom	F10	P132	0
X755_Group3E_142dpi_LV_top_230_G_F10_P128.mzXML	755	infected	142dpi	LV_top	F10	P128	0.01047467
X755_Group3E_142dpi_RA_230_G_F10_P124.mzXML	755	infected	142dpi	RA	F10	P124	0
X755_Group3E_142dpi_RV_bottom_230_G_F10_P140.mzXML	755	infected	142dpi	RV_bottom	F10	P140	0
X755_Group3E_142dpi_RV_top_230_G_F10_P136.mzXML	755	infected	142dpi	RV_top	F10	P136	0.000190467
X781_Group9_142dpi_LA_231_G_F11_P120.mzXML	781	combo	142dpi	LA	F11	P120	0.000267723
X781_Group9_142dpi_LV_bottom_231_G_F11_P132.mzXML	781	combo	142dpi	LV_bottom	F11	P132	0
X781_Group9_142dpi_LV_top_231_G_F11_P128.mzXML	781	combo	142dpi	LV_top	F11	P128	0.00169812
X781_Group9_142dpi_RA_231_G_F11_P124.mzXML	781	combo	142dpi	RA	F11	P124	0.001644146
X781_Group9_142dpi_RV_bottom_231_G_F11_P140.mzXML	781	combo	142dpi	RV_bottom	F11	P140	0
X781_Group9_142dpi_RV_top_231_G_F11_P136.mzXML	781	combo	142dpi	RV_top	F11	P136	0
X782_Group9_142dpi_LA_232_G_F12_P120.mzXML	782	combo	142dpi	LA	F12	P120	0
X782_Group9_142dpi_LV_bottom_232_G_F12_P132.mzXML	782	combo	142dpi	LV_bottom	F12	P132	0
X782_Group9_142dpi_LV_top_232_G_F12_P128.mzXML	782	combo	142dpi	LV_top	F12	P128	0.000890778
X782_Group9_142dpi_RA_232_G_F12_P124.mzXML	782	combo	142dpi	RA	F12	P124	0.000811257
X782_Group9_142dpi_RV_bottom_232_G_F12_P140.mzXML	782	combo	142dpi	RV_bottom	F12	P140	0
X782_Group9_142dpi_RV_top_232_G_F12_P136.mzXML	782	combo	142dpi	RV_top	F12	P136	6.49E-05
X783_Group9_142dpi_LA_233_G_G1_P120.mzXML	783	combo	142dpi	LA	G1	P120	0
X783_Group9_142dpi_LV_bottom_233_G_G1_P132.mzXML	783	combo	142dpi	LV_bottom	G1	P132	0.001105236
X783_Group9_142dpi_LV_top_233_G_G1_P128.mzXML	783	combo	142dpi	LV_top	G1	P128	0.005355796
X783_Group9_142dpi_RA_233_G_G1_P124.mzXML	783	combo	142dpi	RA	G1	P124	0
X783_Group9_142dpi_RV_bottom_233_G_G1_P140.mzXML	783	combo	142dpi	RV_bottom	G1	P140	0
X783_Group9_142dpi_RV_top_233_G_G1_P136.mzXML	783	combo	142dpi	RV_top	G1	P136	0.000358026
X784_Group9_142dpi_LA_234_G_G2_P120.mzXML	784	combo	142dpi	LA	G2	P120	0
X784_Group9_142dpi_LV_bottom_234_G_G2_P132.mzXML	784	combo	142dpi	LV_bottom	G2	P132	0.000542336
X784_Group9_142dpi_LV_top_234_G_G2_P128.mzXML	784	combo	142dpi	LV_top	G2	P128	0.00321
X784_Group9_142dpi_RA_234_G_G2_P124.mzXML	784	combo	142dpi	RA	G2	P124	0.000639461
X784_Group9_142dpi_RV_bottom_234_G_G2_P140.mzXML	784	combo	142dpi	RV_bottom	G2	P140	0
X784_Group9_142dpi_RV_top_234_G_G2_P136.mzXML	784	combo	142dpi	RV_top	G2	P136	6.70E-05
X785_Group9_142dpi_LA_235_G_G3_P120.mzXML	785	combo	142dpi	LA	G3	P120	0.002034145
X785_Group9_142dpi_LV_bottom_235_G_G3_P132.mzXML	785	combo	142dpi	LV_bottom	G3	P132	0.002005957
X785_Group9_142dpi_LV_top_235_G_G3_P128.mzXML	785	combo	142dpi	LV_top	G3	P128	0.018035514
X785_Group9_142dpi_RA_235_G_G3_P124.mzXML	785	combo	142dpi	RA	G3	P124	0.000766749
X785_Group9_142dpi_RV_bottom_235_G_G3_P140.mzXML	785	combo	142dpi	RV_bottom	G3	P140	0
X785_Group9_142dpi_RV_top_235_G_G3_P136.mzXML	785	combo	142dpi	RV_top	G3	P136	0.001065028
X801_Group15_142dpi_LA_241_G_G9_P120.mzXML	801	BNZ	142dpi	LA	G9	P120	0.000825071
X801_Group15_142dpi_LV_bottom_241_G_G9_P132.mzXML	801	BNZ	142dpi	LV_bottom	G9	P132	0.000279521
X801_Group15_142dpi_LV_top_241_G_G9_P128.mzXML	801	BNZ	142dpi	LV_top	G9	P128	0
X801_Group15_142dpi_RA_241_G_G9_P124.mzXML	801	BNZ	142dpi	RA	G9	P124	0.001097633
X801_Group15_142dpi_RV_bottom_241_G_G9_P140.mzXML	801	BNZ	142dpi	RV_bottom	G9	P140	0
X801_Group15_142dpi_RV_top_241_G_G9_P136.mzXML	801	BNZ	142dpi	RV_top	G9	P136	0.000210705
X802_Group15_142dpi_LA_242_G_G10_P120.mzXML	802	BNZ	142dpi	LA	G10	P120	0.001922137
X802_Group15_142dpi_LV_bottom_242_G_G10_P132.mzXML	802	BNZ	142dpi	LV_bottom	G10	P132	0.00106
X802_Group15_142dpi_LV_top_242_G_G10_P128.mzXML	802	BNZ	142dpi	LV_top	G10	P128	0.002177276
X802_Group15_142dpi_RA_242_G_G10_P124.mzXML	802	BNZ	142dpi	RA	G10	P124	0.000786049
X802_Group15_142dpi_RV_bottom_242_G_G10_P140.mzXML	802	BNZ	142dpi	RV_bottom	G10	P140	0
X802_Group15_142dpi_RV_top_242_G_G10_P136.mzXML	802	BNZ	142dpi	RV_top	G10	P136	0.000105927
X803_Group15_142dpi_LA_243_G_G11_P120.mzXML	803	BNZ	142dpi	LA	G11	P120	0.00232815
X803_Group15_142dpi_LV_bottom_243_G_G11_P132.mzXML	803	BNZ	142dpi	LV_bottom	G11	P132	0.00015721
X803_Group15_142dpi_LV_top_243_G_G11_P128.mzXML	803	BNZ	142dpi	LV_top	G11	P128	0.003054921
X803_Group15_142dpi_RA_243_G_G11_P124.mzXML	803	BNZ	142dpi	RA	G11	P124	0
X803_Group15_142dpi_RV_bottom_243_G_G11_P140.mzXML	803	BNZ	142dpi	RV_bottom	G11	P140	0
X803_Group15_142dpi_RV_top_243_G_G11_P136.mzXML	803	BNZ	142dpi	RV_top	G11	P136	0
X804_Group15_142dpi_LA_244_G_G12_P120.mzXML	804	BNZ	142dpi	LA	G12	P120	0.0015
X804_Group15_142dpi_LV_bottom_244_G_G12_P132.mzXML	804	BNZ	142dpi	LV_bottom	G12	P132	0
X804_Group15_142dpi_LV_top_244_G_G12_P128.mzXML	804	BNZ	142dpi	LV_top	G12	P128	0.002421784
X804_Group15_142dpi_RA_244_G_G12_P124.mzXML	804	BNZ	142dpi	RA	G12	P124	0.000112778
X804_Group15_142dpi_RV_bottom_244_G_G12_P140.mzXML	804	BNZ	142dpi	RV_bottom	G12	P140	0
X804_Group15_142dpi_RV_top_244_G_G12_P136.mzXML	804	BNZ	142dpi	RV_top	G12	P136	0
X805_Group15_142dpi_LA_245_G_H1_P120.mzXML	805	BNZ	142dpi	LA	H1	P120	0.000323864
X805_Group15_142dpi_LV_bottom_245_G_H1_P132.mzXML	805	BNZ	142dpi	LV_bottom	H1	P132	0
X805_Group15_142dpi_LV_top_245_G_H1_P128.mzXML	805	BNZ	142dpi	LV_top	H1	P128	0.01320883
X805_Group15_142dpi_RA_245_G_H1_P124.mzXML	805	BNZ	142dpi	RA	H1	P124	0.001706468
X805_Group15_142dpi_RV_bottom_245_G_H1_P140.mzXML	805	BNZ	142dpi	RV_bottom	H1	P140	0
X805_Group15_142dpi_RV_top_245_G_H1_P136.mzXML	805	BNZ	142dpi	RV_top	H1	P136	0
