# Supplementary material for: Localized cardiac small molecule trajectories and persistent chemical sequelae in experimental Chagas disease
Source: Nat Commun. 2023 Oct 25;14:6769. doi: 10.1038/s41467-023-42247-w (PMC10600178; doi:10.1038/s41467-023-42247-w)
Supplement: Supplementary file 8 — Source data [file 41467_2023_42247_MOESM8_ESM.zip › source-data/Supplementary_Figure_39/Supplementary_Figure_39.csv]

filename	MouseID	Treatmentgroup	status	DPI	organ	well_position	plate	CAR_long_chain
X501_Group1A_50dpi_LA_251_B_A1_P121.mzXML	501	Group1A	naive	50	LA	A1	P121	0.000569214
X501_Group1A_50dpi_LV_bottom_251_B_A1_P133.mzXML	501	Group1A	naive	50	LV_bottom	A1	P133	0.002987575
X501_Group1A_50dpi_LV_top_251_B_A1_P129.mzXML	501	Group1A	naive	50	LV_top	A1	P129	0.001364371
X501_Group1A_50dpi_RA_251_B_A1_P125.mzXML	501	Group1A	naive	50	RA	A1	P125	0.000944156
X501_Group1A_50dpi_RV_bottom_251_B_A1_P141.mzXML	501	Group1A	naive	50	RV_bottom	A1	P141	0.024538733
X501_Group1A_50dpi_RV_top_251_B_A1_P137.mzXML	501	Group1A	naive	50	RV_top	A1	P137	0.000273748
X502_Group1A_50dpi_LA_252_B_A2_P121.mzXML	502	Group1A	naive	50	LA	A2	P121	0.004412355
X502_Group1A_50dpi_LV_bottom_252_B_A2_P133.mzXML	502	Group1A	naive	50	LV_bottom	A2	P133	0.000376124
X502_Group1A_50dpi_LV_top_252_B_A2_P129.mzXML	502	Group1A	naive	50	LV_top	A2	P129	0.000359177
X502_Group1A_50dpi_RA_252_B_A2_P125.mzXML	502	Group1A	naive	50	RA	A2	P125	0.003293008
X502_Group1A_50dpi_RV_bottom_252_B_A2_P141.mzXML	502	Group1A	naive	50	RV_bottom	A2	P141	0.003547525
X502_Group1A_50dpi_RV_top_252_B_A2_P137.mzXML	502	Group1A	naive	50	RV_top	A2	P137	0.000396923
X503_Group1A_50dpi_LA_253_B_A3_P121.mzXML	503	Group1A	naive	50	LA	A3	P121	0.01082445
X503_Group1A_50dpi_LV_bottom_253_B_A3_P133.mzXML	503	Group1A	naive	50	LV_bottom	A3	P133	0.000392436
X503_Group1A_50dpi_LV_top_253_B_A3_P129.mzXML	503	Group1A	naive	50	LV_top	A3	P129	0.000934255
X503_Group1A_50dpi_RA_253_B_A3_P125.mzXML	503	Group1A	naive	50	RA	A3	P125	0.002768824
X503_Group1A_50dpi_RV_bottom_253_B_A3_P141.mzXML	503	Group1A	naive	50	RV_bottom	A3	P141	0.0003116
X503_Group1A_50dpi_RV_top_253_B_A3_P137.mzXML	503	Group1A	naive	50	RV_top	A3	P137	4.06E-05
X504_Group1A_50dpi_LA_254_B_A4_P121.mzXML	504	Group1A	naive	50	LA	A4	P121	0.004532281
X504_Group1A_50dpi_LV_bottom_254_B_A4_P133.mzXML	504	Group1A	naive	50	LV_bottom	A4	P133	0.00029027
X504_Group1A_50dpi_LV_top_254_B_A4_P129.mzXML	504	Group1A	naive	50	LV_top	A4	P129	0.000335982
X504_Group1A_50dpi_RA_254_B_A4_P125.mzXML	504	Group1A	naive	50	RA	A4	P125	0.003315529
X504_Group1A_50dpi_RV_bottom_254_B_A4_P141.mzXML	504	Group1A	naive	50	RV_bottom	A4	P141	0.00326234
X504_Group1A_50dpi_RV_top_254_B_A4_P137.mzXML	504	Group1A	naive	50	RV_top	A4	P137	0.001474421
X505_Group1A_50dpi_LA_255_B_A5_P121.mzXML	505	Group1A	naive	50	LA	A5	P121	0.006736306
X505_Group1A_50dpi_LV_bottom_255_B_A5_P133.mzXML	505	Group1A	naive	50	LV_bottom	A5	P133	0.000767165
X505_Group1A_50dpi_LV_top_255_B_A5_P129.mzXML	505	Group1A	naive	50	LV_top	A5	P129	0.000662891
X505_Group1A_50dpi_RA_255_B_A5_P125.mzXML	505	Group1A	naive	50	RA	A5	P125	0.002373393
X505_Group1A_50dpi_RV_bottom_255_B_A5_P141.mzXML	505	Group1A	naive	50	RV_bottom	A5	P141	0.028324386
X505_Group1A_50dpi_RV_top_255_B_A5_P137.mzXML	505	Group1A	naive	50	RV_top	A5	P137	0.000274512
X506_Group1B_70dpi_LA_281_B_C7_P121.mzXML	506	Group1B	naive	75	LA	C7	P121	0.003384796
X506_Group1B_70dpi_LV_bottom_281_B_C7_P133.mzXML	506	Group1B	naive	75	LV_bottom	C7	P133	0.004283705
X506_Group1B_70dpi_LV_top_281_B_C7_P129.mzXML	506	Group1B	naive	75	LV_top	C7	P129	0.002458199
X506_Group1B_70dpi_RA_281_B_C7_P125.mzXML	506	Group1B	naive	75	RA	C7	P125	0.001278246
X506_Group1B_70dpi_RV_bottom_281_B_C7_P141.mzXML	506	Group1B	naive	75	RV_bottom	C7	P141	9.58E-05
X506_Group1B_70dpi_RV_top_281_B_C7_P137.mzXML	506	Group1B	naive	75	RV_top	C7	P137	0.0001507
X507_Group1B_70dpi_LA_282_B_C8_P121.mzXML	507	Group1B	naive	75	LA	C8	P121	0.028690832
X507_Group1B_70dpi_LV_bottom_282_B_C8_P133.mzXML	507	Group1B	naive	75	LV_bottom	C8	P133	0.006946244
X507_Group1B_70dpi_LV_top_282_B_C8_P129.mzXML	507	Group1B	naive	75	LV_top	C8	P129	0.003456875
X507_Group1B_70dpi_RA_282_B_C8_P125.mzXML	507	Group1B	naive	75	RA	C8	P125	0.005133289
X507_Group1B_70dpi_RV_bottom_282_B_C8_P141.mzXML	507	Group1B	naive	75	RV_bottom	C8	P141	0.006279905
X507_Group1B_70dpi_RV_top_282_B_C8_P137.mzXML	507	Group1B	naive	75	RV_top	C8	P137	0.005176063
X508_Group1B_70dpi_LA_283_B_C9_P121.mzXML	508	Group1B	naive	75	LA	C9	P121	0.000526666
X508_Group1B_70dpi_LV_bottom_283_B_C9_P133.mzXML	508	Group1B	naive	75	LV_bottom	C9	P133	0.002468332
X508_Group1B_70dpi_LV_top_283_B_C9_P129.mzXML	508	Group1B	naive	75	LV_top	C9	P129	0.001681278
X508_Group1B_70dpi_RA_283_B_C9_P125.mzXML	508	Group1B	naive	75	RA	C9	P125	0.001173171
X508_Group1B_70dpi_RV_bottom_283_B_C9_P141.mzXML	508	Group1B	naive	75	RV_bottom	C9	P141	0.007807547
X508_Group1B_70dpi_RV_top_283_B_C9_P137.mzXML	508	Group1B	naive	75	RV_top	C9	P137	0.008103268
X509_Group1B_70dpi_LA_284_B_C10_P121.mzXML	509	Group1B	naive	75	LA	C10	P121	0.005635522
X509_Group1B_70dpi_LV_bottom_284_B_C10_P133.mzXML	509	Group1B	naive	75	LV_bottom	C10	P133	0.00259528
X509_Group1B_70dpi_LV_top_284_B_C10_P129.mzXML	509	Group1B	naive	75	LV_top	C10	P129	0.002529118
X509_Group1B_70dpi_RA_284_B_C10_P125.mzXML	509	Group1B	naive	75	RA	C10	P125	0.000249737
X509_Group1B_70dpi_RV_bottom_284_B_C10_P141.mzXML	509	Group1B	naive	75	RV_bottom	C10	P141	6.68E-05
X509_Group1B_70dpi_RV_top_284_B_C10_P137.mzXML	509	Group1B	naive	75	RV_top	C10	P137	0
X510_Group1B_70dpi_LA_285_B_C11_P121.mzXML	510	Group1B	naive	75	LA	C11	P121	0.002039672
X510_Group1B_70dpi_LV_bottom_285_B_C11_P133.mzXML	510	Group1B	naive	75	LV_bottom	C11	P133	0.006775005
X510_Group1B_70dpi_LV_top_285_B_C11_P129.mzXML	510	Group1B	naive	75	LV_top	C11	P129	0.001444149
X510_Group1B_70dpi_RA_285_B_C11_P125.mzXML	510	Group1B	naive	75	RA	C11	P125	0.000638536
X510_Group1B_70dpi_RV_bottom_285_B_C11_P141.mzXML	510	Group1B	naive	75	RV_bottom	C11	P141	0.000396199
X510_Group1B_70dpi_RV_top_285_B_C11_P137.mzXML	510	Group1B	naive	75	RV_top	C11	P137	0
X511_Group1C_142dpi_LA_161_G_A1_P120.mzXML	511	Group1C	naive	142	LA	A1	P120	0.002466692
X511_Group1C_142dpi_LV_bottom_161_G_A1_P132.mzXML	511	Group1C	naive	142	LV_bottom	A1	P132	3.07E-05
X511_Group1C_142dpi_LV_top_161_G_A1_P128.mzXML	511	Group1C	naive	142	LV_top	A1	P128	8.53E-05
X511_Group1C_142dpi_RA_161_G_A1_P124.mzXML	511	Group1C	naive	142	RA	A1	P124	0.00072204
X511_Group1C_142dpi_RV_bottom_161_G_A1_P140.mzXML	511	Group1C	naive	142	RV_bottom	A1	P140	0
X511_Group1C_142dpi_RV_top_161_G_A1_P136.mzXML	511	Group1C	naive	142	RV_top	A1	P136	0
X512_Group1C_142dpi_LA_162_G_A2_P120.mzXML	512	Group1C	naive	142	LA	A2	P120	0.001265076
X512_Group1C_142dpi_LV_bottom_162_G_A2_P132.mzXML	512	Group1C	naive	142	LV_bottom	A2	P132	0
X512_Group1C_142dpi_LV_top_162_G_A2_P128.mzXML	512	Group1C	naive	142	LV_top	A2	P128	0
X512_Group1C_142dpi_RA_162_G_A2_P124.mzXML	512	Group1C	naive	142	RA	A2	P124	0.005251773
X512_Group1C_142dpi_RV_bottom_162_G_A2_P140.mzXML	512	Group1C	naive	142	RV_bottom	A2	P140	0
X512_Group1C_142dpi_RV_top_162_G_A2_P136.mzXML	512	Group1C	naive	142	RV_top	A2	P136	0
X513_Group1C_142dpi_LA_163_G_A3_P120.mzXML	513	Group1C	naive	142	LA	A3	P120	0.000731922
X513_Group1C_142dpi_LV_bottom_163_G_A3_P132.mzXML	513	Group1C	naive	142	LV_bottom	A3	P132	3.16E-05
X513_Group1C_142dpi_LV_top_163_G_A3_P128.mzXML	513	Group1C	naive	142	LV_top	A3	P128	0.000632642
X513_Group1C_142dpi_RA_163_G_A3_P124.mzXML	513	Group1C	naive	142	RA	A3	P124	0.001428677
X513_Group1C_142dpi_RV_bottom_163_G_A3_P140.mzXML	513	Group1C	naive	142	RV_bottom	A3	P140	0
X513_Group1C_142dpi_RV_top_163_G_A3_P136.mzXML	513	Group1C	naive	142	RV_top	A3	P136	0
X514_Group1C_142dpi_LA_164_G_A4_P120.mzXML	514	Group1C	naive	142	LA	A4	P120	0.001584927
X514_Group1C_142dpi_LV_bottom_164_G_A4_P132.mzXML	514	Group1C	naive	142	LV_bottom	A4	P132	0
X514_Group1C_142dpi_LV_top_164_G_A4_P128.mzXML	514	Group1C	naive	142	LV_top	A4	P128	0
X514_Group1C_142dpi_RA_164_G_A4_P124.mzXML	514	Group1C	naive	142	RA	A4	P124	0.001536334
X514_Group1C_142dpi_RV_bottom_164_G_A4_P140.mzXML	514	Group1C	naive	142	RV_bottom	A4	P140	0
X514_Group1C_142dpi_RV_top_164_G_A4_P136.mzXML	514	Group1C	naive	142	RV_top	A4	P136	0
X515_Group1C_142dpi_LA_165_G_A5_P120.mzXML	515	Group1C	naive	142	LA	A5	P120	0.000793961
X515_Group1C_142dpi_LV_bottom_165_G_A5_P132.mzXML	515	Group1C	naive	142	LV_bottom	A5	P132	2.93E-05
X515_Group1C_142dpi_LV_top_165_G_A5_P128.mzXML	515	Group1C	naive	142	LV_top	A5	P128	0.000149541
X515_Group1C_142dpi_RA_165_G_A5_P124.mzXML	515	Group1C	naive	142	RA	A5	P124	0.000752024
X515_Group1C_142dpi_RV_bottom_165_G_A5_P140.mzXML	515	Group1C	naive	142	RV_bottom	A5	P140	0
X515_Group1C_142dpi_RV_top_165_G_A5_P136.mzXML	515	Group1C	naive	142	RV_top	A5	P136	0
X521_Group1A_50dpi_LA_256_B_A6_P121.mzXML	521	Group1A	naive	50	LA	A6	P121	0.009858084
X521_Group1A_50dpi_LV_bottom_256_B_A6_P133.mzXML	521	Group1A	naive	50	LV_bottom	A6	P133	0.000740446
X521_Group1A_50dpi_LV_top_256_B_A6_P129.mzXML	521	Group1A	naive	50	LV_top	A6	P129	0.001401562
X521_Group1A_50dpi_RA_256_B_A6_P125.mzXML	521	Group1A	naive	50	RA	A6	P125	0.0001695
X521_Group1A_50dpi_RV_bottom_256_B_A6_P141.mzXML	521	Group1A	naive	50	RV_bottom	A6	P141	0.012080991
X521_Group1A_50dpi_RV_top_256_B_A6_P137.mzXML	521	Group1A	naive	50	RV_top	A6	P137	0.000128641
X522_Group1A_50dpi_LA_257_B_A7_P121.mzXML	522	Group1A	naive	50	LA	A7	P121	0.009241265
X522_Group1A_50dpi_LV_bottom_257_B_A7_P133.mzXML	522	Group1A	naive	50	LV_bottom	A7	P133	0.000726133
X522_Group1A_50dpi_LV_top_257_B_A7_P129.mzXML	522	Group1A	naive	50	LV_top	A7	P129	0.000531056
X522_Group1A_50dpi_RA_257_B_A7_P125.mzXML	522	Group1A	naive	50	RA	A7	P125	0.00044544
X522_Group1A_50dpi_RV_bottom_257_B_A7_P141.mzXML	522	Group1A	naive	50	RV_bottom	A7	P141	0.000472773
X522_Group1A_50dpi_RV_top_257_B_A7_P137.mzXML	522	Group1A	naive	50	RV_top	A7	P137	0.002324911
X523_Group1A_50dpi_LA_258_B_A8_P121.mzXML	523	Group1A	naive	50	LA	A8	P121	0.001118359
X523_Group1A_50dpi_LV_bottom_258_B_A8_P133.mzXML	523	Group1A	naive	50	LV_bottom	A8	P133	0.000641371
X523_Group1A_50dpi_LV_top_258_B_A8_P129.mzXML	523	Group1A	naive	50	LV_top	A8	P129	0.00084642
X523_Group1A_50dpi_RA_258_B_A8_P125.mzXML	523	Group1A	naive	50	RA	A8	P125	0.000480412
X523_Group1A_50dpi_RV_bottom_258_B_A8_P141.mzXML	523	Group1A	naive	50	RV_bottom	A8	P141	0
X523_Group1A_50dpi_RV_top_258_B_A8_P137.mzXML	523	Group1A	naive	50	RV_top	A8	P137	7.20E-05
X524_Group1A_50dpi_LA_259_B_A9_P121.mzXML	524	Group1A	naive	50	LA	A9	P121	0.001817576
X524_Group1A_50dpi_LV_bottom_259_B_A9_P133.mzXML	524	Group1A	naive	50	LV_bottom	A9	P133	0.000641218
X524_Group1A_50dpi_LV_top_259_B_A9_P129.mzXML	524	Group1A	naive	50	LV_top	A9	P129	0.000341689
X524_Group1A_50dpi_RA_259_B_A9_P125.mzXML	524	Group1A	naive	50	RA	A9	P125	0.000437603
X524_Group1A_50dpi_RV_bottom_259_B_A9_P141.mzXML	524	Group1A	naive	50	RV_bottom	A9	P141	0.000316815
X524_Group1A_50dpi_RV_top_259_B_A9_P137.mzXML	524	Group1A	naive	50	RV_top	A9	P137	0.010487334
X525_Group1A_50dpi_LA_260_B_A10_P121.mzXML	525	Group1A	naive	50	LA	A10	P121	0.0008903
X525_Group1A_50dpi_LV_bottom_260_B_A10_P133.mzXML	525	Group1A	naive	50	LV_bottom	A10	P133	0.000491308
X525_Group1A_50dpi_LV_top_260_B_A10_P129.mzXML	525	Group1A	naive	50	LV_top	A10	P129	0.000410303
X525_Group1A_50dpi_RA_260_B_A10_P125.mzXML	525	Group1A	naive	50	RA	A10	P125	0.000565451
X525_Group1A_50dpi_RV_bottom_260_B_A10_P141.mzXML	525	Group1A	naive	50	RV_bottom	A10	P141	0.010119978
X525_Group1A_50dpi_RV_top_260_B_A10_P137.mzXML	525	Group1A	naive	50	RV_top	A10	P137	0.000652513
X526_Group1B_70dpi_LA_286_B_C12_P121.mzXML	526	Group1B	naive	75	LA	C12	P121	0.004820784
X526_Group1B_70dpi_LV_bottom_286_B_C12_P133.mzXML	526	Group1B	naive	75	LV_bottom	C12	P133	0.000165406
X526_Group1B_70dpi_LV_top_286_B_C12_P129.mzXML	526	Group1B	naive	75	LV_top	C12	P129	0.004604158
X526_Group1B_70dpi_RA_286_B_C12_P125.mzXML	526	Group1B	naive	75	RA	C12	P125	0.000905674
X526_Group1B_70dpi_RV_bottom_286_B_C12_P141.mzXML	526	Group1B	naive	75	RV_bottom	C12	P141	0.001963018
X526_Group1B_70dpi_RV_top_286_B_C12_P137.mzXML	526	Group1B	naive	75	RV_top	C12	P137	0.001559781
X527_Group1B_70dpi_LA_287_B_D1_P121.mzXML	527	Group1B	naive	75	LA	D1	P121	0.005369205
X527_Group1B_70dpi_LV_bottom_287_B_D1_P133.mzXML	527	Group1B	naive	75	LV_bottom	D1	P133	0.000769446
X527_Group1B_70dpi_LV_top_287_B_D1_P129.mzXML	527	Group1B	naive	75	LV_top	D1	P129	0.001219409
X527_Group1B_70dpi_RA_287_B_D1_P125.mzXML	527	Group1B	naive	75	RA	D1	P125	0.000571327
X527_Group1B_70dpi_RV_bottom_287_B_D1_P141.mzXML	527	Group1B	naive	75	RV_bottom	D1	P141	0
X527_Group1B_70dpi_RV_top_287_B_D1_P137.mzXML	527	Group1B	naive	75	RV_top	D1	P137	0.000381722
X528_Group1B_70dpi_LA_288_B_D2_P121.mzXML	528	Group1B	naive	75	LA	D2	P121	0.004778107
X528_Group1B_70dpi_LV_bottom_288_B_D2_P133.mzXML	528	Group1B	naive	75	LV_bottom	D2	P133	0.000177728
X528_Group1B_70dpi_LV_top_288_B_D2_P129.mzXML	528	Group1B	naive	75	LV_top	D2	P129	0.000509615
X528_Group1B_70dpi_RA_288_B_D2_P125.mzXML	528	Group1B	naive	75	RA	D2	P125	0.002100543
X528_Group1B_70dpi_RV_bottom_288_B_D2_P141.mzXML	528	Group1B	naive	75	RV_bottom	D2	P141	0.010178449
X528_Group1B_70dpi_RV_top_288_B_D2_P137.mzXML	528	Group1B	naive	75	RV_top	D2	P137	0.000919545
X529_Group1B_70dpi_LA_289_B_D3_P121.mzXML	529	Group1B	naive	75	LA	D3	P121	0.003765747
X529_Group1B_70dpi_LV_bottom_289_B_D3_P133.mzXML	529	Group1B	naive	75	LV_bottom	D3	P133	0.00116831
X529_Group1B_70dpi_LV_top_289_B_D3_P129.mzXML	529	Group1B	naive	75	LV_top	D3	P129	0.000504259
X529_Group1B_70dpi_RA_289_B_D3_P125.mzXML	529	Group1B	naive	75	RA	D3	P125	0.000693628
X529_Group1B_70dpi_RV_bottom_289_B_D3_P141.mzXML	529	Group1B	naive	75	RV_bottom	D3	P141	0.014255621
X529_Group1B_70dpi_RV_top_289_B_D3_P137.mzXML	529	Group1B	naive	75	RV_top	D3	P137	0.009652877
X530_Group1B_70dpi_LA_290_B_D4_P121.mzXML	530	Group1B	naive	75	LA	D4	P121	0.001926021
X530_Group1B_70dpi_LV_bottom_290_B_D4_P133.mzXML	530	Group1B	naive	75	LV_bottom	D4	P133	0.001685316
X530_Group1B_70dpi_LV_top_290_B_D4_P129.mzXML	530	Group1B	naive	75	LV_top	D4	P129	0.002515697
X530_Group1B_70dpi_RA_290_B_D4_P125.mzXML	530	Group1B	naive	75	RA	D4	P125	0.002448647
X530_Group1B_70dpi_RV_bottom_290_B_D4_P141.mzXML	530	Group1B	naive	75	RV_bottom	D4	P141	0.011089443
X530_Group1B_70dpi_RV_top_290_B_D4_P137.mzXML	530	Group1B	naive	75	RV_top	D4	P137	0.006723995
X531_Group1C_142dpi_LA_166_G_A6_P120.mzXML	531	Group1C	naive	142	LA	A6	P120	0.001016111
X531_Group1C_142dpi_LV_bottom_166_G_A6_P132.mzXML	531	Group1C	naive	142	LV_bottom	A6	P132	0
X531_Group1C_142dpi_LV_top_166_G_A6_P128.mzXML	531	Group1C	naive	142	LV_top	A6	P128	0.000478358
X531_Group1C_142dpi_RA_166_G_A6_P124.mzXML	531	Group1C	naive	142	RA	A6	P124	0.001017006
X531_Group1C_142dpi_RV_bottom_166_G_A6_P140.mzXML	531	Group1C	naive	142	RV_bottom	A6	P140	0
X531_Group1C_142dpi_RV_top_166_G_A6_P136.mzXML	531	Group1C	naive	142	RV_top	A6	P136	0
X532_Group1C_142dpi_LA_167_G_A7_P120.mzXML	532	Group1C	naive	142	LA	A7	P120	0.001184383
X532_Group1C_142dpi_LV_bottom_167_G_A7_P132.mzXML	532	Group1C	naive	142	LV_bottom	A7	P132	4.01E-05
X532_Group1C_142dpi_LV_top_167_G_A7_P128.mzXML	532	Group1C	naive	142	LV_top	A7	P128	0.000848712
X532_Group1C_142dpi_RA_167_G_A7_P124.mzXML	532	Group1C	naive	142	RA	A7	P124	0.000325448
X532_Group1C_142dpi_RV_bottom_167_G_A7_P140.mzXML	532	Group1C	naive	142	RV_bottom	A7	P140	0
X532_Group1C_142dpi_RV_top_167_G_A7_P136.mzXML	532	Group1C	naive	142	RV_top	A7	P136	0
X533_Group1C_142dpi_LA_168_G_A8_P120.mzXML	533	Group1C	naive	142	LA	A8	P120	0.00112625
X533_Group1C_142dpi_LV_bottom_168_G_A8_P132.mzXML	533	Group1C	naive	142	LV_bottom	A8	P132	3.11E-05
X533_Group1C_142dpi_LV_top_168_G_A8_P128.mzXML	533	Group1C	naive	142	LV_top	A8	P128	0.001271545
X533_Group1C_142dpi_RA_168_G_A8_P124.mzXML	533	Group1C	naive	142	RA	A8	P124	0.004246878
X533_Group1C_142dpi_RV_bottom_168_G_A8_P140.mzXML	533	Group1C	naive	142	RV_bottom	A8	P140	0
X533_Group1C_142dpi_RV_top_168_G_A8_P136.mzXML	533	Group1C	naive	142	RV_top	A8	P136	0
X534_Group1C_142dpi_LA_169_G_A9_P120.mzXML	534	Group1C	naive	142	LA	A9	P120	0.001804336
X534_Group1C_142dpi_LV_bottom_169_G_A9_P132.mzXML	534	Group1C	naive	142	LV_bottom	A9	P132	0
X534_Group1C_142dpi_LV_top_169_G_A9_P128.mzXML	534	Group1C	naive	142	LV_top	A9	P128	7.09E-05
X534_Group1C_142dpi_RA_169_G_A9_P124.mzXML	534	Group1C	naive	142	RA	A9	P124	0.001413581
X534_Group1C_142dpi_RV_bottom_169_G_A9_P140.mzXML	534	Group1C	naive	142	RV_bottom	A9	P140	0
X534_Group1C_142dpi_RV_top_169_G_A9_P136.mzXML	534	Group1C	naive	142	RV_top	A9	P136	0
X535_Group1C_142dpi_LA_170_G_A10_P120.mzXML	535	Group1C	naive	142	LA	A10	P120	0.001334937
X535_Group1C_142dpi_LV_bottom_170_G_A10_P132.mzXML	535	Group1C	naive	142	LV_bottom	A10	P132	0
X535_Group1C_142dpi_LV_top_170_G_A10_P128.mzXML	535	Group1C	naive	142	LV_top	A10	P128	8.90E-05
X535_Group1C_142dpi_RA_170_G_A10_P124.mzXML	535	Group1C	naive	142	RA	A10	P124	0.001296033
X535_Group1C_142dpi_RV_bottom_170_G_A10_P140.mzXML	535	Group1C	naive	142	RV_bottom	A10	P140	0
X535_Group1C_142dpi_RV_top_170_G_A10_P136.mzXML	535	Group1C	naive	142	RV_top	A10	P136	0
X541_Group1A_50dpi_LA_261_B_A11_P121.mzXML	541	Group1A	naive	50	LA	A11	P121	0.006727007
X541_Group1A_50dpi_LV_bottom_261_B_A11_P133.mzXML	541	Group1A	naive	50	LV_bottom	A11	P133	0.000390869
X541_Group1A_50dpi_LV_top_261_B_A11_P129.mzXML	541	Group1A	naive	50	LV_top	A11	P129	0.004450451
X541_Group1A_50dpi_RA_261_B_A11_P125.mzXML	541	Group1A	naive	50	RA	A11	P125	0.006066992
X541_Group1A_50dpi_RV_bottom_261_B_A11_P141.mzXML	541	Group1A	naive	50	RV_bottom	A11	P141	0.006528178
X541_Group1A_50dpi_RV_top_261_B_A11_P137.mzXML	541	Group1A	naive	50	RV_top	A11	P137	0.010065618
X542_Group1A_50dpi_LA_262_B_A12_P121.mzXML	542	Group1A	naive	50	LA	A12	P121	0.004383209
X542_Group1A_50dpi_LV_bottom_262_B_A12_P133.mzXML	542	Group1A	naive	50	LV_bottom	A12	P133	0.000276154
X542_Group1A_50dpi_LV_top_262_B_A12_P129.mzXML	542	Group1A	naive	50	LV_top	A12	P129	0.001370245
X542_Group1A_50dpi_RA_262_B_A12_P125.mzXML	542	Group1A	naive	50	RA	A12	P125	0.002336369
X542_Group1A_50dpi_RV_bottom_262_B_A12_P141.mzXML	542	Group1A	naive	50	RV_bottom	A12	P141	0.003018762
X542_Group1A_50dpi_RV_top_262_B_A12_P137.mzXML	542	Group1A	naive	50	RV_top	A12	P137	0.004387461
X543_Group1A_50dpi_LA_263_B_B1_P121.mzXML	543	Group1A	naive	50	LA	B1	P121	0.000364128
X543_Group1A_50dpi_LV_bottom_263_B_B1_P133.mzXML	543	Group1A	naive	50	LV_bottom	B1	P133	0
X543_Group1A_50dpi_LV_top_263_B_B1_P129.mzXML	543	Group1A	naive	50	LV_top	B1	P129	0.000383255
X543_Group1A_50dpi_RA_263_B_B1_P125.mzXML	543	Group1A	naive	50	RA	B1	P125	0.001216557
X543_Group1A_50dpi_RV_bottom_263_B_B1_P141.mzXML	543	Group1A	naive	50	RV_bottom	B1	P141	0
X543_Group1A_50dpi_RV_top_263_B_B1_P137.mzXML	543	Group1A	naive	50	RV_top	B1	P137	0.0001009
X544_Group1A_50dpi_LA_264_B_B2_P121.mzXML	544	Group1A	naive	50	LA	B2	P121	0.002597334
X544_Group1A_50dpi_LV_bottom_264_B_B2_P133.mzXML	544	Group1A	naive	50	LV_bottom	B2	P133	0.006749339
X544_Group1A_50dpi_LV_top_264_B_B2_P129.mzXML	544	Group1A	naive	50	LV_top	B2	P129	0.000278786
X544_Group1A_50dpi_RA_264_B_B2_P125.mzXML	544	Group1A	naive	50	RA	B2	P125	0.002835725
X544_Group1A_50dpi_RV_bottom_264_B_B2_P141.mzXML	544	Group1A	naive	50	RV_bottom	B2	P141	0.000939249
X544_Group1A_50dpi_RV_top_264_B_B2_P137.mzXML	544	Group1A	naive	50	RV_top	B2	P137	0.008186389
X545_Group1A_50dpi_LA_265_B_B3_P121.mzXML	545	Group1A	naive	50	LA	B3	P121	0.001254499
X545_Group1A_50dpi_LV_bottom_265_B_B3_P133.mzXML	545	Group1A	naive	50	LV_bottom	B3	P133	0.002865334
X545_Group1A_50dpi_LV_top_265_B_B3_P129.mzXML	545	Group1A	naive	50	LV_top	B3	P129	0.000331651
X545_Group1A_50dpi_RA_265_B_B3_P125.mzXML	545	Group1A	naive	50	RA	B3	P125	0.000653965
X545_Group1A_50dpi_RV_bottom_265_B_B3_P141.mzXML	545	Group1A	naive	50	RV_bottom	B3	P141	0.000357059
X545_Group1A_50dpi_RV_top_265_B_B3_P137.mzXML	545	Group1A	naive	50	RV_top	B3	P137	5.66E-05
X546_Group1B_70dpi_LA_291_B_D5_P121.mzXML	546	Group1B	naive	75	LA	D5	P121	0.000910241
X546_Group1B_70dpi_LV_bottom_291_B_D5_P133.mzXML	546	Group1B	naive	75	LV_bottom	D5	P133	0.001409697
X546_Group1B_70dpi_LV_top_291_B_D5_P129.mzXML	546	Group1B	naive	75	LV_top	D5	P129	0.006289836
X546_Group1B_70dpi_RA_291_B_D5_P125.mzXML	546	Group1B	naive	75	RA	D5	P125	0.000901338
X546_Group1B_70dpi_RV_bottom_291_B_D5_P141.mzXML	546	Group1B	naive	75	RV_bottom	D5	P141	0.000191
X546_Group1B_70dpi_RV_top_291_B_D5_P137.mzXML	546	Group1B	naive	75	RV_top	D5	P137	0.000779297
X547_Group1B_70dpi_LA_292_B_D6_P121.mzXML	547	Group1B	naive	75	LA	D6	P121	0.009803275
X547_Group1B_70dpi_LV_bottom_292_B_D6_P133.mzXML	547	Group1B	naive	75	LV_bottom	D6	P133	0.00336544
X547_Group1B_70dpi_LV_top_292_B_D6_P129.mzXML	547	Group1B	naive	75	LV_top	D6	P129	0
X547_Group1B_70dpi_RA_292_B_D6_P125.mzXML	547	Group1B	naive	75	RA	D6	P125	0.000693481
X547_Group1B_70dpi_RV_bottom_292_B_D6_P141.mzXML	547	Group1B	naive	75	RV_bottom	D6	P141	0.008467865
X547_Group1B_70dpi_RV_top_292_B_D6_P137.mzXML	547	Group1B	naive	75	RV_top	D6	P137	0.004649618
X548_Group1B_70dpi_LA_293_B_D7_P121.mzXML	548	Group1B	naive	75	LA	D7	P121	0
X548_Group1B_70dpi_LV_bottom_293_B_D7_P133.mzXML	548	Group1B	naive	75	LV_bottom	D7	P133	0.000231215
X548_Group1B_70dpi_LV_top_293_B_D7_P129.mzXML	548	Group1B	naive	75	LV_top	D7	P129	0.000458386
X548_Group1B_70dpi_RA_293_B_D7_P125.mzXML	548	Group1B	naive	75	RA	D7	P125	0.000835163
X548_Group1B_70dpi_RV_bottom_293_B_D7_P141.mzXML	548	Group1B	naive	75	RV_bottom	D7	P141	0.007278077
X548_Group1B_70dpi_RV_top_293_B_D7_P137.mzXML	548	Group1B	naive	75	RV_top	D7	P137	0.000843272
X549_Group1B_70dpi_LA_294_B_D8_P121.mzXML	549	Group1B	naive	75	LA	D8	P121	0.006560443
X549_Group1B_70dpi_LV_bottom_294_B_D8_P133.mzXML	549	Group1B	naive	75	LV_bottom	D8	P133	0.000965968
X549_Group1B_70dpi_LV_top_294_B_D8_P129.mzXML	549	Group1B	naive	75	LV_top	D8	P129	0.000443867
X549_Group1B_70dpi_RA_294_B_D8_P125.mzXML	549	Group1B	naive	75	RA	D8	P125	0.000288897
X549_Group1B_70dpi_RV_bottom_294_B_D8_P141.mzXML	549	Group1B	naive	75	RV_bottom	D8	P141	0.001320687
X549_Group1B_70dpi_RV_top_294_B_D8_P137.mzXML	549	Group1B	naive	75	RV_top	D8	P137	0.0001464
X550_Group1B_70dpi_LA_295_B_D9_P121.mzXML	550	Group1B	naive	75	LA	D9	P121	0.002630973
X550_Group1B_70dpi_LV_bottom_295_B_D9_P133.mzXML	550	Group1B	naive	75	LV_bottom	D9	P133	0.000228294
X550_Group1B_70dpi_LV_top_295_B_D9_P129.mzXML	550	Group1B	naive	75	LV_top	D9	P129	0.001952501
X550_Group1B_70dpi_RA_295_B_D9_P125.mzXML	550	Group1B	naive	75	RA	D9	P125	0.002150702
X550_Group1B_70dpi_RV_bottom_295_B_D9_P141.mzXML	550	Group1B	naive	75	RV_bottom	D9	P141	0.000451262
X550_Group1B_70dpi_RV_top_295_B_D9_P137.mzXML	550	Group1B	naive	75	RV_top	D9	P137	0.004576467
X551_Group1C_142dpi_LA_171_G_A11_P120.mzXML	551	Group1C	naive	142	LA	A11	P120	0.005038145
X551_Group1C_142dpi_LV_bottom_171_G_A11_P132.mzXML	551	Group1C	naive	142	LV_bottom	A11	P132	2.74E-05
X551_Group1C_142dpi_LV_top_171_G_A11_P128.mzXML	551	Group1C	naive	142	LV_top	A11	P128	0.001433668
X551_Group1C_142dpi_RA_171_G_A11_P124.mzXML	551	Group1C	naive	142	RA	A11	P124	0.004604176
X551_Group1C_142dpi_RV_bottom_171_G_A11_P140.mzXML	551	Group1C	naive	142	RV_bottom	A11	P140	0
X551_Group1C_142dpi_RV_top_171_G_A11_P136.mzXML	551	Group1C	naive	142	RV_top	A11	P136	0
X552_Group1C_142dpi_LA_172_G_A12_P120.mzXML	552	Group1C	naive	142	LA	A12	P120	0.001818173
X552_Group1C_142dpi_LV_bottom_172_G_A12_P132.mzXML	552	Group1C	naive	142	LV_bottom	A12	P132	0
X552_Group1C_142dpi_LV_top_172_G_A12_P128.mzXML	552	Group1C	naive	142	LV_top	A12	P128	6.08E-05
X552_Group1C_142dpi_RA_172_G_A12_P124.mzXML	552	Group1C	naive	142	RA	A12	P124	0.00260293
X552_Group1C_142dpi_RV_bottom_172_G_A12_P140.mzXML	552	Group1C	naive	142	RV_bottom	A12	P140	0
X552_Group1C_142dpi_RV_top_172_G_A12_P136.mzXML	552	Group1C	naive	142	RV_top	A12	P136	4.80E-05
X553_Group1C_142dpi_LA_173_G_B1_P120.mzXML	553	Group1C	naive	142	LA	B1	P120	0.002070501
X553_Group1C_142dpi_LV_bottom_173_G_B1_P132.mzXML	553	Group1C	naive	142	LV_bottom	B1	P132	0
X553_Group1C_142dpi_LV_top_173_G_B1_P128.mzXML	553	Group1C	naive	142	LV_top	B1	P128	0.000801816
X553_Group1C_142dpi_RA_173_G_B1_P124.mzXML	553	Group1C	naive	142	RA	B1	P124	0.001975781
X553_Group1C_142dpi_RV_bottom_173_G_B1_P140.mzXML	553	Group1C	naive	142	RV_bottom	B1	P140	0
X553_Group1C_142dpi_RV_top_173_G_B1_P136.mzXML	553	Group1C	naive	142	RV_top	B1	P136	0.0001049
X554_Group1C_142dpi_LA_174_G_B2_P120.mzXML	554	Group1C	naive	142	LA	B2	P120	0.000719968
X554_Group1C_142dpi_LV_bottom_174_G_B2_P132.mzXML	554	Group1C	naive	142	LV_bottom	B2	P132	0
X554_Group1C_142dpi_LV_top_174_G_B2_P128.mzXML	554	Group1C	naive	142	LV_top	B2	P128	0.0001883
X554_Group1C_142dpi_RA_174_G_B2_P124.mzXML	554	Group1C	naive	142	RA	B2	P124	0.001541476
X554_Group1C_142dpi_RV_bottom_174_G_B2_P140.mzXML	554	Group1C	naive	142	RV_bottom	B2	P140	0
X554_Group1C_142dpi_RV_top_174_G_B2_P136.mzXML	554	Group1C	naive	142	RV_top	B2	P136	0
X555_Group1C_142dpi_LA_175_G_B3_P120.mzXML	555	Group1C	naive	142	LA	B3	P120	0.005655063
X555_Group1C_142dpi_LV_bottom_175_G_B3_P132.mzXML	555	Group1C	naive	142	LV_bottom	B3	P132	0.0001115
X555_Group1C_142dpi_LV_top_175_G_B3_P128.mzXML	555	Group1C	naive	142	LV_top	B3	P128	0.000917065
X555_Group1C_142dpi_RA_175_G_B3_P124.mzXML	555	Group1C	naive	142	RA	B3	P124	0.005881852
X555_Group1C_142dpi_RV_bottom_175_G_B3_P140.mzXML	555	Group1C	naive	142	RV_bottom	B3	P140	0
X555_Group1C_142dpi_RV_top_175_G_B3_P136.mzXML	555	Group1C	naive	142	RV_top	B3	P136	0
X561_Group3A_50dpi_LA_266_B_B4_P121.mzXML	561	Group3A	infected	50	LA	B4	P121	0.004190287
X561_Group3A_50dpi_LV_bottom_266_B_B4_P133.mzXML	561	Group3A	infected	50	LV_bottom	B4	P133	0.001055354
X561_Group3A_50dpi_LV_top_266_B_B4_P129.mzXML	561	Group3A	infected	50	LV_top	B4	P129	0.001474832
X561_Group3A_50dpi_RA_266_B_B4_P125.mzXML	561	Group3A	infected	50	RA	B4	P125	0.000189295
X561_Group3A_50dpi_RV_bottom_266_B_B4_P141.mzXML	561	Group3A	infected	50	RV_bottom	B4	P141	0.019977969
X561_Group3A_50dpi_RV_top_266_B_B4_P137.mzXML	561	Group3A	infected	50	RV_top	B4	P137	0.00206647
X562_Group3A_50dpi_LA_267_B_B5_P121.mzXML	562	Group3A	infected	50	LA	B5	P121	0.003405855
X562_Group3A_50dpi_LV_bottom_267_B_B5_P133.mzXML	562	Group3A	infected	50	LV_bottom	B5	P133	0.004249435
X562_Group3A_50dpi_LV_top_267_B_B5_P129.mzXML	562	Group3A	infected	50	LV_top	B5	P129	0.000918276
X562_Group3A_50dpi_RA_267_B_B5_P125.mzXML	562	Group3A	infected	50	RA	B5	P125	0.001522517
X562_Group3A_50dpi_RV_bottom_267_B_B5_P141.mzXML	562	Group3A	infected	50	RV_bottom	B5	P141	0.00699924
X562_Group3A_50dpi_RV_top_267_B_B5_P137.mzXML	562	Group3A	infected	50	RV_top	B5	P137	0.007242973
X563_Group3A_50dpi_LA_268_B_B6_P121.mzXML	563	Group3A	infected	50	LA	B6	P121	0.001487063
X563_Group3A_50dpi_LV_bottom_268_B_B6_P133.mzXML	563	Group3A	infected	50	LV_bottom	B6	P133	0.00151401
X563_Group3A_50dpi_LV_top_268_B_B6_P129.mzXML	563	Group3A	infected	50	LV_top	B6	P129	0.004731011
X563_Group3A_50dpi_RA_268_B_B6_P125.mzXML	563	Group3A	infected	50	RA	B6	P125	0.001900101
X563_Group3A_50dpi_RV_bottom_268_B_B6_P141.mzXML	563	Group3A	infected	50	RV_bottom	B6	P141	0.001360004
X563_Group3A_50dpi_RV_top_268_B_B6_P137.mzXML	563	Group3A	infected	50	RV_top	B6	P137	0.00159694
X564_Group3A_50dpi_LA_269_B_B7_P121.mzXML	564	Group3A	infected	50	LA	B7	P121	0.004110366
X564_Group3A_50dpi_LV_bottom_269_B_B7_P133.mzXML	564	Group3A	infected	50	LV_bottom	B7	P133	0.000917702
X564_Group3A_50dpi_LV_top_269_B_B7_P129.mzXML	564	Group3A	infected	50	LV_top	B7	P129	0.001272719
X564_Group3A_50dpi_RA_269_B_B7_P125.mzXML	564	Group3A	infected	50	RA	B7	P125	0.000522386
X564_Group3A_50dpi_RV_bottom_269_B_B7_P141.mzXML	564	Group3A	infected	50	RV_bottom	B7	P141	0.003295975
X564_Group3A_50dpi_RV_top_269_B_B7_P137.mzXML	564	Group3A	infected	50	RV_top	B7	P137	0.000501512
X565_Group3A_50dpi_LA_270_B_B8_P121.mzXML	565	Group3A	infected	50	LA	B8	P121	0.00035568
X565_Group3A_50dpi_LV_bottom_270_B_B8_P133.mzXML	565	Group3A	infected	50	LV_bottom	B8	P133	0.001407353
X565_Group3A_50dpi_LV_top_270_B_B8_P129.mzXML	565	Group3A	infected	50	LV_top	B8	P129	0.002061096
X565_Group3A_50dpi_RA_270_B_B8_P125.mzXML	565	Group3A	infected	50	RA	B8	P125	0.001663312
X565_Group3A_50dpi_RV_bottom_270_B_B8_P141.mzXML	565	Group3A	infected	50	RV_bottom	B8	P141	0.012861611
X565_Group3A_50dpi_RV_top_270_B_B8_P137.mzXML	565	Group3A	infected	50	RV_top	B8	P137	0.00047239
X566_Group3B_70dpi_LA_296_B_D10_P121.mzXML	566	Group3B	infected	75	LA	D10	P121	0.005409667
X566_Group3B_70dpi_LV_bottom_296_B_D10_P133.mzXML	566	Group3B	infected	75	LV_bottom	D10	P133	0.006008719
X566_Group3B_70dpi_LV_top_296_B_D10_P129.mzXML	566	Group3B	infected	75	LV_top	D10	P129	0.002740903
X566_Group3B_70dpi_RA_296_B_D10_P125.mzXML	566	Group3B	infected	75	RA	D10	P125	0.001391683
X566_Group3B_70dpi_RV_bottom_296_B_D10_P141.mzXML	566	Group3B	infected	75	RV_bottom	D10	P141	0.000363604
X566_Group3B_70dpi_RV_top_296_B_D10_P137.mzXML	566	Group3B	infected	75	RV_top	D10	P137	0.001829309
X567_Group3B_70dpi_LA_297_B_D11_P121.mzXML	567	Group3B	infected	75	LA	D11	P121	0.005415135
X567_Group3B_70dpi_LV_bottom_297_B_D11_P133.mzXML	567	Group3B	infected	75	LV_bottom	D11	P133	0.001739005
X567_Group3B_70dpi_LV_top_297_B_D11_P129.mzXML	567	Group3B	infected	75	LV_top	D11	P129	0.001470914
X567_Group3B_70dpi_RA_297_B_D11_P125.mzXML	567	Group3B	infected	75	RA	D11	P125	0.001798307
X567_Group3B_70dpi_RV_bottom_297_B_D11_P141.mzXML	567	Group3B	infected	75	RV_bottom	D11	P141	0.000197936
X567_Group3B_70dpi_RV_top_297_B_D11_P137.mzXML	567	Group3B	infected	75	RV_top	D11	P137	0.000541462
X568_Group3B_70dpi_LA_298_B_D12_P121.mzXML	568	Group3B	infected	75	LA	D12	P121	0.002122307
X568_Group3B_70dpi_LV_bottom_298_B_D12_P133.mzXML	568	Group3B	infected	75	LV_bottom	D12	P133	0.001549104
X568_Group3B_70dpi_LV_top_298_B_D12_P129.mzXML	568	Group3B	infected	75	LV_top	D12	P129	0.001996814
X568_Group3B_70dpi_RA_298_B_D12_P125.mzXML	568	Group3B	infected	75	RA	D12	P125	0.001674096
X568_Group3B_70dpi_RV_bottom_298_B_D12_P141.mzXML	568	Group3B	infected	75	RV_bottom	D12	P141	0.00572466
X568_Group3B_70dpi_RV_top_298_B_D12_P137.mzXML	568	Group3B	infected	75	RV_top	D12	P137	0.000712247
X569_Group3B_70dpi_LA_299_B_E1_P121.mzXML	569	Group3B	infected	75	LA	E1	P121	0.014842335
X569_Group3B_70dpi_LV_bottom_299_B_E1_P133.mzXML	569	Group3B	infected	75	LV_bottom	E1	P133	0.001092793
X569_Group3B_70dpi_LV_top_299_B_E1_P129.mzXML	569	Group3B	infected	75	LV_top	E1	P129	0.001895494
X569_Group3B_70dpi_RA_299_B_E1_P125.mzXML	569	Group3B	infected	75	RA	E1	P125	0.000917715
X569_Group3B_70dpi_RV_bottom_299_B_E1_P141.mzXML	569	Group3B	infected	75	RV_bottom	E1	P141	9.82E-05
X569_Group3B_70dpi_RV_top_299_B_E1_P137.mzXML	569	Group3B	infected	75	RV_top	E1	P137	0.023181301
X570_Group3B_70dpi_LA_300_B_E2_P121.mzXML	570	Group3B	infected	75	LA	E2	P121	0.002554678
X570_Group3B_70dpi_LV_bottom_300_B_E2_P133.mzXML	570	Group3B	infected	75	LV_bottom	E2	P133	0.002320144
X570_Group3B_70dpi_LV_top_300_B_E2_P129.mzXML	570	Group3B	infected	75	LV_top	E2	P129	0.000638905
X570_Group3B_70dpi_RA_300_B_E2_P125.mzXML	570	Group3B	infected	75	RA	E2	P125	0.001776575
X570_Group3B_70dpi_RV_bottom_300_B_E2_P141.mzXML	570	Group3B	infected	75	RV_bottom	E2	P141	0.001295398
X570_Group3B_70dpi_RV_top_300_B_E2_P137.mzXML	570	Group3B	infected	75	RV_top	E2	P137	0.005206582
X581_Group3E_142dpi_LA_176_G_B4_P120.mzXML	581	Group3E	infected	142	LA	B4	P120	0.001375106
X581_Group3E_142dpi_LV_bottom_176_G_B4_P132.mzXML	581	Group3E	infected	142	LV_bottom	B4	P132	0.000441601
X581_Group3E_142dpi_LV_top_176_G_B4_P128.mzXML	581	Group3E	infected	142	LV_top	B4	P128	0.001564505
X581_Group3E_142dpi_RA_176_G_B4_P124.mzXML	581	Group3E	infected	142	RA	B4	P124	0.005147358
X581_Group3E_142dpi_RV_bottom_176_G_B4_P140.mzXML	581	Group3E	infected	142	RV_bottom	B4	P140	0
X581_Group3E_142dpi_RV_top_176_G_B4_P136.mzXML	581	Group3E	infected	142	RV_top	B4	P136	0.000228289
X582_Group3E_142dpi_LA_177_G_B5_P120.mzXML	582	Group3E	infected	142	LA	B5	P120	0.001090347
X582_Group3E_142dpi_LV_bottom_177_G_B5_P132.mzXML	582	Group3E	infected	142	LV_bottom	B5	P132	0.000718141
X582_Group3E_142dpi_LV_top_177_G_B5_P128.mzXML	582	Group3E	infected	142	LV_top	B5	P128	0.001273621
X582_Group3E_142dpi_RA_177_G_B5_P124.mzXML	582	Group3E	infected	142	RA	B5	P124	0.006398734
X582_Group3E_142dpi_RV_bottom_177_G_B5_P140.mzXML	582	Group3E	infected	142	RV_bottom	B5	P140	0
X582_Group3E_142dpi_RV_top_177_G_B5_P136.mzXML	582	Group3E	infected	142	RV_top	B5	P136	0.000383836
X583_Group3E_142dpi_LA_178_G_B6_P120.mzXML	583	Group3E	infected	142	LA	B6	P120	0.002862502
X583_Group3E_142dpi_LV_bottom_178_G_B6_P132.mzXML	583	Group3E	infected	142	LV_bottom	B6	P132	0.000412639
X583_Group3E_142dpi_LV_top_178_G_B6_P128.mzXML	583	Group3E	infected	142	LV_top	B6	P128	0.004275555
X583_Group3E_142dpi_RA_178_G_B6_P124.mzXML	583	Group3E	infected	142	RA	B6	P124	0.004067739
X583_Group3E_142dpi_RV_bottom_178_G_B6_P140.mzXML	583	Group3E	infected	142	RV_bottom	B6	P140	0
X583_Group3E_142dpi_RV_top_178_G_B6_P136.mzXML	583	Group3E	infected	142	RV_top	B6	P136	0.000189735
X584_Group3E_142dpi_LA_179_G_B7_P120.mzXML	584	Group3E	infected	142	LA	B7	P120	0.004437563
X584_Group3E_142dpi_LV_bottom_179_G_B7_P132.mzXML	584	Group3E	infected	142	LV_bottom	B7	P132	0.00061308
X584_Group3E_142dpi_LV_top_179_G_B7_P128.mzXML	584	Group3E	infected	142	LV_top	B7	P128	0.001741117
X584_Group3E_142dpi_RA_179_G_B7_P124.mzXML	584	Group3E	infected	142	RA	B7	P124	0.007727994
X584_Group3E_142dpi_RV_bottom_179_G_B7_P140.mzXML	584	Group3E	infected	142	RV_bottom	B7	P140	0
X584_Group3E_142dpi_RV_top_179_G_B7_P136.mzXML	584	Group3E	infected	142	RV_top	B7	P136	5.80E-05
X585_Group3E_142dpi_LA_180_G_B8_P120.mzXML	585	Group3E	infected	142	LA	B8	P120	0.003129263
X585_Group3E_142dpi_LV_bottom_180_G_B8_P132.mzXML	585	Group3E	infected	142	LV_bottom	B8	P132	0.000852706
X585_Group3E_142dpi_LV_top_180_G_B8_P128.mzXML	585	Group3E	infected	142	LV_top	B8	P128	0.00332771
X585_Group3E_142dpi_RA_180_G_B8_P124.mzXML	585	Group3E	infected	142	RA	B8	P124	0.008717704
X585_Group3E_142dpi_RV_bottom_180_G_B8_P140.mzXML	585	Group3E	infected	142	RV_bottom	B8	P140	0
X585_Group3E_142dpi_RV_top_180_G_B8_P136.mzXML	585	Group3E	infected	142	RV_top	B8	P136	0
X646_Group3A_50dpi_LA_271_B_B9_P121.mzXML	646	Group3A	infected	50	LA	B9	P121	0.001576815
X646_Group3A_50dpi_LV_bottom_271_B_B9_P133.mzXML	646	Group3A	infected	50	LV_bottom	B9	P133	4.51E-05
X646_Group3A_50dpi_LV_top_271_B_B9_P129.mzXML	646	Group3A	infected	50	LV_top	B9	P129	0.000167838
X646_Group3A_50dpi_RA_271_B_B9_P125.mzXML	646	Group3A	infected	50	RA	B9	P125	0.000680829
X646_Group3A_50dpi_RV_bottom_271_B_B9_P141.mzXML	646	Group3A	infected	50	RV_bottom	B9	P141	0.000208563
X646_Group3A_50dpi_RV_top_271_B_B9_P137.mzXML	646	Group3A	infected	50	RV_top	B9	P137	3.72E-05
X647_Group3A_50dpi_LA_272_B_B10_P121.mzXML	647	Group3A	infected	50	LA	B10	P121	0.001769642
X647_Group3A_50dpi_LV_bottom_272_B_B10_P133.mzXML	647	Group3A	infected	50	LV_bottom	B10	P133	0.000594408
X647_Group3A_50dpi_LV_top_272_B_B10_P129.mzXML	647	Group3A	infected	50	LV_top	B10	P129	0.000663192
X647_Group3A_50dpi_RA_272_B_B10_P125.mzXML	647	Group3A	infected	50	RA	B10	P125	0.001091049
X647_Group3A_50dpi_RV_bottom_272_B_B10_P141.mzXML	647	Group3A	infected	50	RV_bottom	B10	P141	0.002755098
X647_Group3A_50dpi_RV_top_272_B_B10_P137.mzXML	647	Group3A	infected	50	RV_top	B10	P137	4.56E-05
X648_Group3A_50dpi_LA_273_B_B11_P121.mzXML	648	Group3A	infected	50	LA	B11	P121	0
X648_Group3A_50dpi_LV_bottom_273_B_B11_P133.mzXML	648	Group3A	infected	50	LV_bottom	B11	P133	5.89E-05
X648_Group3A_50dpi_LV_top_273_B_B11_P129.mzXML	648	Group3A	infected	50	LV_top	B11	P129	0.00212402
X648_Group3A_50dpi_RA_273_B_B11_P125.mzXML	648	Group3A	infected	50	RA	B11	P125	0.000753069
X648_Group3A_50dpi_RV_bottom_273_B_B11_P141.mzXML	648	Group3A	infected	50	RV_bottom	B11	P141	0.003122028
X648_Group3A_50dpi_RV_top_273_B_B11_P137.mzXML	648	Group3A	infected	50	RV_top	B11	P137	8.64E-05
X649_Group3A_50dpi_LA_274_B_B12_P121.mzXML	649	Group3A	infected	50	LA	B12	P121	0.003741154
X649_Group3A_50dpi_LV_bottom_274_B_B12_P133.mzXML	649	Group3A	infected	50	LV_bottom	B12	P133	0.004188735
X649_Group3A_50dpi_LV_top_274_B_B12_P129.mzXML	649	Group3A	infected	50	LV_top	B12	P129	0.0001794
X649_Group3A_50dpi_RA_274_B_B12_P125.mzXML	649	Group3A	infected	50	RA	B12	P125	0.001919728
X649_Group3A_50dpi_RV_bottom_274_B_B12_P141.mzXML	649	Group3A	infected	50	RV_bottom	B12	P141	0.009013913
X649_Group3A_50dpi_RV_top_274_B_B12_P137.mzXML	649	Group3A	infected	50	RV_top	B12	P137	0.000610296
X650_Group3A_50dpi_LA_275_B_C1_P121.mzXML	650	Group3A	infected	50	LA	C1	P121	0.014973008
X650_Group3A_50dpi_LV_bottom_275_B_C1_P133.mzXML	650	Group3A	infected	50	LV_bottom	C1	P133	0.000521931
X650_Group3A_50dpi_LV_top_275_B_C1_P129.mzXML	650	Group3A	infected	50	LV_top	C1	P129	0.001888696
X650_Group3A_50dpi_RA_275_B_C1_P125.mzXML	650	Group3A	infected	50	RA	C1	P125	0.010159039
X650_Group3A_50dpi_RV_bottom_275_B_C1_P141.mzXML	650	Group3A	infected	50	RV_bottom	C1	P141	0.00726039
X650_Group3A_50dpi_RV_top_275_B_C1_P137.mzXML	650	Group3A	infected	50	RV_top	C1	P137	0.000928591
X651_Group3B_70dpi_LA_301_B_E3_P121.mzXML	651	Group3B	infected	75	LA	E3	P121	0.000318239
X651_Group3B_70dpi_LV_bottom_301_B_E3_P133.mzXML	651	Group3B	infected	75	LV_bottom	E3	P133	0.0010021
X651_Group3B_70dpi_LV_top_301_B_E3_P129.mzXML	651	Group3B	infected	75	LV_top	E3	P129	0.001944565
X651_Group3B_70dpi_RA_301_B_E3_P125.mzXML	651	Group3B	infected	75	RA	E3	P125	0.001236838
X651_Group3B_70dpi_RV_bottom_301_B_E3_P141.mzXML	651	Group3B	infected	75	RV_bottom	E3	P141	0.001179967
X651_Group3B_70dpi_RV_top_301_B_E3_P137.mzXML	651	Group3B	infected	75	RV_top	E3	P137	0.001798659
X652_Group3B_70dpi_LA_302_B_E4_P121.mzXML	652	Group3B	infected	75	LA	E4	P121	0.000857314
X652_Group3B_70dpi_LV_bottom_302_B_E4_P133.mzXML	652	Group3B	infected	75	LV_bottom	E4	P133	0.001149901
X652_Group3B_70dpi_LV_top_302_B_E4_P129.mzXML	652	Group3B	infected	75	LV_top	E4	P129	0.00029561
X652_Group3B_70dpi_RA_302_B_E4_P125.mzXML	652	Group3B	infected	75	RA	E4	P125	0
X652_Group3B_70dpi_RV_bottom_302_B_E4_P141.mzXML	652	Group3B	infected	75	RV_bottom	E4	P141	8.33E-05
X652_Group3B_70dpi_RV_top_302_B_E4_P137.mzXML	652	Group3B	infected	75	RV_top	E4	P137	0.000637806
X653_Group3B_70dpi_LA_303_B_E5_P121.mzXML	653	Group3B	infected	75	LA	E5	P121	0.000997842
X653_Group3B_70dpi_LV_bottom_303_B_E5_P133.mzXML	653	Group3B	infected	75	LV_bottom	E5	P133	0.000807841
X653_Group3B_70dpi_LV_top_303_B_E5_P129.mzXML	653	Group3B	infected	75	LV_top	E5	P129	0.001086756
X653_Group3B_70dpi_RA_303_B_E5_P125.mzXML	653	Group3B	infected	75	RA	E5	P125	0.000470361
X653_Group3B_70dpi_RV_bottom_303_B_E5_P141.mzXML	653	Group3B	infected	75	RV_bottom	E5	P141	0.0001585
X653_Group3B_70dpi_RV_top_303_B_E5_P137.mzXML	653	Group3B	infected	75	RV_top	E5	P137	0.000240491
X654_Group3B_70dpi_LA_304_B_E6_P121.mzXML	654	Group3B	infected	75	LA	E6	P121	0.000967429
X654_Group3B_70dpi_LV_bottom_304_B_E6_P133.mzXML	654	Group3B	infected	75	LV_bottom	E6	P133	0.000755452
X654_Group3B_70dpi_LV_top_304_B_E6_P129.mzXML	654	Group3B	infected	75	LV_top	E6	P129	0.001579373
X654_Group3B_70dpi_RA_304_B_E6_P125.mzXML	654	Group3B	infected	75	RA	E6	P125	0.001205524
X654_Group3B_70dpi_RV_bottom_304_B_E6_P141.mzXML	654	Group3B	infected	75	RV_bottom	E6	P141	7.01E-05
X654_Group3B_70dpi_RV_top_304_B_E6_P137.mzXML	654	Group3B	infected	75	RV_top	E6	P137	0.000169222
X655_Group3B_70dpi_LA_305_B_E7_P121.mzXML	655	Group3B	infected	75	LA	E7	P121	0.001758485
X655_Group3B_70dpi_LV_bottom_305_B_E7_P133.mzXML	655	Group3B	infected	75	LV_bottom	E7	P133	0.000345432
X655_Group3B_70dpi_LV_top_305_B_E7_P129.mzXML	655	Group3B	infected	75	LV_top	E7	P129	0.000850136
X655_Group3B_70dpi_RA_305_B_E7_P125.mzXML	655	Group3B	infected	75	RA	E7	P125	0.001295138
X655_Group3B_70dpi_RV_bottom_305_B_E7_P141.mzXML	655	Group3B	infected	75	RV_bottom	E7	P141	0.003830579
X655_Group3B_70dpi_RV_top_305_B_E7_P137.mzXML	655	Group3B	infected	75	RV_top	E7	P137	0.003513262
X666_Group3E_142dpi_LA_201_G_D5_P120.mzXML	666	Group3E	infected	142	LA	D5	P120	0.003986599
X666_Group3E_142dpi_LV_bottom_201_G_D5_P132.mzXML	666	Group3E	infected	142	LV_bottom	D5	P132	0.000636327
X666_Group3E_142dpi_LV_top_201_G_D5_P128.mzXML	666	Group3E	infected	142	LV_top	D5	P128	0.003155736
X666_Group3E_142dpi_RA_201_G_D5_P124.mzXML	666	Group3E	infected	142	RA	D5	P124	0.001066209
X666_Group3E_142dpi_RV_bottom_201_G_D5_P140.mzXML	666	Group3E	infected	142	RV_bottom	D5	P140	0
X666_Group3E_142dpi_RV_top_201_G_D5_P136.mzXML	666	Group3E	infected	142	RV_top	D5	P136	0.000308143
X667_Group3E_142dpi_LA_202_G_D6_P120.mzXML	667	Group3E	infected	142	LA	D6	P120	0.001532614
X667_Group3E_142dpi_LV_bottom_202_G_D6_P132.mzXML	667	Group3E	infected	142	LV_bottom	D6	P132	0.000803193
X667_Group3E_142dpi_LV_top_202_G_D6_P128.mzXML	667	Group3E	infected	142	LV_top	D6	P128	0.006673995
X667_Group3E_142dpi_RA_202_G_D6_P124.mzXML	667	Group3E	infected	142	RA	D6	P124	0.0032859
X667_Group3E_142dpi_RV_bottom_202_G_D6_P140.mzXML	667	Group3E	infected	142	RV_bottom	D6	P140	0
X667_Group3E_142dpi_RV_top_202_G_D6_P136.mzXML	667	Group3E	infected	142	RV_top	D6	P136	0.000167156
X668_Group3E_142dpi_LA_203_G_D7_P120.mzXML	668	Group3E	infected	142	LA	D7	P120	0.002406818
X668_Group3E_142dpi_LV_bottom_203_G_D7_P132.mzXML	668	Group3E	infected	142	LV_bottom	D7	P132	0.001137111
X668_Group3E_142dpi_LV_top_203_G_D7_P128.mzXML	668	Group3E	infected	142	LV_top	D7	P128	0.003464563
X668_Group3E_142dpi_RA_203_G_D7_P124.mzXML	668	Group3E	infected	142	RA	D7	P124	0.002257876
X668_Group3E_142dpi_RV_bottom_203_G_D7_P140.mzXML	668	Group3E	infected	142	RV_bottom	D7	P140	0
X668_Group3E_142dpi_RV_top_203_G_D7_P136.mzXML	668	Group3E	infected	142	RV_top	D7	P136	0.000276301
X669_Group3E_142dpi_LA_204_G_D8_P120.mzXML	669	Group3E	infected	142	LA	D8	P120	0.000802385
X669_Group3E_142dpi_LV_bottom_204_G_D8_P132.mzXML	669	Group3E	infected	142	LV_bottom	D8	P132	0.000457203
X669_Group3E_142dpi_LV_top_204_G_D8_P128.mzXML	669	Group3E	infected	142	LV_top	D8	P128	0.000595363
X669_Group3E_142dpi_RA_204_G_D8_P124.mzXML	669	Group3E	infected	142	RA	D8	P124	0.003821364
X669_Group3E_142dpi_RV_bottom_204_G_D8_P140.mzXML	669	Group3E	infected	142	RV_bottom	D8	P140	8.09E-05
X669_Group3E_142dpi_RV_top_204_G_D8_P136.mzXML	669	Group3E	infected	142	RV_top	D8	P136	0.001552789
X670_Group3E_142dpi_LA_205_G_D9_P120.mzXML	670	Group3E	infected	142	LA	D9	P120	0.003235769
X670_Group3E_142dpi_LV_bottom_205_G_D9_P132.mzXML	670	Group3E	infected	142	LV_bottom	D9	P132	0.001184399
X670_Group3E_142dpi_LV_top_205_G_D9_P128.mzXML	670	Group3E	infected	142	LV_top	D9	P128	0.00023748
X670_Group3E_142dpi_RA_205_G_D9_P124.mzXML	670	Group3E	infected	142	RA	D9	P124	0.001684721
X670_Group3E_142dpi_RV_bottom_205_G_D9_P140.mzXML	670	Group3E	infected	142	RV_bottom	D9	P140	0
X670_Group3E_142dpi_RV_top_205_G_D9_P136.mzXML	670	Group3E	infected	142	RV_top	D9	P136	0.0001333
X731_Group3A_50dpi_LA_276_B_C2_P121.mzXML	731	Group3A	infected	50	LA	C2	P121	0.004022789
X731_Group3A_50dpi_LV_bottom_276_B_C2_P133.mzXML	731	Group3A	infected	50	LV_bottom	C2	P133	0.002127712
X731_Group3A_50dpi_LV_top_276_B_C2_P129.mzXML	731	Group3A	infected	50	LV_top	C2	P129	0.001797091
X731_Group3A_50dpi_RA_276_B_C2_P125.mzXML	731	Group3A	infected	50	RA	C2	P125	0.004897664
X731_Group3A_50dpi_RV_bottom_276_B_C2_P141.mzXML	731	Group3A	infected	50	RV_bottom	C2	P141	5.40E-05
X731_Group3A_50dpi_RV_top_276_B_C2_P137.mzXML	731	Group3A	infected	50	RV_top	C2	P137	6.83E-05
X732_Group3A_50dpi_LA_277_B_C3_P121.mzXML	732	Group3A	infected	50	LA	C3	P121	0
X732_Group3A_50dpi_LV_bottom_277_B_C3_P133.mzXML	732	Group3A	infected	50	LV_bottom	C3	P133	0.000146037
X732_Group3A_50dpi_LV_top_277_B_C3_P129.mzXML	732	Group3A	infected	50	LV_top	C3	P129	0.001157814
X732_Group3A_50dpi_RA_277_B_C3_P125.mzXML	732	Group3A	infected	50	RA	C3	P125	0
X732_Group3A_50dpi_RV_bottom_277_B_C3_P141.mzXML	732	Group3A	infected	50	RV_bottom	C3	P141	0.000264243
X732_Group3A_50dpi_RV_top_277_B_C3_P137.mzXML	732	Group3A	infected	50	RV_top	C3	P137	0.000270585
X733_Group3A_50dpi_LA_278_B_C4_P121.mzXML	733	Group3A	infected	50	LA	C4	P121	0.002954629
X733_Group3A_50dpi_LV_bottom_278_B_C4_P133.mzXML	733	Group3A	infected	50	LV_bottom	C4	P133	0
X733_Group3A_50dpi_LV_top_278_B_C4_P129.mzXML	733	Group3A	infected	50	LV_top	C4	P129	0
X733_Group3A_50dpi_RA_278_B_C4_P125.mzXML	733	Group3A	infected	50	RA	C4	P125	0.0019752
X733_Group3A_50dpi_RV_bottom_278_B_C4_P141.mzXML	733	Group3A	infected	50	RV_bottom	C4	P141	0.001150624
X733_Group3A_50dpi_RV_top_278_B_C4_P137.mzXML	733	Group3A	infected	50	RV_top	C4	P137	0
X734_Group3A_50dpi_LA_279_B_C5_P121.mzXML	734	Group3A	infected	50	LA	C5	P121	0.001050012
X734_Group3A_50dpi_LV_bottom_279_B_C5_P133.mzXML	734	Group3A	infected	50	LV_bottom	C5	P133	0.000262852
X734_Group3A_50dpi_LV_top_279_B_C5_P129.mzXML	734	Group3A	infected	50	LV_top	C5	P129	0
X734_Group3A_50dpi_RA_279_B_C5_P125.mzXML	734	Group3A	infected	50	RA	C5	P125	0.00084953
X734_Group3A_50dpi_RV_bottom_279_B_C5_P141.mzXML	734	Group3A	infected	50	RV_bottom	C5	P141	0.001459285
X734_Group3A_50dpi_RV_top_279_B_C5_P137.mzXML	734	Group3A	infected	50	RV_top	C5	P137	0
X735_Group3A_50dpi_LA_280_B_C6_P121.mzXML	735	Group3A	infected	50	LA	C6	P121	0.001273196
X735_Group3A_50dpi_LV_bottom_280_B_C6_P133.mzXML	735	Group3A	infected	50	LV_bottom	C6	P133	0
X735_Group3A_50dpi_LV_top_280_B_C6_P129.mzXML	735	Group3A	infected	50	LV_top	C6	P129	0
X735_Group3A_50dpi_RA_280_B_C6_P125.mzXML	735	Group3A	infected	50	RA	C6	P125	0.000877493
X735_Group3A_50dpi_RV_bottom_280_B_C6_P141.mzXML	735	Group3A	infected	50	RV_bottom	C6	P141	9.64E-05
X735_Group3A_50dpi_RV_top_280_B_C6_P137.mzXML	735	Group3A	infected	50	RV_top	C6	P137	5.14E-05
X736_Group3B_70dpi_LA_306_B_E8_P121.mzXML	736	Group3B	infected	75	LA	E8	P121	0.000732075
X736_Group3B_70dpi_LV_bottom_306_B_E8_P133.mzXML	736	Group3B	infected	75	LV_bottom	E8	P133	0.001931068
X736_Group3B_70dpi_LV_top_306_B_E8_P129.mzXML	736	Group3B	infected	75	LV_top	E8	P129	0.000606767
X736_Group3B_70dpi_RA_306_B_E8_P125.mzXML	736	Group3B	infected	75	RA	E8	P125	0.000641029
X736_Group3B_70dpi_RV_bottom_306_B_E8_P141.mzXML	736	Group3B	infected	75	RV_bottom	E8	P141	0.000837683
X736_Group3B_70dpi_RV_top_306_B_E8_P137.mzXML	736	Group3B	infected	75	RV_top	E8	P137	0.00031785
X737_Group3B_70dpi_LA_307_B_E9_P121.mzXML	737	Group3B	infected	75	LA	E9	P121	0.000246612
X737_Group3B_70dpi_LV_bottom_307_B_E9_P133.mzXML	737	Group3B	infected	75	LV_bottom	E9	P133	0.000340208
X737_Group3B_70dpi_LV_top_307_B_E9_P129.mzXML	737	Group3B	infected	75	LV_top	E9	P129	0.000542339
X737_Group3B_70dpi_RA_307_B_E9_P125.mzXML	737	Group3B	infected	75	RA	E9	P125	0.000911525
X737_Group3B_70dpi_RV_bottom_307_B_E9_P141.mzXML	737	Group3B	infected	75	RV_bottom	E9	P141	0.0002281
X737_Group3B_70dpi_RV_top_307_B_E9_P137.mzXML	737	Group3B	infected	75	RV_top	E9	P137	0.001806214
X738_Group3B_70dpi_LA_308_B_E10_P121.mzXML	738	Group3B	infected	75	LA	E10	P121	0.000275527
X738_Group3B_70dpi_LV_bottom_308_B_E10_P133.mzXML	738	Group3B	infected	75	LV_bottom	E10	P133	0.000450791
X738_Group3B_70dpi_LV_top_308_B_E10_P129.mzXML	738	Group3B	infected	75	LV_top	E10	P129	0.00069321
X738_Group3B_70dpi_RA_308_B_E10_P125.mzXML	738	Group3B	infected	75	RA	E10	P125	0.003011642
X738_Group3B_70dpi_RV_bottom_308_B_E10_P141.mzXML	738	Group3B	infected	75	RV_bottom	E10	P141	0.000643851
X738_Group3B_70dpi_RV_top_308_B_E10_P137.mzXML	738	Group3B	infected	75	RV_top	E10	P137	0.000192374
X739_Group3B_70dpi_LA_309_B_E11_P121.mzXML	739	Group3B	infected	75	LA	E11	P121	0.000729341
X739_Group3B_70dpi_LV_bottom_309_B_E11_P133.mzXML	739	Group3B	infected	75	LV_bottom	E11	P133	0.000737741
X739_Group3B_70dpi_LV_top_309_B_E11_P129.mzXML	739	Group3B	infected	75	LV_top	E11	P129	0.001801525
X739_Group3B_70dpi_RA_309_B_E11_P125.mzXML	739	Group3B	infected	75	RA	E11	P125	0.002122101
X739_Group3B_70dpi_RV_bottom_309_B_E11_P141.mzXML	739	Group3B	infected	75	RV_bottom	E11	P141	0.000517168
X739_Group3B_70dpi_RV_top_309_B_E11_P137.mzXML	739	Group3B	infected	75	RV_top	E11	P137	0.000218041
X740_Group3B_70dpi_LA_310_B_E12_P121.mzXML	740	Group3B	infected	75	LA	E12	P121	0.000179938
X740_Group3B_70dpi_LV_bottom_310_B_E12_P133.mzXML	740	Group3B	infected	75	LV_bottom	E12	P133	0.000855815
X740_Group3B_70dpi_LV_top_310_B_E12_P129.mzXML	740	Group3B	infected	75	LV_top	E12	P129	0.000294521
X740_Group3B_70dpi_RA_310_B_E12_P125.mzXML	740	Group3B	infected	75	RA	E12	P125	0.002045671
X740_Group3B_70dpi_RV_bottom_310_B_E12_P141.mzXML	740	Group3B	infected	75	RV_bottom	E12	P141	0.003014075
X740_Group3B_70dpi_RV_top_310_B_E12_P137.mzXML	740	Group3B	infected	75	RV_top	E12	P137	0.000752395
X751_Group3E_142dpi_LA_226_G_F6_P120.mzXML	751	Group3E	infected	142	LA	F6	P120	0.002701864
X751_Group3E_142dpi_LV_bottom_226_G_F6_P132.mzXML	751	Group3E	infected	142	LV_bottom	F6	P132	0.000695979
X751_Group3E_142dpi_LV_top_226_G_F6_P128.mzXML	751	Group3E	infected	142	LV_top	F6	P128	0.000800256
X751_Group3E_142dpi_RA_226_G_F6_P124.mzXML	751	Group3E	infected	142	RA	F6	P124	0.005657812
X751_Group3E_142dpi_RV_bottom_226_G_F6_P140.mzXML	751	Group3E	infected	142	RV_bottom	F6	P140	6.24E-05
X751_Group3E_142dpi_RV_top_226_G_F6_P136.mzXML	751	Group3E	infected	142	RV_top	F6	P136	0.001202458
X752_Group3E_142dpi_LA_227_G_F7_P120.mzXML	752	Group3E	infected	142	LA	F7	P120	0.002079755
X752_Group3E_142dpi_LV_bottom_227_G_F7_P132.mzXML	752	Group3E	infected	142	LV_bottom	F7	P132	0.000242945
X752_Group3E_142dpi_LV_top_227_G_F7_P128.mzXML	752	Group3E	infected	142	LV_top	F7	P128	0.001139321
X752_Group3E_142dpi_RA_227_G_F7_P124.mzXML	752	Group3E	infected	142	RA	F7	P124	0.003647437
X752_Group3E_142dpi_RV_bottom_227_G_F7_P140.mzXML	752	Group3E	infected	142	RV_bottom	F7	P140	0
X752_Group3E_142dpi_RV_top_227_G_F7_P136.mzXML	752	Group3E	infected	142	RV_top	F7	P136	0.000576867
X753_Group3E_142dpi_LA_228_G_F8_P120.mzXML	753	Group3E	infected	142	LA	F8	P120	0.000738733
X753_Group3E_142dpi_LV_bottom_228_G_F8_P132.mzXML	753	Group3E	infected	142	LV_bottom	F8	P132	0.000191507
X753_Group3E_142dpi_LV_top_228_G_F8_P128.mzXML	753	Group3E	infected	142	LV_top	F8	P128	0.00057766
X753_Group3E_142dpi_RA_228_G_F8_P124.mzXML	753	Group3E	infected	142	RA	F8	P124	0.003431166
X753_Group3E_142dpi_RV_bottom_228_G_F8_P140.mzXML	753	Group3E	infected	142	RV_bottom	F8	P140	0.000176
X753_Group3E_142dpi_RV_top_228_G_F8_P136.mzXML	753	Group3E	infected	142	RV_top	F8	P136	0.000705598
X754_Group3E_142dpi_LA_229_G_F9_P120.mzXML	754	Group3E	infected	142	LA	F9	P120	0.00039849
X754_Group3E_142dpi_LV_bottom_229_G_F9_P132.mzXML	754	Group3E	infected	142	LV_bottom	F9	P132	0
X754_Group3E_142dpi_LV_top_229_G_F9_P128.mzXML	754	Group3E	infected	142	LV_top	F9	P128	0.000589652
X754_Group3E_142dpi_RA_229_G_F9_P124.mzXML	754	Group3E	infected	142	RA	F9	P124	0.000936574
X754_Group3E_142dpi_RV_bottom_229_G_F9_P140.mzXML	754	Group3E	infected	142	RV_bottom	F9	P140	0.0001349
X754_Group3E_142dpi_RV_top_229_G_F9_P136.mzXML	754	Group3E	infected	142	RV_top	F9	P136	4.27E-05
X755_Group3E_142dpi_LA_230_G_F10_P120.mzXML	755	Group3E	infected	142	LA	F10	P120	0.001300849
X755_Group3E_142dpi_LV_bottom_230_G_F10_P132.mzXML	755	Group3E	infected	142	LV_bottom	F10	P132	0
X755_Group3E_142dpi_LV_top_230_G_F10_P128.mzXML	755	Group3E	infected	142	LV_top	F10	P128	0.00107016
X755_Group3E_142dpi_RA_230_G_F10_P124.mzXML	755	Group3E	infected	142	RA	F10	P124	0.002393614
X755_Group3E_142dpi_RV_bottom_230_G_F10_P140.mzXML	755	Group3E	infected	142	RV_bottom	F10	P140	0.003446841
X755_Group3E_142dpi_RV_top_230_G_F10_P136.mzXML	755	Group3E	infected	142	RV_top	F10	P136	0.000333156
