# Supplementary material for: Localized cardiac small molecule trajectories and persistent chemical sequelae in experimental Chagas disease
Source: Nat Commun. 2023 Oct 25;14:6769. doi: 10.1038/s41467-023-42247-w (PMC10600178; doi:10.1038/s41467-023-42247-w)
Supplement: Supplementary file 8 — Source data [file 41467_2023_42247_MOESM8_ESM.zip › source-data/Supplementary_Figure_40/Supplementary_Figure_40.csv]

filename	MouseID	Treatmentgroup	DPI	organ	well_position	plate	CAR_long_chain
X511_Group1C_142dpi_LA_161_G_A1_P120.mzXML	511	naive	142dpi	LA	A1	P120	0.002466692
X511_Group1C_142dpi_LV_bottom_161_G_A1_P132.mzXML	511	naive	142dpi	LV_bottom	A1	P132	3.07E-05
X511_Group1C_142dpi_LV_top_161_G_A1_P128.mzXML	511	naive	142dpi	LV_top	A1	P128	8.53E-05
X511_Group1C_142dpi_RA_161_G_A1_P124.mzXML	511	naive	142dpi	RA	A1	P124	0.00072204
X511_Group1C_142dpi_RV_bottom_161_G_A1_P140.mzXML	511	naive	142dpi	RV_bottom	A1	P140	0
X511_Group1C_142dpi_RV_top_161_G_A1_P136.mzXML	511	naive	142dpi	RV_top	A1	P136	0
X512_Group1C_142dpi_LA_162_G_A2_P120.mzXML	512	naive	142dpi	LA	A2	P120	0.001265076
X512_Group1C_142dpi_LV_bottom_162_G_A2_P132.mzXML	512	naive	142dpi	LV_bottom	A2	P132	0
X512_Group1C_142dpi_LV_top_162_G_A2_P128.mzXML	512	naive	142dpi	LV_top	A2	P128	0
X512_Group1C_142dpi_RA_162_G_A2_P124.mzXML	512	naive	142dpi	RA	A2	P124	0.005251773
X512_Group1C_142dpi_RV_bottom_162_G_A2_P140.mzXML	512	naive	142dpi	RV_bottom	A2	P140	0
X512_Group1C_142dpi_RV_top_162_G_A2_P136.mzXML	512	naive	142dpi	RV_top	A2	P136	0
X513_Group1C_142dpi_LA_163_G_A3_P120.mzXML	513	naive	142dpi	LA	A3	P120	0.000731922
X513_Group1C_142dpi_LV_bottom_163_G_A3_P132.mzXML	513	naive	142dpi	LV_bottom	A3	P132	3.16E-05
X513_Group1C_142dpi_LV_top_163_G_A3_P128.mzXML	513	naive	142dpi	LV_top	A3	P128	0.000632642
X513_Group1C_142dpi_RA_163_G_A3_P124.mzXML	513	naive	142dpi	RA	A3	P124	0.001428677
X513_Group1C_142dpi_RV_bottom_163_G_A3_P140.mzXML	513	naive	142dpi	RV_bottom	A3	P140	0
X513_Group1C_142dpi_RV_top_163_G_A3_P136.mzXML	513	naive	142dpi	RV_top	A3	P136	0
X514_Group1C_142dpi_LA_164_G_A4_P120.mzXML	514	naive	142dpi	LA	A4	P120	0.001584927
X514_Group1C_142dpi_LV_bottom_164_G_A4_P132.mzXML	514	naive	142dpi	LV_bottom	A4	P132	0
X514_Group1C_142dpi_LV_top_164_G_A4_P128.mzXML	514	naive	142dpi	LV_top	A4	P128	0
X514_Group1C_142dpi_RA_164_G_A4_P124.mzXML	514	naive	142dpi	RA	A4	P124	0.001536334
X514_Group1C_142dpi_RV_bottom_164_G_A4_P140.mzXML	514	naive	142dpi	RV_bottom	A4	P140	0
X514_Group1C_142dpi_RV_top_164_G_A4_P136.mzXML	514	naive	142dpi	RV_top	A4	P136	0
X515_Group1C_142dpi_LA_165_G_A5_P120.mzXML	515	naive	142dpi	LA	A5	P120	0.000793961
X515_Group1C_142dpi_LV_bottom_165_G_A5_P132.mzXML	515	naive	142dpi	LV_bottom	A5	P132	2.93E-05
X515_Group1C_142dpi_LV_top_165_G_A5_P128.mzXML	515	naive	142dpi	LV_top	A5	P128	0.000149541
X515_Group1C_142dpi_RA_165_G_A5_P124.mzXML	515	naive	142dpi	RA	A5	P124	0.000752024
X515_Group1C_142dpi_RV_bottom_165_G_A5_P140.mzXML	515	naive	142dpi	RV_bottom	A5	P140	0
X515_Group1C_142dpi_RV_top_165_G_A5_P136.mzXML	515	naive	142dpi	RV_top	A5	P136	0
X531_Group1C_142dpi_LA_166_G_A6_P120.mzXML	531	naive	142dpi	LA	A6	P120	0.001016111
X531_Group1C_142dpi_LV_bottom_166_G_A6_P132.mzXML	531	naive	142dpi	LV_bottom	A6	P132	0
X531_Group1C_142dpi_LV_top_166_G_A6_P128.mzXML	531	naive	142dpi	LV_top	A6	P128	0.000478358
X531_Group1C_142dpi_RA_166_G_A6_P124.mzXML	531	naive	142dpi	RA	A6	P124	0.001017006
X531_Group1C_142dpi_RV_bottom_166_G_A6_P140.mzXML	531	naive	142dpi	RV_bottom	A6	P140	0
X531_Group1C_142dpi_RV_top_166_G_A6_P136.mzXML	531	naive	142dpi	RV_top	A6	P136	0
X532_Group1C_142dpi_LA_167_G_A7_P120.mzXML	532	naive	142dpi	LA	A7	P120	0.001184383
X532_Group1C_142dpi_LV_bottom_167_G_A7_P132.mzXML	532	naive	142dpi	LV_bottom	A7	P132	4.01E-05
X532_Group1C_142dpi_LV_top_167_G_A7_P128.mzXML	532	naive	142dpi	LV_top	A7	P128	0.000848712
X532_Group1C_142dpi_RA_167_G_A7_P124.mzXML	532	naive	142dpi	RA	A7	P124	0.000325448
X532_Group1C_142dpi_RV_bottom_167_G_A7_P140.mzXML	532	naive	142dpi	RV_bottom	A7	P140	0
X532_Group1C_142dpi_RV_top_167_G_A7_P136.mzXML	532	naive	142dpi	RV_top	A7	P136	0
X533_Group1C_142dpi_LA_168_G_A8_P120.mzXML	533	naive	142dpi	LA	A8	P120	0.00112625
X533_Group1C_142dpi_LV_bottom_168_G_A8_P132.mzXML	533	naive	142dpi	LV_bottom	A8	P132	3.11E-05
X533_Group1C_142dpi_LV_top_168_G_A8_P128.mzXML	533	naive	142dpi	LV_top	A8	P128	0.001271545
X533_Group1C_142dpi_RA_168_G_A8_P124.mzXML	533	naive	142dpi	RA	A8	P124	0.004246878
X533_Group1C_142dpi_RV_bottom_168_G_A8_P140.mzXML	533	naive	142dpi	RV_bottom	A8	P140	0
X533_Group1C_142dpi_RV_top_168_G_A8_P136.mzXML	533	naive	142dpi	RV_top	A8	P136	0
X534_Group1C_142dpi_LA_169_G_A9_P120.mzXML	534	naive	142dpi	LA	A9	P120	0.001804336
X534_Group1C_142dpi_LV_bottom_169_G_A9_P132.mzXML	534	naive	142dpi	LV_bottom	A9	P132	0
X534_Group1C_142dpi_LV_top_169_G_A9_P128.mzXML	534	naive	142dpi	LV_top	A9	P128	7.09E-05
X534_Group1C_142dpi_RA_169_G_A9_P124.mzXML	534	naive	142dpi	RA	A9	P124	0.001413581
X534_Group1C_142dpi_RV_bottom_169_G_A9_P140.mzXML	534	naive	142dpi	RV_bottom	A9	P140	0
X534_Group1C_142dpi_RV_top_169_G_A9_P136.mzXML	534	naive	142dpi	RV_top	A9	P136	0
X535_Group1C_142dpi_LA_170_G_A10_P120.mzXML	535	naive	142dpi	LA	A10	P120	0.001334937
X535_Group1C_142dpi_LV_bottom_170_G_A10_P132.mzXML	535	naive	142dpi	LV_bottom	A10	P132	0
X535_Group1C_142dpi_LV_top_170_G_A10_P128.mzXML	535	naive	142dpi	LV_top	A10	P128	8.90E-05
X535_Group1C_142dpi_RA_170_G_A10_P124.mzXML	535	naive	142dpi	RA	A10	P124	0.001296033
X535_Group1C_142dpi_RV_bottom_170_G_A10_P140.mzXML	535	naive	142dpi	RV_bottom	A10	P140	0
X535_Group1C_142dpi_RV_top_170_G_A10_P136.mzXML	535	naive	142dpi	RV_top	A10	P136	0
X551_Group1C_142dpi_LA_171_G_A11_P120.mzXML	551	naive	142dpi	LA	A11	P120	0.005038145
X551_Group1C_142dpi_LV_bottom_171_G_A11_P132.mzXML	551	naive	142dpi	LV_bottom	A11	P132	2.74E-05
X551_Group1C_142dpi_LV_top_171_G_A11_P128.mzXML	551	naive	142dpi	LV_top	A11	P128	0.001433668
X551_Group1C_142dpi_RA_171_G_A11_P124.mzXML	551	naive	142dpi	RA	A11	P124	0.004604176
X551_Group1C_142dpi_RV_bottom_171_G_A11_P140.mzXML	551	naive	142dpi	RV_bottom	A11	P140	0
X551_Group1C_142dpi_RV_top_171_G_A11_P136.mzXML	551	naive	142dpi	RV_top	A11	P136	0
X552_Group1C_142dpi_LA_172_G_A12_P120.mzXML	552	naive	142dpi	LA	A12	P120	0.001818173
X552_Group1C_142dpi_LV_bottom_172_G_A12_P132.mzXML	552	naive	142dpi	LV_bottom	A12	P132	0
X552_Group1C_142dpi_LV_top_172_G_A12_P128.mzXML	552	naive	142dpi	LV_top	A12	P128	6.08E-05
X552_Group1C_142dpi_RA_172_G_A12_P124.mzXML	552	naive	142dpi	RA	A12	P124	0.00260293
X552_Group1C_142dpi_RV_bottom_172_G_A12_P140.mzXML	552	naive	142dpi	RV_bottom	A12	P140	0
X552_Group1C_142dpi_RV_top_172_G_A12_P136.mzXML	552	naive	142dpi	RV_top	A12	P136	4.80E-05
X553_Group1C_142dpi_LA_173_G_B1_P120.mzXML	553	naive	142dpi	LA	B1	P120	0.002070501
X553_Group1C_142dpi_LV_bottom_173_G_B1_P132.mzXML	553	naive	142dpi	LV_bottom	B1	P132	0
X553_Group1C_142dpi_LV_top_173_G_B1_P128.mzXML	553	naive	142dpi	LV_top	B1	P128	0.000801816
X553_Group1C_142dpi_RA_173_G_B1_P124.mzXML	553	naive	142dpi	RA	B1	P124	0.001975781
X553_Group1C_142dpi_RV_bottom_173_G_B1_P140.mzXML	553	naive	142dpi	RV_bottom	B1	P140	0
X553_Group1C_142dpi_RV_top_173_G_B1_P136.mzXML	553	naive	142dpi	RV_top	B1	P136	0.0001049
X554_Group1C_142dpi_LA_174_G_B2_P120.mzXML	554	naive	142dpi	LA	B2	P120	0.000719968
X554_Group1C_142dpi_LV_bottom_174_G_B2_P132.mzXML	554	naive	142dpi	LV_bottom	B2	P132	0
X554_Group1C_142dpi_LV_top_174_G_B2_P128.mzXML	554	naive	142dpi	LV_top	B2	P128	0.0001883
X554_Group1C_142dpi_RA_174_G_B2_P124.mzXML	554	naive	142dpi	RA	B2	P124	0.001541476
X554_Group1C_142dpi_RV_bottom_174_G_B2_P140.mzXML	554	naive	142dpi	RV_bottom	B2	P140	0
X554_Group1C_142dpi_RV_top_174_G_B2_P136.mzXML	554	naive	142dpi	RV_top	B2	P136	0
X555_Group1C_142dpi_LA_175_G_B3_P120.mzXML	555	naive	142dpi	LA	B3	P120	0.005655063
X555_Group1C_142dpi_LV_bottom_175_G_B3_P132.mzXML	555	naive	142dpi	LV_bottom	B3	P132	0.0001115
X555_Group1C_142dpi_LV_top_175_G_B3_P128.mzXML	555	naive	142dpi	LV_top	B3	P128	0.000917065
X555_Group1C_142dpi_RA_175_G_B3_P124.mzXML	555	naive	142dpi	RA	B3	P124	0.005881852
X555_Group1C_142dpi_RV_bottom_175_G_B3_P140.mzXML	555	naive	142dpi	RV_bottom	B3	P140	0
X555_Group1C_142dpi_RV_top_175_G_B3_P136.mzXML	555	naive	142dpi	RV_top	B3	P136	0
X581_Group3E_142dpi_LA_176_G_B4_P120.mzXML	581	infected	142dpi	LA	B4	P120	0.001375106
X581_Group3E_142dpi_LV_bottom_176_G_B4_P132.mzXML	581	infected	142dpi	LV_bottom	B4	P132	0.000441601
X581_Group3E_142dpi_LV_top_176_G_B4_P128.mzXML	581	infected	142dpi	LV_top	B4	P128	0.001564505
X581_Group3E_142dpi_RA_176_G_B4_P124.mzXML	581	infected	142dpi	RA	B4	P124	0.005147358
X581_Group3E_142dpi_RV_bottom_176_G_B4_P140.mzXML	581	infected	142dpi	RV_bottom	B4	P140	0
X581_Group3E_142dpi_RV_top_176_G_B4_P136.mzXML	581	infected	142dpi	RV_top	B4	P136	0.000228289
X582_Group3E_142dpi_LA_177_G_B5_P120.mzXML	582	infected	142dpi	LA	B5	P120	0.001090347
X582_Group3E_142dpi_LV_bottom_177_G_B5_P132.mzXML	582	infected	142dpi	LV_bottom	B5	P132	0.000718141
X582_Group3E_142dpi_LV_top_177_G_B5_P128.mzXML	582	infected	142dpi	LV_top	B5	P128	0.001273621
X582_Group3E_142dpi_RA_177_G_B5_P124.mzXML	582	infected	142dpi	RA	B5	P124	0.006398734
X582_Group3E_142dpi_RV_bottom_177_G_B5_P140.mzXML	582	infected	142dpi	RV_bottom	B5	P140	0
X582_Group3E_142dpi_RV_top_177_G_B5_P136.mzXML	582	infected	142dpi	RV_top	B5	P136	0.000383836
X583_Group3E_142dpi_LA_178_G_B6_P120.mzXML	583	infected	142dpi	LA	B6	P120	0.002862502
X583_Group3E_142dpi_LV_bottom_178_G_B6_P132.mzXML	583	infected	142dpi	LV_bottom	B6	P132	0.000412639
X583_Group3E_142dpi_LV_top_178_G_B6_P128.mzXML	583	infected	142dpi	LV_top	B6	P128	0.004275555
X583_Group3E_142dpi_RA_178_G_B6_P124.mzXML	583	infected	142dpi	RA	B6	P124	0.004067739
X583_Group3E_142dpi_RV_bottom_178_G_B6_P140.mzXML	583	infected	142dpi	RV_bottom	B6	P140	0
X583_Group3E_142dpi_RV_top_178_G_B6_P136.mzXML	583	infected	142dpi	RV_top	B6	P136	0.000189735
X584_Group3E_142dpi_LA_179_G_B7_P120.mzXML	584	infected	142dpi	LA	B7	P120	0.004437563
X584_Group3E_142dpi_LV_bottom_179_G_B7_P132.mzXML	584	infected	142dpi	LV_bottom	B7	P132	0.00061308
X584_Group3E_142dpi_LV_top_179_G_B7_P128.mzXML	584	infected	142dpi	LV_top	B7	P128	0.001741117
X584_Group3E_142dpi_RA_179_G_B7_P124.mzXML	584	infected	142dpi	RA	B7	P124	0.007727994
X584_Group3E_142dpi_RV_bottom_179_G_B7_P140.mzXML	584	infected	142dpi	RV_bottom	B7	P140	0
X584_Group3E_142dpi_RV_top_179_G_B7_P136.mzXML	584	infected	142dpi	RV_top	B7	P136	5.80E-05
X585_Group3E_142dpi_LA_180_G_B8_P120.mzXML	585	infected	142dpi	LA	B8	P120	0.003129263
X585_Group3E_142dpi_LV_bottom_180_G_B8_P132.mzXML	585	infected	142dpi	LV_bottom	B8	P132	0.000852706
X585_Group3E_142dpi_LV_top_180_G_B8_P128.mzXML	585	infected	142dpi	LV_top	B8	P128	0.00332771
X585_Group3E_142dpi_RA_180_G_B8_P124.mzXML	585	infected	142dpi	RA	B8	P124	0.008717704
X585_Group3E_142dpi_RV_bottom_180_G_B8_P140.mzXML	585	infected	142dpi	RV_bottom	B8	P140	0
X585_Group3E_142dpi_RV_top_180_G_B8_P136.mzXML	585	infected	142dpi	RV_top	B8	P136	0
X611_Group9_142dpi_LA_181_G_B9_P120.mzXML	611	combo	142dpi	LA	B9	P120	0.011610114
X611_Group9_142dpi_LV_bottom_181_G_B9_P132.mzXML	611	combo	142dpi	LV_bottom	B9	P132	0.000222028
X611_Group9_142dpi_LV_top_181_G_B9_P128.mzXML	611	combo	142dpi	LV_top	B9	P128	0.001795282
X611_Group9_142dpi_RA_181_G_B9_P124.mzXML	611	combo	142dpi	RA	B9	P124	0.003146454
X611_Group9_142dpi_RV_bottom_181_G_B9_P140.mzXML	611	combo	142dpi	RV_bottom	B9	P140	0
X611_Group9_142dpi_RV_top_181_G_B9_P136.mzXML	611	combo	142dpi	RV_top	B9	P136	0.000523323
X612_Group9_142dpi_LA_182_G_B10_P120.mzXML	612	combo	142dpi	LA	B10	P120	0.002357211
X612_Group9_142dpi_LV_bottom_182_G_B10_P132.mzXML	612	combo	142dpi	LV_bottom	B10	P132	4.62E-05
X612_Group9_142dpi_LV_top_182_G_B10_P128.mzXML	612	combo	142dpi	LV_top	B10	P128	0.000666932
X612_Group9_142dpi_RA_182_G_B10_P124.mzXML	612	combo	142dpi	RA	B10	P124	0.005374843
X612_Group9_142dpi_RV_bottom_182_G_B10_P140.mzXML	612	combo	142dpi	RV_bottom	B10	P140	0
X612_Group9_142dpi_RV_top_182_G_B10_P136.mzXML	612	combo	142dpi	RV_top	B10	P136	0.000465131
X613_Group9_142dpi_LA_183_G_B11_P120.mzXML	613	combo	142dpi	LA	B11	P120	0.001973185
X613_Group9_142dpi_LV_bottom_183_G_B11_P132.mzXML	613	combo	142dpi	LV_bottom	B11	P132	0.000451238
X613_Group9_142dpi_LV_top_183_G_B11_P128.mzXML	613	combo	142dpi	LV_top	B11	P128	0.003324226
X613_Group9_142dpi_RA_183_G_B11_P124.mzXML	613	combo	142dpi	RA	B11	P124	0.004721533
X613_Group9_142dpi_RV_bottom_183_G_B11_P140.mzXML	613	combo	142dpi	RV_bottom	B11	P140	0
X613_Group9_142dpi_RV_top_183_G_B11_P136.mzXML	613	combo	142dpi	RV_top	B11	P136	0.000217049
X614_Group9_142dpi_LA_184_G_B12_P120.mzXML	614	combo	142dpi	LA	B12	P120	0.003930774
X614_Group9_142dpi_LV_bottom_184_G_B12_P132.mzXML	614	combo	142dpi	LV_bottom	B12	P132	0.000356286
X614_Group9_142dpi_LV_top_184_G_B12_P128.mzXML	614	combo	142dpi	LV_top	B12	P128	0.001230555
X614_Group9_142dpi_RA_184_G_B12_P124.mzXML	614	combo	142dpi	RA	B12	P124	0.00523359
X614_Group9_142dpi_RV_bottom_184_G_B12_P140.mzXML	614	combo	142dpi	RV_bottom	B12	P140	0.000203615
X614_Group9_142dpi_RV_top_184_G_B12_P136.mzXML	614	combo	142dpi	RV_top	B12	P136	0.001175458
X615_Group9_142dpi_LA_185_G_C1_P120.mzXML	615	combo	142dpi	LA	C1	P120	0.006991817
X615_Group9_142dpi_LV_bottom_185_G_C1_P132.mzXML	615	combo	142dpi	LV_bottom	C1	P132	0.000209509
X615_Group9_142dpi_LV_top_185_G_C1_P128.mzXML	615	combo	142dpi	LV_top	C1	P128	0.003122679
X615_Group9_142dpi_RA_185_G_C1_P124.mzXML	615	combo	142dpi	RA	C1	P124	0.005787677
X615_Group9_142dpi_RV_bottom_185_G_C1_P140.mzXML	615	combo	142dpi	RV_bottom	C1	P140	0
X615_Group9_142dpi_RV_top_185_G_C1_P136.mzXML	615	combo	142dpi	RV_top	C1	P136	6.88E-05
X631_Group15_142dpi_LA_191_G_C7_P120.mzXML	631	BNZ	142dpi	LA	C7	P120	0.007523776
X631_Group15_142dpi_LV_bottom_191_G_C7_P132.mzXML	631	BNZ	142dpi	LV_bottom	C7	P132	0.001048426
X631_Group15_142dpi_LV_top_191_G_C7_P128.mzXML	631	BNZ	142dpi	LV_top	C7	P128	0.000855722
X631_Group15_142dpi_RA_191_G_C7_P124.mzXML	631	BNZ	142dpi	RA	C7	P124	0.001998533
X631_Group15_142dpi_RV_bottom_191_G_C7_P140.mzXML	631	BNZ	142dpi	RV_bottom	C7	P140	0
X631_Group15_142dpi_RV_top_191_G_C7_P136.mzXML	631	BNZ	142dpi	RV_top	C7	P136	0.000653108
X632_Group15_142dpi_LA_192_G_C8_P120.mzXML	632	BNZ	142dpi	LA	C8	P120	0.001181233
X632_Group15_142dpi_LV_bottom_192_G_C8_P132.mzXML	632	BNZ	142dpi	LV_bottom	C8	P132	0.000567214
X632_Group15_142dpi_LV_top_192_G_C8_P128.mzXML	632	BNZ	142dpi	LV_top	C8	P128	0.000329622
X632_Group15_142dpi_RA_192_G_C8_P124.mzXML	632	BNZ	142dpi	RA	C8	P124	0.00543845
X632_Group15_142dpi_RV_bottom_192_G_C8_P140.mzXML	632	BNZ	142dpi	RV_bottom	C8	P140	0
X632_Group15_142dpi_RV_top_192_G_C8_P136.mzXML	632	BNZ	142dpi	RV_top	C8	P136	6.89E-05
X633_Group15_142dpi_LA_193_G_C9_P120.mzXML	633	BNZ	142dpi	LA	C9	P120	0.000631913
X633_Group15_142dpi_LV_bottom_193_G_C9_P132.mzXML	633	BNZ	142dpi	LV_bottom	C9	P132	0.000395188
X633_Group15_142dpi_LV_top_193_G_C9_P128.mzXML	633	BNZ	142dpi	LV_top	C9	P128	0.001734099
X633_Group15_142dpi_RA_193_G_C9_P124.mzXML	633	BNZ	142dpi	RA	C9	P124	0.002672164
X633_Group15_142dpi_RV_bottom_193_G_C9_P140.mzXML	633	BNZ	142dpi	RV_bottom	C9	P140	0.000390135
X633_Group15_142dpi_RV_top_193_G_C9_P136.mzXML	633	BNZ	142dpi	RV_top	C9	P136	0
X634_Group15_142dpi_LA_194_G_C10_P120.mzXML	634	BNZ	142dpi	LA	C10	P120	0.004163269
X634_Group15_142dpi_LV_bottom_194_G_C10_P132.mzXML	634	BNZ	142dpi	LV_bottom	C10	P132	0.000502377
X634_Group15_142dpi_LV_top_194_G_C10_P128.mzXML	634	BNZ	142dpi	LV_top	C10	P128	0.002007866
X634_Group15_142dpi_RA_194_G_C10_P124.mzXML	634	BNZ	142dpi	RA	C10	P124	0.001942616
X634_Group15_142dpi_RV_bottom_194_G_C10_P140.mzXML	634	BNZ	142dpi	RV_bottom	C10	P140	0
X634_Group15_142dpi_RV_top_194_G_C10_P136.mzXML	634	BNZ	142dpi	RV_top	C10	P136	0.000287006
X635_Group15_142dpi_LA_195_G_C11_P120.mzXML	635	BNZ	142dpi	LA	C11	P120	0.001293676
X635_Group15_142dpi_LV_bottom_195_G_C11_P132.mzXML	635	BNZ	142dpi	LV_bottom	C11	P132	4.57E-05
X635_Group15_142dpi_LV_top_195_G_C11_P128.mzXML	635	BNZ	142dpi	LV_top	C11	P128	0.000280083
X635_Group15_142dpi_RA_195_G_C11_P124.mzXML	635	BNZ	142dpi	RA	C11	P124	0.001305775
X635_Group15_142dpi_RV_bottom_195_G_C11_P140.mzXML	635	BNZ	142dpi	RV_bottom	C11	P140	0.000733527
X635_Group15_142dpi_RV_top_195_G_C11_P136.mzXML	635	BNZ	142dpi	RV_top	C11	P136	0.000375859
X666_Group3E_142dpi_LA_201_G_D5_P120.mzXML	666	infected	142dpi	LA	D5	P120	0.003986599
X666_Group3E_142dpi_LV_bottom_201_G_D5_P132.mzXML	666	infected	142dpi	LV_bottom	D5	P132	0.000636327
X666_Group3E_142dpi_LV_top_201_G_D5_P128.mzXML	666	infected	142dpi	LV_top	D5	P128	0.003155736
X666_Group3E_142dpi_RA_201_G_D5_P124.mzXML	666	infected	142dpi	RA	D5	P124	0.001066209
X666_Group3E_142dpi_RV_bottom_201_G_D5_P140.mzXML	666	infected	142dpi	RV_bottom	D5	P140	0
X666_Group3E_142dpi_RV_top_201_G_D5_P136.mzXML	666	infected	142dpi	RV_top	D5	P136	0.000308143
X667_Group3E_142dpi_LA_202_G_D6_P120.mzXML	667	infected	142dpi	LA	D6	P120	0.001532614
X667_Group3E_142dpi_LV_bottom_202_G_D6_P132.mzXML	667	infected	142dpi	LV_bottom	D6	P132	0.000803193
X667_Group3E_142dpi_LV_top_202_G_D6_P128.mzXML	667	infected	142dpi	LV_top	D6	P128	0.006673995
X667_Group3E_142dpi_RA_202_G_D6_P124.mzXML	667	infected	142dpi	RA	D6	P124	0.0032859
X667_Group3E_142dpi_RV_bottom_202_G_D6_P140.mzXML	667	infected	142dpi	RV_bottom	D6	P140	0
X667_Group3E_142dpi_RV_top_202_G_D6_P136.mzXML	667	infected	142dpi	RV_top	D6	P136	0.000167156
X668_Group3E_142dpi_LA_203_G_D7_P120.mzXML	668	infected	142dpi	LA	D7	P120	0.002406818
X668_Group3E_142dpi_LV_bottom_203_G_D7_P132.mzXML	668	infected	142dpi	LV_bottom	D7	P132	0.001137111
X668_Group3E_142dpi_LV_top_203_G_D7_P128.mzXML	668	infected	142dpi	LV_top	D7	P128	0.003464563
X668_Group3E_142dpi_RA_203_G_D7_P124.mzXML	668	infected	142dpi	RA	D7	P124	0.002257876
X668_Group3E_142dpi_RV_bottom_203_G_D7_P140.mzXML	668	infected	142dpi	RV_bottom	D7	P140	0
X668_Group3E_142dpi_RV_top_203_G_D7_P136.mzXML	668	infected	142dpi	RV_top	D7	P136	0.000276301
X669_Group3E_142dpi_LA_204_G_D8_P120.mzXML	669	infected	142dpi	LA	D8	P120	0.000802385
X669_Group3E_142dpi_LV_bottom_204_G_D8_P132.mzXML	669	infected	142dpi	LV_bottom	D8	P132	0.000457203
X669_Group3E_142dpi_LV_top_204_G_D8_P128.mzXML	669	infected	142dpi	LV_top	D8	P128	0.000595363
X669_Group3E_142dpi_RA_204_G_D8_P124.mzXML	669	infected	142dpi	RA	D8	P124	0.003821364
X669_Group3E_142dpi_RV_bottom_204_G_D8_P140.mzXML	669	infected	142dpi	RV_bottom	D8	P140	8.09E-05
X669_Group3E_142dpi_RV_top_204_G_D8_P136.mzXML	669	infected	142dpi	RV_top	D8	P136	0.001552789
X670_Group3E_142dpi_LA_205_G_D9_P120.mzXML	670	infected	142dpi	LA	D9	P120	0.003235769
X670_Group3E_142dpi_LV_bottom_205_G_D9_P132.mzXML	670	infected	142dpi	LV_bottom	D9	P132	0.001184399
X670_Group3E_142dpi_LV_top_205_G_D9_P128.mzXML	670	infected	142dpi	LV_top	D9	P128	0.00023748
X670_Group3E_142dpi_RA_205_G_D9_P124.mzXML	670	infected	142dpi	RA	D9	P124	0.001684721
X670_Group3E_142dpi_RV_bottom_205_G_D9_P140.mzXML	670	infected	142dpi	RV_bottom	D9	P140	0
X670_Group3E_142dpi_RV_top_205_G_D9_P136.mzXML	670	infected	142dpi	RV_top	D9	P136	0.0001333
X696_Group9_142dpi_LA_206_G_D10_P120.mzXML	696	combo	142dpi	LA	D10	P120	0.001577145
X696_Group9_142dpi_LV_bottom_206_G_D10_P132.mzXML	696	combo	142dpi	LV_bottom	D10	P132	0.000726574
X696_Group9_142dpi_LV_top_206_G_D10_P128.mzXML	696	combo	142dpi	LV_top	D10	P128	0.001844122
X696_Group9_142dpi_RA_206_G_D10_P124.mzXML	696	combo	142dpi	RA	D10	P124	0.004438706
X696_Group9_142dpi_RV_bottom_206_G_D10_P140.mzXML	696	combo	142dpi	RV_bottom	D10	P140	6.97E-05
X696_Group9_142dpi_RV_top_206_G_D10_P136.mzXML	696	combo	142dpi	RV_top	D10	P136	5.93E-05
X697_Group9_142dpi_LA_207_G_D11_P120.mzXML	697	combo	142dpi	LA	D11	P120	0.0001644
X697_Group9_142dpi_LV_bottom_207_G_D11_P132.mzXML	697	combo	142dpi	LV_bottom	D11	P132	0.000811299
X697_Group9_142dpi_LV_top_207_G_D11_P128.mzXML	697	combo	142dpi	LV_top	D11	P128	0.001542566
X697_Group9_142dpi_RA_207_G_D11_P124.mzXML	697	combo	142dpi	RA	D11	P124	0.003109728
X697_Group9_142dpi_RV_bottom_207_G_D11_P140.mzXML	697	combo	142dpi	RV_bottom	D11	P140	6.13E-05
X697_Group9_142dpi_RV_top_207_G_D11_P136.mzXML	697	combo	142dpi	RV_top	D11	P136	0.0001075
X698_Group9_142dpi_LA_208_G_D12_P120.mzXML	698	combo	142dpi	LA	D12	P120	0.004433829
X698_Group9_142dpi_LV_bottom_208_G_D12_P132.mzXML	698	combo	142dpi	LV_bottom	D12	P132	0.000636416
X698_Group9_142dpi_LV_top_208_G_D12_P128.mzXML	698	combo	142dpi	LV_top	D12	P128	0.000517916
X698_Group9_142dpi_RA_208_G_D12_P124.mzXML	698	combo	142dpi	RA	D12	P124	0.01038482
X698_Group9_142dpi_RV_bottom_208_G_D12_P140.mzXML	698	combo	142dpi	RV_bottom	D12	P140	0
X698_Group9_142dpi_RV_top_208_G_D12_P136.mzXML	698	combo	142dpi	RV_top	D12	P136	0.000160169
X699_Group9_142dpi_LA_209_G_E1_P120.mzXML	699	combo	142dpi	LA	E1	P120	0.005217251
X699_Group9_142dpi_LV_bottom_209_G_E1_P132.mzXML	699	combo	142dpi	LV_bottom	E1	P132	0.001149502
X699_Group9_142dpi_LV_top_209_G_E1_P128.mzXML	699	combo	142dpi	LV_top	E1	P128	0.003214833
X699_Group9_142dpi_RA_209_G_E1_P124.mzXML	699	combo	142dpi	RA	E1	P124	0.006142335
X699_Group9_142dpi_RV_bottom_209_G_E1_P140.mzXML	699	combo	142dpi	RV_bottom	E1	P140	0.002069406
X699_Group9_142dpi_RV_top_209_G_E1_P136.mzXML	699	combo	142dpi	RV_top	E1	P136	0.000215561
X700_Group9_142dpi_LA_210_G_E2_P120.mzXML	700	combo	142dpi	LA	E2	P120	0.001503109
X700_Group9_142dpi_LV_bottom_210_G_E2_P132.mzXML	700	combo	142dpi	LV_bottom	E2	P132	0.000253673
X700_Group9_142dpi_LV_top_210_G_E2_P128.mzXML	700	combo	142dpi	LV_top	E2	P128	0.003172825
X700_Group9_142dpi_RA_210_G_E2_P124.mzXML	700	combo	142dpi	RA	E2	P124	0.006712309
X700_Group9_142dpi_RV_bottom_210_G_E2_P140.mzXML	700	combo	142dpi	RV_bottom	E2	P140	0
X700_Group9_142dpi_RV_top_210_G_E2_P136.mzXML	700	combo	142dpi	RV_top	E2	P136	0.005205618
X716_Group15_142dpi_LA_216_G_E8_P120.mzXML	716	BNZ	142dpi	LA	E8	P120	0.001668795
X716_Group15_142dpi_LV_bottom_216_G_E8_P132.mzXML	716	BNZ	142dpi	LV_bottom	E8	P132	0.000245647
X716_Group15_142dpi_LV_top_216_G_E8_P128.mzXML	716	BNZ	142dpi	LV_top	E8	P128	0.000815293
X716_Group15_142dpi_RA_216_G_E8_P124.mzXML	716	BNZ	142dpi	RA	E8	P124	0.003094818
X716_Group15_142dpi_RV_bottom_216_G_E8_P140.mzXML	716	BNZ	142dpi	RV_bottom	E8	P140	0
X716_Group15_142dpi_RV_top_216_G_E8_P136.mzXML	716	BNZ	142dpi	RV_top	E8	P136	0.000393353
X717_Group15_142dpi_LA_217_G_E9_P120.mzXML	717	BNZ	142dpi	LA	E9	P120	0.000768751
X717_Group15_142dpi_LV_bottom_217_G_E9_P132.mzXML	717	BNZ	142dpi	LV_bottom	E9	P132	0.000185003
X717_Group15_142dpi_LV_top_217_G_E9_P128.mzXML	717	BNZ	142dpi	LV_top	E9	P128	6.22E-05
X717_Group15_142dpi_RA_217_G_E9_P124.mzXML	717	BNZ	142dpi	RA	E9	P124	0.001329478
X717_Group15_142dpi_RV_bottom_217_G_E9_P140.mzXML	717	BNZ	142dpi	RV_bottom	E9	P140	0
X717_Group15_142dpi_RV_top_217_G_E9_P136.mzXML	717	BNZ	142dpi	RV_top	E9	P136	0
X718_Group15_142dpi_LA_218_G_E10_P120.mzXML	718	BNZ	142dpi	LA	E10	P120	0.001555548
X718_Group15_142dpi_LV_bottom_218_G_E10_P132.mzXML	718	BNZ	142dpi	LV_bottom	E10	P132	0.000546013
X718_Group15_142dpi_LV_top_218_G_E10_P128.mzXML	718	BNZ	142dpi	LV_top	E10	P128	4.89E-05
X718_Group15_142dpi_RA_218_G_E10_P124.mzXML	718	BNZ	142dpi	RA	E10	P124	0.00419602
X718_Group15_142dpi_RV_bottom_218_G_E10_P140.mzXML	718	BNZ	142dpi	RV_bottom	E10	P140	5.31E-05
X718_Group15_142dpi_RV_top_218_G_E10_P136.mzXML	718	BNZ	142dpi	RV_top	E10	P136	0
X719_Group15_142dpi_LA_219_G_E11_P120.mzXML	719	BNZ	142dpi	LA	E11	P120	0.001295085
X719_Group15_142dpi_LV_bottom_219_G_E11_P132.mzXML	719	BNZ	142dpi	LV_bottom	E11	P132	0.000114328
X719_Group15_142dpi_LV_top_219_G_E11_P128.mzXML	719	BNZ	142dpi	LV_top	E11	P128	0.000333439
X719_Group15_142dpi_RA_219_G_E11_P124.mzXML	719	BNZ	142dpi	RA	E11	P124	0.000988187
X719_Group15_142dpi_RV_bottom_219_G_E11_P140.mzXML	719	BNZ	142dpi	RV_bottom	E11	P140	5.55E-05
X719_Group15_142dpi_RV_top_219_G_E11_P136.mzXML	719	BNZ	142dpi	RV_top	E11	P136	0
X720_Group15_142dpi_LA_220_G_E12_P120.mzXML	720	BNZ	142dpi	LA	E12	P120	0.0001784
X720_Group15_142dpi_LV_bottom_220_G_E12_P132.mzXML	720	BNZ	142dpi	LV_bottom	E12	P132	0.0001055
X720_Group15_142dpi_LV_top_220_G_E12_P128.mzXML	720	BNZ	142dpi	LV_top	E12	P128	0.000426908
X720_Group15_142dpi_RA_220_G_E12_P124.mzXML	720	BNZ	142dpi	RA	E12	P124	0.001316158
X720_Group15_142dpi_RV_bottom_220_G_E12_P140.mzXML	720	BNZ	142dpi	RV_bottom	E12	P140	6.02E-05
X720_Group15_142dpi_RV_top_220_G_E12_P136.mzXML	720	BNZ	142dpi	RV_top	E12	P136	0.000167597
X751_Group3E_142dpi_LA_226_G_F6_P120.mzXML	751	infected	142dpi	LA	F6	P120	0.002701864
X751_Group3E_142dpi_LV_bottom_226_G_F6_P132.mzXML	751	infected	142dpi	LV_bottom	F6	P132	0.000695979
X751_Group3E_142dpi_LV_top_226_G_F6_P128.mzXML	751	infected	142dpi	LV_top	F6	P128	0.000800256
X751_Group3E_142dpi_RA_226_G_F6_P124.mzXML	751	infected	142dpi	RA	F6	P124	0.005657812
X751_Group3E_142dpi_RV_bottom_226_G_F6_P140.mzXML	751	infected	142dpi	RV_bottom	F6	P140	6.24E-05
X751_Group3E_142dpi_RV_top_226_G_F6_P136.mzXML	751	infected	142dpi	RV_top	F6	P136	0.001202458
X752_Group3E_142dpi_LA_227_G_F7_P120.mzXML	752	infected	142dpi	LA	F7	P120	0.002079755
X752_Group3E_142dpi_LV_bottom_227_G_F7_P132.mzXML	752	infected	142dpi	LV_bottom	F7	P132	0.000242945
X752_Group3E_142dpi_LV_top_227_G_F7_P128.mzXML	752	infected	142dpi	LV_top	F7	P128	0.001139321
X752_Group3E_142dpi_RA_227_G_F7_P124.mzXML	752	infected	142dpi	RA	F7	P124	0.003647437
X752_Group3E_142dpi_RV_bottom_227_G_F7_P140.mzXML	752	infected	142dpi	RV_bottom	F7	P140	0
X752_Group3E_142dpi_RV_top_227_G_F7_P136.mzXML	752	infected	142dpi	RV_top	F7	P136	0.000576867
X753_Group3E_142dpi_LA_228_G_F8_P120.mzXML	753	infected	142dpi	LA	F8	P120	0.000738733
X753_Group3E_142dpi_LV_bottom_228_G_F8_P132.mzXML	753	infected	142dpi	LV_bottom	F8	P132	0.000191507
X753_Group3E_142dpi_LV_top_228_G_F8_P128.mzXML	753	infected	142dpi	LV_top	F8	P128	0.00057766
X753_Group3E_142dpi_RA_228_G_F8_P124.mzXML	753	infected	142dpi	RA	F8	P124	0.003431166
X753_Group3E_142dpi_RV_bottom_228_G_F8_P140.mzXML	753	infected	142dpi	RV_bottom	F8	P140	0.000176
X753_Group3E_142dpi_RV_top_228_G_F8_P136.mzXML	753	infected	142dpi	RV_top	F8	P136	0.000705598
X754_Group3E_142dpi_LA_229_G_F9_P120.mzXML	754	infected	142dpi	LA	F9	P120	0.00039849
X754_Group3E_142dpi_LV_bottom_229_G_F9_P132.mzXML	754	infected	142dpi	LV_bottom	F9	P132	0
X754_Group3E_142dpi_LV_top_229_G_F9_P128.mzXML	754	infected	142dpi	LV_top	F9	P128	0.000589652
X754_Group3E_142dpi_RA_229_G_F9_P124.mzXML	754	infected	142dpi	RA	F9	P124	0.000936574
X754_Group3E_142dpi_RV_bottom_229_G_F9_P140.mzXML	754	infected	142dpi	RV_bottom	F9	P140	0.0001349
X754_Group3E_142dpi_RV_top_229_G_F9_P136.mzXML	754	infected	142dpi	RV_top	F9	P136	4.27E-05
X755_Group3E_142dpi_LA_230_G_F10_P120.mzXML	755	infected	142dpi	LA	F10	P120	0.001300849
X755_Group3E_142dpi_LV_bottom_230_G_F10_P132.mzXML	755	infected	142dpi	LV_bottom	F10	P132	0
X755_Group3E_142dpi_LV_top_230_G_F10_P128.mzXML	755	infected	142dpi	LV_top	F10	P128	0.00107016
X755_Group3E_142dpi_RA_230_G_F10_P124.mzXML	755	infected	142dpi	RA	F10	P124	0.002393614
X755_Group3E_142dpi_RV_bottom_230_G_F10_P140.mzXML	755	infected	142dpi	RV_bottom	F10	P140	0.003446841
X755_Group3E_142dpi_RV_top_230_G_F10_P136.mzXML	755	infected	142dpi	RV_top	F10	P136	0.000333156
X781_Group9_142dpi_LA_231_G_F11_P120.mzXML	781	combo	142dpi	LA	F11	P120	0.002814208
X781_Group9_142dpi_LV_bottom_231_G_F11_P132.mzXML	781	combo	142dpi	LV_bottom	F11	P132	8.05E-05
X781_Group9_142dpi_LV_top_231_G_F11_P128.mzXML	781	combo	142dpi	LV_top	F11	P128	0.000266871
X781_Group9_142dpi_RA_231_G_F11_P124.mzXML	781	combo	142dpi	RA	F11	P124	0.004063653
X781_Group9_142dpi_RV_bottom_231_G_F11_P140.mzXML	781	combo	142dpi	RV_bottom	F11	P140	0
X781_Group9_142dpi_RV_top_231_G_F11_P136.mzXML	781	combo	142dpi	RV_top	F11	P136	0.000574648
X782_Group9_142dpi_LA_232_G_F12_P120.mzXML	782	combo	142dpi	LA	F12	P120	0.004115445
X782_Group9_142dpi_LV_bottom_232_G_F12_P132.mzXML	782	combo	142dpi	LV_bottom	F12	P132	0.000930857
X782_Group9_142dpi_LV_top_232_G_F12_P128.mzXML	782	combo	142dpi	LV_top	F12	P128	0.001598721
X782_Group9_142dpi_RA_232_G_F12_P124.mzXML	782	combo	142dpi	RA	F12	P124	0.005303991
X782_Group9_142dpi_RV_bottom_232_G_F12_P140.mzXML	782	combo	142dpi	RV_bottom	F12	P140	0.002830634
X782_Group9_142dpi_RV_top_232_G_F12_P136.mzXML	782	combo	142dpi	RV_top	F12	P136	6.43E-05
X783_Group9_142dpi_LA_233_G_G1_P120.mzXML	783	combo	142dpi	LA	G1	P120	0.001358827
X783_Group9_142dpi_LV_bottom_233_G_G1_P132.mzXML	783	combo	142dpi	LV_bottom	G1	P132	0.00043498
X783_Group9_142dpi_LV_top_233_G_G1_P128.mzXML	783	combo	142dpi	LV_top	G1	P128	0.001832101
X783_Group9_142dpi_RA_233_G_G1_P124.mzXML	783	combo	142dpi	RA	G1	P124	0.00158916
X783_Group9_142dpi_RV_bottom_233_G_G1_P140.mzXML	783	combo	142dpi	RV_bottom	G1	P140	0
X783_Group9_142dpi_RV_top_233_G_G1_P136.mzXML	783	combo	142dpi	RV_top	G1	P136	0.0001055
X784_Group9_142dpi_LA_234_G_G2_P120.mzXML	784	combo	142dpi	LA	G2	P120	0.000960926
X784_Group9_142dpi_LV_bottom_234_G_G2_P132.mzXML	784	combo	142dpi	LV_bottom	G2	P132	0.000337471
X784_Group9_142dpi_LV_top_234_G_G2_P128.mzXML	784	combo	142dpi	LV_top	G2	P128	0.001089731
X784_Group9_142dpi_RA_234_G_G2_P124.mzXML	784	combo	142dpi	RA	G2	P124	0.002675411
X784_Group9_142dpi_RV_bottom_234_G_G2_P140.mzXML	784	combo	142dpi	RV_bottom	G2	P140	0
X784_Group9_142dpi_RV_top_234_G_G2_P136.mzXML	784	combo	142dpi	RV_top	G2	P136	0.000364345
X785_Group9_142dpi_LA_235_G_G3_P120.mzXML	785	combo	142dpi	LA	G3	P120	0.002823466
X785_Group9_142dpi_LV_bottom_235_G_G3_P132.mzXML	785	combo	142dpi	LV_bottom	G3	P132	0.000398411
X785_Group9_142dpi_LV_top_235_G_G3_P128.mzXML	785	combo	142dpi	LV_top	G3	P128	0.002162578
X785_Group9_142dpi_RA_235_G_G3_P124.mzXML	785	combo	142dpi	RA	G3	P124	0.001414955
X785_Group9_142dpi_RV_bottom_235_G_G3_P140.mzXML	785	combo	142dpi	RV_bottom	G3	P140	9.01E-05
X785_Group9_142dpi_RV_top_235_G_G3_P136.mzXML	785	combo	142dpi	RV_top	G3	P136	0.000519554
X801_Group15_142dpi_LA_241_G_G9_P120.mzXML	801	BNZ	142dpi	LA	G9	P120	0.002717918
X801_Group15_142dpi_LV_bottom_241_G_G9_P132.mzXML	801	BNZ	142dpi	LV_bottom	G9	P132	0.00010731
X801_Group15_142dpi_LV_top_241_G_G9_P128.mzXML	801	BNZ	142dpi	LV_top	G9	P128	0.0001236
X801_Group15_142dpi_RA_241_G_G9_P124.mzXML	801	BNZ	142dpi	RA	G9	P124	0.004513954
X801_Group15_142dpi_RV_bottom_241_G_G9_P140.mzXML	801	BNZ	142dpi	RV_bottom	G9	P140	0
X801_Group15_142dpi_RV_top_241_G_G9_P136.mzXML	801	BNZ	142dpi	RV_top	G9	P136	0
X802_Group15_142dpi_LA_242_G_G10_P120.mzXML	802	BNZ	142dpi	LA	G10	P120	0.011441982
X802_Group15_142dpi_LV_bottom_242_G_G10_P132.mzXML	802	BNZ	142dpi	LV_bottom	G10	P132	3.68E-05
X802_Group15_142dpi_LV_top_242_G_G10_P128.mzXML	802	BNZ	142dpi	LV_top	G10	P128	0.000443898
X802_Group15_142dpi_RA_242_G_G10_P124.mzXML	802	BNZ	142dpi	RA	G10	P124	0.001446315
X802_Group15_142dpi_RV_bottom_242_G_G10_P140.mzXML	802	BNZ	142dpi	RV_bottom	G10	P140	6.79E-05
X802_Group15_142dpi_RV_top_242_G_G10_P136.mzXML	802	BNZ	142dpi	RV_top	G10	P136	8.66E-05
X803_Group15_142dpi_LA_243_G_G11_P120.mzXML	803	BNZ	142dpi	LA	G11	P120	0.001955901
X803_Group15_142dpi_LV_bottom_243_G_G11_P132.mzXML	803	BNZ	142dpi	LV_bottom	G11	P132	5.12E-05
X803_Group15_142dpi_LV_top_243_G_G11_P128.mzXML	803	BNZ	142dpi	LV_top	G11	P128	0.000486743
X803_Group15_142dpi_RA_243_G_G11_P124.mzXML	803	BNZ	142dpi	RA	G11	P124	0.001458816
X803_Group15_142dpi_RV_bottom_243_G_G11_P140.mzXML	803	BNZ	142dpi	RV_bottom	G11	P140	0.000332044
X803_Group15_142dpi_RV_top_243_G_G11_P136.mzXML	803	BNZ	142dpi	RV_top	G11	P136	0.000223127
X804_Group15_142dpi_LA_244_G_G12_P120.mzXML	804	BNZ	142dpi	LA	G12	P120	0.00039539
X804_Group15_142dpi_LV_bottom_244_G_G12_P132.mzXML	804	BNZ	142dpi	LV_bottom	G12	P132	0.000149423
X804_Group15_142dpi_LV_top_244_G_G12_P128.mzXML	804	BNZ	142dpi	LV_top	G12	P128	0.000282587
X804_Group15_142dpi_RA_244_G_G12_P124.mzXML	804	BNZ	142dpi	RA	G12	P124	0.002415577
X804_Group15_142dpi_RV_bottom_244_G_G12_P140.mzXML	804	BNZ	142dpi	RV_bottom	G12	P140	0
X804_Group15_142dpi_RV_top_244_G_G12_P136.mzXML	804	BNZ	142dpi	RV_top	G12	P136	0.000480735
X805_Group15_142dpi_LA_245_G_H1_P120.mzXML	805	BNZ	142dpi	LA	H1	P120	0.000607254
X805_Group15_142dpi_LV_bottom_245_G_H1_P132.mzXML	805	BNZ	142dpi	LV_bottom	H1	P132	0.0001363
X805_Group15_142dpi_LV_top_245_G_H1_P128.mzXML	805	BNZ	142dpi	LV_top	H1	P128	0.001412917
X805_Group15_142dpi_RA_245_G_H1_P124.mzXML	805	BNZ	142dpi	RA	H1	P124	0.000984478
X805_Group15_142dpi_RV_bottom_245_G_H1_P140.mzXML	805	BNZ	142dpi	RV_bottom	H1	P140	0.000142
X805_Group15_142dpi_RV_top_245_G_H1_P136.mzXML	805	BNZ	142dpi	RV_top	H1	P136	0.000168202
