# Supplementary material for: Localized cardiac small molecule trajectories and persistent chemical sequelae in experimental Chagas disease
Source: Nat Commun. 2023 Oct 25;14:6769. doi: 10.1038/s41467-023-42247-w (PMC10600178; doi:10.1038/s41467-023-42247-w)
Supplement: Supplementary file 8 — Source data [file 41467_2023_42247_MOESM8_ESM.zip › source-data/Supplementary_Figure_8/Supplementary_Figure_8.csv]

LA_name	LA_Distance	RA_name	RA_Distance	LVT_name	LVT_Distance	LVB_name	LVB_Distance	RVT_name	RVT_Distance	RVB_name	RVB_Distance
naive_VS_infected_142DPI	0.248661069	naive_VS_infected_142DPI	0.585591825	naive_VS_infected_142DPI	0.477626966	naive_VS_infected_142DPI	0.36031034	naive_VS_infected_142DPI	0.357064645	naive_VS_infected_142DPI	0.36854607
naive_VS_infected_142DPI	0.347995684	naive_VS_infected_142DPI	0.566900842	naive_VS_infected_142DPI	0.530848191	naive_VS_infected_142DPI	0.443700325	naive_VS_infected_142DPI	0.315479292	naive_VS_infected_142DPI	0.2851942
naive_VS_infected_142DPI	0.439766357	naive_VS_infected_142DPI	0.566732053	naive_VS_infected_142DPI	0.403302241	naive_VS_infected_142DPI	0.22835728	naive_VS_infected_142DPI	0.253871667	naive_VS_infected_142DPI	0.430974712
naive_VS_infected_142DPI	0.270802247	naive_VS_infected_142DPI	0.333060958	naive_VS_infected_142DPI	0.534507009	naive_VS_infected_142DPI	0.235621111	naive_VS_infected_142DPI	0.337939546	naive_VS_infected_142DPI	0.313661319
naive_VS_infected_142DPI	0.251745977	naive_VS_infected_142DPI	0.590077341	naive_VS_infected_142DPI	0.372779592	naive_VS_infected_142DPI	0.241875124	naive_VS_infected_142DPI	0.324587337	naive_VS_infected_142DPI	0.348344794
naive_VS_infected_142DPI	0.347970493	naive_VS_infected_142DPI	0.336798979	naive_VS_infected_142DPI	0.3452492	naive_VS_infected_142DPI	0.235087267	naive_VS_infected_142DPI	0.256708257	naive_VS_infected_142DPI	0.266415137
naive_VS_infected_142DPI	0.317795537	naive_VS_infected_142DPI	0.427009524	naive_VS_infected_142DPI	0.431167554	naive_VS_infected_142DPI	0.284613776	naive_VS_infected_142DPI	0.231290615	naive_VS_infected_142DPI	0.356952587
naive_VS_infected_142DPI	0.489847706	naive_VS_infected_142DPI	0.498532644	naive_VS_infected_142DPI	0.41531252	naive_VS_infected_142DPI	0.241567614	naive_VS_infected_142DPI	0.235846159	naive_VS_infected_142DPI	0.319140968
naive_VS_infected_142DPI	0.307876763	naive_VS_infected_142DPI	0.568565795	naive_VS_infected_142DPI	0.46930424	naive_VS_infected_142DPI	0.320634214	naive_VS_infected_142DPI	0.256789548	naive_VS_infected_142DPI	0.226042859
naive_VS_infected_142DPI	0.572332042	naive_VS_infected_142DPI	0.541305773	naive_VS_infected_142DPI	0.532819855	naive_VS_infected_142DPI	0.413051432	naive_VS_infected_142DPI	0.222849265	naive_VS_infected_142DPI	0.402277773
naive_VS_infected_142DPI	0.483723848	naive_VS_infected_142DPI	0.530864649	naive_VS_infected_142DPI	0.441395042	naive_VS_infected_142DPI	0.268627637	naive_VS_infected_142DPI	0.307897098	naive_VS_infected_142DPI	0.353025292
naive_VS_infected_142DPI	0.445442369	naive_VS_infected_142DPI	0.586847219	naive_VS_infected_142DPI	0.520453535	naive_VS_infected_142DPI	0.343976897	naive_VS_infected_142DPI	0.356928275	naive_VS_infected_142DPI	0.333835764
naive_VS_infected_142DPI	0.219536656	naive_VS_infected_142DPI	0.537573604	naive_VS_infected_142DPI	0.610039296	naive_VS_infected_142DPI	0.292645013	naive_VS_infected_142DPI	0.330199969	naive_VS_infected_142DPI	0.414980973
naive_VS_infected_142DPI	0.584330828	naive_VS_infected_142DPI	0.568322625	naive_VS_infected_142DPI	0.368312075	naive_VS_infected_142DPI	0.279020758	naive_VS_infected_142DPI	0.295406223	naive_VS_infected_142DPI	0.196797496
naive_VS_infected_142DPI	0.270746948	naive_VS_infected_142DPI	0.567192158	naive_VS_infected_142DPI	0.382708922	naive_VS_infected_142DPI	0.339430393	naive_VS_infected_142DPI	0.206024485	naive_VS_infected_142DPI	0.33799903
naive_VS_infected_142DPI	0.436105591	naive_VS_infected_142DPI	0.753759705	naive_VS_infected_142DPI	0.365204144	naive_VS_infected_142DPI	0.37878543	naive_VS_infected_142DPI	0.375675558	naive_VS_infected_142DPI	0.386297923
naive_VS_infected_142DPI	0.422432192	naive_VS_infected_142DPI	0.677152587	naive_VS_infected_142DPI	0.363682351	naive_VS_infected_142DPI	0.44978377	naive_VS_infected_142DPI	0.319682584	naive_VS_infected_142DPI	0.450688813
naive_VS_infected_142DPI	0.463916098	naive_VS_infected_142DPI	0.672650742	naive_VS_infected_142DPI	0.465999185	naive_VS_infected_142DPI	0.263992465	naive_VS_infected_142DPI	0.321445415	naive_VS_infected_142DPI	0.341118256
naive_VS_infected_142DPI	0.372139085	naive_VS_infected_142DPI	0.514723531	naive_VS_infected_142DPI	0.453732824	naive_VS_infected_142DPI	0.285620567	naive_VS_infected_142DPI	0.277071667	naive_VS_infected_142DPI	0.28388325
naive_VS_infected_142DPI	0.365079096	naive_VS_infected_142DPI	0.745378249	naive_VS_infected_142DPI	0.45868616	naive_VS_infected_142DPI	0.242474199	naive_VS_infected_142DPI	0.312792738	naive_VS_infected_142DPI	0.400536736
naive_VS_infected_142DPI	0.453557279	naive_VS_infected_142DPI	0.322634698	naive_VS_infected_142DPI	0.355008514	naive_VS_infected_142DPI	0.217111036	naive_VS_infected_142DPI	0.272479514	naive_VS_infected_142DPI	0.345613045
naive_VS_infected_142DPI	0.415308623	naive_VS_infected_142DPI	0.531346782	naive_VS_infected_142DPI	0.38254382	naive_VS_infected_142DPI	0.315531588	naive_VS_infected_142DPI	0.213052477	naive_VS_infected_142DPI	0.255352612
naive_VS_infected_142DPI	0.507965589	naive_VS_infected_142DPI	0.628458606	naive_VS_infected_142DPI	0.379443201	naive_VS_infected_142DPI	0.234712237	naive_VS_infected_142DPI	0.25854971	naive_VS_infected_142DPI	0.353844778
naive_VS_infected_142DPI	0.363907153	naive_VS_infected_142DPI	0.616153725	naive_VS_infected_142DPI	0.425021137	naive_VS_infected_142DPI	0.330570979	naive_VS_infected_142DPI	0.279763259	naive_VS_infected_142DPI	0.320683941
naive_VS_infected_142DPI	0.545601759	naive_VS_infected_142DPI	0.715391366	naive_VS_infected_142DPI	0.483696896	naive_VS_infected_142DPI	0.413206107	naive_VS_infected_142DPI	0.257515028	naive_VS_infected_142DPI	0.437464861
naive_VS_infected_142DPI	0.502579315	naive_VS_infected_142DPI	0.478691258	naive_VS_infected_142DPI	0.355625249	naive_VS_infected_142DPI	0.24877715	naive_VS_infected_142DPI	0.342182545	naive_VS_infected_142DPI	0.484166322
naive_VS_infected_142DPI	0.507407609	naive_VS_infected_142DPI	0.746168334	naive_VS_infected_142DPI	0.401473866	naive_VS_infected_142DPI	0.333112175	naive_VS_infected_142DPI	0.387099169	naive_VS_infected_142DPI	0.470934786
naive_VS_infected_142DPI	0.44186243	naive_VS_infected_142DPI	0.514052315	naive_VS_infected_142DPI	0.679386881	naive_VS_infected_142DPI	0.329762244	naive_VS_infected_142DPI	0.320560905	naive_VS_infected_142DPI	0.351004127
naive_VS_infected_142DPI	0.632416595	naive_VS_infected_142DPI	0.697624603	naive_VS_infected_142DPI	0.369175817	naive_VS_infected_142DPI	0.27113047	naive_VS_infected_142DPI	0.301136983	naive_VS_infected_142DPI	0.362661129
naive_VS_infected_142DPI	0.403900261	naive_VS_infected_142DPI	0.698688966	naive_VS_infected_142DPI	0.419933056	naive_VS_infected_142DPI	0.304767188	naive_VS_infected_142DPI	0.237616708	naive_VS_infected_142DPI	0.328812953
naive_VS_infected_142DPI	0.26229448	naive_VS_infected_142DPI	0.643781051	naive_VS_infected_142DPI	0.356190082	naive_VS_infected_142DPI	0.426871361	naive_VS_infected_142DPI	0.520785995	naive_VS_infected_142DPI	0.498352491
naive_VS_infected_142DPI	0.289388374	naive_VS_infected_142DPI	0.716517129	naive_VS_infected_142DPI	0.394167214	naive_VS_infected_142DPI	0.516545635	naive_VS_infected_142DPI	0.425124867	naive_VS_infected_142DPI	0.527619514
naive_VS_infected_142DPI	0.356405419	naive_VS_infected_142DPI	0.747313764	naive_VS_infected_142DPI	0.379794136	naive_VS_infected_142DPI	0.323761765	naive_VS_infected_142DPI	0.43836693	naive_VS_infected_142DPI	0.375375789
naive_VS_infected_142DPI	0.261894491	naive_VS_infected_142DPI	0.454118202	naive_VS_infected_142DPI	0.454838853	naive_VS_infected_142DPI	0.405677793	naive_VS_infected_142DPI	0.349735101	naive_VS_infected_142DPI	0.399065265
naive_VS_infected_142DPI	0.254844523	naive_VS_infected_142DPI	0.672495433	naive_VS_infected_142DPI	0.354275264	naive_VS_infected_142DPI	0.382073166	naive_VS_infected_142DPI	0.392246243	naive_VS_infected_142DPI	0.415370596
naive_VS_infected_142DPI	0.264761202	naive_VS_infected_142DPI	0.301460925	naive_VS_infected_142DPI	0.35805742	naive_VS_infected_142DPI	0.352023729	naive_VS_infected_142DPI	0.462032635	naive_VS_infected_142DPI	0.360062866
naive_VS_infected_142DPI	0.300865732	naive_VS_infected_142DPI	0.320823441	naive_VS_infected_142DPI	0.489565275	naive_VS_infected_142DPI	0.404814786	naive_VS_infected_142DPI	0.462281949	naive_VS_infected_142DPI	0.279611678
naive_VS_infected_142DPI	0.373667714	naive_VS_infected_142DPI	0.607842586	naive_VS_infected_142DPI	0.369136847	naive_VS_infected_142DPI	0.342887791	naive_VS_infected_142DPI	0.460051035	naive_VS_infected_142DPI	0.392413888
naive_VS_infected_142DPI	0.272898648	naive_VS_infected_142DPI	0.464459122	naive_VS_infected_142DPI	0.511768729	naive_VS_infected_142DPI	0.397237744	naive_VS_infected_142DPI	0.350462967	naive_VS_infected_142DPI	0.422560358
naive_VS_infected_142DPI	0.484608223	naive_VS_infected_142DPI	0.589730159	naive_VS_infected_142DPI	0.502205477	naive_VS_infected_142DPI	0.386218456	naive_VS_infected_142DPI	0.378684359	naive_VS_infected_142DPI	0.421682396
naive_VS_infected_142DPI	0.46433081	naive_VS_infected_142DPI	0.500994698	naive_VS_infected_142DPI	0.384650762	naive_VS_infected_142DPI	0.381824539	naive_VS_infected_142DPI	0.499019559	naive_VS_infected_142DPI	0.496398564
naive_VS_infected_142DPI	0.382522591	naive_VS_infected_142DPI	0.657688088	naive_VS_infected_142DPI	0.435471061	naive_VS_infected_142DPI	0.341142404	naive_VS_infected_142DPI	0.51737341	naive_VS_infected_142DPI	0.515799963
naive_VS_infected_142DPI	0.277271617	naive_VS_infected_142DPI	0.430516846	naive_VS_infected_142DPI	0.620075781	naive_VS_infected_142DPI	0.377285608	naive_VS_infected_142DPI	0.442645201	naive_VS_infected_142DPI	0.370772525
naive_VS_infected_142DPI	0.585482079	naive_VS_infected_142DPI	0.718628379	naive_VS_infected_142DPI	0.35591924	naive_VS_infected_142DPI	0.412144606	naive_VS_infected_142DPI	0.426478666	naive_VS_infected_142DPI	0.436601107
naive_VS_infected_142DPI	0.235134781	naive_VS_infected_142DPI	0.688058643	naive_VS_infected_142DPI	0.374163553	naive_VS_infected_142DPI	0.279704814	naive_VS_infected_142DPI	0.443011559	naive_VS_infected_142DPI	0.418232079
naive_VS_infected_142DPI	0.503508376	naive_VS_infected_142DPI	0.502468288	naive_VS_infected_142DPI	0.497121493	naive_VS_infected_142DPI	0.389324706	naive_VS_infected_142DPI	0.422798529	naive_VS_infected_142DPI	0.413307436
naive_VS_infected_142DPI	0.415883061	naive_VS_infected_142DPI	0.417213085	naive_VS_infected_142DPI	0.568652026	naive_VS_infected_142DPI	0.471381573	naive_VS_infected_142DPI	0.347981728	naive_VS_infected_142DPI	0.284446414
naive_VS_infected_142DPI	0.476076258	naive_VS_infected_142DPI	0.339197268	naive_VS_infected_142DPI	0.552846809	naive_VS_infected_142DPI	0.266158659	naive_VS_infected_142DPI	0.325448473	naive_VS_infected_142DPI	0.405731296
naive_VS_infected_142DPI	0.422960755	naive_VS_infected_142DPI	0.459709036	naive_VS_infected_142DPI	0.556825691	naive_VS_infected_142DPI	0.269378278	naive_VS_infected_142DPI	0.331327876	naive_VS_infected_142DPI	0.292594605
naive_VS_infected_142DPI	0.455370027	naive_VS_infected_142DPI	0.305116663	naive_VS_infected_142DPI	0.58839957	naive_VS_infected_142DPI	0.221077852	naive_VS_infected_142DPI	0.395366044	naive_VS_infected_142DPI	0.288684454
naive_VS_infected_142DPI	0.465732446	naive_VS_infected_142DPI	0.638498068	naive_VS_infected_142DPI	0.740052045	naive_VS_infected_142DPI	0.212439996	naive_VS_infected_142DPI	0.193477561	naive_VS_infected_142DPI	0.23315312
naive_VS_infected_142DPI	0.460645701	naive_VS_infected_142DPI	0.536606179	naive_VS_infected_142DPI	0.743134741	naive_VS_infected_142DPI	0.257287579	naive_VS_infected_142DPI	0.224648942	naive_VS_infected_142DPI	0.273609873
naive_VS_infected_142DPI	0.482485013	naive_VS_infected_142DPI	0.388932705	naive_VS_infected_142DPI	0.522662491	naive_VS_infected_142DPI	0.27630958	naive_VS_infected_142DPI	0.264642331	naive_VS_infected_142DPI	0.254128911
naive_VS_infected_142DPI	0.414124631	naive_VS_infected_142DPI	0.586639092	naive_VS_infected_142DPI	0.725560746	naive_VS_infected_142DPI	0.246455803	naive_VS_infected_142DPI	0.311317445	naive_VS_infected_142DPI	0.178925744
naive_VS_infected_142DPI	0.325824546	naive_VS_infected_142DPI	0.440988551	naive_VS_infected_142DPI	0.583026591	naive_VS_infected_142DPI	0.360359717	naive_VS_infected_142DPI	0.323781246	naive_VS_infected_142DPI	0.330852257
naive_VS_infected_142DPI	0.233364777	naive_VS_infected_142DPI	0.524672047	naive_VS_infected_142DPI	0.575411923	naive_VS_infected_142DPI	0.262543354	naive_VS_infected_142DPI	0.306920432	naive_VS_infected_142DPI	0.315941004
naive_VS_infected_142DPI	0.258795057	naive_VS_infected_142DPI	0.422474069	naive_VS_infected_142DPI	0.677199644	naive_VS_infected_142DPI	0.390171519	naive_VS_infected_142DPI	0.466189129	naive_VS_infected_142DPI	0.272203491
naive_VS_infected_142DPI	0.499011687	naive_VS_infected_142DPI	0.600728596	naive_VS_infected_142DPI	0.424721077	naive_VS_infected_142DPI	0.37922789	naive_VS_infected_142DPI	0.41031546	naive_VS_infected_142DPI	0.408608736
naive_VS_infected_142DPI	0.389366154	naive_VS_infected_142DPI	0.270538974	naive_VS_infected_142DPI	0.65194294	naive_VS_infected_142DPI	0.219239019	naive_VS_infected_142DPI	0.344300804	naive_VS_infected_142DPI	0.227310499
naive_VS_infected_142DPI	0.496790801	naive_VS_infected_142DPI	0.365794223	naive_VS_infected_142DPI	0.547188931	naive_VS_infected_142DPI	0.351307777	naive_VS_infected_142DPI	0.285962453	naive_VS_infected_142DPI	0.292091992
naive_VS_infected_142DPI	0.331957796	naive_VS_infected_142DPI	0.712304844	naive_VS_infected_142DPI	0.359506681	naive_VS_infected_142DPI	0.327488454	naive_VS_infected_142DPI	0.446507704	naive_VS_infected_142DPI	0.45907667
naive_VS_infected_142DPI	0.268832919	naive_VS_infected_142DPI	0.659596536	naive_VS_infected_142DPI	0.410044089	naive_VS_infected_142DPI	0.459918515	naive_VS_infected_142DPI	0.342904043	naive_VS_infected_142DPI	0.436816026
naive_VS_infected_142DPI	0.251872809	naive_VS_infected_142DPI	0.68081025	naive_VS_infected_142DPI	0.374720578	naive_VS_infected_142DPI	0.254936125	naive_VS_infected_142DPI	0.420142408	naive_VS_infected_142DPI	0.306748549
naive_VS_infected_142DPI	0.272304651	naive_VS_infected_142DPI	0.44959711	naive_VS_infected_142DPI	0.433031505	naive_VS_infected_142DPI	0.233355028	naive_VS_infected_142DPI	0.308193007	naive_VS_infected_142DPI	0.366305514
naive_VS_infected_142DPI	0.2899982	naive_VS_infected_142DPI	0.700501144	naive_VS_infected_142DPI	0.403686095	naive_VS_infected_142DPI	0.196217139	naive_VS_infected_142DPI	0.405875916	naive_VS_infected_142DPI	0.369135241
naive_VS_infected_142DPI	0.259207441	naive_VS_infected_142DPI	0.295529221	naive_VS_infected_142DPI	0.49952437	naive_VS_infected_142DPI	0.193277052	naive_VS_infected_142DPI	0.277972459	naive_VS_infected_142DPI	0.320868392
naive_VS_infected_142DPI	0.327352275	naive_VS_infected_142DPI	0.462439515	naive_VS_infected_142DPI	0.51617152	naive_VS_infected_142DPI	0.247936555	naive_VS_infected_142DPI	0.218497898	naive_VS_infected_142DPI	0.284526389
naive_VS_infected_142DPI	0.332594788	naive_VS_infected_142DPI	0.595988194	naive_VS_infected_142DPI	0.266562146	naive_VS_infected_142DPI	0.205472651	naive_VS_infected_142DPI	0.272923092	naive_VS_infected_142DPI	0.33295744
naive_VS_infected_142DPI	0.236116605	naive_VS_infected_142DPI	0.568143044	naive_VS_infected_142DPI	0.545133449	naive_VS_infected_142DPI	0.275363123	naive_VS_infected_142DPI	0.316106534	naive_VS_infected_142DPI	0.351008067
naive_VS_infected_142DPI	0.478600155	naive_VS_infected_142DPI	0.654898251	naive_VS_infected_142DPI	0.423687641	naive_VS_infected_142DPI	0.315500272	naive_VS_infected_142DPI	0.345971498	naive_VS_infected_142DPI	0.336638171
naive_VS_infected_142DPI	0.502041856	naive_VS_infected_142DPI	0.474319263	naive_VS_infected_142DPI	0.381525871	naive_VS_infected_142DPI	0.225640227	naive_VS_infected_142DPI	0.301860578	naive_VS_infected_142DPI	0.391503176
naive_VS_infected_142DPI	0.429338088	naive_VS_infected_142DPI	0.69758877	naive_VS_infected_142DPI	0.541441227	naive_VS_infected_142DPI	0.303971917	naive_VS_infected_142DPI	0.494625734	naive_VS_infected_142DPI	0.412645898
naive_VS_infected_142DPI	0.345234833	naive_VS_infected_142DPI	0.477649268	naive_VS_infected_142DPI	0.527549564	naive_VS_infected_142DPI	0.31947272	naive_VS_infected_142DPI	0.410626904	naive_VS_infected_142DPI	0.329177087
naive_VS_infected_142DPI	0.597801782	naive_VS_infected_142DPI	0.694073806	naive_VS_infected_142DPI	0.420142345	naive_VS_infected_142DPI	0.193711153	naive_VS_infected_142DPI	0.37979421	naive_VS_infected_142DPI	0.400018111
naive_VS_infected_142DPI	0.346042634	naive_VS_infected_142DPI	0.673265482	naive_VS_infected_142DPI	0.341349739	naive_VS_infected_142DPI	0.362256663	naive_VS_infected_142DPI	0.335108768	naive_VS_infected_142DPI	0.420937167
naive_VS_infected_142DPI	0.285398948	naive_VS_infected_142DPI	0.636056722	naive_VS_infected_142DPI	0.58833379	naive_VS_infected_142DPI	0.331597854	naive_VS_infected_142DPI	0.383684394	naive_VS_infected_142DPI	0.537511075
naive_VS_infected_142DPI	0.330439669	naive_VS_infected_142DPI	0.623053411	naive_VS_infected_142DPI	0.630719329	naive_VS_infected_142DPI	0.460587951	naive_VS_infected_142DPI	0.402684451	naive_VS_infected_142DPI	0.437449957
naive_VS_infected_142DPI	0.361418231	naive_VS_infected_142DPI	0.529464441	naive_VS_infected_142DPI	0.583941697	naive_VS_infected_142DPI	0.302089389	naive_VS_infected_142DPI	0.365494649	naive_VS_infected_142DPI	0.339396689
naive_VS_infected_142DPI	0.235181018	naive_VS_infected_142DPI	0.527275675	naive_VS_infected_142DPI	0.637904617	naive_VS_infected_142DPI	0.303828379	naive_VS_infected_142DPI	0.350344288	naive_VS_infected_142DPI	0.474368645
naive_VS_infected_142DPI	0.231239789	naive_VS_infected_142DPI	0.594663121	naive_VS_infected_142DPI	0.540964985	naive_VS_infected_142DPI	0.253274546	naive_VS_infected_142DPI	0.415031073	naive_VS_infected_142DPI	0.372715376
naive_VS_infected_142DPI	0.311942098	naive_VS_infected_142DPI	0.384180567	naive_VS_infected_142DPI	0.30433996	naive_VS_infected_142DPI	0.218453823	naive_VS_infected_142DPI	0.34387297	naive_VS_infected_142DPI	0.374728102
naive_VS_infected_142DPI	0.300476945	naive_VS_infected_142DPI	0.495387939	naive_VS_infected_142DPI	0.433893739	naive_VS_infected_142DPI	0.279968101	naive_VS_infected_142DPI	0.301605132	naive_VS_infected_142DPI	0.309792685
naive_VS_infected_142DPI	0.441620911	naive_VS_infected_142DPI	0.519950485	naive_VS_infected_142DPI	0.526863343	naive_VS_infected_142DPI	0.210073659	naive_VS_infected_142DPI	0.328576648	naive_VS_infected_142DPI	0.351326749
naive_VS_infected_142DPI	0.219631536	naive_VS_infected_142DPI	0.528144365	naive_VS_infected_142DPI	0.498163826	naive_VS_infected_142DPI	0.323476809	naive_VS_infected_142DPI	0.370323629	naive_VS_infected_142DPI	0.394573471
naive_VS_infected_142DPI	0.5375232	naive_VS_infected_142DPI	0.555879411	naive_VS_infected_142DPI	0.641206381	naive_VS_infected_142DPI	0.318107094	naive_VS_infected_142DPI	0.33681062	naive_VS_infected_142DPI	0.3747195
naive_VS_infected_142DPI	0.498896492	naive_VS_infected_142DPI	0.25453199	naive_VS_infected_142DPI	0.492669642	naive_VS_infected_142DPI	0.247950393	naive_VS_infected_142DPI	0.383334779	naive_VS_infected_142DPI	0.430122664
naive_VS_infected_142DPI	0.399791677	naive_VS_infected_142DPI	0.614171191	naive_VS_infected_142DPI	0.509585154	naive_VS_infected_142DPI	0.289168826	naive_VS_infected_142DPI	0.381689658	naive_VS_infected_142DPI	0.434512732
naive_VS_infected_142DPI	0.26498541	naive_VS_infected_142DPI	0.485073182	naive_VS_infected_142DPI	0.688667679	naive_VS_infected_142DPI	0.295004157	naive_VS_infected_142DPI	0.396640846	naive_VS_infected_142DPI	0.381204157
naive_VS_infected_142DPI	0.61885119	naive_VS_infected_142DPI	0.542307434	naive_VS_infected_142DPI	0.511843462	naive_VS_infected_142DPI	0.281796333	naive_VS_infected_142DPI	0.335914429	naive_VS_infected_142DPI	0.390535742
naive_VS_infected_142DPI	0.292169358	naive_VS_infected_142DPI	0.573929838	naive_VS_infected_142DPI	0.523435414	naive_VS_infected_142DPI	0.292984063	naive_VS_infected_142DPI	0.248524921	naive_VS_infected_142DPI	0.353979445
naive_VS_infected_142DPI	0.558660028	naive_VS_infected_142DPI	0.425773862	naive_VS_infected_142DPI	0.316131212	naive_VS_infected_142DPI	0.405071512	naive_VS_infected_142DPI	0.434370846	naive_VS_infected_142DPI	0.460301015
naive_VS_infected_142DPI	0.563064944	naive_VS_infected_142DPI	0.491227135	naive_VS_infected_142DPI	0.416883743	naive_VS_infected_142DPI	0.55435116	naive_VS_infected_142DPI	0.330633668	naive_VS_infected_142DPI	0.354298595
naive_VS_infected_142DPI	0.607792649	naive_VS_infected_142DPI	0.487529553	naive_VS_infected_142DPI	0.352656282	naive_VS_infected_142DPI	0.394252918	naive_VS_infected_142DPI	0.361664108	naive_VS_infected_142DPI	0.433461465
naive_VS_infected_142DPI	0.51366748	naive_VS_infected_142DPI	0.456376131	naive_VS_infected_142DPI	0.433236602	naive_VS_infected_142DPI	0.378881202	naive_VS_infected_142DPI	0.348064499	naive_VS_infected_142DPI	0.381320468
naive_VS_infected_142DPI	0.54214672	naive_VS_infected_142DPI	0.368249448	naive_VS_infected_142DPI	0.343480358	naive_VS_infected_142DPI	0.352819601	naive_VS_infected_142DPI	0.303823029	naive_VS_infected_142DPI	0.398419598
naive_VS_infected_142DPI	0.584063749	naive_VS_infected_142DPI	0.650347736	naive_VS_infected_142DPI	0.397209442	naive_VS_infected_142DPI	0.347342751	naive_VS_infected_142DPI	0.353039195	naive_VS_infected_142DPI	0.354104401
naive_VS_infected_142DPI	0.565394582	naive_VS_infected_142DPI	0.460885169	naive_VS_infected_142DPI	0.47855167	naive_VS_infected_142DPI	0.343098882	naive_VS_infected_142DPI	0.326021985	naive_VS_infected_142DPI	0.393817219
naive_VS_infected_142DPI	0.642319138	naive_VS_infected_142DPI	0.376487563	naive_VS_infected_142DPI	0.253247368	naive_VS_infected_142DPI	0.341841942	naive_VS_infected_142DPI	0.364817764	naive_VS_infected_142DPI	0.364476938
naive_VS_infected_142DPI	0.517844596	naive_VS_infected_142DPI	0.472239407	naive_VS_infected_142DPI	0.49098586	naive_VS_infected_142DPI	0.373783149	naive_VS_infected_142DPI	0.271203177	naive_VS_infected_142DPI	0.28015817
naive_VS_infected_142DPI	0.354614234	naive_VS_infected_142DPI	0.310593386	naive_VS_infected_142DPI	0.408164786	naive_VS_infected_142DPI	0.223248556	naive_VS_infected_142DPI	0.30217044	naive_VS_infected_142DPI	0.453334639
naive_VS_infected_142DPI	0.29238249	naive_VS_infected_142DPI	0.617082956	naive_VS_infected_142DPI	0.341641941	naive_VS_infected_142DPI	0.337873985	naive_VS_infected_142DPI	0.392592551	naive_VS_infected_142DPI	0.38521823
naive_VS_infected_142DPI	0.379214939	naive_VS_infected_142DPI	0.400478642	naive_VS_infected_142DPI	0.474611734	naive_VS_infected_142DPI	0.31099804	naive_VS_infected_142DPI	0.429786438	naive_VS_infected_142DPI	0.352247334
naive_VS_infected_142DPI	0.535212614	naive_VS_infected_142DPI	0.564833877	naive_VS_infected_142DPI	0.568064274	naive_VS_infected_142DPI	0.394605975	naive_VS_infected_142DPI	0.350824632	naive_VS_infected_142DPI	0.461026482
naive_VS_infected_142DPI	0.32406293	naive_VS_infected_142DPI	0.457934898	naive_VS_infected_142DPI	0.283344025	naive_VS_infected_142DPI	0.329029853	naive_VS_infected_142DPI	0.33504395	naive_VS_infected_142DPI	0.273801333
naive_VS_infected_142DPI	0.577094246	naive_VS_infected_142DPI	0.422112931	naive_VS_infected_142DPI	0.325353118	naive_VS_infected_142DPI	0.332253556	naive_VS_infected_142DPI	0.305495791	naive_VS_infected_142DPI	0.42419627
naive_VS_infected_142DPI	0.302361199	naive_VS_infected_142DPI	0.523251102	naive_VS_infected_142DPI	0.461765493	naive_VS_infected_142DPI	0.39324521	naive_VS_infected_142DPI	0.380773764	naive_VS_infected_142DPI	0.457452525
naive_VS_infected_142DPI	0.38500884	naive_VS_infected_142DPI	0.493711251	naive_VS_infected_142DPI	0.450629294	naive_VS_infected_142DPI	0.543065298	naive_VS_infected_142DPI	0.28787435	naive_VS_infected_142DPI	0.474161149
naive_VS_infected_142DPI	0.493811576	naive_VS_infected_142DPI	0.415967023	naive_VS_infected_142DPI	0.50990003	naive_VS_infected_142DPI	0.359290908	naive_VS_infected_142DPI	0.298357254	naive_VS_infected_142DPI	0.342123675
naive_VS_infected_142DPI	0.259485815	naive_VS_infected_142DPI	0.48387707	naive_VS_infected_142DPI	0.400563116	naive_VS_infected_142DPI	0.336583577	naive_VS_infected_142DPI	0.304452022	naive_VS_infected_142DPI	0.334123164
naive_VS_infected_142DPI	0.226453118	naive_VS_infected_142DPI	0.35141302	naive_VS_infected_142DPI	0.547680403	naive_VS_infected_142DPI	0.329283086	naive_VS_infected_142DPI	0.275759289	naive_VS_infected_142DPI	0.40928333
naive_VS_infected_142DPI	0.400012095	naive_VS_infected_142DPI	0.645661051	naive_VS_infected_142DPI	0.424902799	naive_VS_infected_142DPI	0.32968823	naive_VS_infected_142DPI	0.227987513	naive_VS_infected_142DPI	0.370235136
naive_VS_infected_142DPI	0.337468222	naive_VS_infected_142DPI	0.587913658	naive_VS_infected_142DPI	0.384903553	naive_VS_infected_142DPI	0.325684928	naive_VS_infected_142DPI	0.191615759	naive_VS_infected_142DPI	0.281306558
naive_VS_infected_142DPI	0.506479615	naive_VS_infected_142DPI	0.445314425	naive_VS_infected_142DPI	0.489418226	naive_VS_infected_142DPI	0.334998996	naive_VS_infected_142DPI	0.242068324	naive_VS_infected_142DPI	0.38078248
naive_VS_infected_142DPI	0.305559764	naive_VS_infected_142DPI	0.603722792	naive_VS_infected_142DPI	0.371196475	naive_VS_infected_142DPI	0.362023344	naive_VS_infected_142DPI	0.240747708	naive_VS_infected_142DPI	0.386586535
naive_VS_infected_142DPI	0.563052287	naive_VS_infected_142DPI	0.512120253	naive_VS_infected_142DPI	0.388842008	naive_VS_infected_142DPI	0.247862007	naive_VS_infected_142DPI	0.242751098	naive_VS_infected_142DPI	0.444418457
naive_VS_infected_142DPI	0.483884517	naive_VS_infected_142DPI	0.557024071	naive_VS_infected_142DPI	0.391877503	naive_VS_infected_142DPI	0.335970717	naive_VS_infected_142DPI	0.303287416	naive_VS_infected_142DPI	0.50215026
naive_VS_infected_142DPI	0.411983016	naive_VS_infected_142DPI	0.486388012	naive_VS_infected_142DPI	0.337544788	naive_VS_infected_142DPI	0.327847175	naive_VS_infected_142DPI	0.385247736	naive_VS_infected_142DPI	0.477041041
naive_VS_infected_142DPI	0.228565766	naive_VS_infected_142DPI	0.605871729	naive_VS_infected_142DPI	0.724725508	naive_VS_infected_142DPI	0.353066885	naive_VS_infected_142DPI	0.290972597	naive_VS_infected_142DPI	0.332491406
naive_VS_infected_142DPI	0.609094386	naive_VS_infected_142DPI	0.346970529	naive_VS_infected_142DPI	0.406660679	naive_VS_infected_142DPI	0.345742643	naive_VS_infected_142DPI	0.25377001	naive_VS_infected_142DPI	0.387810494
naive_VS_infected_142DPI	0.309704875	naive_VS_infected_142DPI	0.446515593	naive_VS_infected_142DPI	0.478393479	naive_VS_infected_142DPI	0.324349129	naive_VS_infected_142DPI	0.248032005	naive_VS_infected_142DPI	0.345181138
naive_VS_infected_142DPI	0.273487885	naive_VS_infected_142DPI	0.376981824	naive_VS_infected_142DPI	0.500728264	naive_VS_infected_142DPI	0.427638345	naive_VS_infected_142DPI	0.364509086	naive_VS_infected_142DPI	0.524145995
naive_VS_infected_142DPI	0.335370122	naive_VS_infected_142DPI	0.358365082	naive_VS_infected_142DPI	0.582393192	naive_VS_infected_142DPI	0.527914696	naive_VS_infected_142DPI	0.297996706	naive_VS_infected_142DPI	0.455080254
naive_VS_infected_142DPI	0.421013427	naive_VS_infected_142DPI	0.396634682	naive_VS_infected_142DPI	0.535354631	naive_VS_infected_142DPI	0.393769096	naive_VS_infected_142DPI	0.329359669	naive_VS_infected_142DPI	0.369365295
naive_VS_infected_142DPI	0.230286468	naive_VS_infected_142DPI	0.406885651	naive_VS_infected_142DPI	0.561054033	naive_VS_infected_142DPI	0.37752568	naive_VS_infected_142DPI	0.342672583	naive_VS_infected_142DPI	0.404331003
naive_VS_infected_142DPI	0.243958009	naive_VS_infected_142DPI	0.263403085	naive_VS_infected_142DPI	0.550585226	naive_VS_infected_142DPI	0.369122665	naive_VS_infected_142DPI	0.25172524	naive_VS_infected_142DPI	0.376854877
naive_VS_infected_142DPI	0.345622472	naive_VS_infected_142DPI	0.595765881	naive_VS_infected_142DPI	0.7159854	naive_VS_infected_142DPI	0.36341375	naive_VS_infected_142DPI	0.248388725	naive_VS_infected_142DPI	0.344582521
naive_VS_infected_142DPI	0.290429222	naive_VS_infected_142DPI	0.435760267	naive_VS_infected_142DPI	0.739236376	naive_VS_infected_142DPI	0.2760454	naive_VS_infected_142DPI	0.219896894	naive_VS_infected_142DPI	0.318781114
naive_VS_infected_142DPI	0.467219024	naive_VS_infected_142DPI	0.302282941	naive_VS_infected_142DPI	0.50345415	naive_VS_infected_142DPI	0.384222684	naive_VS_infected_142DPI	0.261120957	naive_VS_infected_142DPI	0.315731157
naive_VS_infected_142DPI	0.25883671	naive_VS_infected_142DPI	0.503372939	naive_VS_infected_142DPI	0.714269232	naive_VS_infected_142DPI	0.253963564	naive_VS_infected_142DPI	0.254386557	naive_VS_infected_142DPI	0.3654708
naive_VS_infected_142DPI	0.534565916	naive_VS_infected_142DPI	0.290468726	naive_VS_infected_142DPI	0.568623381	naive_VS_infected_142DPI	0.291975817	naive_VS_infected_142DPI	0.257875253	naive_VS_infected_142DPI	0.422320972
naive_VS_infected_142DPI	0.478047652	naive_VS_infected_142DPI	0.589889319	naive_VS_infected_142DPI	0.570114033	naive_VS_infected_142DPI	0.36404192	naive_VS_infected_142DPI	0.361420687	naive_VS_infected_142DPI	0.449308328
naive_VS_infected_142DPI	0.406221072	naive_VS_infected_142DPI	0.306932523	naive_VS_infected_142DPI	0.658898819	naive_VS_infected_142DPI	0.36038779	naive_VS_infected_142DPI	0.372909171	naive_VS_infected_142DPI	0.457200948
naive_VS_infected_142DPI	0.238745797	naive_VS_infected_142DPI	0.512224323	naive_VS_infected_142DPI	0.393667999	naive_VS_infected_142DPI	0.412719575	naive_VS_infected_142DPI	0.283084088	naive_VS_infected_142DPI	0.379857833
naive_VS_infected_142DPI	0.57283907	naive_VS_infected_142DPI	0.393135276	naive_VS_infected_142DPI	0.63590408	naive_VS_infected_142DPI	0.330648678	naive_VS_infected_142DPI	0.284405819	naive_VS_infected_142DPI	0.385705156
naive_VS_infected_142DPI	0.274378579	naive_VS_infected_142DPI	0.306976937	naive_VS_infected_142DPI	0.493811818	naive_VS_infected_142DPI	0.336698663	naive_VS_infected_142DPI	0.249857928	naive_VS_infected_142DPI	0.307852758
naive_VS_infected_142DPI	0.526002366	naive_VS_infected_142DPI	0.659355631	naive_VS_infected_142DPI	0.624951037	naive_VS_infected_142DPI	0.377420888	naive_VS_infected_142DPI	0.349962354	naive_VS_infected_142DPI	0.42519919
naive_VS_infected_142DPI	0.510274021	naive_VS_infected_142DPI	0.718250984	naive_VS_infected_142DPI	0.581757012	naive_VS_infected_142DPI	0.474353857	naive_VS_infected_142DPI	0.314977105	naive_VS_infected_142DPI	0.30487242
naive_VS_infected_142DPI	0.589435669	naive_VS_infected_142DPI	0.767928456	naive_VS_infected_142DPI	0.741149507	naive_VS_infected_142DPI	0.31469367	naive_VS_infected_142DPI	0.343101154	naive_VS_infected_142DPI	0.407390937
naive_VS_infected_142DPI	0.471812958	naive_VS_infected_142DPI	0.515843573	naive_VS_infected_142DPI	0.598798344	naive_VS_infected_142DPI	0.284289116	naive_VS_infected_142DPI	0.300070264	naive_VS_infected_142DPI	0.371123158
naive_VS_infected_142DPI	0.515105317	naive_VS_infected_142DPI	0.721967662	naive_VS_infected_142DPI	0.750134377	naive_VS_infected_142DPI	0.268143078	naive_VS_infected_142DPI	0.355050306	naive_VS_infected_142DPI	0.365904499
naive_VS_infected_142DPI	0.565599248	naive_VS_infected_142DPI	0.283411079	naive_VS_infected_142DPI	0.542762574	naive_VS_infected_142DPI	0.28550409	naive_VS_infected_142DPI	0.225747672	naive_VS_infected_142DPI	0.325299557
naive_VS_infected_142DPI	0.521207771	naive_VS_infected_142DPI	0.494325612	naive_VS_infected_142DPI	0.381721326	naive_VS_infected_142DPI	0.239904465	naive_VS_infected_142DPI	0.16607694	naive_VS_infected_142DPI	0.361147306
naive_VS_infected_142DPI	0.615756278	naive_VS_infected_142DPI	0.676510835	naive_VS_infected_142DPI	0.68497732	naive_VS_infected_142DPI	0.294142255	naive_VS_infected_142DPI	0.195685413	naive_VS_infected_142DPI	0.316547695
naive_VS_infected_142DPI	0.47086446	naive_VS_infected_142DPI	0.544930616	naive_VS_infected_142DPI	0.315497695	naive_VS_infected_142DPI	0.238825577	naive_VS_infected_142DPI	0.318491135	naive_VS_infected_142DPI	0.224736392
naive_VS_infected_142DPI	0.302867647	naive_VS_infected_142DPI	0.69739539	naive_VS_infected_142DPI	0.533401901	naive_VS_infected_142DPI	0.351579855	naive_VS_infected_142DPI	0.273195073	naive_VS_infected_142DPI	0.399847725
naive_VS_infected_142DPI	0.238030476	naive_VS_infected_142DPI	0.465120636	naive_VS_infected_142DPI	0.533709516	naive_VS_infected_142DPI	0.278974636	naive_VS_infected_142DPI	0.287859328	naive_VS_infected_142DPI	0.335237063
naive_VS_infected_142DPI	0.347123478	naive_VS_infected_142DPI	0.717683529	naive_VS_infected_142DPI	0.392624238	naive_VS_infected_142DPI	0.383307412	naive_VS_infected_142DPI	0.390587441	naive_VS_infected_142DPI	0.313795519
naive_VS_infected_142DPI	0.523898144	naive_VS_infected_142DPI	0.466491115	naive_VS_infected_142DPI	0.842839107	naive_VS_infected_142DPI	0.359410146	naive_VS_infected_142DPI	0.318571962	naive_VS_infected_142DPI	0.459721803
naive_VS_infected_142DPI	0.27402961	naive_VS_infected_142DPI	0.744228856	naive_VS_infected_142DPI	0.51549699	naive_VS_infected_142DPI	0.257717957	naive_VS_infected_142DPI	0.300080372	naive_VS_infected_142DPI	0.254565169
naive_VS_infected_142DPI	0.53232004	naive_VS_infected_142DPI	0.702272158	naive_VS_infected_142DPI	0.709645149	naive_VS_infected_142DPI	0.360273759	naive_VS_infected_142DPI	0.262833279	naive_VS_infected_142DPI	0.384866472
naive_VS_infected_142DPI	0.309395383	naive_VS_infected_142DPI	0.71076458	naive_VS_infected_142DPI	0.418367532	naive_VS_infected_142DPI	0.325451882	naive_VS_infected_142DPI	0.422704297	naive_VS_infected_142DPI	0.60147686
naive_VS_infected_142DPI	0.333265803	naive_VS_infected_142DPI	0.754153324	naive_VS_infected_142DPI	0.370565329	naive_VS_infected_142DPI	0.456834681	naive_VS_infected_142DPI	0.394640927	naive_VS_infected_142DPI	0.528485864
naive_VS_infected_142DPI	0.37792588	naive_VS_infected_142DPI	0.77547156	naive_VS_infected_142DPI	0.575382933	naive_VS_infected_142DPI	0.327362438	naive_VS_infected_142DPI	0.346938377	naive_VS_infected_142DPI	0.517015059
naive_VS_infected_142DPI	0.34846005	naive_VS_infected_142DPI	0.561267988	naive_VS_infected_142DPI	0.455538122	naive_VS_infected_142DPI	0.244958416	naive_VS_infected_142DPI	0.412929503	naive_VS_infected_142DPI	0.483628453
naive_VS_infected_142DPI	0.303794802	naive_VS_infected_142DPI	0.751087007	naive_VS_infected_142DPI	0.565355614	naive_VS_infected_142DPI	0.254306531	naive_VS_infected_142DPI	0.266891613	naive_VS_infected_142DPI	0.383268678
naive_VS_infected_142DPI	0.261531444	naive_VS_infected_142DPI	0.405546482	naive_VS_infected_142DPI	0.450345322	naive_VS_infected_142DPI	0.26834059	naive_VS_infected_142DPI	0.36810022	naive_VS_infected_142DPI	0.366659433
naive_VS_infected_142DPI	0.258883543	naive_VS_infected_142DPI	0.519258487	naive_VS_infected_142DPI	0.363978198	naive_VS_infected_142DPI	0.240930081	naive_VS_infected_142DPI	0.338438007	naive_VS_infected_142DPI	0.430382612
naive_VS_infected_142DPI	0.374316421	naive_VS_infected_142DPI	0.671147608	naive_VS_infected_142DPI	0.512465146	naive_VS_infected_142DPI	0.245294026	naive_VS_infected_142DPI	0.346490899	naive_VS_infected_142DPI	0.370995273
naive_VS_infected_142DPI	0.352694016	naive_VS_infected_142DPI	0.628942413	naive_VS_infected_142DPI	0.308595765	naive_VS_infected_142DPI	0.306997367	naive_VS_infected_142DPI	0.330449004	naive_VS_infected_142DPI	0.43514576
naive_VS_infected_142DPI	0.480492339	naive_VS_infected_142DPI	0.724388924	naive_VS_infected_142DPI	0.442927961	naive_VS_infected_142DPI	0.294654337	naive_VS_infected_142DPI	0.312417313	naive_VS_infected_142DPI	0.38537008
naive_VS_infected_142DPI	0.519527209	naive_VS_infected_142DPI	0.587170553	naive_VS_infected_142DPI	0.429501646	naive_VS_infected_142DPI	0.251386381	naive_VS_infected_142DPI	0.468489313	naive_VS_infected_142DPI	0.496450441
naive_VS_infected_142DPI	0.457072985	naive_VS_infected_142DPI	0.700031172	naive_VS_infected_142DPI	0.380955557	naive_VS_infected_142DPI	0.345889738	naive_VS_infected_142DPI	0.377778164	naive_VS_infected_142DPI	0.516653937
naive_VS_infected_142DPI	0.320071952	naive_VS_infected_142DPI	0.532724182	naive_VS_infected_142DPI	0.744938199	naive_VS_infected_142DPI	0.317225788	naive_VS_infected_142DPI	0.350149603	naive_VS_infected_142DPI	0.494397163
naive_VS_infected_142DPI	0.632118737	naive_VS_infected_142DPI	0.78386257	naive_VS_infected_142DPI	0.346192949	naive_VS_infected_142DPI	0.251735693	naive_VS_infected_142DPI	0.330567506	naive_VS_infected_142DPI	0.431936339
naive_VS_infected_142DPI	0.334406633	naive_VS_infected_142DPI	0.773163316	naive_VS_infected_142DPI	0.532052267	naive_VS_infected_142DPI	0.372122585	naive_VS_infected_142DPI	0.277166974	naive_VS_infected_142DPI	0.428518286
naive_VS_infected_142DPI	0.262019656	naive_VS_infected_142DPI	0.395396769	naive_VS_infected_142DPI	0.306612668	naive_VS_infected_142DPI	0.409750495	naive_VS_infected_142DPI	0.521910093	naive_VS_infected_142DPI	0.498240402
naive_VS_infected_142DPI	0.347971417	naive_VS_infected_142DPI	0.492679434	naive_VS_infected_142DPI	0.301629422	naive_VS_infected_142DPI	0.5699275	naive_VS_infected_142DPI	0.395868536	naive_VS_infected_142DPI	0.375318123
naive_VS_infected_142DPI	0.38436767	naive_VS_infected_142DPI	0.490648558	naive_VS_infected_142DPI	0.443876104	naive_VS_infected_142DPI	0.411444442	naive_VS_infected_142DPI	0.439297917	naive_VS_infected_142DPI	0.487574242
naive_VS_infected_142DPI	0.298295193	naive_VS_infected_142DPI	0.413438152	naive_VS_infected_142DPI	0.449008837	naive_VS_infected_142DPI	0.380566504	naive_VS_infected_142DPI	0.327605281	naive_VS_infected_142DPI	0.420298213
naive_VS_infected_142DPI	0.267269057	naive_VS_infected_142DPI	0.34936454	naive_VS_infected_142DPI	0.450673774	naive_VS_infected_142DPI	0.332799855	naive_VS_infected_142DPI	0.386531257	naive_VS_infected_142DPI	0.364830393
naive_VS_infected_142DPI	0.288783726	naive_VS_infected_142DPI	0.587940142	naive_VS_infected_142DPI	0.498142465	naive_VS_infected_142DPI	0.384950052	naive_VS_infected_142DPI	0.478691384	naive_VS_infected_142DPI	0.341356974
naive_VS_infected_142DPI	0.245741529	naive_VS_infected_142DPI	0.388155036	naive_VS_infected_142DPI	0.486481583	naive_VS_infected_142DPI	0.342828665	naive_VS_infected_142DPI	0.464186491	naive_VS_infected_142DPI	0.400417011
naive_VS_infected_142DPI	0.398988954	naive_VS_infected_142DPI	0.372417682	naive_VS_infected_142DPI	0.369137527	naive_VS_infected_142DPI	0.37850479	naive_VS_infected_142DPI	0.50331963	naive_VS_infected_142DPI	0.343566188
naive_VS_infected_142DPI	0.294571534	naive_VS_infected_142DPI	0.406263486	naive_VS_infected_142DPI	0.481872713	naive_VS_infected_142DPI	0.352850861	naive_VS_infected_142DPI	0.380734332	naive_VS_infected_142DPI	0.360821119
naive_VS_infected_142DPI	0.458186608	naive_VS_infected_142DPI	0.282792911	naive_VS_infected_142DPI	0.43765272	naive_VS_infected_142DPI	0.242907897	naive_VS_infected_142DPI	0.416948085	naive_VS_infected_142DPI	0.43637191
naive_VS_infected_142DPI	0.492402435	naive_VS_infected_142DPI	0.579574714	naive_VS_infected_142DPI	0.367054796	naive_VS_infected_142DPI	0.357434267	naive_VS_infected_142DPI	0.528607567	naive_VS_infected_142DPI	0.353360505
naive_VS_infected_142DPI	0.405730818	naive_VS_infected_142DPI	0.420972096	naive_VS_infected_142DPI	0.4565597	naive_VS_infected_142DPI	0.371790154	naive_VS_infected_142DPI	0.516088069	naive_VS_infected_142DPI	0.406468962
naive_VS_infected_142DPI	0.26267773	naive_VS_infected_142DPI	0.473284927	naive_VS_infected_142DPI	0.620216096	naive_VS_infected_142DPI	0.417653062	naive_VS_infected_142DPI	0.415787087	naive_VS_infected_142DPI	0.4592073
naive_VS_infected_142DPI	0.625248391	naive_VS_infected_142DPI	0.495153794	naive_VS_infected_142DPI	0.372922519	naive_VS_infected_142DPI	0.310709023	naive_VS_infected_142DPI	0.455455157	naive_VS_infected_142DPI	0.349222395
naive_VS_infected_142DPI	0.314172707	naive_VS_infected_142DPI	0.439167039	naive_VS_infected_142DPI	0.397440423	naive_VS_infected_142DPI	0.385584335	naive_VS_infected_142DPI	0.439433643	naive_VS_infected_142DPI	0.320627829
naive_VS_infected_142DPI	0.379895626	naive_VS_infected_142DPI	0.442862062	naive_VS_infected_142DPI	0.443174065	naive_VS_infected_142DPI	0.367668304	naive_VS_infected_142DPI	0.366012684	naive_VS_infected_142DPI	0.561867623
naive_VS_infected_142DPI	0.384179077	naive_VS_infected_142DPI	0.402309588	naive_VS_infected_142DPI	0.376150986	naive_VS_infected_142DPI	0.52864761	naive_VS_infected_142DPI	0.333573762	naive_VS_infected_142DPI	0.461147267
naive_VS_infected_142DPI	0.268540768	naive_VS_infected_142DPI	0.383822245	naive_VS_infected_142DPI	0.558501354	naive_VS_infected_142DPI	0.387391179	naive_VS_infected_142DPI	0.245769797	naive_VS_infected_142DPI	0.453655365
naive_VS_infected_142DPI	0.434340302	naive_VS_infected_142DPI	0.424773164	naive_VS_infected_142DPI	0.430484915	naive_VS_infected_142DPI	0.353760223	naive_VS_infected_142DPI	0.318892252	naive_VS_infected_142DPI	0.435961114
naive_VS_infected_142DPI	0.361627413	naive_VS_infected_142DPI	0.335721468	naive_VS_infected_142DPI	0.555525261	naive_VS_infected_142DPI	0.332641055	naive_VS_infected_142DPI	0.300675077	naive_VS_infected_142DPI	0.294890634
naive_VS_infected_142DPI	0.246531741	naive_VS_infected_142DPI	0.598649793	naive_VS_infected_142DPI	0.552766375	naive_VS_infected_142DPI	0.345577076	naive_VS_infected_142DPI	0.270869688	naive_VS_infected_142DPI	0.282108571
naive_VS_infected_142DPI	0.3599675	naive_VS_infected_142DPI	0.409316246	naive_VS_infected_142DPI	0.511612879	naive_VS_infected_142DPI	0.32571524	naive_VS_infected_142DPI	0.288070074	naive_VS_infected_142DPI	0.374513776
naive_VS_infected_142DPI	0.302937288	naive_VS_infected_142DPI	0.325579237	naive_VS_infected_142DPI	0.502592041	naive_VS_infected_142DPI	0.331551873	naive_VS_infected_142DPI	0.284969949	naive_VS_infected_142DPI	0.286599629
naive_VS_infected_142DPI	0.381158733	naive_VS_infected_142DPI	0.495656334	naive_VS_infected_142DPI	0.411966979	naive_VS_infected_142DPI	0.340484132	naive_VS_infected_142DPI	0.238991736	naive_VS_infected_142DPI	0.403477443
naive_VS_infected_142DPI	0.518953461	naive_VS_infected_142DPI	0.371540067	naive_VS_infected_142DPI	0.385806267	naive_VS_infected_142DPI	0.22093556	naive_VS_infected_142DPI	0.251050848	naive_VS_infected_142DPI	0.318906472
naive_VS_infected_142DPI	0.63786137	naive_VS_infected_142DPI	0.565867521	naive_VS_infected_142DPI	0.466581914	naive_VS_infected_142DPI	0.321616287	naive_VS_infected_142DPI	0.3209211	naive_VS_infected_142DPI	0.42082878
naive_VS_infected_142DPI	0.566358215	naive_VS_infected_142DPI	0.350452001	naive_VS_infected_142DPI	0.469666003	naive_VS_infected_142DPI	0.307040156	naive_VS_infected_142DPI	0.370254545	naive_VS_infected_142DPI	0.455292587
naive_VS_infected_142DPI	0.422269498	naive_VS_infected_142DPI	0.57973093	naive_VS_infected_142DPI	0.705640975	naive_VS_infected_142DPI	0.385289356	naive_VS_infected_142DPI	0.310459849	naive_VS_infected_142DPI	0.454779543
naive_VS_infected_142DPI	0.692278106	naive_VS_infected_142DPI	0.375696981	naive_VS_infected_142DPI	0.35367785	naive_VS_infected_142DPI	0.300945711	naive_VS_infected_142DPI	0.260551276	naive_VS_infected_142DPI	0.382674286
naive_VS_infected_142DPI	0.435193836	naive_VS_infected_142DPI	0.366031774	naive_VS_infected_142DPI	0.515797965	naive_VS_infected_142DPI	0.365961121	naive_VS_infected_142DPI	0.229376339	naive_VS_infected_142DPI	0.342368377
naive_VS_infected_142DPI	0.371781805	naive_VS_infected_142DPI	0.402606878	naive_VS_infected_142DPI	0.431611872	naive_VS_infected_142DPI	0.39891924	naive_VS_infected_142DPI	0.394427506	naive_VS_infected_142DPI	0.519967603
naive_VS_infected_142DPI	0.359833883	naive_VS_infected_142DPI	0.49658264	naive_VS_infected_142DPI	0.488810804	naive_VS_infected_142DPI	0.52461493	naive_VS_infected_142DPI	0.292142232	naive_VS_infected_142DPI	0.391419667
naive_VS_infected_142DPI	0.301510297	naive_VS_infected_142DPI	0.536987207	naive_VS_infected_142DPI	0.546099218	naive_VS_infected_142DPI	0.326479689	naive_VS_infected_142DPI	0.33932015	naive_VS_infected_142DPI	0.476937327
naive_VS_infected_142DPI	0.376922266	naive_VS_infected_142DPI	0.50789862	naive_VS_infected_142DPI	0.490194101	naive_VS_infected_142DPI	0.328557841	naive_VS_infected_142DPI	0.346744603	naive_VS_infected_142DPI	0.392885549
naive_VS_infected_142DPI	0.355811294	naive_VS_infected_142DPI	0.368227166	naive_VS_infected_142DPI	0.565705047	naive_VS_infected_142DPI	0.277441155	naive_VS_infected_142DPI	0.285398566	naive_VS_infected_142DPI	0.282589378
naive_VS_infected_142DPI	0.271967338	naive_VS_infected_142DPI	0.668855422	naive_VS_infected_142DPI	0.395397808	naive_VS_infected_142DPI	0.223908569	naive_VS_infected_142DPI	0.31929986	naive_VS_infected_142DPI	0.251233535
naive_VS_infected_142DPI	0.324729915	naive_VS_infected_142DPI	0.435404664	naive_VS_infected_142DPI	0.362464242	naive_VS_infected_142DPI	0.323101377	naive_VS_infected_142DPI	0.311257963	naive_VS_infected_142DPI	0.395505751
naive_VS_infected_142DPI	0.362823531	naive_VS_infected_142DPI	0.386528441	naive_VS_infected_142DPI	0.476213976	naive_VS_infected_142DPI	0.296046216	naive_VS_infected_142DPI	0.28354336	naive_VS_infected_142DPI	0.256038753
naive_VS_infected_142DPI	0.335978191	naive_VS_infected_142DPI	0.496371509	naive_VS_infected_142DPI	0.357458116	naive_VS_infected_142DPI	0.32608268	naive_VS_infected_142DPI	0.216003064	naive_VS_infected_142DPI	0.354283293
naive_VS_infected_142DPI	0.503808195	naive_VS_infected_142DPI	0.282030408	naive_VS_infected_142DPI	0.492652272	naive_VS_infected_142DPI	0.315486837	naive_VS_infected_142DPI	0.223114835	naive_VS_infected_142DPI	0.309196842
naive_VS_infected_142DPI	0.570386489	naive_VS_infected_142DPI	0.648826089	naive_VS_infected_142DPI	0.317395759	naive_VS_infected_142DPI	0.316190002	naive_VS_infected_142DPI	0.303364317	naive_VS_infected_142DPI	0.313034789
naive_VS_infected_142DPI	0.515348905	naive_VS_infected_142DPI	0.433823774	naive_VS_infected_142DPI	0.358417467	naive_VS_infected_142DPI	0.407181307	naive_VS_infected_142DPI	0.402626695	naive_VS_infected_142DPI	0.401480234
naive_VS_infected_142DPI	0.394986377	naive_VS_infected_142DPI	0.54605771	naive_VS_infected_142DPI	0.664512801	naive_VS_infected_142DPI	0.395773018	naive_VS_infected_142DPI	0.321837325	naive_VS_infected_142DPI	0.441773979
naive_VS_infected_142DPI	0.639833091	naive_VS_infected_142DPI	0.524410808	naive_VS_infected_142DPI	0.459057761	naive_VS_infected_142DPI	0.200254372	naive_VS_infected_142DPI	0.275051347	naive_VS_infected_142DPI	0.349398045
naive_VS_infected_142DPI	0.347898863	naive_VS_infected_142DPI	0.428460397	naive_VS_infected_142DPI	0.513164177	naive_VS_infected_142DPI	0.429015765	naive_VS_infected_142DPI	0.281790875	naive_VS_infected_142DPI	0.288749124
naive_VS_infected_142DPI	0.535611616	naive_VS_infected_142DPI	0.738202533	naive_VS_infected_142DPI	0.527623914	naive_VS_infected_142DPI	0.349218043	naive_VS_infected_142DPI	0.40816056	naive_VS_infected_142DPI	0.422578129
naive_VS_infected_142DPI	0.432773599	naive_VS_infected_142DPI	0.796392582	naive_VS_infected_142DPI	0.651766328	naive_VS_infected_142DPI	0.489347235	naive_VS_infected_142DPI	0.30374828	naive_VS_infected_142DPI	0.296410972
naive_VS_infected_142DPI	0.550317979	naive_VS_infected_142DPI	0.792417215	naive_VS_infected_142DPI	0.507999588	naive_VS_infected_142DPI	0.354467142	naive_VS_infected_142DPI	0.35319759	naive_VS_infected_142DPI	0.425934138
naive_VS_infected_142DPI	0.455048056	naive_VS_infected_142DPI	0.584598811	naive_VS_infected_142DPI	0.611766323	naive_VS_infected_142DPI	0.329914551	naive_VS_infected_142DPI	0.357664321	naive_VS_infected_142DPI	0.365644544
naive_VS_infected_142DPI	0.509951607	naive_VS_infected_142DPI	0.749713356	naive_VS_infected_142DPI	0.534607888	naive_VS_infected_142DPI	0.32702283	naive_VS_infected_142DPI	0.302336601	naive_VS_infected_142DPI	0.383430213
naive_VS_infected_142DPI	0.523760354	naive_VS_infected_142DPI	0.329482124	naive_VS_infected_142DPI	0.702774776	naive_VS_infected_142DPI	0.341337049	naive_VS_infected_142DPI	0.424101755	naive_VS_infected_142DPI	0.30111504
naive_VS_infected_142DPI	0.519788313	naive_VS_infected_142DPI	0.557423808	naive_VS_infected_142DPI	0.753623378	naive_VS_infected_142DPI	0.309160709	naive_VS_infected_142DPI	0.381212174	naive_VS_infected_142DPI	0.394885315
naive_VS_infected_142DPI	0.523462661	naive_VS_infected_142DPI	0.710089693	naive_VS_infected_142DPI	0.498560232	naive_VS_infected_142DPI	0.345054189	naive_VS_infected_142DPI	0.377284209	naive_VS_infected_142DPI	0.350470261
naive_VS_infected_142DPI	0.449875499	naive_VS_infected_142DPI	0.642425505	naive_VS_infected_142DPI	0.751778786	naive_VS_infected_142DPI	0.282791607	naive_VS_infected_142DPI	0.3384407	naive_VS_infected_142DPI	0.258346759
naive_VS_infected_142DPI	0.319392417	naive_VS_infected_142DPI	0.722062524	naive_VS_infected_142DPI	0.593055939	naive_VS_infected_142DPI	0.311508353	naive_VS_infected_142DPI	0.304923917	naive_VS_infected_142DPI	0.440592473
naive_VS_infected_142DPI	0.335377988	naive_VS_infected_142DPI	0.544986444	naive_VS_infected_142DPI	0.576711924	naive_VS_infected_142DPI	0.332692137	naive_VS_infected_142DPI	0.394355306	naive_VS_infected_142DPI	0.357434268
naive_VS_infected_142DPI	0.351315338	naive_VS_infected_142DPI	0.743817284	naive_VS_infected_142DPI	0.709612169	naive_VS_infected_142DPI	0.397856672	naive_VS_infected_142DPI	0.443037142	naive_VS_infected_142DPI	0.33070881
naive_VS_infected_142DPI	0.530614883	naive_VS_infected_142DPI	0.552543225	naive_VS_infected_142DPI	0.345109242	naive_VS_infected_142DPI	0.384596068	naive_VS_infected_142DPI	0.326326174	naive_VS_infected_142DPI	0.448515165
naive_VS_infected_142DPI	0.311503693	naive_VS_infected_142DPI	0.80993582	naive_VS_infected_142DPI	0.675745589	naive_VS_infected_142DPI	0.274284068	naive_VS_infected_142DPI	0.361014385	naive_VS_infected_142DPI	0.211761171
naive_VS_infected_142DPI	0.539267391	naive_VS_infected_142DPI	0.77592836	naive_VS_infected_142DPI	0.50032133	naive_VS_infected_142DPI	0.42589371	naive_VS_infected_142DPI	0.377353314	naive_VS_infected_142DPI	0.395024944
naive_VS_infected_50DPI	0.382253639	naive_VS_infected_50DPI	0.671184462	naive_VS_infected_50DPI	0.421151085	naive_VS_infected_50DPI	0.346069418	naive_VS_infected_50DPI	0.379361086	naive_VS_infected_50DPI	0.342097771
naive_VS_infected_50DPI	0.552908392	naive_VS_infected_50DPI	0.446424677	naive_VS_infected_50DPI	0.519620953	naive_VS_infected_50DPI	0.276560262	naive_VS_infected_50DPI	0.265465283	naive_VS_infected_50DPI	0.610392738
naive_VS_infected_50DPI	0.388182895	naive_VS_infected_50DPI	0.528746649	naive_VS_infected_50DPI	0.342513212	naive_VS_infected_50DPI	0.280261446	naive_VS_infected_50DPI	0.331881855	naive_VS_infected_50DPI	0.330431118
naive_VS_infected_50DPI	0.394627334	naive_VS_infected_50DPI	0.29894201	naive_VS_infected_50DPI	0.480532768	naive_VS_infected_50DPI	0.257292173	naive_VS_infected_50DPI	0.285842638	naive_VS_infected_50DPI	0.350440013
naive_VS_infected_50DPI	0.473858583	naive_VS_infected_50DPI	0.532414659	naive_VS_infected_50DPI	0.44065216	naive_VS_infected_50DPI	0.256015123	naive_VS_infected_50DPI	0.25963877	naive_VS_infected_50DPI	0.290921408
naive_VS_infected_50DPI	0.480377391	naive_VS_infected_50DPI	0.411916873	naive_VS_infected_50DPI	0.491675604	naive_VS_infected_50DPI	0.260685462	naive_VS_infected_50DPI	0.373056627	naive_VS_infected_50DPI	0.375032025
naive_VS_infected_50DPI	0.497534337	naive_VS_infected_50DPI	0.574010957	naive_VS_infected_50DPI	0.351907218	naive_VS_infected_50DPI	0.347890319	naive_VS_infected_50DPI	0.209266643	naive_VS_infected_50DPI	0.398945139
naive_VS_infected_50DPI	0.457839918	naive_VS_infected_50DPI	0.264306869	naive_VS_infected_50DPI	0.46726199	naive_VS_infected_50DPI	0.246633915	naive_VS_infected_50DPI	0.253319792	naive_VS_infected_50DPI	0.320879381
naive_VS_infected_50DPI	0.486829962	naive_VS_infected_50DPI	0.261945749	naive_VS_infected_50DPI	0.556506605	naive_VS_infected_50DPI	0.256518184	naive_VS_infected_50DPI	0.332389899	naive_VS_infected_50DPI	0.438087241
naive_VS_infected_50DPI	0.436121196	naive_VS_infected_50DPI	0.372093262	naive_VS_infected_50DPI	0.603126873	naive_VS_infected_50DPI	0.240372091	naive_VS_infected_50DPI	0.222735727	naive_VS_infected_50DPI	0.3230222
naive_VS_infected_50DPI	0.332916196	naive_VS_infected_50DPI	0.548319805	naive_VS_infected_50DPI	0.716450197	naive_VS_infected_50DPI	0.232359826	naive_VS_infected_50DPI	0.260850424	naive_VS_infected_50DPI	0.377248746
naive_VS_infected_50DPI	0.397012548	naive_VS_infected_50DPI	0.403255425	naive_VS_infected_50DPI	0.608554049	naive_VS_infected_50DPI	0.242972228	naive_VS_infected_50DPI	0.278900157	naive_VS_infected_50DPI	0.348601805
naive_VS_infected_50DPI	0.501117036	naive_VS_infected_50DPI	0.439844862	naive_VS_infected_50DPI	0.377896653	naive_VS_infected_50DPI	0.474606091	naive_VS_infected_50DPI	0.341015149	naive_VS_infected_50DPI	0.397744817
naive_VS_infected_50DPI	0.503481327	naive_VS_infected_50DPI	0.50194555	naive_VS_infected_50DPI	0.43495746	naive_VS_infected_50DPI	0.311677824	naive_VS_infected_50DPI	0.248291728	naive_VS_infected_50DPI	0.251009695
naive_VS_infected_50DPI	0.398294074	naive_VS_infected_50DPI	0.467883212	naive_VS_infected_50DPI	0.380661646	naive_VS_infected_50DPI	0.231628837	naive_VS_infected_50DPI	0.256247772	naive_VS_infected_50DPI	0.223171546
naive_VS_infected_50DPI	0.579500511	naive_VS_infected_50DPI	0.297154741	naive_VS_infected_50DPI	0.329365867	naive_VS_infected_50DPI	0.398766086	naive_VS_infected_50DPI	0.362723709	naive_VS_infected_50DPI	0.469448307
naive_VS_infected_50DPI	0.445919089	naive_VS_infected_50DPI	0.612873025	naive_VS_infected_50DPI	0.278512286	naive_VS_infected_50DPI	0.376771717	naive_VS_infected_50DPI	0.247008737	naive_VS_infected_50DPI	0.544078301
naive_VS_infected_50DPI	0.379163272	naive_VS_infected_50DPI	0.429714864	naive_VS_infected_50DPI	0.421409961	naive_VS_infected_50DPI	0.429377802	naive_VS_infected_50DPI	0.278705715	naive_VS_infected_50DPI	0.444849385
naive_VS_infected_50DPI	0.576234441	naive_VS_infected_50DPI	0.571585057	naive_VS_infected_50DPI	0.289525172	naive_VS_infected_50DPI	0.44153541	naive_VS_infected_50DPI	0.253068654	naive_VS_infected_50DPI	0.377201021
naive_VS_infected_50DPI	0.357174861	naive_VS_infected_50DPI	0.378617956	naive_VS_infected_50DPI	0.319250198	naive_VS_infected_50DPI	0.403506614	naive_VS_infected_50DPI	0.255762902	naive_VS_infected_50DPI	0.351234215
naive_VS_infected_50DPI	0.24635132	naive_VS_infected_50DPI	0.451964245	naive_VS_infected_50DPI	0.263716868	naive_VS_infected_50DPI	0.404829871	naive_VS_infected_50DPI	0.351268372	naive_VS_infected_50DPI	0.226222723
naive_VS_infected_50DPI	0.301690879	naive_VS_infected_50DPI	0.329124205	naive_VS_infected_50DPI	0.472084344	naive_VS_infected_50DPI	0.299910343	naive_VS_infected_50DPI	0.213649133	naive_VS_infected_50DPI	0.4213725
naive_VS_infected_50DPI	0.322276597	naive_VS_infected_50DPI	0.609577024	naive_VS_infected_50DPI	0.403385066	naive_VS_infected_50DPI	0.429763711	naive_VS_infected_50DPI	0.303672937	naive_VS_infected_50DPI	0.314358569
naive_VS_infected_50DPI	0.334542742	naive_VS_infected_50DPI	0.589401592	naive_VS_infected_50DPI	0.406695078	naive_VS_infected_50DPI	0.417234671	naive_VS_infected_50DPI	0.386936644	naive_VS_infected_50DPI	0.424330745
naive_VS_infected_50DPI	0.63406917	naive_VS_infected_50DPI	0.619452005	naive_VS_infected_50DPI	0.412179556	naive_VS_infected_50DPI	0.422632626	naive_VS_infected_50DPI	0.30087067	naive_VS_infected_50DPI	0.369586981
naive_VS_infected_50DPI	0.553507671	naive_VS_infected_50DPI	0.356931125	naive_VS_infected_50DPI	0.519147853	naive_VS_infected_50DPI	0.399112446	naive_VS_infected_50DPI	0.321817363	naive_VS_infected_50DPI	0.232466546
naive_VS_infected_50DPI	0.590670196	naive_VS_infected_50DPI	0.58641856	naive_VS_infected_50DPI	0.394119282	naive_VS_infected_50DPI	0.370916142	naive_VS_infected_50DPI	0.254372819	naive_VS_infected_50DPI	0.401108795
naive_VS_infected_50DPI	0.503172868	naive_VS_infected_50DPI	0.629948313	naive_VS_infected_50DPI	0.414843061	naive_VS_infected_50DPI	0.461435068	naive_VS_infected_50DPI	0.344549715	naive_VS_infected_50DPI	0.400753935
naive_VS_infected_50DPI	0.305332779	naive_VS_infected_50DPI	0.443504669	naive_VS_infected_50DPI	0.296270357	naive_VS_infected_50DPI	0.405029354	naive_VS_infected_50DPI	0.23616824	naive_VS_infected_50DPI	0.366941491
naive_VS_infected_50DPI	0.640513599	naive_VS_infected_50DPI	0.425513828	naive_VS_infected_50DPI	0.331825626	naive_VS_infected_50DPI	0.3377216	naive_VS_infected_50DPI	0.242671283	naive_VS_infected_50DPI	0.332106118
naive_VS_infected_50DPI	0.579664992	naive_VS_infected_50DPI	0.726443462	naive_VS_infected_50DPI	0.416899169	naive_VS_infected_50DPI	0.384671003	naive_VS_infected_50DPI	0.444768196	naive_VS_infected_50DPI	0.451085192
naive_VS_infected_50DPI	0.515341213	naive_VS_infected_50DPI	0.329073884	naive_VS_infected_50DPI	0.445618105	naive_VS_infected_50DPI	0.277193337	naive_VS_infected_50DPI	0.307749244	naive_VS_infected_50DPI	0.676184383
naive_VS_infected_50DPI	0.463917419	naive_VS_infected_50DPI	0.612847429	naive_VS_infected_50DPI	0.411056208	naive_VS_infected_50DPI	0.252244926	naive_VS_infected_50DPI	0.333590146	naive_VS_infected_50DPI	0.422744062
naive_VS_infected_50DPI	0.634000887	naive_VS_infected_50DPI	0.355486193	naive_VS_infected_50DPI	0.464408585	naive_VS_infected_50DPI	0.257664719	naive_VS_infected_50DPI	0.372950816	naive_VS_infected_50DPI	0.353414047
naive_VS_infected_50DPI	0.394734037	naive_VS_infected_50DPI	0.595792469	naive_VS_infected_50DPI	0.424762043	naive_VS_infected_50DPI	0.234153746	naive_VS_infected_50DPI	0.261388375	naive_VS_infected_50DPI	0.322353076
naive_VS_infected_50DPI	0.302042295	naive_VS_infected_50DPI	0.558411933	naive_VS_infected_50DPI	0.450662487	naive_VS_infected_50DPI	0.230042118	naive_VS_infected_50DPI	0.399112088	naive_VS_infected_50DPI	0.304462406
naive_VS_infected_50DPI	0.379142003	naive_VS_infected_50DPI	0.62345737	naive_VS_infected_50DPI	0.468469332	naive_VS_infected_50DPI	0.450184935	naive_VS_infected_50DPI	0.196698097	naive_VS_infected_50DPI	0.224364618
naive_VS_infected_50DPI	0.320146499	naive_VS_infected_50DPI	0.339498301	naive_VS_infected_50DPI	0.474873498	naive_VS_infected_50DPI	0.279031564	naive_VS_infected_50DPI	0.351643651	naive_VS_infected_50DPI	0.330340301
naive_VS_infected_50DPI	0.374964163	naive_VS_infected_50DPI	0.3534728	naive_VS_infected_50DPI	0.558388015	naive_VS_infected_50DPI	0.27203244	naive_VS_infected_50DPI	0.320250673	naive_VS_infected_50DPI	0.482720154
naive_VS_infected_50DPI	0.630531717	naive_VS_infected_50DPI	0.349863352	naive_VS_infected_50DPI	0.575617302	naive_VS_infected_50DPI	0.269407432	naive_VS_infected_50DPI	0.328002266	naive_VS_infected_50DPI	0.301521429
naive_VS_infected_50DPI	0.624399813	naive_VS_infected_50DPI	0.639260981	naive_VS_infected_50DPI	0.668287401	naive_VS_infected_50DPI	0.264416922	naive_VS_infected_50DPI	0.374235512	naive_VS_infected_50DPI	0.352923503
naive_VS_infected_50DPI	0.621255544	naive_VS_infected_50DPI	0.395587049	naive_VS_infected_50DPI	0.536681665	naive_VS_infected_50DPI	0.288034826	naive_VS_infected_50DPI	0.355480175	naive_VS_infected_50DPI	0.366390401
naive_VS_infected_50DPI	0.484550585	naive_VS_infected_50DPI	0.493081132	naive_VS_infected_50DPI	0.450618862	naive_VS_infected_50DPI	0.583538343	naive_VS_infected_50DPI	0.334006832	naive_VS_infected_50DPI	0.41930344
naive_VS_infected_50DPI	0.350586233	naive_VS_infected_50DPI	0.602439753	naive_VS_infected_50DPI	0.401921744	naive_VS_infected_50DPI	0.305824269	naive_VS_infected_50DPI	0.2899234	naive_VS_infected_50DPI	0.364022145
naive_VS_infected_50DPI	0.643136357	naive_VS_infected_50DPI	0.580245871	naive_VS_infected_50DPI	0.373870478	naive_VS_infected_50DPI	0.27532307	naive_VS_infected_50DPI	0.310710263	naive_VS_infected_50DPI	0.313203533
naive_VS_infected_50DPI	0.565839357	naive_VS_infected_50DPI	0.637397124	naive_VS_infected_50DPI	0.370304651	naive_VS_infected_50DPI	0.432167677	naive_VS_infected_50DPI	0.44203521	naive_VS_infected_50DPI	0.463286257
naive_VS_infected_50DPI	0.491155158	naive_VS_infected_50DPI	0.404071608	naive_VS_infected_50DPI	0.292598289	naive_VS_infected_50DPI	0.396664969	naive_VS_infected_50DPI	0.370268937	naive_VS_infected_50DPI	0.689325659
naive_VS_infected_50DPI	0.386330386	naive_VS_infected_50DPI	0.495807595	naive_VS_infected_50DPI	0.511401931	naive_VS_infected_50DPI	0.385502074	naive_VS_infected_50DPI	0.359524198	naive_VS_infected_50DPI	0.435309614
naive_VS_infected_50DPI	0.615050636	naive_VS_infected_50DPI	0.441179901	naive_VS_infected_50DPI	0.321927799	naive_VS_infected_50DPI	0.360607744	naive_VS_infected_50DPI	0.376659539	naive_VS_infected_50DPI	0.350010056
naive_VS_infected_50DPI	0.462935994	naive_VS_infected_50DPI	0.532868165	naive_VS_infected_50DPI	0.331269274	naive_VS_infected_50DPI	0.364892702	naive_VS_infected_50DPI	0.294272978	naive_VS_infected_50DPI	0.287876392
naive_VS_infected_50DPI	0.294914384	naive_VS_infected_50DPI	0.469476773	naive_VS_infected_50DPI	0.324616827	naive_VS_infected_50DPI	0.374156357	naive_VS_infected_50DPI	0.458108314	naive_VS_infected_50DPI	0.316737951
naive_VS_infected_50DPI	0.367397909	naive_VS_infected_50DPI	0.503977759	naive_VS_infected_50DPI	0.470191402	naive_VS_infected_50DPI	0.460102733	naive_VS_infected_50DPI	0.257420093	naive_VS_infected_50DPI	0.355073797
naive_VS_infected_50DPI	0.317959487	naive_VS_infected_50DPI	0.426406536	naive_VS_infected_50DPI	0.405296931	naive_VS_infected_50DPI	0.369780131	naive_VS_infected_50DPI	0.374262334	naive_VS_infected_50DPI	0.286937656
naive_VS_infected_50DPI	0.335398963	naive_VS_infected_50DPI	0.434227907	naive_VS_infected_50DPI	0.369088354	naive_VS_infected_50DPI	0.340404331	naive_VS_infected_50DPI	0.375639084	naive_VS_infected_50DPI	0.489226439
naive_VS_infected_50DPI	0.605757574	naive_VS_infected_50DPI	0.333174819	naive_VS_infected_50DPI	0.415282438	naive_VS_infected_50DPI	0.344062689	naive_VS_infected_50DPI	0.354660777	naive_VS_infected_50DPI	0.283655857
naive_VS_infected_50DPI	0.544014901	naive_VS_infected_50DPI	0.478679295	naive_VS_infected_50DPI	0.478248958	naive_VS_infected_50DPI	0.35178036	naive_VS_infected_50DPI	0.427295298	naive_VS_infected_50DPI	0.283659688
naive_VS_infected_50DPI	0.630395947	naive_VS_infected_50DPI	0.455473505	naive_VS_infected_50DPI	0.289784952	naive_VS_infected_50DPI	0.37112954	naive_VS_infected_50DPI	0.392102053	naive_VS_infected_50DPI	0.327626488
naive_VS_infected_50DPI	0.448573843	naive_VS_infected_50DPI	0.378319755	naive_VS_infected_50DPI	0.413783642	naive_VS_infected_50DPI	0.488959586	naive_VS_infected_50DPI	0.358019911	naive_VS_infected_50DPI	0.368480259
naive_VS_infected_50DPI	0.363358143	naive_VS_infected_50DPI	0.510956749	naive_VS_infected_50DPI	0.352522434	naive_VS_infected_50DPI	0.424747462	naive_VS_infected_50DPI	0.353182516	naive_VS_infected_50DPI	0.327470905
naive_VS_infected_50DPI	0.635980121	naive_VS_infected_50DPI	0.463111944	naive_VS_infected_50DPI	0.434756614	naive_VS_infected_50DPI	0.341843517	naive_VS_infected_50DPI	0.330192354	naive_VS_infected_50DPI	0.338952269
naive_VS_infected_50DPI	0.524080772	naive_VS_infected_50DPI	0.471991526	naive_VS_infected_50DPI	0.289058046	naive_VS_infected_50DPI	0.338913623	naive_VS_infected_50DPI	0.305048795	naive_VS_infected_50DPI	0.403449443
naive_VS_infected_50DPI	0.469078613	naive_VS_infected_50DPI	0.54774259	naive_VS_infected_50DPI	0.385540438	naive_VS_infected_50DPI	0.257338657	naive_VS_infected_50DPI	0.313582782	naive_VS_infected_50DPI	0.638592313
naive_VS_infected_50DPI	0.431229588	naive_VS_infected_50DPI	0.360468575	naive_VS_infected_50DPI	0.404051185	naive_VS_infected_50DPI	0.226619579	naive_VS_infected_50DPI	0.298932167	naive_VS_infected_50DPI	0.404893177
naive_VS_infected_50DPI	0.604686608	naive_VS_infected_50DPI	0.453936645	naive_VS_infected_50DPI	0.359146622	naive_VS_infected_50DPI	0.259105873	naive_VS_infected_50DPI	0.311017608	naive_VS_infected_50DPI	0.293926677
naive_VS_infected_50DPI	0.551808544	naive_VS_infected_50DPI	0.34861804	naive_VS_infected_50DPI	0.360143869	naive_VS_infected_50DPI	0.237974127	naive_VS_infected_50DPI	0.274842907	naive_VS_infected_50DPI	0.334513737
naive_VS_infected_50DPI	0.491748681	naive_VS_infected_50DPI	0.29857609	naive_VS_infected_50DPI	0.343575104	naive_VS_infected_50DPI	0.241033572	naive_VS_infected_50DPI	0.394996182	naive_VS_infected_50DPI	0.33760963
naive_VS_infected_50DPI	0.474092595	naive_VS_infected_50DPI	0.266453301	naive_VS_infected_50DPI	0.375189726	naive_VS_infected_50DPI	0.422591164	naive_VS_infected_50DPI	0.229492836	naive_VS_infected_50DPI	0.374673392
naive_VS_infected_50DPI	0.437174623	naive_VS_infected_50DPI	0.472959577	naive_VS_infected_50DPI	0.36789945	naive_VS_infected_50DPI	0.281340161	naive_VS_infected_50DPI	0.332829251	naive_VS_infected_50DPI	0.291456056
naive_VS_infected_50DPI	0.484925008	naive_VS_infected_50DPI	0.439768148	naive_VS_infected_50DPI	0.406258235	naive_VS_infected_50DPI	0.260235898	naive_VS_infected_50DPI	0.407764735	naive_VS_infected_50DPI	0.459630829
naive_VS_infected_50DPI	0.582086974	naive_VS_infected_50DPI	0.45897591	naive_VS_infected_50DPI	0.429631378	naive_VS_infected_50DPI	0.27748333	naive_VS_infected_50DPI	0.297151932	naive_VS_infected_50DPI	0.339034946
naive_VS_infected_50DPI	0.594959092	naive_VS_infected_50DPI	0.211545798	naive_VS_infected_50DPI	0.547853559	naive_VS_infected_50DPI	0.264509944	naive_VS_infected_50DPI	0.34979012	naive_VS_infected_50DPI	0.298844379
naive_VS_infected_50DPI	0.62090542	naive_VS_infected_50DPI	0.496820018	naive_VS_infected_50DPI	0.424837779	naive_VS_infected_50DPI	0.281491177	naive_VS_infected_50DPI	0.290724658	naive_VS_infected_50DPI	0.36005408
naive_VS_infected_50DPI	0.289781556	naive_VS_infected_50DPI	0.524781257	naive_VS_infected_50DPI	0.375734147	naive_VS_infected_50DPI	0.53335755	naive_VS_infected_50DPI	0.309898197	naive_VS_infected_50DPI	0.385341639
naive_VS_infected_50DPI	0.379691476	naive_VS_infected_50DPI	0.332859487	naive_VS_infected_50DPI	0.338471481	naive_VS_infected_50DPI	0.285548573	naive_VS_infected_50DPI	0.27645347	naive_VS_infected_50DPI	0.332721139
naive_VS_infected_50DPI	0.598326698	naive_VS_infected_50DPI	0.291509856	naive_VS_infected_50DPI	0.313547834	naive_VS_infected_50DPI	0.246883761	naive_VS_infected_50DPI	0.221336309	naive_VS_infected_50DPI	0.286224576
naive_VS_infected_50DPI	0.528027474	naive_VS_infected_50DPI	0.586807162	naive_VS_infected_50DPI	0.357421713	naive_VS_infected_50DPI	0.400762819	naive_VS_infected_50DPI	0.410435154	naive_VS_infected_50DPI	0.42443374
naive_VS_infected_50DPI	0.458569593	naive_VS_infected_50DPI	0.439819539	naive_VS_infected_50DPI	0.323153681	naive_VS_infected_50DPI	0.497613444	naive_VS_infected_50DPI	0.34199778	naive_VS_infected_50DPI	0.547405072
naive_VS_infected_50DPI	0.443993893	naive_VS_infected_50DPI	0.537569548	naive_VS_infected_50DPI	0.473565138	naive_VS_infected_50DPI	0.504321604	naive_VS_infected_50DPI	0.336464849	naive_VS_infected_50DPI	0.433608117
naive_VS_infected_50DPI	0.634295414	naive_VS_infected_50DPI	0.58008252	naive_VS_infected_50DPI	0.303050478	naive_VS_infected_50DPI	0.52399218	naive_VS_infected_50DPI	0.368284723	naive_VS_infected_50DPI	0.406704679
naive_VS_infected_50DPI	0.504081574	naive_VS_infected_50DPI	0.604177327	naive_VS_infected_50DPI	0.301262867	naive_VS_infected_50DPI	0.498057771	naive_VS_infected_50DPI	0.371825005	naive_VS_infected_50DPI	0.362043155
naive_VS_infected_50DPI	0.333492121	naive_VS_infected_50DPI	0.600104974	naive_VS_infected_50DPI	0.306571359	naive_VS_infected_50DPI	0.513586883	naive_VS_infected_50DPI	0.436452356	naive_VS_infected_50DPI	0.389945132
naive_VS_infected_50DPI	0.413401437	naive_VS_infected_50DPI	0.484712733	naive_VS_infected_50DPI	0.399235458	naive_VS_infected_50DPI	0.340134241	naive_VS_infected_50DPI	0.407407478	naive_VS_infected_50DPI	0.406414287
naive_VS_infected_50DPI	0.324411489	naive_VS_infected_50DPI	0.51015898	naive_VS_infected_50DPI	0.354265697	naive_VS_infected_50DPI	0.495797056	naive_VS_infected_50DPI	0.366969922	naive_VS_infected_50DPI	0.326824149
naive_VS_infected_50DPI	0.32392155	naive_VS_infected_50DPI	0.544617761	naive_VS_infected_50DPI	0.282762843	naive_VS_infected_50DPI	0.461118865	naive_VS_infected_50DPI	0.455456436	naive_VS_infected_50DPI	0.497705372
naive_VS_infected_50DPI	0.605474342	naive_VS_infected_50DPI	0.497748763	naive_VS_infected_50DPI	0.415921054	naive_VS_infected_50DPI	0.475105302	naive_VS_infected_50DPI	0.357981902	naive_VS_infected_50DPI	0.38231388
naive_VS_infected_50DPI	0.632259115	naive_VS_infected_50DPI	0.457719854	naive_VS_infected_50DPI	0.512308865	naive_VS_infected_50DPI	0.47284539	naive_VS_infected_50DPI	0.428389508	naive_VS_infected_50DPI	0.426889653
naive_VS_infected_50DPI	0.637927063	naive_VS_infected_50DPI	0.508600807	naive_VS_infected_50DPI	0.350430226	naive_VS_infected_50DPI	0.456594746	naive_VS_infected_50DPI	0.354774825	naive_VS_infected_50DPI	0.35716637
naive_VS_infected_50DPI	0.389381272	naive_VS_infected_50DPI	0.494678094	naive_VS_infected_50DPI	0.417365583	naive_VS_infected_50DPI	0.368451562	naive_VS_infected_50DPI	0.376159319	naive_VS_infected_50DPI	0.360885813
naive_VS_infected_50DPI	0.321077783	naive_VS_infected_50DPI	0.580455053	naive_VS_infected_50DPI	0.363201287	naive_VS_infected_50DPI	0.531562492	naive_VS_infected_50DPI	0.38375409	naive_VS_infected_50DPI	0.298898469
naive_VS_infected_50DPI	0.634073173	naive_VS_infected_50DPI	0.548908518	naive_VS_infected_50DPI	0.40426925	naive_VS_infected_50DPI	0.443745763	naive_VS_infected_50DPI	0.363075276	naive_VS_infected_50DPI	0.321768989
naive_VS_infected_50DPI	0.523888642	naive_VS_infected_50DPI	0.614837615	naive_VS_infected_50DPI	0.419974253	naive_VS_infected_50DPI	0.491101294	naive_VS_infected_50DPI	0.305594487	naive_VS_infected_50DPI	0.472395907
naive_VS_infected_50DPI	0.440054709	naive_VS_infected_50DPI	0.43508141	naive_VS_infected_50DPI	0.441400959	naive_VS_infected_50DPI	0.431984124	naive_VS_infected_50DPI	0.265418729	naive_VS_infected_50DPI	0.429348082
naive_VS_infected_50DPI	0.419037725	naive_VS_infected_50DPI	0.504657102	naive_VS_infected_50DPI	0.357179098	naive_VS_infected_50DPI	0.402311507	naive_VS_infected_50DPI	0.318627558	naive_VS_infected_50DPI	0.486637114
naive_VS_infected_50DPI	0.626626025	naive_VS_infected_50DPI	0.509174621	naive_VS_infected_50DPI	0.456250649	naive_VS_infected_50DPI	0.368692703	naive_VS_infected_50DPI	0.250358808	naive_VS_infected_50DPI	0.52050857
naive_VS_infected_50DPI	0.49415658	naive_VS_infected_50DPI	0.592129545	naive_VS_infected_50DPI	0.436929363	naive_VS_infected_50DPI	0.395826258	naive_VS_infected_50DPI	0.23499297	naive_VS_infected_50DPI	0.558091838
naive_VS_infected_50DPI	0.326466736	naive_VS_infected_50DPI	0.539513825	naive_VS_infected_50DPI	0.447993136	naive_VS_infected_50DPI	0.407845497	naive_VS_infected_50DPI	0.423006211	naive_VS_infected_50DPI	0.506760119
naive_VS_infected_50DPI	0.413656798	naive_VS_infected_50DPI	0.53246304	naive_VS_infected_50DPI	0.389640972	naive_VS_infected_50DPI	0.508009673	naive_VS_infected_50DPI	0.248865096	naive_VS_infected_50DPI	0.60263094
naive_VS_infected_50DPI	0.325994437	naive_VS_infected_50DPI	0.487026138	naive_VS_infected_50DPI	0.478180285	naive_VS_infected_50DPI	0.388002365	naive_VS_infected_50DPI	0.241381942	naive_VS_infected_50DPI	0.496693633
naive_VS_infected_50DPI	0.287267547	naive_VS_infected_50DPI	0.495563927	naive_VS_infected_50DPI	0.466648574	naive_VS_infected_50DPI	0.392516289	naive_VS_infected_50DPI	0.414817433	naive_VS_infected_50DPI	0.549291436
naive_VS_infected_50DPI	0.570804179	naive_VS_infected_50DPI	0.427754599	naive_VS_infected_50DPI	0.434853053	naive_VS_infected_50DPI	0.370057721	naive_VS_infected_50DPI	0.214108737	naive_VS_infected_50DPI	0.606005111
naive_VS_infected_50DPI	0.620291138	naive_VS_infected_50DPI	0.484036493	naive_VS_infected_50DPI	0.491095704	naive_VS_infected_50DPI	0.373042307	naive_VS_infected_50DPI	0.310924105	naive_VS_infected_50DPI	0.564823853
naive_VS_infected_50DPI	0.628817737	naive_VS_infected_50DPI	0.473794671	naive_VS_infected_50DPI	0.473431898	naive_VS_infected_50DPI	0.416862048	naive_VS_infected_50DPI	0.239079535	naive_VS_infected_50DPI	0.514229746
naive_VS_infected_50DPI	0.390102175	naive_VS_infected_50DPI	0.405343002	naive_VS_infected_50DPI	0.407472796	naive_VS_infected_50DPI	0.573288187	naive_VS_infected_50DPI	0.322944713	naive_VS_infected_50DPI	0.533614067
naive_VS_infected_50DPI	0.297540926	naive_VS_infected_50DPI	0.539568613	naive_VS_infected_50DPI	0.389184194	naive_VS_infected_50DPI	0.460262159	naive_VS_infected_50DPI	0.313987953	naive_VS_infected_50DPI	0.469168185
naive_VS_infected_50DPI	0.630390452	naive_VS_infected_50DPI	0.506123293	naive_VS_infected_50DPI	0.469668734	naive_VS_infected_50DPI	0.403298257	naive_VS_infected_50DPI	0.197861468	naive_VS_infected_50DPI	0.458483525
naive_VS_infected_50DPI	0.686306934	naive_VS_infected_50DPI	0.461101499	naive_VS_infected_50DPI	0.476915055	naive_VS_infected_50DPI	0.43498907	naive_VS_infected_50DPI	0.462788293	naive_VS_infected_50DPI	0.386805701
naive_VS_infected_50DPI	0.821358348	naive_VS_infected_50DPI	0.567941175	naive_VS_infected_50DPI	0.435022554	naive_VS_infected_50DPI	0.515322266	naive_VS_infected_50DPI	0.487179573	naive_VS_infected_50DPI	0.613052636
naive_VS_infected_50DPI	0.739698092	naive_VS_infected_50DPI	0.38314723	naive_VS_infected_50DPI	0.579794456	naive_VS_infected_50DPI	0.553390461	naive_VS_infected_50DPI	0.477147972	naive_VS_infected_50DPI	0.38445305
naive_VS_infected_50DPI	0.703289966	naive_VS_infected_50DPI	0.492761372	naive_VS_infected_50DPI	0.439835486	naive_VS_infected_50DPI	0.521772418	naive_VS_infected_50DPI	0.486874165	naive_VS_infected_50DPI	0.2313167
naive_VS_infected_50DPI	0.705189127	naive_VS_infected_50DPI	0.317458764	naive_VS_infected_50DPI	0.424818225	naive_VS_infected_50DPI	0.541620405	naive_VS_infected_50DPI	0.480042994	naive_VS_infected_50DPI	0.295814229
naive_VS_infected_50DPI	0.784501122	naive_VS_infected_50DPI	0.319740955	naive_VS_infected_50DPI	0.391752981	naive_VS_infected_50DPI	0.521950272	naive_VS_infected_50DPI	0.376453042	naive_VS_infected_50DPI	0.326137459
naive_VS_infected_50DPI	0.793233792	naive_VS_infected_50DPI	0.216651184	naive_VS_infected_50DPI	0.548904578	naive_VS_infected_50DPI	0.344346674	naive_VS_infected_50DPI	0.515364341	naive_VS_infected_50DPI	0.357640002
naive_VS_infected_50DPI	0.650135345	naive_VS_infected_50DPI	0.527630942	naive_VS_infected_50DPI	0.502865107	naive_VS_infected_50DPI	0.480526222	naive_VS_infected_50DPI	0.463120477	naive_VS_infected_50DPI	0.315743034
naive_VS_infected_50DPI	0.753657671	naive_VS_infected_50DPI	0.479938389	naive_VS_infected_50DPI	0.395606847	naive_VS_infected_50DPI	0.483913306	naive_VS_infected_50DPI	0.499980778	naive_VS_infected_50DPI	0.458122356
naive_VS_infected_50DPI	0.69792895	naive_VS_infected_50DPI	0.506478577	naive_VS_infected_50DPI	0.393255734	naive_VS_infected_50DPI	0.457748165	naive_VS_infected_50DPI	0.473008572	naive_VS_infected_50DPI	0.357017671
naive_VS_infected_50DPI	0.751604217	naive_VS_infected_50DPI	0.200744135	naive_VS_infected_50DPI	0.380609729	naive_VS_infected_50DPI	0.485280241	naive_VS_infected_50DPI	0.487933368	naive_VS_infected_50DPI	0.315013992
naive_VS_infected_50DPI	0.71874267	naive_VS_infected_50DPI	0.523791281	naive_VS_infected_50DPI	0.370001506	naive_VS_infected_50DPI	0.481409506	naive_VS_infected_50DPI	0.458783289	naive_VS_infected_50DPI	0.325985703
naive_VS_infected_50DPI	0.697170162	naive_VS_infected_50DPI	0.52671057	naive_VS_infected_50DPI	0.564719126	naive_VS_infected_50DPI	0.270672354	naive_VS_infected_50DPI	0.486274585	naive_VS_infected_50DPI	0.322371132
naive_VS_infected_50DPI	0.782724813	naive_VS_infected_50DPI	0.35151504	naive_VS_infected_50DPI	0.471562929	naive_VS_infected_50DPI	0.552461209	naive_VS_infected_50DPI	0.505358931	naive_VS_infected_50DPI	0.275395783
naive_VS_infected_50DPI	0.692494005	naive_VS_infected_50DPI	0.298138009	naive_VS_infected_50DPI	0.549345988	naive_VS_infected_50DPI	0.47828184	naive_VS_infected_50DPI	0.502134511	naive_VS_infected_50DPI	0.268890043
naive_VS_infected_50DPI	0.562915296	naive_VS_infected_50DPI	0.705284519	naive_VS_infected_50DPI	0.710444452	naive_VS_infected_50DPI	0.337872881	naive_VS_infected_50DPI	0.314854681	naive_VS_infected_50DPI	0.304981963
naive_VS_infected_50DPI	0.387103105	naive_VS_infected_50DPI	0.6656074	naive_VS_infected_50DPI	0.681776103	naive_VS_infected_50DPI	0.30368026	naive_VS_infected_50DPI	0.34354868	naive_VS_infected_50DPI	0.532158179
naive_VS_infected_50DPI	0.303255824	naive_VS_infected_50DPI	0.690775365	naive_VS_infected_50DPI	0.80499999	naive_VS_infected_50DPI	0.378560567	naive_VS_infected_50DPI	0.310677076	naive_VS_infected_50DPI	0.357728318
naive_VS_infected_50DPI	0.592736514	naive_VS_infected_50DPI	0.629503929	naive_VS_infected_50DPI	0.673346212	naive_VS_infected_50DPI	0.35848206	naive_VS_infected_50DPI	0.341623607	naive_VS_infected_50DPI	0.307921307
naive_VS_infected_50DPI	0.476520849	naive_VS_infected_50DPI	0.611330396	naive_VS_infected_50DPI	0.708519312	naive_VS_infected_50DPI	0.354891199	naive_VS_infected_50DPI	0.330787114	naive_VS_infected_50DPI	0.300076386
naive_VS_infected_50DPI	0.369530757	naive_VS_infected_50DPI	0.670943671	naive_VS_infected_50DPI	0.651061488	naive_VS_infected_50DPI	0.312627881	naive_VS_infected_50DPI	0.424836501	naive_VS_infected_50DPI	0.363137836
naive_VS_infected_50DPI	0.37171419	naive_VS_infected_50DPI	0.682264254	naive_VS_infected_50DPI	0.771325863	naive_VS_infected_50DPI	0.314959135	naive_VS_infected_50DPI	0.390297678	naive_VS_infected_50DPI	0.454716675
naive_VS_infected_50DPI	0.440751298	naive_VS_infected_50DPI	0.667228382	naive_VS_infected_50DPI	0.755564879	naive_VS_infected_50DPI	0.347387499	naive_VS_infected_50DPI	0.274326447	naive_VS_infected_50DPI	0.306451491
naive_VS_infected_50DPI	0.391210453	naive_VS_infected_50DPI	0.604746512	naive_VS_infected_50DPI	0.685491341	naive_VS_infected_50DPI	0.358396571	naive_VS_infected_50DPI	0.360688577	naive_VS_infected_50DPI	0.461117619
naive_VS_infected_50DPI	0.633146911	naive_VS_infected_50DPI	0.647852536	naive_VS_infected_50DPI	0.606431843	naive_VS_infected_50DPI	0.317898236	naive_VS_infected_50DPI	0.211991506	naive_VS_infected_50DPI	0.367797682
naive_VS_infected_50DPI	0.484581707	naive_VS_infected_50DPI	0.693864647	naive_VS_infected_50DPI	0.526780821	naive_VS_infected_50DPI	0.301517224	naive_VS_infected_50DPI	0.284467778	naive_VS_infected_50DPI	0.31130684
naive_VS_infected_50DPI	0.564176527	naive_VS_infected_50DPI	0.61580947	naive_VS_infected_50DPI	0.610786011	naive_VS_infected_50DPI	0.252192729	naive_VS_infected_50DPI	0.343804369	naive_VS_infected_50DPI	0.314784507
naive_VS_infected_50DPI	0.441186059	naive_VS_infected_50DPI	0.761836311	naive_VS_infected_50DPI	0.751098871	naive_VS_infected_50DPI	0.375651285	naive_VS_infected_50DPI	0.284321102	naive_VS_infected_50DPI	0.23249823
naive_VS_infected_50DPI	0.375365996	naive_VS_infected_50DPI	0.63135248	naive_VS_infected_50DPI	0.708760228	naive_VS_infected_50DPI	0.371647289	naive_VS_infected_50DPI	0.365780616	naive_VS_infected_50DPI	0.242746131
naive_VS_infected_50DPI	0.602395399	naive_VS_infected_50DPI	0.693501307	naive_VS_infected_50DPI	0.793308199	naive_VS_infected_50DPI	0.299344868	naive_VS_infected_50DPI	0.368155639	naive_VS_infected_50DPI	0.282283334
naive_VS_infected_50DPI	0.333014626	naive_VS_infected_50DPI	0.675982582	naive_VS_infected_50DPI	0.624232073	naive_VS_infected_50DPI	0.528900524	naive_VS_infected_50DPI	0.493170336	naive_VS_infected_50DPI	0.496209252
naive_VS_infected_50DPI	0.519764748	naive_VS_infected_50DPI	0.490146584	naive_VS_infected_50DPI	0.636978248	naive_VS_infected_50DPI	0.57904312	naive_VS_infected_50DPI	0.42187175	naive_VS_infected_50DPI	0.527032966
naive_VS_infected_50DPI	0.558395379	naive_VS_infected_50DPI	0.696116115	naive_VS_infected_50DPI	0.75080632	naive_VS_infected_50DPI	0.590038376	naive_VS_infected_50DPI	0.392929268	naive_VS_infected_50DPI	0.570357681
naive_VS_infected_50DPI	0.359126652	naive_VS_infected_50DPI	0.585394746	naive_VS_infected_50DPI	0.60263132	naive_VS_infected_50DPI	0.575881385	naive_VS_infected_50DPI	0.432203017	naive_VS_infected_50DPI	0.534670818
naive_VS_infected_50DPI	0.54912818	naive_VS_infected_50DPI	0.725722904	naive_VS_infected_50DPI	0.632369543	naive_VS_infected_50DPI	0.583776692	naive_VS_infected_50DPI	0.376334919	naive_VS_infected_50DPI	0.532606863
naive_VS_infected_50DPI	0.635561822	naive_VS_infected_50DPI	0.737172201	naive_VS_infected_50DPI	0.594892545	naive_VS_infected_50DPI	0.574021462	naive_VS_infected_50DPI	0.509158339	naive_VS_infected_50DPI	0.560443986
naive_VS_infected_50DPI	0.611869253	naive_VS_infected_50DPI	0.744286752	naive_VS_infected_50DPI	0.706093522	naive_VS_infected_50DPI	0.393970926	naive_VS_infected_50DPI	0.400825655	naive_VS_infected_50DPI	0.675406447
naive_VS_infected_50DPI	0.607556384	naive_VS_infected_50DPI	0.5445857	naive_VS_infected_50DPI	0.709638331	naive_VS_infected_50DPI	0.558217946	naive_VS_infected_50DPI	0.296889823	naive_VS_infected_50DPI	0.55195386
naive_VS_infected_50DPI	0.630336789	naive_VS_infected_50DPI	0.591694493	naive_VS_infected_50DPI	0.627776959	naive_VS_infected_50DPI	0.5692242	naive_VS_infected_50DPI	0.299116014	naive_VS_infected_50DPI	0.622665618
naive_VS_infected_50DPI	0.34552499	naive_VS_infected_50DPI	0.61321059	naive_VS_infected_50DPI	0.620893476	naive_VS_infected_50DPI	0.54155029	naive_VS_infected_50DPI	0.305387294	naive_VS_infected_50DPI	0.613872034
naive_VS_infected_50DPI	0.376770741	naive_VS_infected_50DPI	0.725768429	naive_VS_infected_50DPI	0.54649787	naive_VS_infected_50DPI	0.568688323	naive_VS_infected_50DPI	0.367352911	naive_VS_infected_50DPI	0.578384808
naive_VS_infected_50DPI	0.341922326	naive_VS_infected_50DPI	0.527239691	naive_VS_infected_50DPI	0.589267483	naive_VS_infected_50DPI	0.533607657	naive_VS_infected_50DPI	0.436936835	naive_VS_infected_50DPI	0.583135375
naive_VS_infected_50DPI	0.571091292	naive_VS_infected_50DPI	0.660223558	naive_VS_infected_50DPI	0.688301377	naive_VS_infected_50DPI	0.315612119	naive_VS_infected_50DPI	0.359673098	naive_VS_infected_50DPI	0.497756811
naive_VS_infected_50DPI	0.56561768	naive_VS_infected_50DPI	0.723156923	naive_VS_infected_50DPI	0.628226948	naive_VS_infected_50DPI	0.60968162	naive_VS_infected_50DPI	0.417233303	naive_VS_infected_50DPI	0.48022541
naive_VS_infected_50DPI	0.344132568	naive_VS_infected_50DPI	0.748027997	naive_VS_infected_50DPI	0.718514317	naive_VS_infected_50DPI	0.526456063	naive_VS_infected_50DPI	0.454117949	naive_VS_infected_50DPI	0.504315722
naive_VS_infected_50DPI	0.420196529	naive_VS_infected_50DPI	0.338549813	naive_VS_infected_50DPI	0.573251912	naive_VS_infected_50DPI	0.429191738	naive_VS_infected_50DPI	0.404385161	naive_VS_infected_50DPI	0.316025673
naive_VS_infected_50DPI	0.554293361	naive_VS_infected_50DPI	0.636997516	naive_VS_infected_50DPI	0.53114115	naive_VS_infected_50DPI	0.449822187	naive_VS_infected_50DPI	0.274755092	naive_VS_infected_50DPI	0.627595296
naive_VS_infected_50DPI	0.562407252	naive_VS_infected_50DPI	0.419920385	naive_VS_infected_50DPI	0.667609277	naive_VS_infected_50DPI	0.50141243	naive_VS_infected_50DPI	0.286375012	naive_VS_infected_50DPI	0.35008972
naive_VS_infected_50DPI	0.401241681	naive_VS_infected_50DPI	0.603687443	naive_VS_infected_50DPI	0.561655969	naive_VS_infected_50DPI	0.451665014	naive_VS_infected_50DPI	0.285904272	naive_VS_infected_50DPI	0.357995037
naive_VS_infected_50DPI	0.48070528	naive_VS_infected_50DPI	0.361322005	naive_VS_infected_50DPI	0.614753554	naive_VS_infected_50DPI	0.500872063	naive_VS_infected_50DPI	0.255374161	naive_VS_infected_50DPI	0.374614323
naive_VS_infected_50DPI	0.521987058	naive_VS_infected_50DPI	0.431053803	naive_VS_infected_50DPI	0.532659455	naive_VS_infected_50DPI	0.465310923	naive_VS_infected_50DPI	0.359430241	naive_VS_infected_50DPI	0.419719273
naive_VS_infected_50DPI	0.5353154	naive_VS_infected_50DPI	0.420418905	naive_VS_infected_50DPI	0.661400933	naive_VS_infected_50DPI	0.392319354	naive_VS_infected_50DPI	0.260719614	naive_VS_infected_50DPI	0.42909824
naive_VS_infected_50DPI	0.487522389	naive_VS_infected_50DPI	0.625625401	naive_VS_infected_50DPI	0.613439039	naive_VS_infected_50DPI	0.450264541	naive_VS_infected_50DPI	0.292428114	naive_VS_infected_50DPI	0.318679514
naive_VS_infected_50DPI	0.568808841	naive_VS_infected_50DPI	0.631368694	naive_VS_infected_50DPI	0.535253895	naive_VS_infected_50DPI	0.442499966	naive_VS_infected_50DPI	0.398471668	naive_VS_infected_50DPI	0.451377132
naive_VS_infected_50DPI	0.437064354	naive_VS_infected_50DPI	0.666378014	naive_VS_infected_50DPI	0.472430838	naive_VS_infected_50DPI	0.41519219	naive_VS_infected_50DPI	0.238413758	naive_VS_infected_50DPI	0.329236325
naive_VS_infected_50DPI	0.413890861	naive_VS_infected_50DPI	0.377854213	naive_VS_infected_50DPI	0.455438216	naive_VS_infected_50DPI	0.436977055	naive_VS_infected_50DPI	0.320171349	naive_VS_infected_50DPI	0.338995924
naive_VS_infected_50DPI	0.449322452	naive_VS_infected_50DPI	0.619059332	naive_VS_infected_50DPI	0.47376741	naive_VS_infected_50DPI	0.422384304	naive_VS_infected_50DPI	0.299638385	naive_VS_infected_50DPI	0.34284685
naive_VS_infected_50DPI	0.562943593	naive_VS_infected_50DPI	0.644049022	naive_VS_infected_50DPI	0.605391844	naive_VS_infected_50DPI	0.348379356	naive_VS_infected_50DPI	0.281217721	naive_VS_infected_50DPI	0.315091127
naive_VS_infected_50DPI	0.515544881	naive_VS_infected_50DPI	0.416692167	naive_VS_infected_50DPI	0.581125612	naive_VS_infected_50DPI	0.487779501	naive_VS_infected_50DPI	0.294215874	naive_VS_infected_50DPI	0.30532312
naive_VS_infected_50DPI	0.427672009	naive_VS_infected_50DPI	0.437529205	naive_VS_infected_50DPI	0.645946207	naive_VS_infected_50DPI	0.411294062	naive_VS_infected_50DPI	0.326819338	naive_VS_infected_50DPI	0.328537445
naive_VS_infected_50DPI	0.654883728	naive_VS_infected_50DPI	0.560275993	naive_VS_infected_50DPI	0.368244799	naive_VS_infected_50DPI	0.357400571	naive_VS_infected_50DPI	0.404202069	naive_VS_infected_50DPI	0.513568182
naive_VS_infected_50DPI	0.618065035	naive_VS_infected_50DPI	0.592432972	naive_VS_infected_50DPI	0.364252777	naive_VS_infected_50DPI	0.407862156	naive_VS_infected_50DPI	0.342287232	naive_VS_infected_50DPI	0.806480574
naive_VS_infected_50DPI	0.553620082	naive_VS_infected_50DPI	0.420883818	naive_VS_infected_50DPI	0.491746225	naive_VS_infected_50DPI	0.392917997	naive_VS_infected_50DPI	0.388397461	naive_VS_infected_50DPI	0.509069992
naive_VS_infected_50DPI	0.681506809	naive_VS_infected_50DPI	0.472873785	naive_VS_infected_50DPI	0.372618266	naive_VS_infected_50DPI	0.426130285	naive_VS_infected_50DPI	0.378253668	naive_VS_infected_50DPI	0.477838312
naive_VS_infected_50DPI	0.576755678	naive_VS_infected_50DPI	0.391989017	naive_VS_infected_50DPI	0.366651595	naive_VS_infected_50DPI	0.416169484	naive_VS_infected_50DPI	0.334057804	naive_VS_infected_50DPI	0.412441226
naive_VS_infected_50DPI	0.455789995	naive_VS_infected_50DPI	0.29963638	naive_VS_infected_50DPI	0.354106102	naive_VS_infected_50DPI	0.434393267	naive_VS_infected_50DPI	0.41675637	naive_VS_infected_50DPI	0.495665727
naive_VS_infected_50DPI	0.533743793	naive_VS_infected_50DPI	0.457382579	naive_VS_infected_50DPI	0.46509664	naive_VS_infected_50DPI	0.347679132	naive_VS_infected_50DPI	0.294852778	naive_VS_infected_50DPI	0.448772828
naive_VS_infected_50DPI	0.431193345	naive_VS_infected_50DPI	0.490746438	naive_VS_infected_50DPI	0.464715398	naive_VS_infected_50DPI	0.438155728	naive_VS_infected_50DPI	0.254161966	naive_VS_infected_50DPI	0.406074496
naive_VS_infected_50DPI	0.537710742	naive_VS_infected_50DPI	0.472106878	naive_VS_infected_50DPI	0.45867306	naive_VS_infected_50DPI	0.386978844	naive_VS_infected_50DPI	0.371968153	naive_VS_infected_50DPI	0.551895842
naive_VS_infected_50DPI	0.686817168	naive_VS_infected_50DPI	0.528253417	naive_VS_infected_50DPI	0.495933807	naive_VS_infected_50DPI	0.41176417	naive_VS_infected_50DPI	0.267558738	naive_VS_infected_50DPI	0.346914133
naive_VS_infected_50DPI	0.722544902	naive_VS_infected_50DPI	0.385720647	naive_VS_infected_50DPI	0.58841248	naive_VS_infected_50DPI	0.395361221	naive_VS_infected_50DPI	0.283495124	naive_VS_infected_50DPI	0.389135639
naive_VS_infected_50DPI	0.7124188	naive_VS_infected_50DPI	0.552253245	naive_VS_infected_50DPI	0.386403535	naive_VS_infected_50DPI	0.379567111	naive_VS_infected_50DPI	0.343802828	naive_VS_infected_50DPI	0.414395556
naive_VS_infected_50DPI	0.514867374	naive_VS_infected_50DPI	0.469938866	naive_VS_infected_50DPI	0.414793371	naive_VS_infected_50DPI	0.461528415	naive_VS_infected_50DPI	0.394003057	naive_VS_infected_50DPI	0.453512265
naive_VS_infected_50DPI	0.457319129	naive_VS_infected_50DPI	0.351004574	naive_VS_infected_50DPI	0.296479012	naive_VS_infected_50DPI	0.421956051	naive_VS_infected_50DPI	0.382809011	naive_VS_infected_50DPI	0.436254896
naive_VS_infected_50DPI	0.71290538	naive_VS_infected_50DPI	0.335409973	naive_VS_infected_50DPI	0.430748566	naive_VS_infected_50DPI	0.349839057	naive_VS_infected_50DPI	0.315906832	naive_VS_infected_50DPI	0.4277612
naive_VS_infected_50DPI	0.405076308	naive_VS_infected_50DPI	0.383333179	naive_VS_infected_50DPI	0.662721073	naive_VS_infected_50DPI	0.481112077	naive_VS_infected_50DPI	0.375278058	naive_VS_infected_50DPI	0.490403111
naive_VS_infected_50DPI	0.641447932	naive_VS_infected_50DPI	0.598028228	naive_VS_infected_50DPI	0.638506158	naive_VS_infected_50DPI	0.591438481	naive_VS_infected_50DPI	0.328090609	naive_VS_infected_50DPI	0.790649478
naive_VS_infected_50DPI	0.583944524	naive_VS_infected_50DPI	0.403566085	naive_VS_infected_50DPI	0.716224086	naive_VS_infected_50DPI	0.593595325	naive_VS_infected_50DPI	0.328208049	naive_VS_infected_50DPI	0.472649681
naive_VS_infected_50DPI	0.478018957	naive_VS_infected_50DPI	0.523512543	naive_VS_infected_50DPI	0.641035056	naive_VS_infected_50DPI	0.589649101	naive_VS_infected_50DPI	0.269049484	naive_VS_infected_50DPI	0.435085759
naive_VS_infected_50DPI	0.571683118	naive_VS_infected_50DPI	0.308712432	naive_VS_infected_50DPI	0.654304374	naive_VS_infected_50DPI	0.553109229	naive_VS_infected_50DPI	0.264170412	naive_VS_infected_50DPI	0.372905411
naive_VS_infected_50DPI	0.679417334	naive_VS_infected_50DPI	0.335013735	naive_VS_infected_50DPI	0.615975803	naive_VS_infected_50DPI	0.606398116	naive_VS_infected_50DPI	0.408260393	naive_VS_infected_50DPI	0.443208077
naive_VS_infected_50DPI	0.632565328	naive_VS_infected_50DPI	0.267052271	naive_VS_infected_50DPI	0.731091283	naive_VS_infected_50DPI	0.40159024	naive_VS_infected_50DPI	0.291134325	naive_VS_infected_50DPI	0.403583069
naive_VS_infected_50DPI	0.577024311	naive_VS_infected_50DPI	0.57934706	naive_VS_infected_50DPI	0.643686418	naive_VS_infected_50DPI	0.537633413	naive_VS_infected_50DPI	0.276334593	naive_VS_infected_50DPI	0.409661594
naive_VS_infected_50DPI	0.66486663	naive_VS_infected_50DPI	0.536033416	naive_VS_infected_50DPI	0.594875091	naive_VS_infected_50DPI	0.530786612	naive_VS_infected_50DPI	0.458475509	naive_VS_infected_50DPI	0.537851882
naive_VS_infected_50DPI	0.45983896	naive_VS_infected_50DPI	0.557977106	naive_VS_infected_50DPI	0.614945441	naive_VS_infected_50DPI	0.550661531	naive_VS_infected_50DPI	0.259996467	naive_VS_infected_50DPI	0.319285937
naive_VS_infected_50DPI	0.477392174	naive_VS_infected_50DPI	0.261367615	naive_VS_infected_50DPI	0.554393772	naive_VS_infected_50DPI	0.548127037	naive_VS_infected_50DPI	0.390772874	naive_VS_infected_50DPI	0.396255527
naive_VS_infected_50DPI	0.481145363	naive_VS_infected_50DPI	0.572661334	naive_VS_infected_50DPI	0.624876678	naive_VS_infected_50DPI	0.552400689	naive_VS_infected_50DPI	0.344465766	naive_VS_infected_50DPI	0.420077287
naive_VS_infected_50DPI	0.544286173	naive_VS_infected_50DPI	0.594388396	naive_VS_infected_50DPI	0.719101447	naive_VS_infected_50DPI	0.386100908	naive_VS_infected_50DPI	0.319314268	naive_VS_infected_50DPI	0.46685622
naive_VS_infected_50DPI	0.637370452	naive_VS_infected_50DPI	0.377642772	naive_VS_infected_50DPI	0.712030586	naive_VS_infected_50DPI	0.621307245	naive_VS_infected_50DPI	0.382157965	naive_VS_infected_50DPI	0.399775183
naive_VS_infected_50DPI	0.464367849	naive_VS_infected_50DPI	0.31353803	naive_VS_infected_50DPI	0.699214154	naive_VS_infected_50DPI	0.535148983	naive_VS_infected_50DPI	0.271955355	naive_VS_infected_50DPI	0.358549577
naive_VS_infected_50DPI	0.571449647	naive_VS_infected_50DPI	0.741260729	naive_VS_infected_50DPI	0.828999893	naive_VS_infected_50DPI	0.380341976	naive_VS_infected_50DPI	0.39848328	naive_VS_infected_50DPI	0.493905934
naive_VS_infected_50DPI	0.552764302	naive_VS_infected_50DPI	0.479487421	naive_VS_infected_50DPI	0.806621018	naive_VS_infected_50DPI	0.337909671	naive_VS_infected_50DPI	0.294480301	naive_VS_infected_50DPI	0.732314727
naive_VS_infected_50DPI	0.48949581	naive_VS_infected_50DPI	0.721974176	naive_VS_infected_50DPI	0.801017471	naive_VS_infected_50DPI	0.274356091	naive_VS_infected_50DPI	0.307448793	naive_VS_infected_50DPI	0.475181067
naive_VS_infected_50DPI	0.635238712	naive_VS_infected_50DPI	0.565925132	naive_VS_infected_50DPI	0.786999277	naive_VS_infected_50DPI	0.285842338	naive_VS_infected_50DPI	0.281749807	naive_VS_infected_50DPI	0.375965221
naive_VS_infected_50DPI	0.538484021	naive_VS_infected_50DPI	0.715677588	naive_VS_infected_50DPI	0.824729124	naive_VS_infected_50DPI	0.297693649	naive_VS_infected_50DPI	0.2461063	naive_VS_infected_50DPI	0.285342933
naive_VS_infected_50DPI	0.448910849	naive_VS_infected_50DPI	0.754968372	naive_VS_infected_50DPI	0.757242591	naive_VS_infected_50DPI	0.331528724	naive_VS_infected_50DPI	0.398771352	naive_VS_infected_50DPI	0.375795293
naive_VS_infected_50DPI	0.469297576	naive_VS_infected_50DPI	0.780485453	naive_VS_infected_50DPI	0.842088612	naive_VS_infected_50DPI	0.402765963	naive_VS_infected_50DPI	0.25600304	naive_VS_infected_50DPI	0.373995541
naive_VS_infected_50DPI	0.371213927	naive_VS_infected_50DPI	0.541375336	naive_VS_infected_50DPI	0.803149426	naive_VS_infected_50DPI	0.294846897	naive_VS_infected_50DPI	0.316197064	naive_VS_infected_50DPI	0.304319172
naive_VS_infected_50DPI	0.472721073	naive_VS_infected_50DPI	0.561638716	naive_VS_infected_50DPI	0.772187772	naive_VS_infected_50DPI	0.28158745	naive_VS_infected_50DPI	0.439492792	naive_VS_infected_50DPI	0.519417924
naive_VS_infected_50DPI	0.629542579	naive_VS_infected_50DPI	0.558339668	naive_VS_infected_50DPI	0.753941215	naive_VS_infected_50DPI	0.321830707	naive_VS_infected_50DPI	0.292950612	naive_VS_infected_50DPI	0.288295272
naive_VS_infected_50DPI	0.665085651	naive_VS_infected_50DPI	0.784497756	naive_VS_infected_50DPI	0.708416766	naive_VS_infected_50DPI	0.30741491	naive_VS_infected_50DPI	0.407156038	naive_VS_infected_50DPI	0.31674263
naive_VS_infected_50DPI	0.659594679	naive_VS_infected_50DPI	0.508954694	naive_VS_infected_50DPI	0.811018488	naive_VS_infected_50DPI	0.332027515	naive_VS_infected_50DPI	0.358278517	naive_VS_infected_50DPI	0.346488071
naive_VS_infected_50DPI	0.44272482	naive_VS_infected_50DPI	0.634081769	naive_VS_infected_50DPI	0.846265105	naive_VS_infected_50DPI	0.521902194	naive_VS_infected_50DPI	0.320067995	naive_VS_infected_50DPI	0.370244303
naive_VS_infected_50DPI	0.441641111	naive_VS_infected_50DPI	0.733892959	naive_VS_infected_50DPI	0.82760653	naive_VS_infected_50DPI	0.36565502	naive_VS_infected_50DPI	0.337149252	naive_VS_infected_50DPI	0.312417629
naive_VS_infected_50DPI	0.642637686	naive_VS_infected_50DPI	0.759373528	naive_VS_infected_50DPI	0.839564162	naive_VS_infected_50DPI	0.308116174	naive_VS_infected_50DPI	0.271607242	naive_VS_infected_50DPI	0.310706661
naive_VS_infected_50DPI	0.32598273	naive_VS_infected_50DPI	0.405503908	naive_VS_infected_50DPI	0.675930754	naive_VS_infected_50DPI	0.655967414	naive_VS_infected_50DPI	0.42288018	naive_VS_infected_50DPI	0.44331404
naive_VS_infected_50DPI	0.605398608	naive_VS_infected_50DPI	0.672446957	naive_VS_infected_50DPI	0.64195953	naive_VS_infected_50DPI	0.763020924	naive_VS_infected_50DPI	0.346751446	naive_VS_infected_50DPI	0.547647582
naive_VS_infected_50DPI	0.581527255	naive_VS_infected_50DPI	0.47992945	naive_VS_infected_50DPI	0.702054875	naive_VS_infected_50DPI	0.75243659	naive_VS_infected_50DPI	0.34907719	naive_VS_infected_50DPI	0.411552657
naive_VS_infected_50DPI	0.416825807	naive_VS_infected_50DPI	0.63669656	naive_VS_infected_50DPI	0.664078888	naive_VS_infected_50DPI	0.728124578	naive_VS_infected_50DPI	0.338460417	naive_VS_infected_50DPI	0.381837945
naive_VS_infected_50DPI	0.559781513	naive_VS_infected_50DPI	0.462281074	naive_VS_infected_50DPI	0.671923387	naive_VS_infected_50DPI	0.727165405	naive_VS_infected_50DPI	0.263014374	naive_VS_infected_50DPI	0.364038927
naive_VS_infected_50DPI	0.652367301	naive_VS_infected_50DPI	0.492463174	naive_VS_infected_50DPI	0.632110578	naive_VS_infected_50DPI	0.769934599	naive_VS_infected_50DPI	0.405234746	naive_VS_infected_50DPI	0.233987878
naive_VS_infected_50DPI	0.616826698	naive_VS_infected_50DPI	0.359913935	naive_VS_infected_50DPI	0.657932265	naive_VS_infected_50DPI	0.575350741	naive_VS_infected_50DPI	0.246623688	naive_VS_infected_50DPI	0.372450149
naive_VS_infected_50DPI	0.558018275	naive_VS_infected_50DPI	0.683714351	naive_VS_infected_50DPI	0.704970918	naive_VS_infected_50DPI	0.670583225	naive_VS_infected_50DPI	0.329272002	naive_VS_infected_50DPI	0.287631293
naive_VS_infected_50DPI	0.634375031	naive_VS_infected_50DPI	0.654450549	naive_VS_infected_50DPI	0.604181881	naive_VS_infected_50DPI	0.653101255	naive_VS_infected_50DPI	0.400635012	naive_VS_infected_50DPI	0.424678463
naive_VS_infected_50DPI	0.371734584	naive_VS_infected_50DPI	0.701244366	naive_VS_infected_50DPI	0.57964058	naive_VS_infected_50DPI	0.705817739	naive_VS_infected_50DPI	0.320983576	naive_VS_infected_50DPI	0.354747527
naive_VS_infected_50DPI	0.419115327	naive_VS_infected_50DPI	0.353515676	naive_VS_infected_50DPI	0.531659232	naive_VS_infected_50DPI	0.714038113	naive_VS_infected_50DPI	0.405889849	naive_VS_infected_50DPI	0.242779618
naive_VS_infected_50DPI	0.398353735	naive_VS_infected_50DPI	0.624411351	naive_VS_infected_50DPI	0.630730888	naive_VS_infected_50DPI	0.727357481	naive_VS_infected_50DPI	0.382553475	naive_VS_infected_50DPI	0.353968705
naive_VS_infected_50DPI	0.498130411	naive_VS_infected_50DPI	0.678727621	naive_VS_infected_50DPI	0.710641938	naive_VS_infected_50DPI	0.513371634	naive_VS_infected_50DPI	0.365765039	naive_VS_infected_50DPI	0.412975057
naive_VS_infected_50DPI	0.607850973	naive_VS_infected_50DPI	0.476947459	naive_VS_infected_50DPI	0.694272418	naive_VS_infected_50DPI	0.777905447	naive_VS_infected_50DPI	0.374517888	naive_VS_infected_50DPI	0.342793984
naive_VS_infected_50DPI	0.369120152	naive_VS_infected_50DPI	0.488233339	naive_VS_infected_50DPI	0.745864221	naive_VS_infected_50DPI	0.696290733	naive_VS_infected_50DPI	0.290245501	naive_VS_infected_50DPI	0.299875583
naive_VS_infected_75DPI	0.490423828	naive_VS_infected_75DPI	0.206866696	naive_VS_infected_75DPI	0.423809072	naive_VS_infected_75DPI	0.385528601	naive_VS_infected_75DPI	0.39609643	naive_VS_infected_75DPI	0.174555727
naive_VS_infected_75DPI	0.447433376	naive_VS_infected_75DPI	0.34762894	naive_VS_infected_75DPI	0.430077497	naive_VS_infected_75DPI	0.398673666	naive_VS_infected_75DPI	0.41840423	naive_VS_infected_75DPI	0.325017388
naive_VS_infected_75DPI	0.533444351	naive_VS_infected_75DPI	0.399459317	naive_VS_infected_75DPI	0.614223156	naive_VS_infected_75DPI	0.420085061	naive_VS_infected_75DPI	0.369738203	naive_VS_infected_75DPI	0.179624775
naive_VS_infected_75DPI	0.620869141	naive_VS_infected_75DPI	0.507857844	naive_VS_infected_75DPI	0.450383448	naive_VS_infected_75DPI	0.588635869	naive_VS_infected_75DPI	0.423509215	naive_VS_infected_75DPI	0.288168216
naive_VS_infected_75DPI	0.48200226	naive_VS_infected_75DPI	0.527923598	naive_VS_infected_75DPI	0.442120011	naive_VS_infected_75DPI	0.450149908	naive_VS_infected_75DPI	0.307525662	naive_VS_infected_75DPI	0.192074965
naive_VS_infected_75DPI	0.350818434	naive_VS_infected_75DPI	0.560297526	naive_VS_infected_75DPI	0.448355061	naive_VS_infected_75DPI	0.416846276	naive_VS_infected_75DPI	0.429527387	naive_VS_infected_75DPI	0.334367548
naive_VS_infected_75DPI	0.445944981	naive_VS_infected_75DPI	0.368267841	naive_VS_infected_75DPI	0.458649899	naive_VS_infected_75DPI	0.424097681	naive_VS_infected_75DPI	0.39677502	naive_VS_infected_75DPI	0.472892404
naive_VS_infected_75DPI	0.380615871	naive_VS_infected_75DPI	0.571213859	naive_VS_infected_75DPI	0.468981513	naive_VS_infected_75DPI	0.504914602	naive_VS_infected_75DPI	0.433013992	naive_VS_infected_75DPI	0.377587663
naive_VS_infected_75DPI	0.419646922	naive_VS_infected_75DPI	0.321883332	naive_VS_infected_75DPI	0.468698112	naive_VS_infected_75DPI	0.347884649	naive_VS_infected_75DPI	0.415434748	naive_VS_infected_75DPI	0.288468044
naive_VS_infected_75DPI	0.360968752	naive_VS_infected_75DPI	0.269665477	naive_VS_infected_75DPI	0.401635409	naive_VS_infected_75DPI	0.396915564	naive_VS_infected_75DPI	0.369066748	naive_VS_infected_75DPI	0.233204451
naive_VS_infected_75DPI	0.730837412	naive_VS_infected_75DPI	0.264964118	naive_VS_infected_75DPI	0.468368511	naive_VS_infected_75DPI	0.413705998	naive_VS_infected_75DPI	0.43021484	naive_VS_infected_75DPI	0.328402822
naive_VS_infected_75DPI	0.309243833	naive_VS_infected_75DPI	0.634749447	naive_VS_infected_75DPI	0.792507384	naive_VS_infected_75DPI	0.494723857	naive_VS_infected_75DPI	0.451942476	naive_VS_infected_75DPI	0.287768723
naive_VS_infected_75DPI	0.868576747	naive_VS_infected_75DPI	0.481986946	naive_VS_infected_75DPI	0.427733287	naive_VS_infected_75DPI	0.458393467	naive_VS_infected_75DPI	0.469102331	naive_VS_infected_75DPI	0.281510259
naive_VS_infected_75DPI	0.337658887	naive_VS_infected_75DPI	0.605183366	naive_VS_infected_75DPI	0.390857689	naive_VS_infected_75DPI	0.387058149	naive_VS_infected_75DPI	0.438067728	naive_VS_infected_75DPI	0.198567396
naive_VS_infected_75DPI	0.621211963	naive_VS_infected_75DPI	0.600776721	naive_VS_infected_75DPI	0.468105219	naive_VS_infected_75DPI	0.432831257	naive_VS_infected_75DPI	0.406015948	naive_VS_infected_75DPI	0.470430901
naive_VS_infected_75DPI	0.450995254	naive_VS_infected_75DPI	0.446024366	naive_VS_infected_75DPI	0.402445228	naive_VS_infected_75DPI	0.241126358	naive_VS_infected_75DPI	0.271998747	naive_VS_infected_75DPI	0.350662293
naive_VS_infected_75DPI	0.457018442	naive_VS_infected_75DPI	0.480622239	naive_VS_infected_75DPI	0.352027521	naive_VS_infected_75DPI	0.236119374	naive_VS_infected_75DPI	0.314499456	naive_VS_infected_75DPI	0.312418703
naive_VS_infected_75DPI	0.526427425	naive_VS_infected_75DPI	0.552586006	naive_VS_infected_75DPI	0.563190582	naive_VS_infected_75DPI	0.247909189	naive_VS_infected_75DPI	0.267304696	naive_VS_infected_75DPI	0.327778505
naive_VS_infected_75DPI	0.530703666	naive_VS_infected_75DPI	0.487601481	naive_VS_infected_75DPI	0.384907775	naive_VS_infected_75DPI	0.429235199	naive_VS_infected_75DPI	0.280015604	naive_VS_infected_75DPI	0.235464422
naive_VS_infected_75DPI	0.390417899	naive_VS_infected_75DPI	0.333672731	naive_VS_infected_75DPI	0.374397429	naive_VS_infected_75DPI	0.307020811	naive_VS_infected_75DPI	0.223663673	naive_VS_infected_75DPI	0.312596062
naive_VS_infected_75DPI	0.467291764	naive_VS_infected_75DPI	0.351432291	naive_VS_infected_75DPI	0.516668992	naive_VS_infected_75DPI	0.304808551	naive_VS_infected_75DPI	0.369602801	naive_VS_infected_75DPI	0.352684671
naive_VS_infected_75DPI	0.301325785	naive_VS_infected_75DPI	0.571551256	naive_VS_infected_75DPI	0.354462653	naive_VS_infected_75DPI	0.304715594	naive_VS_infected_75DPI	0.323885865	naive_VS_infected_75DPI	0.52162661
naive_VS_infected_75DPI	0.385260791	naive_VS_infected_75DPI	0.262278672	naive_VS_infected_75DPI	0.478140901	naive_VS_infected_75DPI	0.374018042	naive_VS_infected_75DPI	0.282062987	naive_VS_infected_75DPI	0.298969908
naive_VS_infected_75DPI	0.245527728	naive_VS_infected_75DPI	0.551976183	naive_VS_infected_75DPI	0.45310401	naive_VS_infected_75DPI	0.19164834	naive_VS_infected_75DPI	0.227070094	naive_VS_infected_75DPI	0.330958137
naive_VS_infected_75DPI	0.423772744	naive_VS_infected_75DPI	0.481285418	naive_VS_infected_75DPI	0.397883029	naive_VS_infected_75DPI	0.25527098	naive_VS_infected_75DPI	0.239751475	naive_VS_infected_75DPI	0.289420815
naive_VS_infected_75DPI	0.694347681	naive_VS_infected_75DPI	0.538221955	naive_VS_infected_75DPI	0.417175764	naive_VS_infected_75DPI	0.238581504	naive_VS_infected_75DPI	0.256166418	naive_VS_infected_75DPI	0.339015409
naive_VS_infected_75DPI	0.411971892	naive_VS_infected_75DPI	0.26750717	naive_VS_infected_75DPI	0.788577527	naive_VS_infected_75DPI	0.381017229	naive_VS_infected_75DPI	0.307472175	naive_VS_infected_75DPI	0.456845124
naive_VS_infected_75DPI	0.877513554	naive_VS_infected_75DPI	0.269766432	naive_VS_infected_75DPI	0.390670526	naive_VS_infected_75DPI	0.284554804	naive_VS_infected_75DPI	0.276751263	naive_VS_infected_75DPI	0.383379004
naive_VS_infected_75DPI	0.407372533	naive_VS_infected_75DPI	0.360749422	naive_VS_infected_75DPI	0.403790023	naive_VS_infected_75DPI	0.273473354	naive_VS_infected_75DPI	0.33585498	naive_VS_infected_75DPI	0.366304296
naive_VS_infected_75DPI	0.55449061	naive_VS_infected_75DPI	0.32189396	naive_VS_infected_75DPI	0.367737852	naive_VS_infected_75DPI	0.237090062	naive_VS_infected_75DPI	0.263547186	naive_VS_infected_75DPI	0.596549125
naive_VS_infected_75DPI	0.575559745	naive_VS_infected_75DPI	0.395256192	naive_VS_infected_75DPI	0.322170509	naive_VS_infected_75DPI	0.380777782	naive_VS_infected_75DPI	0.327982614	naive_VS_infected_75DPI	0.327541056
naive_VS_infected_75DPI	0.53993971	naive_VS_infected_75DPI	0.425011614	naive_VS_infected_75DPI	0.42208312	naive_VS_infected_75DPI	0.367093469	naive_VS_infected_75DPI	0.350858154	naive_VS_infected_75DPI	0.330030636
naive_VS_infected_75DPI	0.545178479	naive_VS_infected_75DPI	0.414805211	naive_VS_infected_75DPI	0.408846814	naive_VS_infected_75DPI	0.346889145	naive_VS_infected_75DPI	0.299253794	naive_VS_infected_75DPI	0.328192583
naive_VS_infected_75DPI	0.364885204	naive_VS_infected_75DPI	0.539896574	naive_VS_infected_75DPI	0.26423751	naive_VS_infected_75DPI	0.29827961	naive_VS_infected_75DPI	0.322164512	naive_VS_infected_75DPI	0.293662564
naive_VS_infected_75DPI	0.396006549	naive_VS_infected_75DPI	0.498204378	naive_VS_infected_75DPI	0.386965061	naive_VS_infected_75DPI	0.22857716	naive_VS_infected_75DPI	0.276423502	naive_VS_infected_75DPI	0.282526542
naive_VS_infected_75DPI	0.543275447	naive_VS_infected_75DPI	0.500141286	naive_VS_infected_75DPI	0.39108432	naive_VS_infected_75DPI	0.364998675	naive_VS_infected_75DPI	0.335823162	naive_VS_infected_75DPI	0.198534454
naive_VS_infected_75DPI	0.499680605	naive_VS_infected_75DPI	0.39822453	naive_VS_infected_75DPI	0.372437656	naive_VS_infected_75DPI	0.408070799	naive_VS_infected_75DPI	0.261835075	naive_VS_infected_75DPI	0.458026386
naive_VS_infected_75DPI	0.570381976	naive_VS_infected_75DPI	0.504674083	naive_VS_infected_75DPI	0.402209067	naive_VS_infected_75DPI	0.375799928	naive_VS_infected_75DPI	0.233663582	naive_VS_infected_75DPI	0.260480399
naive_VS_infected_75DPI	0.483796801	naive_VS_infected_75DPI	0.421539749	naive_VS_infected_75DPI	0.356955329	naive_VS_infected_75DPI	0.336328613	naive_VS_infected_75DPI	0.233516482	naive_VS_infected_75DPI	0.257230084
naive_VS_infected_75DPI	0.462619896	naive_VS_infected_75DPI	0.330829348	naive_VS_infected_75DPI	0.434534252	naive_VS_infected_75DPI	0.325430742	naive_VS_infected_75DPI	0.333416883	naive_VS_infected_75DPI	0.275766768
naive_VS_infected_75DPI	0.422097925	naive_VS_infected_75DPI	0.409349658	naive_VS_infected_75DPI	0.572977334	naive_VS_infected_75DPI	0.337261921	naive_VS_infected_75DPI	0.304987867	naive_VS_infected_75DPI	0.372029874
naive_VS_infected_75DPI	0.53007207	naive_VS_infected_75DPI	0.560308859	naive_VS_infected_75DPI	0.781166735	naive_VS_infected_75DPI	0.290682607	naive_VS_infected_75DPI	0.291445756	naive_VS_infected_75DPI	0.437506161
naive_VS_infected_75DPI	0.852418156	naive_VS_infected_75DPI	0.421158164	naive_VS_infected_75DPI	0.308423516	naive_VS_infected_75DPI	0.315983093	naive_VS_infected_75DPI	0.287739463	naive_VS_infected_75DPI	0.372331314
naive_VS_infected_75DPI	0.541294205	naive_VS_infected_75DPI	0.545505374	naive_VS_infected_75DPI	0.553441663	naive_VS_infected_75DPI	0.394051718	naive_VS_infected_75DPI	0.317020082	naive_VS_infected_75DPI	0.32908075
naive_VS_infected_75DPI	0.308727438	naive_VS_infected_75DPI	0.51319282	naive_VS_infected_75DPI	0.291369446	naive_VS_infected_75DPI	0.344109867	naive_VS_infected_75DPI	0.266915867	naive_VS_infected_75DPI	0.575448869
naive_VS_infected_75DPI	0.467896155	naive_VS_infected_75DPI	0.586289231	naive_VS_infected_75DPI	0.316859753	naive_VS_infected_75DPI	0.485947925	naive_VS_infected_75DPI	0.359409965	naive_VS_infected_75DPI	0.344847374
naive_VS_infected_75DPI	0.411135918	naive_VS_infected_75DPI	0.657930418	naive_VS_infected_75DPI	0.454890052	naive_VS_infected_75DPI	0.473059988	naive_VS_infected_75DPI	0.404615926	naive_VS_infected_75DPI	0.440044147
naive_VS_infected_75DPI	0.554792787	naive_VS_infected_75DPI	0.604836599	naive_VS_infected_75DPI	0.542759043	naive_VS_infected_75DPI	0.405019613	naive_VS_infected_75DPI	0.354284156	naive_VS_infected_75DPI	0.310845383
naive_VS_infected_75DPI	0.619191855	naive_VS_infected_75DPI	0.483983599	naive_VS_infected_75DPI	0.363549804	naive_VS_infected_75DPI	0.427039713	naive_VS_infected_75DPI	0.368519088	naive_VS_infected_75DPI	0.355064614
naive_VS_infected_75DPI	0.492413622	naive_VS_infected_75DPI	0.390819771	naive_VS_infected_75DPI	0.441915565	naive_VS_infected_75DPI	0.380389591	naive_VS_infected_75DPI	0.34804355	naive_VS_infected_75DPI	0.318346933
naive_VS_infected_75DPI	0.422662321	naive_VS_infected_75DPI	0.401110497	naive_VS_infected_75DPI	0.410793248	naive_VS_infected_75DPI	0.409004911	naive_VS_infected_75DPI	0.337317548	naive_VS_infected_75DPI	0.330994952
naive_VS_infected_75DPI	0.356059274	naive_VS_infected_75DPI	0.568419821	naive_VS_infected_75DPI	0.34894058	naive_VS_infected_75DPI	0.408885771	naive_VS_infected_75DPI	0.224895967	naive_VS_infected_75DPI	0.413255477
naive_VS_infected_75DPI	0.314232711	naive_VS_infected_75DPI	0.391071032	naive_VS_infected_75DPI	0.429538463	naive_VS_infected_75DPI	0.475505975	naive_VS_infected_75DPI	0.314691095	naive_VS_infected_75DPI	0.413515169
naive_VS_infected_75DPI	0.385090209	naive_VS_infected_75DPI	0.655702637	naive_VS_infected_75DPI	0.324514191	naive_VS_infected_75DPI	0.454938512	naive_VS_infected_75DPI	0.335270255	naive_VS_infected_75DPI	0.378863933
naive_VS_infected_75DPI	0.423816176	naive_VS_infected_75DPI	0.576245798	naive_VS_infected_75DPI	0.407957483	naive_VS_infected_75DPI	0.512159168	naive_VS_infected_75DPI	0.388973481	naive_VS_infected_75DPI	0.348671565
naive_VS_infected_75DPI	0.698796039	naive_VS_infected_75DPI	0.651402351	naive_VS_infected_75DPI	0.578944716	naive_VS_infected_75DPI	0.478270611	naive_VS_infected_75DPI	0.377808295	naive_VS_infected_75DPI	0.399091844
naive_VS_infected_75DPI	0.378288894	naive_VS_infected_75DPI	0.342401459	naive_VS_infected_75DPI	0.762059968	naive_VS_infected_75DPI	0.344191627	naive_VS_infected_75DPI	0.334603617	naive_VS_infected_75DPI	0.440191307
naive_VS_infected_75DPI	0.892486521	naive_VS_infected_75DPI	0.433812736	naive_VS_infected_75DPI	0.321752702	naive_VS_infected_75DPI	0.465850315	naive_VS_infected_75DPI	0.39738372	naive_VS_infected_75DPI	0.433893441
naive_VS_infected_75DPI	0.369838147	naive_VS_infected_75DPI	0.42161927	naive_VS_infected_75DPI	0.520507569	naive_VS_infected_75DPI	0.513661847	naive_VS_infected_75DPI	0.380353157	naive_VS_infected_75DPI	0.326714093
naive_VS_infected_75DPI	0.607054231	naive_VS_infected_75DPI	0.377355803	naive_VS_infected_75DPI	0.358880931	naive_VS_infected_75DPI	0.415254593	naive_VS_infected_75DPI	0.338000374	naive_VS_infected_75DPI	0.505052239
naive_VS_infected_75DPI	0.618519721	naive_VS_infected_75DPI	0.489424348	naive_VS_infected_75DPI	0.500550353	naive_VS_infected_75DPI	0.309981658	naive_VS_infected_75DPI	0.303205557	naive_VS_infected_75DPI	0.29365144
naive_VS_infected_75DPI	0.613200485	naive_VS_infected_75DPI	0.518868053	naive_VS_infected_75DPI	0.581142058	naive_VS_infected_75DPI	0.319910071	naive_VS_infected_75DPI	0.362929685	naive_VS_infected_75DPI	0.316378203
naive_VS_infected_75DPI	0.694107976	naive_VS_infected_75DPI	0.560007364	naive_VS_infected_75DPI	0.197268198	naive_VS_infected_75DPI	0.292664789	naive_VS_infected_75DPI	0.323630579	naive_VS_infected_75DPI	0.256872291
naive_VS_infected_75DPI	0.380535436	naive_VS_infected_75DPI	0.486161721	naive_VS_infected_75DPI	0.418261288	naive_VS_infected_75DPI	0.483679174	naive_VS_infected_75DPI	0.318316821	naive_VS_infected_75DPI	0.235022101
naive_VS_infected_75DPI	0.557157955	naive_VS_infected_75DPI	0.41523958	naive_VS_infected_75DPI	0.545675394	naive_VS_infected_75DPI	0.400101194	naive_VS_infected_75DPI	0.332679821	naive_VS_infected_75DPI	0.229318459
naive_VS_infected_75DPI	0.580723169	naive_VS_infected_75DPI	0.426473526	naive_VS_infected_75DPI	0.525796759	naive_VS_infected_75DPI	0.310002761	naive_VS_infected_75DPI	0.345541445	naive_VS_infected_75DPI	0.279461713
naive_VS_infected_75DPI	0.474564643	naive_VS_infected_75DPI	0.48186162	naive_VS_infected_75DPI	0.577922179	naive_VS_infected_75DPI	0.26051166	naive_VS_infected_75DPI	0.346726268	naive_VS_infected_75DPI	0.425556722
naive_VS_infected_75DPI	0.475670801	naive_VS_infected_75DPI	0.432036826	naive_VS_infected_75DPI	0.519613476	naive_VS_infected_75DPI	0.398289064	naive_VS_infected_75DPI	0.327292802	naive_VS_infected_75DPI	0.353867775
naive_VS_infected_75DPI	0.455745246	naive_VS_infected_75DPI	0.534532738	naive_VS_infected_75DPI	0.518368149	naive_VS_infected_75DPI	0.274470719	naive_VS_infected_75DPI	0.299586144	naive_VS_infected_75DPI	0.315398857
naive_VS_infected_75DPI	0.529838789	naive_VS_infected_75DPI	0.414580363	naive_VS_infected_75DPI	0.612984913	naive_VS_infected_75DPI	0.312732515	naive_VS_infected_75DPI	0.25275627	naive_VS_infected_75DPI	0.283246166
naive_VS_infected_75DPI	0.580631917	naive_VS_infected_75DPI	0.507975922	naive_VS_infected_75DPI	0.743838654	naive_VS_infected_75DPI	0.335167807	naive_VS_infected_75DPI	0.306021051	naive_VS_infected_75DPI	0.321032192
naive_VS_infected_75DPI	0.494659476	naive_VS_infected_75DPI	0.482174741	naive_VS_infected_75DPI	0.752733013	naive_VS_infected_75DPI	0.458221976	naive_VS_infected_75DPI	0.324963491	naive_VS_infected_75DPI	0.374343876
naive_VS_infected_75DPI	0.918185555	naive_VS_infected_75DPI	0.449126057	naive_VS_infected_75DPI	0.49634241	naive_VS_infected_75DPI	0.406224702	naive_VS_infected_75DPI	0.285241695	naive_VS_infected_75DPI	0.31914341
naive_VS_infected_75DPI	0.509479804	naive_VS_infected_75DPI	0.507011114	naive_VS_infected_75DPI	0.676535206	naive_VS_infected_75DPI	0.346736739	naive_VS_infected_75DPI	0.335080532	naive_VS_infected_75DPI	0.264132259
naive_VS_infected_75DPI	0.462754109	naive_VS_infected_75DPI	0.438070085	naive_VS_infected_75DPI	0.481075096	naive_VS_infected_75DPI	0.251841085	naive_VS_infected_75DPI	0.280389024	naive_VS_infected_75DPI	0.510880797
naive_VS_infected_75DPI	0.623372559	naive_VS_infected_75DPI	0.571526064	naive_VS_infected_75DPI	0.283415642	naive_VS_infected_75DPI	0.39474869	naive_VS_infected_75DPI	0.353033187	naive_VS_infected_75DPI	0.422679367
naive_VS_infected_75DPI	0.585216636	naive_VS_infected_75DPI	0.567774868	naive_VS_infected_75DPI	0.375688865	naive_VS_infected_75DPI	0.397797333	naive_VS_infected_75DPI	0.485697531	naive_VS_infected_75DPI	0.445014979
naive_VS_infected_75DPI	0.556095059	naive_VS_infected_75DPI	0.442897058	naive_VS_infected_75DPI	0.49254676	naive_VS_infected_75DPI	0.40946358	naive_VS_infected_75DPI	0.336578277	naive_VS_infected_75DPI	0.422310776
naive_VS_infected_75DPI	0.397514221	naive_VS_infected_75DPI	0.546229088	naive_VS_infected_75DPI	0.313371763	naive_VS_infected_75DPI	0.469250104	naive_VS_infected_75DPI	0.387298462	naive_VS_infected_75DPI	0.424329178
naive_VS_infected_75DPI	0.476941955	naive_VS_infected_75DPI	0.510584386	naive_VS_infected_75DPI	0.346831911	naive_VS_infected_75DPI	0.38862479	naive_VS_infected_75DPI	0.365694953	naive_VS_infected_75DPI	0.378177549
naive_VS_infected_75DPI	0.549717174	naive_VS_infected_75DPI	0.570466483	naive_VS_infected_75DPI	0.354246607	naive_VS_infected_75DPI	0.414635735	naive_VS_infected_75DPI	0.402753431	naive_VS_infected_75DPI	0.261333061
naive_VS_infected_75DPI	0.527021849	naive_VS_infected_75DPI	0.489366189	naive_VS_infected_75DPI	0.345625073	naive_VS_infected_75DPI	0.397109387	naive_VS_infected_75DPI	0.406903495	naive_VS_infected_75DPI	0.501870636
naive_VS_infected_75DPI	0.614158769	naive_VS_infected_75DPI	0.563468203	naive_VS_infected_75DPI	0.366263454	naive_VS_infected_75DPI	0.250173105	naive_VS_infected_75DPI	0.36267004	naive_VS_infected_75DPI	0.326806643
naive_VS_infected_75DPI	0.5203307	naive_VS_infected_75DPI	0.465134947	naive_VS_infected_75DPI	0.309918721	naive_VS_infected_75DPI	0.38048235	naive_VS_infected_75DPI	0.306024467	naive_VS_infected_75DPI	0.383595987
naive_VS_infected_75DPI	0.507683579	naive_VS_infected_75DPI	0.506800957	naive_VS_infected_75DPI	0.389806352	naive_VS_infected_75DPI	0.325900338	naive_VS_infected_75DPI	0.363331613	naive_VS_infected_75DPI	0.39106898
naive_VS_infected_75DPI	0.389255618	naive_VS_infected_75DPI	0.546194538	naive_VS_infected_75DPI	0.555680948	naive_VS_infected_75DPI	0.322222891	naive_VS_infected_75DPI	0.43724902	naive_VS_infected_75DPI	0.352072939
naive_VS_infected_75DPI	0.523545139	naive_VS_infected_75DPI	0.589577612	naive_VS_infected_75DPI	0.721479889	naive_VS_infected_75DPI	0.461708642	naive_VS_infected_75DPI	0.334324376	naive_VS_infected_75DPI	0.457753341
naive_VS_infected_75DPI	0.80861397	naive_VS_infected_75DPI	0.554887404	naive_VS_infected_75DPI	0.282230508	naive_VS_infected_75DPI	0.367200755	naive_VS_infected_75DPI	0.33336361	naive_VS_infected_75DPI	0.324323786
naive_VS_infected_75DPI	0.598600699	naive_VS_infected_75DPI	0.576785406	naive_VS_infected_75DPI	0.466163088	naive_VS_infected_75DPI	0.451866956	naive_VS_infected_75DPI	0.463890433	naive_VS_infected_75DPI	0.414568443
naive_VS_infected_75DPI	0.31509638	naive_VS_infected_75DPI	0.583104937	naive_VS_infected_75DPI	0.269633429	naive_VS_infected_75DPI	0.352900558	naive_VS_infected_75DPI	0.340771979	naive_VS_infected_75DPI	0.551095565
naive_VS_infected_75DPI	0.571957706	naive_VS_infected_75DPI	0.339072484	naive_VS_infected_75DPI	0.584168441	naive_VS_infected_75DPI	0.267660194	naive_VS_infected_75DPI	0.413016671	naive_VS_infected_75DPI	0.281475276
naive_VS_infected_75DPI	0.5659818	naive_VS_infected_75DPI	0.372425058	naive_VS_infected_75DPI	0.45939906	naive_VS_infected_75DPI	0.287736639	naive_VS_infected_75DPI	0.473023876	naive_VS_infected_75DPI	0.28379771
naive_VS_infected_75DPI	0.420228215	naive_VS_infected_75DPI	0.364847579	naive_VS_infected_75DPI	0.632835501	naive_VS_infected_75DPI	0.343940701	naive_VS_infected_75DPI	0.383207511	naive_VS_infected_75DPI	0.292523827
naive_VS_infected_75DPI	0.630899185	naive_VS_infected_75DPI	0.492393281	naive_VS_infected_75DPI	0.506781913	naive_VS_infected_75DPI	0.428949014	naive_VS_infected_75DPI	0.451820744	naive_VS_infected_75DPI	0.223324633
naive_VS_infected_75DPI	0.399979506	naive_VS_infected_75DPI	0.548010858	naive_VS_infected_75DPI	0.580893164	naive_VS_infected_75DPI	0.397129203	naive_VS_infected_75DPI	0.364471022	naive_VS_infected_75DPI	0.260828852
naive_VS_infected_75DPI	0.479054609	naive_VS_infected_75DPI	0.564755988	naive_VS_infected_75DPI	0.446180271	naive_VS_infected_75DPI	0.342299249	naive_VS_infected_75DPI	0.492565566	naive_VS_infected_75DPI	0.29824135
naive_VS_infected_75DPI	0.493686065	naive_VS_infected_75DPI	0.316814242	naive_VS_infected_75DPI	0.502131237	naive_VS_infected_75DPI	0.349752338	naive_VS_infected_75DPI	0.407859774	naive_VS_infected_75DPI	0.511703098
naive_VS_infected_75DPI	0.586299135	naive_VS_infected_75DPI	0.552552464	naive_VS_infected_75DPI	0.409767986	naive_VS_infected_75DPI	0.414077774	naive_VS_infected_75DPI	0.375736014	naive_VS_infected_75DPI	0.319577061
naive_VS_infected_75DPI	0.424331623	naive_VS_infected_75DPI	0.323339405	naive_VS_infected_75DPI	0.455887288	naive_VS_infected_75DPI	0.252880621	naive_VS_infected_75DPI	0.384636954	naive_VS_infected_75DPI	0.29533157
naive_VS_infected_75DPI	0.476586499	naive_VS_infected_75DPI	0.26566875	naive_VS_infected_75DPI	0.580627096	naive_VS_infected_75DPI	0.248108453	naive_VS_infected_75DPI	0.417582027	naive_VS_infected_75DPI	0.218724973
naive_VS_infected_75DPI	0.627025891	naive_VS_infected_75DPI	0.299723387	naive_VS_infected_75DPI	0.719677073	naive_VS_infected_75DPI	0.298525957	naive_VS_infected_75DPI	0.460093306	naive_VS_infected_75DPI	0.271239272
naive_VS_infected_75DPI	0.392723661	naive_VS_infected_75DPI	0.604568476	naive_VS_infected_75DPI	0.385549258	naive_VS_infected_75DPI	0.45040038	naive_VS_infected_75DPI	0.386938959	naive_VS_infected_75DPI	0.390976212
naive_VS_infected_75DPI	0.706595792	naive_VS_infected_75DPI	0.410908934	naive_VS_infected_75DPI	0.544338227	naive_VS_infected_75DPI	0.359220826	naive_VS_infected_75DPI	0.428089027	naive_VS_infected_75DPI	0.300797078
naive_VS_infected_75DPI	0.403664708	naive_VS_infected_75DPI	0.574709209	naive_VS_infected_75DPI	0.595749875	naive_VS_infected_75DPI	0.259408887	naive_VS_infected_75DPI	0.467680063	naive_VS_infected_75DPI	0.290559832
naive_VS_infected_75DPI	0.558722055	naive_VS_infected_75DPI	0.547135113	naive_VS_infected_75DPI	0.586958179	naive_VS_infected_75DPI	0.300975108	naive_VS_infected_75DPI	0.431165059	naive_VS_infected_75DPI	0.594574756
naive_VS_infected_75DPI	0.546223272	naive_VS_infected_75DPI	0.432512146	naive_VS_infected_75DPI	0.329630683	naive_VS_infected_75DPI	0.263242397	naive_VS_infected_75DPI	0.355656716	naive_VS_infected_75DPI	0.351333892
naive_VS_infected_75DPI	0.511239866	naive_VS_infected_75DPI	0.472321403	naive_VS_infected_75DPI	0.434008393	naive_VS_infected_75DPI	0.275779831	naive_VS_infected_75DPI	0.402288462	naive_VS_infected_75DPI	0.380311182
naive_VS_infected_75DPI	0.495334213	naive_VS_infected_75DPI	0.38667792	naive_VS_infected_75DPI	0.639760434	naive_VS_infected_75DPI	0.252999251	naive_VS_infected_75DPI	0.38606217	naive_VS_infected_75DPI	0.400578682
naive_VS_infected_75DPI	0.68001786	naive_VS_infected_75DPI	0.593635293	naive_VS_infected_75DPI	0.421795771	naive_VS_infected_75DPI	0.42338149	naive_VS_infected_75DPI	0.349927216	naive_VS_infected_75DPI	0.363383218
naive_VS_infected_75DPI	0.554934876	naive_VS_infected_75DPI	0.563235176	naive_VS_infected_75DPI	0.426155177	naive_VS_infected_75DPI	0.36601496	naive_VS_infected_75DPI	0.378026231	naive_VS_infected_75DPI	0.367263275
naive_VS_infected_75DPI	0.393730664	naive_VS_infected_75DPI	0.603116001	naive_VS_infected_75DPI	0.458351839	naive_VS_infected_75DPI	0.336107459	naive_VS_infected_75DPI	0.429490961	naive_VS_infected_75DPI	0.335114777
naive_VS_infected_75DPI	0.585280011	naive_VS_infected_75DPI	0.387872311	naive_VS_infected_75DPI	0.376353964	naive_VS_infected_75DPI	0.31733955	naive_VS_infected_75DPI	0.350306406	naive_VS_infected_75DPI	0.535074594
naive_VS_infected_75DPI	0.51821639	naive_VS_infected_75DPI	0.585719648	naive_VS_infected_75DPI	0.440031162	naive_VS_infected_75DPI	0.456820232	naive_VS_infected_75DPI	0.338674578	naive_VS_infected_75DPI	0.234475471
naive_VS_infected_75DPI	0.548197001	naive_VS_infected_75DPI	0.326163968	naive_VS_infected_75DPI	0.360142887	naive_VS_infected_75DPI	0.269094633	naive_VS_infected_75DPI	0.300010049	naive_VS_infected_75DPI	0.311589101
naive_VS_infected_75DPI	0.436131171	naive_VS_infected_75DPI	0.366282843	naive_VS_infected_75DPI	0.405385716	naive_VS_infected_75DPI	0.294978173	naive_VS_infected_75DPI	0.344134064	naive_VS_infected_75DPI	0.314095238
naive_VS_infected_75DPI	0.684701913	naive_VS_infected_75DPI	0.426105823	naive_VS_infected_75DPI	0.525052127	naive_VS_infected_75DPI	0.274920109	naive_VS_infected_75DPI	0.341081306	naive_VS_infected_75DPI	0.413119986
naive_VS_infected_75DPI	0.389133499	naive_VS_infected_75DPI	0.692231964	naive_VS_infected_75DPI	0.76469268	naive_VS_infected_75DPI	0.362785969	naive_VS_infected_75DPI	0.31655891	naive_VS_infected_75DPI	0.474067195
naive_VS_infected_75DPI	0.736838391	naive_VS_infected_75DPI	0.532131349	naive_VS_infected_75DPI	0.331076832	naive_VS_infected_75DPI	0.32805941	naive_VS_infected_75DPI	0.354801705	naive_VS_infected_75DPI	0.371024679
naive_VS_infected_75DPI	0.463681362	naive_VS_infected_75DPI	0.651465618	naive_VS_infected_75DPI	0.479853563	naive_VS_infected_75DPI	0.285505672	naive_VS_infected_75DPI	0.320407777	naive_VS_infected_75DPI	0.381641195
naive_VS_infected_75DPI	0.61943126	naive_VS_infected_75DPI	0.616559237	naive_VS_infected_75DPI	0.352497123	naive_VS_infected_75DPI	0.260194989	naive_VS_infected_75DPI	0.349822279	naive_VS_infected_75DPI	0.592005972
naive_VS_infected_75DPI	0.586289989	naive_VS_infected_75DPI	0.358981532	naive_VS_infected_75DPI	0.286990781	naive_VS_infected_75DPI	0.274939796	naive_VS_infected_75DPI	0.357353455	naive_VS_infected_75DPI	0.298068836
naive_VS_infected_75DPI	0.57724746	naive_VS_infected_75DPI	0.39646166	naive_VS_infected_75DPI	0.440014464	naive_VS_infected_75DPI	0.282031305	naive_VS_infected_75DPI	0.324966372	naive_VS_infected_75DPI	0.326050212
naive_VS_infected_75DPI	0.514547794	naive_VS_infected_75DPI	0.286193576	naive_VS_infected_75DPI	0.518068889	naive_VS_infected_75DPI	0.236622847	naive_VS_infected_75DPI	0.368295429	naive_VS_infected_75DPI	0.349067499
naive_VS_infected_75DPI	0.555478184	naive_VS_infected_75DPI	0.562865427	naive_VS_infected_75DPI	0.325925224	naive_VS_infected_75DPI	0.470057793	naive_VS_infected_75DPI	0.396598749	naive_VS_infected_75DPI	0.303062951
naive_VS_infected_75DPI	0.483287803	naive_VS_infected_75DPI	0.552578943	naive_VS_infected_75DPI	0.428221203	naive_VS_infected_75DPI	0.358270895	naive_VS_infected_75DPI	0.339839074	naive_VS_infected_75DPI	0.306976942
naive_VS_infected_75DPI	0.454800672	naive_VS_infected_75DPI	0.603898153	naive_VS_infected_75DPI	0.404051264	naive_VS_infected_75DPI	0.340315712	naive_VS_infected_75DPI	0.410323421	naive_VS_infected_75DPI	0.266591188
naive_VS_infected_75DPI	0.524810861	naive_VS_infected_75DPI	0.34702263	naive_VS_infected_75DPI	0.377230274	naive_VS_infected_75DPI	0.27621987	naive_VS_infected_75DPI	0.352286273	naive_VS_infected_75DPI	0.501446396
naive_VS_infected_75DPI	0.529576913	naive_VS_infected_75DPI	0.612750947	naive_VS_infected_75DPI	0.412473779	naive_VS_infected_75DPI	0.411659543	naive_VS_infected_75DPI	0.37734313	naive_VS_infected_75DPI	0.314015381
naive_VS_infected_75DPI	0.488700932	naive_VS_infected_75DPI	0.271710246	naive_VS_infected_75DPI	0.322083156	naive_VS_infected_75DPI	0.242570084	naive_VS_infected_75DPI	0.311218557	naive_VS_infected_75DPI	0.268657797
naive_VS_infected_75DPI	0.420106707	naive_VS_infected_75DPI	0.351353103	naive_VS_infected_75DPI	0.40442353	naive_VS_infected_75DPI	0.282875891	naive_VS_infected_75DPI	0.378912025	naive_VS_infected_75DPI	0.274111267
naive_VS_infected_75DPI	0.62255317	naive_VS_infected_75DPI	0.340900971	naive_VS_infected_75DPI	0.58961723	naive_VS_infected_75DPI	0.268954739	naive_VS_infected_75DPI	0.360448013	naive_VS_infected_75DPI	0.344261448
naive_VS_infected_75DPI	0.407118849	naive_VS_infected_75DPI	0.665705319	naive_VS_infected_75DPI	0.804442638	naive_VS_infected_75DPI	0.392308048	naive_VS_infected_75DPI	0.318303839	naive_VS_infected_75DPI	0.428324585
naive_VS_infected_75DPI	0.778345976	naive_VS_infected_75DPI	0.496058236	naive_VS_infected_75DPI	0.310217225	naive_VS_infected_75DPI	0.330227046	naive_VS_infected_75DPI	0.399174842	naive_VS_infected_75DPI	0.327544773
naive_VS_infected_75DPI	0.498664435	naive_VS_infected_75DPI	0.633515981	naive_VS_infected_75DPI	0.542236205	naive_VS_infected_75DPI	0.302621658	naive_VS_infected_75DPI	0.302305807	naive_VS_infected_75DPI	0.331204418
naive_VS_infected_75DPI	0.538991967	naive_VS_infected_75DPI	0.628227634	naive_VS_infected_75DPI	0.337119407	naive_VS_infected_75DPI	0.234028068	naive_VS_infected_75DPI	0.35248916	naive_VS_infected_75DPI	0.586666744
naive_VS_infected_75DPI	0.537706877	naive_VS_infected_75DPI	0.693994356	naive_VS_infected_75DPI	0.25112032	naive_VS_infected_75DPI	0.290030481	naive_VS_infected_75DPI	0.360513081	naive_VS_infected_75DPI	0.453711506
naive_VS_infected_75DPI	0.556021039	naive_VS_infected_75DPI	0.68788688	naive_VS_infected_75DPI	0.454171838	naive_VS_infected_75DPI	0.312389546	naive_VS_infected_75DPI	0.405227126	naive_VS_infected_75DPI	0.506311558
naive_VS_infected_75DPI	0.413347043	naive_VS_infected_75DPI	0.636209028	naive_VS_infected_75DPI	0.477871204	naive_VS_infected_75DPI	0.325741056	naive_VS_infected_75DPI	0.323393165	naive_VS_infected_75DPI	0.47685208
naive_VS_infected_75DPI	0.688200413	naive_VS_infected_75DPI	0.498510418	naive_VS_infected_75DPI	0.312085651	naive_VS_infected_75DPI	0.342957203	naive_VS_infected_75DPI	0.405361966	naive_VS_infected_75DPI	0.502873736
naive_VS_infected_75DPI	0.562179465	naive_VS_infected_75DPI	0.43228064	naive_VS_infected_75DPI	0.413508675	naive_VS_infected_75DPI	0.369281113	naive_VS_infected_75DPI	0.334829687	naive_VS_infected_75DPI	0.483670245
naive_VS_infected_75DPI	0.468289354	naive_VS_infected_75DPI	0.45524566	naive_VS_infected_75DPI	0.436934175	naive_VS_infected_75DPI	0.296751651	naive_VS_infected_75DPI	0.455553184	naive_VS_infected_75DPI	0.375558076
naive_VS_infected_75DPI	0.57266181	naive_VS_infected_75DPI	0.69746326	naive_VS_infected_75DPI	0.440653168	naive_VS_infected_75DPI	0.422519038	naive_VS_infected_75DPI	0.394299194	naive_VS_infected_75DPI	0.62337772
naive_VS_infected_75DPI	0.546486543	naive_VS_infected_75DPI	0.425459224	naive_VS_infected_75DPI	0.445990669	naive_VS_infected_75DPI	0.466532643	naive_VS_infected_75DPI	0.382401577	naive_VS_infected_75DPI	0.414296508
naive_VS_infected_75DPI	0.562574986	naive_VS_infected_75DPI	0.696166626	naive_VS_infected_75DPI	0.362668163	naive_VS_infected_75DPI	0.341960432	naive_VS_infected_75DPI	0.360856175	naive_VS_infected_75DPI	0.41415443
naive_VS_infected_75DPI	0.402230231	naive_VS_infected_75DPI	0.700928519	naive_VS_infected_75DPI	0.399874897	naive_VS_infected_75DPI	0.333887472	naive_VS_infected_75DPI	0.384130601	naive_VS_infected_75DPI	0.431467126
naive_VS_infected_75DPI	0.671594796	naive_VS_infected_75DPI	0.726298329	naive_VS_infected_75DPI	0.529654041	naive_VS_infected_75DPI	0.314256556	naive_VS_infected_75DPI	0.456305042	naive_VS_infected_75DPI	0.491554579
naive_VS_infected_75DPI	0.388688994	naive_VS_infected_75DPI	0.332640449	naive_VS_infected_75DPI	0.801175883	naive_VS_infected_75DPI	0.346448909	naive_VS_infected_75DPI	0.429230242	naive_VS_infected_75DPI	0.521374528
naive_VS_infected_75DPI	0.734399427	naive_VS_infected_75DPI	0.494026928	naive_VS_infected_75DPI	0.23894979	naive_VS_infected_75DPI	0.318725653	naive_VS_infected_75DPI	0.394910962	naive_VS_infected_75DPI	0.393988176
naive_VS_infected_75DPI	0.501453419	naive_VS_infected_75DPI	0.404787994	naive_VS_infected_75DPI	0.534327677	naive_VS_infected_75DPI	0.279810528	naive_VS_infected_75DPI	0.407531738	naive_VS_infected_75DPI	0.492384352
naive_VS_infected_75DPI	0.612897033	naive_VS_infected_75DPI	0.395651371	naive_VS_infected_75DPI	0.2665289	naive_VS_infected_75DPI	0.29234203	naive_VS_infected_75DPI	0.37586853	naive_VS_infected_75DPI	0.558348637
naive_VS_infected_75DPI	0.607082964	naive_VS_infected_75DPI	0.75391494	naive_VS_infected_75DPI	0.503751728	naive_VS_infected_75DPI	0.253638463	naive_VS_infected_75DPI	0.256118739	naive_VS_infected_75DPI	0.35596624
naive_VS_infected_75DPI	0.589913825	naive_VS_infected_75DPI	0.759220337	naive_VS_infected_75DPI	0.578517059	naive_VS_infected_75DPI	0.257993143	naive_VS_infected_75DPI	0.290545307	naive_VS_infected_75DPI	0.406477033
naive_VS_infected_75DPI	0.435879594	naive_VS_infected_75DPI	0.668454531	naive_VS_infected_75DPI	0.247250996	naive_VS_infected_75DPI	0.26183876	naive_VS_infected_75DPI	0.271291106	naive_VS_infected_75DPI	0.391229323
naive_VS_infected_75DPI	0.462722433	naive_VS_infected_75DPI	0.57832585	naive_VS_infected_75DPI	0.448834987	naive_VS_infected_75DPI	0.459709179	naive_VS_infected_75DPI	0.278118779	naive_VS_infected_75DPI	0.404722118
naive_VS_infected_75DPI	0.475472434	naive_VS_infected_75DPI	0.534854002	naive_VS_infected_75DPI	0.547787811	naive_VS_infected_75DPI	0.383301055	naive_VS_infected_75DPI	0.297974989	naive_VS_infected_75DPI	0.378134072
naive_VS_infected_75DPI	0.544422686	naive_VS_infected_75DPI	0.571542647	naive_VS_infected_75DPI	0.55910641	naive_VS_infected_75DPI	0.331171576	naive_VS_infected_75DPI	0.347772777	naive_VS_infected_75DPI	0.305969566
naive_VS_infected_75DPI	0.569929771	naive_VS_infected_75DPI	0.674902941	naive_VS_infected_75DPI	0.59514781	naive_VS_infected_75DPI	0.340587582	naive_VS_infected_75DPI	0.308371123	naive_VS_infected_75DPI	0.522743262
naive_VS_infected_75DPI	0.647726217	naive_VS_infected_75DPI	0.555807206	naive_VS_infected_75DPI	0.571905785	naive_VS_infected_75DPI	0.479453579	naive_VS_infected_75DPI	0.312802317	naive_VS_infected_75DPI	0.312103156
naive_VS_infected_75DPI	0.534378963	naive_VS_infected_75DPI	0.744400043	naive_VS_infected_75DPI	0.528610795	naive_VS_infected_75DPI	0.257892785	naive_VS_infected_75DPI	0.20793836	naive_VS_infected_75DPI	0.328296098
naive_VS_infected_75DPI	0.524235294	naive_VS_infected_75DPI	0.735215815	naive_VS_infected_75DPI	0.616217005	naive_VS_infected_75DPI	0.316905981	naive_VS_infected_75DPI	0.281497709	naive_VS_infected_75DPI	0.348944217
naive_VS_infected_75DPI	0.427262888	naive_VS_infected_75DPI	0.785062699	naive_VS_infected_75DPI	0.740348616	naive_VS_infected_75DPI	0.272275678	naive_VS_infected_75DPI	0.298230109	naive_VS_infected_75DPI	0.375713081
naive_VS_infected_75DPI	0.509079194	naive_VS_infected_75DPI	0.483261509	naive_VS_infected_75DPI	0.777048362	naive_VS_infected_75DPI	0.412182587	naive_VS_infected_75DPI	0.252642705	naive_VS_infected_75DPI	0.459440726
naive_VS_infected_75DPI	0.730522958	naive_VS_infected_75DPI	0.597947815	naive_VS_infected_75DPI	0.497842094	naive_VS_infected_75DPI	0.349751827	naive_VS_infected_75DPI	0.286021288	naive_VS_infected_75DPI	0.330383739
naive_VS_infected_75DPI	0.578328065	naive_VS_infected_75DPI	0.542579287	naive_VS_infected_75DPI	0.651527995	naive_VS_infected_75DPI	0.26591843	naive_VS_infected_75DPI	0.245398039	naive_VS_infected_75DPI	0.392557966
naive_VS_infected_75DPI	0.369799309	naive_VS_infected_75DPI	0.516806877	naive_VS_infected_75DPI	0.501129632	naive_VS_infected_75DPI	0.293088273	naive_VS_infected_75DPI	0.238589176	naive_VS_infected_75DPI	0.532359419
naive_VS_infected_75DPI	0.694579724	naive_VS_infected_75DPI	0.491382136	naive_VS_infected_75DPI	0.319935192	naive_VS_infected_75DPI	0.301082816	naive_VS_infected_75DPI	0.448078657	naive_VS_infected_75DPI	0.429497014
naive_VS_infected_75DPI	0.641628293	naive_VS_infected_75DPI	0.492436652	naive_VS_infected_75DPI	0.399733837	naive_VS_infected_75DPI	0.28904217	naive_VS_infected_75DPI	0.403633274	naive_VS_infected_75DPI	0.474115607
naive_VS_infected_75DPI	0.630077169	naive_VS_infected_75DPI	0.388984727	naive_VS_infected_75DPI	0.474496927	naive_VS_infected_75DPI	0.30399549	naive_VS_infected_75DPI	0.421214066	naive_VS_infected_75DPI	0.476184581
naive_VS_infected_75DPI	0.403436999	naive_VS_infected_75DPI	0.542427949	naive_VS_infected_75DPI	0.298606893	naive_VS_infected_75DPI	0.452016358	naive_VS_infected_75DPI	0.492251478	naive_VS_infected_75DPI	0.472356483
naive_VS_infected_75DPI	0.559622448	naive_VS_infected_75DPI	0.507209665	naive_VS_infected_75DPI	0.393398669	naive_VS_infected_75DPI	0.405006638	naive_VS_infected_75DPI	0.379530467	naive_VS_infected_75DPI	0.441523523
naive_VS_infected_75DPI	0.600236666	naive_VS_infected_75DPI	0.581665812	naive_VS_infected_75DPI	0.345607165	naive_VS_infected_75DPI	0.330812536	naive_VS_infected_75DPI	0.479643867	naive_VS_infected_75DPI	0.384921935
naive_VS_infected_75DPI	0.595889782	naive_VS_infected_75DPI	0.46893111	naive_VS_infected_75DPI	0.395676175	naive_VS_infected_75DPI	0.370372981	naive_VS_infected_75DPI	0.432022909	naive_VS_infected_75DPI	0.633362763
naive_VS_infected_75DPI	0.66012697	naive_VS_infected_75DPI	0.548064156	naive_VS_infected_75DPI	0.356301153	naive_VS_infected_75DPI	0.483941839	naive_VS_infected_75DPI	0.432017801	naive_VS_infected_75DPI	0.427569755
naive_VS_infected_75DPI	0.543685114	naive_VS_infected_75DPI	0.415627239	naive_VS_infected_75DPI	0.367355797	naive_VS_infected_75DPI	0.291189389	naive_VS_infected_75DPI	0.414465745	naive_VS_infected_75DPI	0.380900009
naive_VS_infected_75DPI	0.570959446	naive_VS_infected_75DPI	0.43281432	naive_VS_infected_75DPI	0.416658468	naive_VS_infected_75DPI	0.31751665	naive_VS_infected_75DPI	0.474026306	naive_VS_infected_75DPI	0.410783986
naive_VS_infected_75DPI	0.395273555	naive_VS_infected_75DPI	0.472310535	naive_VS_infected_75DPI	0.590374124	naive_VS_infected_75DPI	0.309424613	naive_VS_infected_75DPI	0.504710706	naive_VS_infected_75DPI	0.416994495
naive_VS_infected_75DPI	0.560220209	naive_VS_infected_75DPI	0.657150353	naive_VS_infected_75DPI	0.720503359	naive_VS_infected_75DPI	0.433918968	naive_VS_infected_75DPI	0.424730009	naive_VS_infected_75DPI	0.44175645
naive_VS_infected_75DPI	0.866689757	naive_VS_infected_75DPI	0.517863733	naive_VS_infected_75DPI	0.320750875	naive_VS_infected_75DPI	0.373747611	naive_VS_infected_75DPI	0.488542113	naive_VS_infected_75DPI	0.368167237
naive_VS_infected_75DPI	0.568970852	naive_VS_infected_75DPI	0.617969759	naive_VS_infected_75DPI	0.540341498	naive_VS_infected_75DPI	0.278105992	naive_VS_infected_75DPI	0.456372959	naive_VS_infected_75DPI	0.474389135
naive_VS_infected_75DPI	0.300407095	naive_VS_infected_75DPI	0.58621912	naive_VS_infected_75DPI	0.299574307	naive_VS_infected_75DPI	0.329607172	naive_VS_infected_75DPI	0.457946532	naive_VS_infected_75DPI	0.580069039
naive_VS_infected_75DPI	0.649388294	naive_VS_infected_75DPI	0.466023213	naive_VS_infected_75DPI	0.512287666	naive_VS_infected_75DPI	0.300293134	naive_VS_infected_75DPI	0.224362579	naive_VS_infected_75DPI	0.33206876
naive_VS_infected_75DPI	0.589119594	naive_VS_infected_75DPI	0.453525528	naive_VS_infected_75DPI	0.577956568	naive_VS_infected_75DPI	0.301940293	naive_VS_infected_75DPI	0.311172028	naive_VS_infected_75DPI	0.390972679
naive_VS_infected_75DPI	0.58915465	naive_VS_infected_75DPI	0.30402226	naive_VS_infected_75DPI	0.238335546	naive_VS_infected_75DPI	0.269716043	naive_VS_infected_75DPI	0.192762564	naive_VS_infected_75DPI	0.374859055
naive_VS_infected_75DPI	0.45095654	naive_VS_infected_75DPI	0.592508137	naive_VS_infected_75DPI	0.433327566	naive_VS_infected_75DPI	0.416060567	naive_VS_infected_75DPI	0.22148676	naive_VS_infected_75DPI	0.362740334
naive_VS_infected_75DPI	0.495000072	naive_VS_infected_75DPI	0.578226232	naive_VS_infected_75DPI	0.507550961	naive_VS_infected_75DPI	0.336471878	naive_VS_infected_75DPI	0.321950143	naive_VS_infected_75DPI	0.327871371
naive_VS_infected_75DPI	0.535951148	naive_VS_infected_75DPI	0.646955684	naive_VS_infected_75DPI	0.512736266	naive_VS_infected_75DPI	0.261093714	naive_VS_infected_75DPI	0.304023422	naive_VS_infected_75DPI	0.250181199
naive_VS_infected_75DPI	0.554524807	naive_VS_infected_75DPI	0.405756516	naive_VS_infected_75DPI	0.586608492	naive_VS_infected_75DPI	0.336384049	naive_VS_infected_75DPI	0.275824766	naive_VS_infected_75DPI	0.519116178
naive_VS_infected_75DPI	0.605141881	naive_VS_infected_75DPI	0.616523357	naive_VS_infected_75DPI	0.554910892	naive_VS_infected_75DPI	0.460513535	naive_VS_infected_75DPI	0.300152521	naive_VS_infected_75DPI	0.3201175
naive_VS_infected_75DPI	0.517971505	naive_VS_infected_75DPI	0.331342953	naive_VS_infected_75DPI	0.525261615	naive_VS_infected_75DPI	0.288800049	naive_VS_infected_75DPI	0.293675552	naive_VS_infected_75DPI	0.22260668
naive_VS_infected_75DPI	0.512397645	naive_VS_infected_75DPI	0.413552769	naive_VS_infected_75DPI	0.624199186	naive_VS_infected_75DPI	0.306508507	naive_VS_infected_75DPI	0.28525582	naive_VS_infected_75DPI	0.309145077
naive_VS_infected_75DPI	0.491328384	naive_VS_infected_75DPI	0.42494211	naive_VS_infected_75DPI	0.738341545	naive_VS_infected_75DPI	0.289313763	naive_VS_infected_75DPI	0.347402232	naive_VS_infected_75DPI	0.413198565
naive_VS_infected_75DPI	0.499537919	naive_VS_infected_75DPI	0.703563077	naive_VS_infected_75DPI	0.759304088	naive_VS_infected_75DPI	0.38490809	naive_VS_infected_75DPI	0.337771555	naive_VS_infected_75DPI	0.450525134
naive_VS_infected_75DPI	0.856859289	naive_VS_infected_75DPI	0.528935066	naive_VS_infected_75DPI	0.510908191	naive_VS_infected_75DPI	0.327955126	naive_VS_infected_75DPI	0.297221037	naive_VS_infected_75DPI	0.387030027
naive_VS_infected_75DPI	0.535281816	naive_VS_infected_75DPI	0.663974679	naive_VS_infected_75DPI	0.654817962	naive_VS_infected_75DPI	0.283186046	naive_VS_infected_75DPI	0.294782965	naive_VS_infected_75DPI	0.380355972
naive_VS_infected_75DPI	0.37757318	naive_VS_infected_75DPI	0.648314337	naive_VS_infected_75DPI	0.485677361	naive_VS_infected_75DPI	0.278381327	naive_VS_infected_75DPI	0.213637212	naive_VS_infected_75DPI	0.5240418
naive_VS_infected_75DPI	0.564592705	naive_VS_infected_75DPI	0.75282738	naive_VS_infected_75DPI	0.563309927	naive_VS_infected_75DPI	0.310079749	naive_VS_infected_75DPI	0.387852968	naive_VS_infected_75DPI	0.362058073
naive_VS_infected_75DPI	0.567289086	naive_VS_infected_75DPI	0.758972899	naive_VS_infected_75DPI	0.453842299	naive_VS_infected_75DPI	0.31127968	naive_VS_infected_75DPI	0.416426361	naive_VS_infected_75DPI	0.439709523
naive_VS_infected_75DPI	0.55984998	naive_VS_infected_75DPI	0.694671053	naive_VS_infected_75DPI	0.557115919	naive_VS_infected_75DPI	0.323976685	naive_VS_infected_75DPI	0.372692292	naive_VS_infected_75DPI	0.419040337
naive_VS_infected_75DPI	0.386519787	naive_VS_infected_75DPI	0.572854106	naive_VS_infected_75DPI	0.437619416	naive_VS_infected_75DPI	0.410822667	naive_VS_infected_75DPI	0.395858966	naive_VS_infected_75DPI	0.429329894
naive_VS_infected_75DPI	0.453140726	naive_VS_infected_75DPI	0.488283585	naive_VS_infected_75DPI	0.615310701	naive_VS_infected_75DPI	0.282190798	naive_VS_infected_75DPI	0.322489975	naive_VS_infected_75DPI	0.374692176
naive_VS_infected_75DPI	0.558032814	naive_VS_infected_75DPI	0.494708361	naive_VS_infected_75DPI	0.390779811	naive_VS_infected_75DPI	0.311534745	naive_VS_infected_75DPI	0.385790131	naive_VS_infected_75DPI	0.295067418
naive_VS_infected_75DPI	0.502536547	naive_VS_infected_75DPI	0.745443631	naive_VS_infected_75DPI	0.497396785	naive_VS_infected_75DPI	0.354497867	naive_VS_infected_75DPI	0.327685694	naive_VS_infected_75DPI	0.503388412
naive_VS_infected_75DPI	0.568795894	naive_VS_infected_75DPI	0.549947287	naive_VS_infected_75DPI	0.327928031	naive_VS_infected_75DPI	0.375890541	naive_VS_infected_75DPI	0.370158512	naive_VS_infected_75DPI	0.383199277
naive_VS_infected_75DPI	0.511629429	naive_VS_infected_75DPI	0.768981445	naive_VS_infected_75DPI	0.453590788	naive_VS_infected_75DPI	0.283277156	naive_VS_infected_75DPI	0.326626707	naive_VS_infected_75DPI	0.306043914
naive_VS_infected_75DPI	0.47074621	naive_VS_infected_75DPI	0.765413871	naive_VS_infected_75DPI	0.631749907	naive_VS_infected_75DPI	0.306258402	naive_VS_infected_75DPI	0.326832276	naive_VS_infected_75DPI	0.34975127
naive_VS_infected_75DPI	0.427389867	naive_VS_infected_75DPI	0.783211951	naive_VS_infected_75DPI	0.747675319	naive_VS_infected_75DPI	0.28452424	naive_VS_infected_75DPI	0.346938035	naive_VS_infected_75DPI	0.490614202
naive_VS_infected_75DPI	0.525548428	naive_VS_infected_75DPI	0.456231282	naive_VS_infected_75DPI	0.547252045	naive_VS_infected_75DPI	0.380401543	naive_VS_infected_75DPI	0.366696721	naive_VS_infected_75DPI	0.507741322
naive_VS_infected_75DPI	0.838591604	naive_VS_infected_75DPI	0.581863455	naive_VS_infected_75DPI	0.531125858	naive_VS_infected_75DPI	0.307453586	naive_VS_infected_75DPI	0.397591128	naive_VS_infected_75DPI	0.420714726
naive_VS_infected_75DPI	0.567327995	naive_VS_infected_75DPI	0.534032309	naive_VS_infected_75DPI	0.649215379	naive_VS_infected_75DPI	0.344812988	naive_VS_infected_75DPI	0.387951543	naive_VS_infected_75DPI	0.413462918
naive_VS_infected_75DPI	0.304709078	naive_VS_infected_75DPI	0.52777962	naive_VS_infected_75DPI	0.559581282	naive_VS_infected_75DPI	0.275594363	naive_VS_infected_75DPI	0.36552805	naive_VS_infected_75DPI	0.577351016
naive_VS_infected_75DPI	0.614097648	naive_VS_infected_75DPI	0.742370795	naive_VS_infected_75DPI	0.47532603	naive_VS_infected_75DPI	0.391800226	naive_VS_infected_75DPI	0.341348413	naive_VS_infected_75DPI	0.426769966
naive_VS_infected_75DPI	0.577980777	naive_VS_infected_75DPI	0.706557645	naive_VS_infected_75DPI	0.481401199	naive_VS_infected_75DPI	0.398504153	naive_VS_infected_75DPI	0.399704696	naive_VS_infected_75DPI	0.51121828
naive_VS_infected_75DPI	0.4662371	naive_VS_infected_75DPI	0.564840278	naive_VS_infected_75DPI	0.582647924	naive_VS_infected_75DPI	0.334644413	naive_VS_infected_75DPI	0.319116097	naive_VS_infected_75DPI	0.4740855
naive_VS_infected_75DPI	0.487878652	naive_VS_infected_75DPI	0.538671245	naive_VS_infected_75DPI	0.473964553	naive_VS_infected_75DPI	0.530323955	naive_VS_infected_75DPI	0.331509567	naive_VS_infected_75DPI	0.473906386
naive_VS_infected_75DPI	0.428910867	naive_VS_infected_75DPI	0.574584116	naive_VS_infected_75DPI	0.444115333	naive_VS_infected_75DPI	0.434197215	naive_VS_infected_75DPI	0.386881854	naive_VS_infected_75DPI	0.42070382
naive_VS_infected_75DPI	0.574096055	naive_VS_infected_75DPI	0.625933622	naive_VS_infected_75DPI	0.427851783	naive_VS_infected_75DPI	0.375000313	naive_VS_infected_75DPI	0.344031021	naive_VS_infected_75DPI	0.346808596
naive_VS_infected_75DPI	0.546780532	naive_VS_infected_75DPI	0.626130775	naive_VS_infected_75DPI	0.509405329	naive_VS_infected_75DPI	0.248935471	naive_VS_infected_75DPI	0.28990525	naive_VS_infected_75DPI	0.504337268
naive_VS_infected_75DPI	0.642629511	naive_VS_infected_75DPI	0.595077887	naive_VS_infected_75DPI	0.465865101	naive_VS_infected_75DPI	0.419515646	naive_VS_infected_75DPI	0.34030476	naive_VS_infected_75DPI	0.456192361
naive_VS_infected_75DPI	0.508422109	naive_VS_infected_75DPI	0.655337422	naive_VS_infected_75DPI	0.459155293	naive_VS_infected_75DPI	0.337137661	naive_VS_infected_75DPI	0.334081934	naive_VS_infected_75DPI	0.393453571
naive_VS_infected_75DPI	0.487660067	naive_VS_infected_75DPI	0.695579759	naive_VS_infected_75DPI	0.488357794	naive_VS_infected_75DPI	0.394111353	naive_VS_infected_75DPI	0.411428631	naive_VS_infected_75DPI	0.4261208
naive_VS_infected_75DPI	0.395521265	naive_VS_infected_75DPI	0.701579438	naive_VS_infected_75DPI	0.586210854	naive_VS_infected_75DPI	0.364658189	naive_VS_infected_75DPI	0.403967079	naive_VS_infected_75DPI	0.561829814
naive_VS_infected_75DPI	0.525033628	naive_VS_infected_75DPI	0.600687099	naive_VS_infected_75DPI	0.659016552	naive_VS_infected_75DPI	0.493823188	naive_VS_infected_75DPI	0.353952032	naive_VS_infected_75DPI	0.560201594
naive_VS_infected_75DPI	0.763144599	naive_VS_infected_75DPI	0.632641627	naive_VS_infected_75DPI	0.457944619	naive_VS_infected_75DPI	0.446676169	naive_VS_infected_75DPI	0.420747505	naive_VS_infected_75DPI	0.477610857
naive_VS_infected_75DPI	0.56312199	naive_VS_infected_75DPI	0.553933603	naive_VS_infected_75DPI	0.438605989	naive_VS_infected_75DPI	0.415423369	naive_VS_infected_75DPI	0.36722242	naive_VS_infected_75DPI	0.476586308
naive_VS_infected_75DPI	0.368238317	naive_VS_infected_75DPI	0.541452923	naive_VS_infected_75DPI	0.500064293	naive_VS_infected_75DPI	0.301635739	naive_VS_infected_75DPI	0.313936008	naive_VS_infected_75DPI	0.630616109
