# Supplementary material for: Localized cardiac small molecule trajectories and persistent chemical sequelae in experimental Chagas disease
Source: Nat Commun. 2023 Oct 25;14:6769. doi: 10.1038/s41467-023-42247-w (PMC10600178; doi:10.1038/s41467-023-42247-w)
Supplement: Supplementary file 8 — Source data [file 41467_2023_42247_MOESM8_ESM.zip › source-data/Supplementary_Figure_9/Supplementary_Figure_9.csv]

LA_group_name	LA_Distance	RA_group_name	RA_Distance	LVT_group_name	LVT_Distance	LVB_group_name	LVB_Distance	RVT_group_name	RVT_Distance	RVB_group_name	RVB_Distance
naive_VS_naive	0.332696652	naive_VS_naive	0.364431311	naive_VS_naive	0.281606934	naive_VS_naive	0.421369191	naive_VS_naive	0.297226049	naive_VS_naive	0.343622197
naive_VS_naive	0.430890631	naive_VS_naive	0.505518367	naive_VS_naive	0.345734236	naive_VS_naive	0.335423549	naive_VS_naive	0.285923474	naive_VS_naive	0.43340875
naive_VS_naive	0.319687446	naive_VS_naive	0.362121476	naive_VS_naive	0.463942106	naive_VS_naive	0.450833814	naive_VS_naive	0.242054942	naive_VS_naive	0.387915317
naive_VS_naive	0.25529467	naive_VS_naive	0.453373228	naive_VS_naive	0.371794779	naive_VS_naive	0.23376814	naive_VS_naive	0.370974506	naive_VS_naive	0.328347549
naive_VS_naive	0.256324873	naive_VS_naive	0.464527934	naive_VS_naive	0.279755659	naive_VS_naive	0.434524437	naive_VS_naive	0.254526321	naive_VS_naive	0.313970717
naive_VS_naive	0.395520955	naive_VS_naive	0.501404939	naive_VS_naive	0.449378767	naive_VS_naive	0.239035672	naive_VS_naive	0.262571336	naive_VS_naive	0.341418715
naive_VS_naive	0.225107127	naive_VS_naive	0.348728596	naive_VS_naive	0.337758133	naive_VS_naive	0.249147501	naive_VS_naive	0.354525154	naive_VS_naive	0.531962019
naive_VS_naive	0.300360656	naive_VS_naive	0.337816956	naive_VS_naive	0.467950391	naive_VS_naive	0.43353107	naive_VS_naive	0.236361265	naive_VS_naive	0.334895679
naive_VS_naive	0.368596556	naive_VS_naive	0.385232341	naive_VS_naive	0.227647232	naive_VS_naive	0.20457662	naive_VS_naive	0.227819756	naive_VS_naive	0.432996034
naive_VS_naive	0.224193374	naive_VS_naive	0.442135099	naive_VS_naive	0.483014429	naive_VS_naive	0.178086594	naive_VS_naive	0.318821683	naive_VS_naive	0.411570445
naive_VS_naive	0.322829408	naive_VS_naive	0.686426688	naive_VS_naive	0.484133884	naive_VS_naive	0.334675701	naive_VS_naive	0.359924786	naive_VS_naive	0.478816578
naive_VS_naive	0.301864064	naive_VS_naive	0.691111562	naive_VS_naive	0.550119157	naive_VS_naive	0.473392315	naive_VS_naive	0.295489438	naive_VS_naive	0.316152299
naive_VS_naive	0.235932699	naive_VS_naive	0.712877011	naive_VS_naive	0.479803182	naive_VS_naive	0.212109357	naive_VS_naive	0.318941758	naive_VS_naive	0.412432048
naive_VS_naive	0.333463383	naive_VS_naive	0.442618709	naive_VS_naive	0.570511836	naive_VS_naive	0.246274788	naive_VS_naive	0.294538979	naive_VS_naive	0.33861405
naive_VS_naive	0.303298827	naive_VS_naive	0.67631906	naive_VS_naive	0.414743967	naive_VS_naive	0.20741838	naive_VS_naive	0.362382359	naive_VS_naive	0.173194733
naive_VS_naive	0.277190478	naive_VS_naive	0.487371026	naive_VS_naive	0.546337219	naive_VS_naive	0.2578498	naive_VS_naive	0.337473017	naive_VS_naive	0.431541708
naive_VS_naive	0.320054394	naive_VS_naive	0.619369964	naive_VS_naive	0.546574554	naive_VS_naive	0.42009856	naive_VS_naive	0.31414681	naive_VS_naive	0.392422311
naive_VS_naive	0.384729111	naive_VS_naive	0.60851949	naive_VS_naive	0.596738739	naive_VS_naive	0.27945298	naive_VS_naive	0.338318709	naive_VS_naive	0.228128077
naive_VS_naive	0.27749629	naive_VS_naive	0.39266252	naive_VS_naive	0.560979873	naive_VS_naive	0.201203394	naive_VS_naive	0.318728389	naive_VS_naive	0.272619383
naive_VS_naive	0.26346156	naive_VS_naive	0.539820739	naive_VS_naive	0.624683501	naive_VS_naive	0.242982633	naive_VS_naive	0.34347096	naive_VS_naive	0.343632389
naive_VS_naive	0.291054223	naive_VS_naive	0.439188588	naive_VS_naive	0.364519836	naive_VS_naive	0.281357635	naive_VS_naive	0.196472995	naive_VS_naive	0.319400093
naive_VS_naive	0.481013529	naive_VS_naive	0.4378092	naive_VS_naive	0.308571546	naive_VS_naive	0.243050683	naive_VS_naive	0.326871751	naive_VS_naive	0.539979523
naive_VS_naive	0.304937239	naive_VS_naive	0.3974771	naive_VS_naive	0.39949221	naive_VS_naive	0.416061109	naive_VS_naive	0.303311701	naive_VS_naive	0.346780189
naive_VS_naive	0.249306669	naive_VS_naive	0.388965943	naive_VS_naive	0.304202722	naive_VS_naive	0.224032301	naive_VS_naive	0.313980285	naive_VS_naive	0.395664279
naive_VS_naive	0.423953131	naive_VS_naive	0.355780565	naive_VS_naive	0.436531285	naive_VS_naive	0.19076918	naive_VS_naive	0.341566642	naive_VS_naive	0.395602349
naive_VS_naive	0.421918623	naive_VS_naive	0.313541376	naive_VS_naive	0.276974309	naive_VS_naive	0.153695754	naive_VS_naive	0.350534213	naive_VS_naive	0.14694613
naive_VS_naive	0.264569813	naive_VS_naive	0.59274734	naive_VS_naive	0.413872725	naive_VS_naive	0.197384203	naive_VS_naive	0.202777725	naive_VS_naive	0.160029523
naive_VS_naive	0.428333536	naive_VS_naive	0.496639584	naive_VS_naive	0.546962653	naive_VS_naive	0.226189603	naive_VS_naive	0.174898282	naive_VS_naive	0.319229851
naive_VS_naive	0.279039066	naive_VS_naive	0.531448768	naive_VS_naive	0.517179312	naive_VS_naive	0.328398896	naive_VS_naive	0.341132557	naive_VS_naive	0.373261935
naive_VS_naive	0.245220745	naive_VS_naive	0.657180842	naive_VS_naive	0.476070723	naive_VS_naive	0.418653987	naive_VS_naive	0.207740825	naive_VS_naive	0.204681924
naive_VS_naive	0.339474252	naive_VS_naive	0.663273936	naive_VS_naive	0.632236564	naive_VS_naive	0.301259539	naive_VS_naive	0.21018889	naive_VS_naive	0.368304933
naive_VS_naive	0.163388708	naive_VS_naive	0.468988497	naive_VS_naive	0.488678477	naive_VS_naive	0.264684115	naive_VS_naive	0.266635773	naive_VS_naive	0.244551771
naive_VS_naive	0.251438181	naive_VS_naive	0.567976696	naive_VS_naive	0.641253463	naive_VS_naive	0.247308529	naive_VS_naive	0.237297781	naive_VS_naive	0.322161521
naive_VS_naive	0.296422512	naive_VS_naive	0.52815398	naive_VS_naive	0.430206634	naive_VS_naive	0.288447327	naive_VS_naive	0.297094994	naive_VS_naive	0.259316448
naive_VS_naive	0.251120807	naive_VS_naive	0.372189039	naive_VS_naive	0.277001904	naive_VS_naive	0.210280394	naive_VS_naive	0.304871566	naive_VS_naive	0.280719737
naive_VS_naive	0.397948036	naive_VS_naive	0.540945678	naive_VS_naive	0.575899882	naive_VS_naive	0.270323101	naive_VS_naive	0.320486095	naive_VS_naive	0.292635125
naive_VS_naive	0.535958667	naive_VS_naive	0.336081006	naive_VS_naive	0.372802227	naive_VS_naive	0.373341928	naive_VS_naive	0.299303583	naive_VS_naive	0.545774984
naive_VS_naive	0.471691162	naive_VS_naive	0.487978674	naive_VS_naive	0.326581047	naive_VS_naive	0.533058451	naive_VS_naive	0.249802716	naive_VS_naive	0.342328985
naive_VS_naive	0.48986384	naive_VS_naive	0.504872938	naive_VS_naive	0.482674645	naive_VS_naive	0.360489711	naive_VS_naive	0.229506561	naive_VS_naive	0.412580855
naive_VS_naive	0.528720209	naive_VS_naive	0.412929987	naive_VS_naive	0.247934015	naive_VS_naive	0.330436564	naive_VS_naive	0.315074697	naive_VS_naive	0.392197738
naive_VS_naive	0.506770867	naive_VS_naive	0.312055035	naive_VS_naive	0.504108852	naive_VS_naive	0.331502479	naive_VS_naive	0.262111704	naive_VS_naive	0.182842786
naive_VS_naive	0.479035394	naive_VS_naive	0.629778327	naive_VS_naive	0.568529672	naive_VS_naive	0.323110906	naive_VS_naive	0.32243691	naive_VS_naive	0.213632276
naive_VS_naive	0.475931757	naive_VS_naive	0.431302976	naive_VS_naive	0.557955052	naive_VS_naive	0.300092394	naive_VS_naive	0.280009031	naive_VS_naive	0.349759052
naive_VS_naive	0.508848351	naive_VS_naive	0.336385575	naive_VS_naive	0.41320813	naive_VS_naive	0.303669633	naive_VS_naive	0.246496656	naive_VS_naive	0.200083568
naive_VS_naive	0.497496641	naive_VS_naive	0.426807212	naive_VS_naive	0.445906623	naive_VS_naive	0.332953854	naive_VS_naive	0.193038611	naive_VS_naive	0.30898766
naive_VS_naive	0.490878676	naive_VS_naive	0.648270006	naive_VS_naive	0.362218921	naive_VS_naive	0.218194527	naive_VS_naive	0.365244959	naive_VS_naive	0.464569664
naive_VS_naive	0.45773463	naive_VS_naive	0.601190503	naive_VS_naive	0.424820821	naive_VS_naive	0.412086056	naive_VS_naive	0.371969272	naive_VS_naive	0.258818551
naive_VS_naive	0.586441416	naive_VS_naive	0.513891385	naive_VS_naive	0.439685163	naive_VS_naive	0.237652584	naive_VS_naive	0.371392262	naive_VS_naive	0.415232664
naive_VS_naive	0.414817655	naive_VS_naive	0.501501591	naive_VS_naive	0.455807675	naive_VS_naive	0.187487041	naive_VS_naive	0.368928129	naive_VS_naive	0.364214935
naive_VS_naive	0.481193085	naive_VS_naive	0.606548588	naive_VS_naive	0.456823781	naive_VS_naive	0.148367793	naive_VS_naive	0.430633437	naive_VS_naive	0.278194574
naive_VS_naive	0.538343475	naive_VS_naive	0.428700917	naive_VS_naive	0.368199683	naive_VS_naive	0.239314561	naive_VS_naive	0.30612134	naive_VS_naive	0.273931637
naive_VS_naive	0.504704499	naive_VS_naive	0.557289281	naive_VS_naive	0.399186353	naive_VS_naive	0.21335551	naive_VS_naive	0.279546535	naive_VS_naive	0.417050632
naive_VS_naive	0.600435942	naive_VS_naive	0.50052296	naive_VS_naive	0.346187632	naive_VS_naive	0.139406924	naive_VS_naive	0.27472596	naive_VS_naive	0.257107101
naive_VS_naive	0.418855017	naive_VS_naive	0.543442363	naive_VS_naive	0.427191162	naive_VS_naive	0.243030493	naive_VS_naive	0.329046487	naive_VS_naive	0.295472546
naive_VS_naive	0.315099485	naive_VS_naive	0.613498943	naive_VS_naive	0.431451996	naive_VS_naive	0.317406195	naive_VS_naive	0.327928656	naive_VS_naive	0.231437747
naive_VS_naive	0.413636366	naive_VS_naive	0.342818324	naive_VS_naive	0.462398174	naive_VS_naive	0.279645165	naive_VS_naive	0.269513564	naive_VS_naive	0.385382979
naive_VS_naive	0.38899973	naive_VS_naive	0.314489626	naive_VS_naive	0.464282486	naive_VS_naive	0.456736465	naive_VS_naive	0.308446889	naive_VS_naive	0.158553905
naive_VS_naive	0.524219332	naive_VS_naive	0.422869531	naive_VS_naive	0.582288748	naive_VS_naive	0.31539922	naive_VS_naive	0.274260209	naive_VS_naive	0.392297916
naive_VS_naive	0.343008847	naive_VS_naive	0.442016412	naive_VS_naive	0.448982232	naive_VS_naive	0.282568249	naive_VS_naive	0.394163192	naive_VS_naive	0.309177723
naive_VS_naive	0.393322334	naive_VS_naive	0.265952306	naive_VS_naive	0.572817994	naive_VS_naive	0.299146211	naive_VS_naive	0.302955197	naive_VS_naive	0.356710445
naive_VS_naive	0.463523071	naive_VS_naive	0.684976143	naive_VS_naive	0.418382162	naive_VS_naive	0.315421065	naive_VS_naive	0.389089714	naive_VS_naive	0.318524058
naive_VS_naive	0.45408972	naive_VS_naive	0.55351706	naive_VS_naive	0.400539897	naive_VS_naive	0.318044152	naive_VS_naive	0.388669578	naive_VS_naive	0.394403089
naive_VS_naive	0.529338439	naive_VS_naive	0.346694946	naive_VS_naive	0.54343094	naive_VS_naive	0.242923002	naive_VS_naive	0.374565069	naive_VS_naive	0.357016595
naive_VS_naive	0.341696125	naive_VS_naive	0.575555725	naive_VS_naive	0.334454825	naive_VS_naive	0.321816775	naive_VS_naive	0.337598444	naive_VS_naive	0.224070126
naive_VS_naive	0.374636643	naive_VS_naive	0.340414533	naive_VS_naive	0.467575781	naive_VS_naive	0.283738189	naive_VS_naive	0.279963624	naive_VS_naive	0.286549442
naive_VS_naive	0.261431154	naive_VS_naive	0.602543242	naive_VS_naive	0.362097147	naive_VS_naive	0.24681417	naive_VS_naive	0.475653635	naive_VS_naive	0.237252397
naive_VS_naive	0.201654062	naive_VS_naive	0.425008962	naive_VS_naive	0.532001312	naive_VS_naive	0.225013288	naive_VS_naive	0.259229116	naive_VS_naive	0.42564416
naive_VS_naive	0.35736168	naive_VS_naive	0.578626056	naive_VS_naive	0.701766981	naive_VS_naive	0.416579078	naive_VS_naive	0.211252389	naive_VS_naive	0.373675845
naive_VS_naive	0.467509949	naive_VS_naive	0.614814874	naive_VS_naive	0.478542665	naive_VS_naive	0.325727842	naive_VS_naive	0.211543159	naive_VS_naive	0.209337745
naive_VS_naive	0.229550876	naive_VS_naive	0.453973522	naive_VS_naive	0.695531068	naive_VS_naive	0.260772381	naive_VS_naive	0.302496602	naive_VS_naive	0.31137531
naive_VS_naive	0.212226452	naive_VS_naive	0.552102257	naive_VS_naive	0.465526052	naive_VS_naive	0.274175258	naive_VS_naive	0.199508299	naive_VS_naive	0.41185877
naive_VS_naive	0.367527641	naive_VS_naive	0.452691028	naive_VS_naive	0.654428803	naive_VS_naive	0.314416543	naive_VS_naive	0.348713559	naive_VS_naive	0.381193071
naive_VS_naive	0.293051966	naive_VS_naive	0.357346561	naive_VS_naive	0.783042922	naive_VS_naive	0.290704731	naive_VS_naive	0.313442085	naive_VS_naive	0.246642735
naive_VS_naive	0.501661572	naive_VS_naive	0.51478799	naive_VS_naive	0.517172733	naive_VS_naive	0.229729825	naive_VS_naive	0.322086957	naive_VS_naive	0.409196286
naive_VS_naive	0.284942943	naive_VS_naive	0.496732697	naive_VS_naive	0.787581356	naive_VS_naive	0.314293843	naive_VS_naive	0.244422504	naive_VS_naive	0.387966535
naive_VS_naive	0.546132061	naive_VS_naive	0.489399411	naive_VS_naive	0.699648804	naive_VS_naive	0.369205934	naive_VS_naive	0.24657603	naive_VS_naive	0.383861812
naive_VS_naive	0.444431865	naive_VS_naive	0.465540638	naive_VS_naive	0.620870393	naive_VS_naive	0.229153112	naive_VS_naive	0.38907301	naive_VS_naive	0.393408984
naive_VS_naive	0.373330608	naive_VS_naive	0.586767914	naive_VS_naive	0.738755741	naive_VS_naive	0.240147657	naive_VS_naive	0.23912001	naive_VS_naive	0.365614239
naive_VS_naive	0.595452333	naive_VS_naive	0.462963105	naive_VS_naive	0.321046655	naive_VS_naive	0.321379559	naive_VS_naive	0.27091081	naive_VS_naive	0.349515162
naive_VS_naive	0.585312877	naive_VS_naive	0.364201706	naive_VS_naive	0.27210887	naive_VS_naive	0.492408756	naive_VS_naive	0.28180094	naive_VS_naive	0.223616442
naive_VS_naive	0.651239411	naive_VS_naive	0.287566524	naive_VS_naive	0.442315659	naive_VS_naive	0.249991469	naive_VS_naive	0.204915911	naive_VS_naive	0.401899487
naive_VS_naive	0.564786713	naive_VS_naive	0.484149978	naive_VS_naive	0.32020163	naive_VS_naive	0.24318954	naive_VS_naive	0.303164114	naive_VS_naive	0.254391832
naive_VS_naive	0.573663047	naive_VS_naive	0.305864183	naive_VS_naive	0.40459951	naive_VS_naive	0.198759742	naive_VS_naive	0.244589029	naive_VS_naive	0.315334907
naive_VS_naive	0.655706483	naive_VS_naive	0.68680558	naive_VS_naive	0.419855945	naive_VS_naive	0.191764488	naive_VS_naive	0.322924668	naive_VS_naive	0.236691438
naive_VS_naive	0.6127705	naive_VS_naive	0.599893924	naive_VS_naive	0.461738377	naive_VS_naive	0.286588867	naive_VS_naive	0.318412657	naive_VS_naive	0.332408521
naive_VS_naive	0.662533889	naive_VS_naive	0.376075716	naive_VS_naive	0.363311902	naive_VS_naive	0.206388966	naive_VS_naive	0.29215192	naive_VS_naive	0.299371186
naive_VS_naive	0.565585134	naive_VS_naive	0.662250933	naive_VS_naive	0.412957106	naive_VS_naive	0.269495054	naive_VS_naive	0.231652174	naive_VS_naive	0.183586456
naive_VS_naive	0.398222869	naive_VS_naive	0.48636713	naive_VS_naive	0.332984337	naive_VS_naive	0.293604629	naive_VS_naive	0.22059433	naive_VS_naive	0.344805841
naive_VS_naive	0.339585106	naive_VS_naive	0.561813411	naive_VS_naive	0.374764582	naive_VS_naive	0.22529498	naive_VS_naive	0.329705233	naive_VS_naive	0.296866278
naive_VS_naive	0.411358826	naive_VS_naive	0.407890536	naive_VS_naive	0.399353885	naive_VS_naive	0.336330807	naive_VS_naive	0.270469579	naive_VS_naive	0.247081914
naive_VS_naive	0.572842411	naive_VS_naive	0.597610208	naive_VS_naive	0.672230257	naive_VS_naive	0.345904855	naive_VS_naive	0.247450212	naive_VS_naive	0.362310999
naive_VS_naive	0.269226327	naive_VS_naive	0.37790674	naive_VS_naive	0.353443928	naive_VS_naive	0.371121941	naive_VS_naive	0.318986248	naive_VS_naive	0.494516749
naive_VS_naive	0.348654651	naive_VS_naive	0.20243601	naive_VS_naive	0.429919118	naive_VS_naive	0.492427644	naive_VS_naive	0.297445099	naive_VS_naive	0.375148983
naive_VS_naive	0.424898181	naive_VS_naive	0.373551809	naive_VS_naive	0.259489033	naive_VS_naive	0.308598731	naive_VS_naive	0.214746281	naive_VS_naive	0.438968686
naive_VS_naive	0.273332232	naive_VS_naive	0.448355079	naive_VS_naive	0.451265302	naive_VS_naive	0.334415779	naive_VS_naive	0.259556998	naive_VS_naive	0.3554455
naive_VS_naive	0.278874165	naive_VS_naive	0.251595506	naive_VS_naive	0.222073983	naive_VS_naive	0.31648659	naive_VS_naive	0.294163785	naive_VS_naive	0.282313698
naive_VS_naive	0.330154346	naive_VS_naive	0.677081156	naive_VS_naive	0.401558778	naive_VS_naive	0.312728454	naive_VS_naive	0.265871827	naive_VS_naive	0.287920952
naive_VS_naive	0.27737922	naive_VS_naive	0.600279839	naive_VS_naive	0.566520282	naive_VS_naive	0.314607648	naive_VS_naive	0.248948691	naive_VS_naive	0.310454169
naive_VS_naive	0.461902648	naive_VS_naive	0.323330443	naive_VS_naive	0.223433273	naive_VS_naive	0.306194723	naive_VS_naive	0.278283481	naive_VS_naive	0.269441442
naive_VS_naive	0.277088682	naive_VS_naive	0.621342802	naive_VS_naive	0.594895457	naive_VS_naive	0.2945807	naive_VS_naive	0.249737974	naive_VS_naive	0.328967563
naive_VS_naive	0.539768031	naive_VS_naive	0.398236593	naive_VS_naive	0.461637226	naive_VS_naive	0.343692083	naive_VS_naive	0.232581099	naive_VS_naive	0.332440148
naive_VS_naive	0.495576413	naive_VS_naive	0.573417584	naive_VS_naive	0.396217419	naive_VS_naive	0.314047861	naive_VS_naive	0.351623494	naive_VS_naive	0.363893513
naive_VS_naive	0.458914103	naive_VS_naive	0.27643185	naive_VS_naive	0.529419979	naive_VS_naive	0.24678087	naive_VS_naive	0.311106383	naive_VS_naive	0.398390304
naive_VS_naive	0.285517987	naive_VS_naive	0.60368441	naive_VS_naive	0.484034243	naive_VS_naive	0.308510358	naive_VS_naive	0.282818442	naive_VS_naive	0.386056394
naive_VS_naive	0.620860053	naive_VS_naive	0.31477219	naive_VS_naive	0.386876378	naive_VS_naive	0.382179142	naive_VS_naive	0.220175296	naive_VS_naive	0.317148606
naive_VS_infected	0.248661069	naive_VS_infected	0.585591825	naive_VS_infected	0.477626966	naive_VS_infected	0.36031034	naive_VS_infected	0.357064645	naive_VS_infected	0.36854607
naive_VS_infected	0.436105591	naive_VS_infected	0.753759705	naive_VS_infected	0.365204144	naive_VS_infected	0.37878543	naive_VS_infected	0.375675558	naive_VS_infected	0.386297923
naive_VS_infected	0.26229448	naive_VS_infected	0.643781051	naive_VS_infected	0.356190082	naive_VS_infected	0.426871361	naive_VS_infected	0.520785995	naive_VS_infected	0.498352491
naive_VS_infected	0.503508376	naive_VS_infected	0.502468288	naive_VS_infected	0.497121493	naive_VS_infected	0.389324706	naive_VS_infected	0.422798529	naive_VS_infected	0.413307436
naive_VS_infected	0.331957796	naive_VS_infected	0.712304844	naive_VS_infected	0.359506681	naive_VS_infected	0.327488454	naive_VS_infected	0.446507704	naive_VS_infected	0.45907667
naive_VS_infected	0.285398948	naive_VS_infected	0.636056722	naive_VS_infected	0.58833379	naive_VS_infected	0.331597854	naive_VS_infected	0.383684394	naive_VS_infected	0.537511075
naive_VS_infected	0.558660028	naive_VS_infected	0.425773862	naive_VS_infected	0.316131212	naive_VS_infected	0.405071512	naive_VS_infected	0.434370846	naive_VS_infected	0.460301015
naive_VS_infected	0.302361199	naive_VS_infected	0.523251102	naive_VS_infected	0.461765493	naive_VS_infected	0.39324521	naive_VS_infected	0.380773764	naive_VS_infected	0.457452525
naive_VS_infected	0.273487885	naive_VS_infected	0.376981824	naive_VS_infected	0.500728264	naive_VS_infected	0.427638345	naive_VS_infected	0.364509086	naive_VS_infected	0.524145995
naive_VS_infected	0.526002366	naive_VS_infected	0.659355631	naive_VS_infected	0.624951037	naive_VS_infected	0.377420888	naive_VS_infected	0.349962354	naive_VS_infected	0.42519919
naive_VS_infected	0.309395383	naive_VS_infected	0.71076458	naive_VS_infected	0.418367532	naive_VS_infected	0.325451882	naive_VS_infected	0.422704297	naive_VS_infected	0.60147686
naive_VS_infected	0.262019656	naive_VS_infected	0.395396769	naive_VS_infected	0.306612668	naive_VS_infected	0.409750495	naive_VS_infected	0.521910093	naive_VS_infected	0.498240402
naive_VS_infected	0.379895626	naive_VS_infected	0.442862062	naive_VS_infected	0.443174065	naive_VS_infected	0.367668304	naive_VS_infected	0.366012684	naive_VS_infected	0.561867623
naive_VS_infected	0.371781805	naive_VS_infected	0.402606878	naive_VS_infected	0.431611872	naive_VS_infected	0.39891924	naive_VS_infected	0.394427506	naive_VS_infected	0.519967603
naive_VS_infected	0.535611616	naive_VS_infected	0.738202533	naive_VS_infected	0.527623914	naive_VS_infected	0.349218043	naive_VS_infected	0.40816056	naive_VS_infected	0.422578129
naive_VS_infected	0.347995684	naive_VS_infected	0.566900842	naive_VS_infected	0.530848191	naive_VS_infected	0.443700325	naive_VS_infected	0.315479292	naive_VS_infected	0.2851942
naive_VS_infected	0.422432192	naive_VS_infected	0.677152587	naive_VS_infected	0.363682351	naive_VS_infected	0.44978377	naive_VS_infected	0.319682584	naive_VS_infected	0.450688813
naive_VS_infected	0.289388374	naive_VS_infected	0.716517129	naive_VS_infected	0.394167214	naive_VS_infected	0.516545635	naive_VS_infected	0.425124867	naive_VS_infected	0.527619514
naive_VS_infected	0.415883061	naive_VS_infected	0.417213085	naive_VS_infected	0.568652026	naive_VS_infected	0.471381573	naive_VS_infected	0.347981728	naive_VS_infected	0.284446414
naive_VS_infected	0.268832919	naive_VS_infected	0.659596536	naive_VS_infected	0.410044089	naive_VS_infected	0.459918515	naive_VS_infected	0.342904043	naive_VS_infected	0.436816026
naive_VS_infected	0.330439669	naive_VS_infected	0.623053411	naive_VS_infected	0.630719329	naive_VS_infected	0.460587951	naive_VS_infected	0.402684451	naive_VS_infected	0.437449957
naive_VS_infected	0.563064944	naive_VS_infected	0.491227135	naive_VS_infected	0.416883743	naive_VS_infected	0.55435116	naive_VS_infected	0.330633668	naive_VS_infected	0.354298595
naive_VS_infected	0.38500884	naive_VS_infected	0.493711251	naive_VS_infected	0.450629294	naive_VS_infected	0.543065298	naive_VS_infected	0.28787435	naive_VS_infected	0.474161149
naive_VS_infected	0.335370122	naive_VS_infected	0.358365082	naive_VS_infected	0.582393192	naive_VS_infected	0.527914696	naive_VS_infected	0.297996706	naive_VS_infected	0.455080254
naive_VS_infected	0.510274021	naive_VS_infected	0.718250984	naive_VS_infected	0.581757012	naive_VS_infected	0.474353857	naive_VS_infected	0.314977105	naive_VS_infected	0.30487242
naive_VS_infected	0.333265803	naive_VS_infected	0.754153324	naive_VS_infected	0.370565329	naive_VS_infected	0.456834681	naive_VS_infected	0.394640927	naive_VS_infected	0.528485864
naive_VS_infected	0.347971417	naive_VS_infected	0.492679434	naive_VS_infected	0.301629422	naive_VS_infected	0.5699275	naive_VS_infected	0.395868536	naive_VS_infected	0.375318123
naive_VS_infected	0.384179077	naive_VS_infected	0.402309588	naive_VS_infected	0.376150986	naive_VS_infected	0.52864761	naive_VS_infected	0.333573762	naive_VS_infected	0.461147267
naive_VS_infected	0.359833883	naive_VS_infected	0.49658264	naive_VS_infected	0.488810804	naive_VS_infected	0.52461493	naive_VS_infected	0.292142232	naive_VS_infected	0.391419667
naive_VS_infected	0.432773599	naive_VS_infected	0.796392582	naive_VS_infected	0.651766328	naive_VS_infected	0.489347235	naive_VS_infected	0.30374828	naive_VS_infected	0.296410972
naive_VS_infected	0.439766357	naive_VS_infected	0.566732053	naive_VS_infected	0.403302241	naive_VS_infected	0.22835728	naive_VS_infected	0.253871667	naive_VS_infected	0.430974712
naive_VS_infected	0.463916098	naive_VS_infected	0.672650742	naive_VS_infected	0.465999185	naive_VS_infected	0.263992465	naive_VS_infected	0.321445415	naive_VS_infected	0.341118256
naive_VS_infected	0.356405419	naive_VS_infected	0.747313764	naive_VS_infected	0.379794136	naive_VS_infected	0.323761765	naive_VS_infected	0.43836693	naive_VS_infected	0.375375789
naive_VS_infected	0.476076258	naive_VS_infected	0.339197268	naive_VS_infected	0.552846809	naive_VS_infected	0.266158659	naive_VS_infected	0.325448473	naive_VS_infected	0.405731296
naive_VS_infected	0.251872809	naive_VS_infected	0.68081025	naive_VS_infected	0.374720578	naive_VS_infected	0.254936125	naive_VS_infected	0.420142408	naive_VS_infected	0.306748549
naive_VS_infected	0.361418231	naive_VS_infected	0.529464441	naive_VS_infected	0.583941697	naive_VS_infected	0.302089389	naive_VS_infected	0.365494649	naive_VS_infected	0.339396689
naive_VS_infected	0.607792649	naive_VS_infected	0.487529553	naive_VS_infected	0.352656282	naive_VS_infected	0.394252918	naive_VS_infected	0.361664108	naive_VS_infected	0.433461465
naive_VS_infected	0.493811576	naive_VS_infected	0.415967023	naive_VS_infected	0.50990003	naive_VS_infected	0.359290908	naive_VS_infected	0.298357254	naive_VS_infected	0.342123675
naive_VS_infected	0.421013427	naive_VS_infected	0.396634682	naive_VS_infected	0.535354631	naive_VS_infected	0.393769096	naive_VS_infected	0.329359669	naive_VS_infected	0.369365295
naive_VS_infected	0.589435669	naive_VS_infected	0.767928456	naive_VS_infected	0.741149507	naive_VS_infected	0.31469367	naive_VS_infected	0.343101154	naive_VS_infected	0.407390937
naive_VS_infected	0.37792588	naive_VS_infected	0.77547156	naive_VS_infected	0.575382933	naive_VS_infected	0.327362438	naive_VS_infected	0.346938377	naive_VS_infected	0.517015059
naive_VS_infected	0.38436767	naive_VS_infected	0.490648558	naive_VS_infected	0.443876104	naive_VS_infected	0.411444442	naive_VS_infected	0.439297917	naive_VS_infected	0.487574242
naive_VS_infected	0.268540768	naive_VS_infected	0.383822245	naive_VS_infected	0.558501354	naive_VS_infected	0.387391179	naive_VS_infected	0.245769797	naive_VS_infected	0.453655365
naive_VS_infected	0.301510297	naive_VS_infected	0.536987207	naive_VS_infected	0.546099218	naive_VS_infected	0.326479689	naive_VS_infected	0.33932015	naive_VS_infected	0.476937327
naive_VS_infected	0.550317979	naive_VS_infected	0.792417215	naive_VS_infected	0.507999588	naive_VS_infected	0.354467142	naive_VS_infected	0.35319759	naive_VS_infected	0.425934138
naive_VS_infected	0.270802247	naive_VS_infected	0.333060958	naive_VS_infected	0.534507009	naive_VS_infected	0.235621111	naive_VS_infected	0.337939546	naive_VS_infected	0.313661319
naive_VS_infected	0.372139085	naive_VS_infected	0.514723531	naive_VS_infected	0.453732824	naive_VS_infected	0.285620567	naive_VS_infected	0.277071667	naive_VS_infected	0.28388325
naive_VS_infected	0.261894491	naive_VS_infected	0.454118202	naive_VS_infected	0.454838853	naive_VS_infected	0.405677793	naive_VS_infected	0.349735101	naive_VS_infected	0.399065265
naive_VS_infected	0.422960755	naive_VS_infected	0.459709036	naive_VS_infected	0.556825691	naive_VS_infected	0.269378278	naive_VS_infected	0.331327876	naive_VS_infected	0.292594605
naive_VS_infected	0.272304651	naive_VS_infected	0.44959711	naive_VS_infected	0.433031505	naive_VS_infected	0.233355028	naive_VS_infected	0.308193007	naive_VS_infected	0.366305514
naive_VS_infected	0.235181018	naive_VS_infected	0.527275675	naive_VS_infected	0.637904617	naive_VS_infected	0.303828379	naive_VS_infected	0.350344288	naive_VS_infected	0.474368645
naive_VS_infected	0.51366748	naive_VS_infected	0.456376131	naive_VS_infected	0.433236602	naive_VS_infected	0.378881202	naive_VS_infected	0.348064499	naive_VS_infected	0.381320468
naive_VS_infected	0.259485815	naive_VS_infected	0.48387707	naive_VS_infected	0.400563116	naive_VS_infected	0.336583577	naive_VS_infected	0.304452022	naive_VS_infected	0.334123164
naive_VS_infected	0.230286468	naive_VS_infected	0.406885651	naive_VS_infected	0.561054033	naive_VS_infected	0.37752568	naive_VS_infected	0.342672583	naive_VS_infected	0.404331003
naive_VS_infected	0.471812958	naive_VS_infected	0.515843573	naive_VS_infected	0.598798344	naive_VS_infected	0.284289116	naive_VS_infected	0.300070264	naive_VS_infected	0.371123158
naive_VS_infected	0.34846005	naive_VS_infected	0.561267988	naive_VS_infected	0.455538122	naive_VS_infected	0.244958416	naive_VS_infected	0.412929503	naive_VS_infected	0.483628453
naive_VS_infected	0.298295193	naive_VS_infected	0.413438152	naive_VS_infected	0.449008837	naive_VS_infected	0.380566504	naive_VS_infected	0.327605281	naive_VS_infected	0.420298213
naive_VS_infected	0.434340302	naive_VS_infected	0.424773164	naive_VS_infected	0.430484915	naive_VS_infected	0.353760223	naive_VS_infected	0.318892252	naive_VS_infected	0.435961114
naive_VS_infected	0.376922266	naive_VS_infected	0.50789862	naive_VS_infected	0.490194101	naive_VS_infected	0.328557841	naive_VS_infected	0.346744603	naive_VS_infected	0.392885549
naive_VS_infected	0.455048056	naive_VS_infected	0.584598811	naive_VS_infected	0.611766323	naive_VS_infected	0.329914551	naive_VS_infected	0.357664321	naive_VS_infected	0.365644544
naive_VS_infected	0.251745977	naive_VS_infected	0.590077341	naive_VS_infected	0.372779592	naive_VS_infected	0.241875124	naive_VS_infected	0.324587337	naive_VS_infected	0.348344794
naive_VS_infected	0.365079096	naive_VS_infected	0.745378249	naive_VS_infected	0.45868616	naive_VS_infected	0.242474199	naive_VS_infected	0.312792738	naive_VS_infected	0.400536736
naive_VS_infected	0.254844523	naive_VS_infected	0.672495433	naive_VS_infected	0.354275264	naive_VS_infected	0.382073166	naive_VS_infected	0.392246243	naive_VS_infected	0.415370596
naive_VS_infected	0.455370027	naive_VS_infected	0.305116663	naive_VS_infected	0.58839957	naive_VS_infected	0.221077852	naive_VS_infected	0.395366044	naive_VS_infected	0.288684454
naive_VS_infected	0.2899982	naive_VS_infected	0.700501144	naive_VS_infected	0.403686095	naive_VS_infected	0.196217139	naive_VS_infected	0.405875916	naive_VS_infected	0.369135241
naive_VS_infected	0.231239789	naive_VS_infected	0.594663121	naive_VS_infected	0.540964985	naive_VS_infected	0.253274546	naive_VS_infected	0.415031073	naive_VS_infected	0.372715376
naive_VS_infected	0.54214672	naive_VS_infected	0.368249448	naive_VS_infected	0.343480358	naive_VS_infected	0.352819601	naive_VS_infected	0.303823029	naive_VS_infected	0.398419598
naive_VS_infected	0.226453118	naive_VS_infected	0.35141302	naive_VS_infected	0.547680403	naive_VS_infected	0.329283086	naive_VS_infected	0.275759289	naive_VS_infected	0.40928333
naive_VS_infected	0.243958009	naive_VS_infected	0.263403085	naive_VS_infected	0.550585226	naive_VS_infected	0.369122665	naive_VS_infected	0.25172524	naive_VS_infected	0.376854877
naive_VS_infected	0.515105317	naive_VS_infected	0.721967662	naive_VS_infected	0.750134377	naive_VS_infected	0.268143078	naive_VS_infected	0.355050306	naive_VS_infected	0.365904499
naive_VS_infected	0.303794802	naive_VS_infected	0.751087007	naive_VS_infected	0.565355614	naive_VS_infected	0.254306531	naive_VS_infected	0.266891613	naive_VS_infected	0.383268678
naive_VS_infected	0.267269057	naive_VS_infected	0.34936454	naive_VS_infected	0.450673774	naive_VS_infected	0.332799855	naive_VS_infected	0.386531257	naive_VS_infected	0.364830393
naive_VS_infected	0.361627413	naive_VS_infected	0.335721468	naive_VS_infected	0.555525261	naive_VS_infected	0.332641055	naive_VS_infected	0.300675077	naive_VS_infected	0.294890634
naive_VS_infected	0.355811294	naive_VS_infected	0.368227166	naive_VS_infected	0.565705047	naive_VS_infected	0.277441155	naive_VS_infected	0.285398566	naive_VS_infected	0.282589378
naive_VS_infected	0.509951607	naive_VS_infected	0.749713356	naive_VS_infected	0.534607888	naive_VS_infected	0.32702283	naive_VS_infected	0.302336601	naive_VS_infected	0.383430213
naive_VS_infected	0.347970493	naive_VS_infected	0.336798979	naive_VS_infected	0.3452492	naive_VS_infected	0.235087267	naive_VS_infected	0.256708257	naive_VS_infected	0.266415137
naive_VS_infected	0.453557279	naive_VS_infected	0.322634698	naive_VS_infected	0.355008514	naive_VS_infected	0.217111036	naive_VS_infected	0.272479514	naive_VS_infected	0.345613045
naive_VS_infected	0.264761202	naive_VS_infected	0.301460925	naive_VS_infected	0.35805742	naive_VS_infected	0.352023729	naive_VS_infected	0.462032635	naive_VS_infected	0.360062866
naive_VS_infected	0.465732446	naive_VS_infected	0.638498068	naive_VS_infected	0.740052045	naive_VS_infected	0.212439996	naive_VS_infected	0.193477561	naive_VS_infected	0.23315312
naive_VS_infected	0.259207441	naive_VS_infected	0.295529221	naive_VS_infected	0.49952437	naive_VS_infected	0.193277052	naive_VS_infected	0.277972459	naive_VS_infected	0.320868392
naive_VS_infected	0.311942098	naive_VS_infected	0.384180567	naive_VS_infected	0.30433996	naive_VS_infected	0.218453823	naive_VS_infected	0.34387297	naive_VS_infected	0.374728102
naive_VS_infected	0.584063749	naive_VS_infected	0.650347736	naive_VS_infected	0.397209442	naive_VS_infected	0.347342751	naive_VS_infected	0.353039195	naive_VS_infected	0.354104401
naive_VS_infected	0.400012095	naive_VS_infected	0.645661051	naive_VS_infected	0.424902799	naive_VS_infected	0.32968823	naive_VS_infected	0.227987513	naive_VS_infected	0.370235136
naive_VS_infected	0.345622472	naive_VS_infected	0.595765881	naive_VS_infected	0.7159854	naive_VS_infected	0.36341375	naive_VS_infected	0.248388725	naive_VS_infected	0.344582521
naive_VS_infected	0.565599248	naive_VS_infected	0.283411079	naive_VS_infected	0.542762574	naive_VS_infected	0.28550409	naive_VS_infected	0.225747672	naive_VS_infected	0.325299557
naive_VS_infected	0.261531444	naive_VS_infected	0.405546482	naive_VS_infected	0.450345322	naive_VS_infected	0.26834059	naive_VS_infected	0.36810022	naive_VS_infected	0.366659433
naive_VS_infected	0.288783726	naive_VS_infected	0.587940142	naive_VS_infected	0.498142465	naive_VS_infected	0.384950052	naive_VS_infected	0.478691384	naive_VS_infected	0.341356974
naive_VS_infected	0.246531741	naive_VS_infected	0.598649793	naive_VS_infected	0.552766375	naive_VS_infected	0.345577076	naive_VS_infected	0.270869688	naive_VS_infected	0.282108571
naive_VS_infected	0.271967338	naive_VS_infected	0.668855422	naive_VS_infected	0.395397808	naive_VS_infected	0.223908569	naive_VS_infected	0.31929986	naive_VS_infected	0.251233535
naive_VS_infected	0.523760354	naive_VS_infected	0.329482124	naive_VS_infected	0.702774776	naive_VS_infected	0.341337049	naive_VS_infected	0.424101755	naive_VS_infected	0.30111504
naive_VS_infected	0.317795537	naive_VS_infected	0.427009524	naive_VS_infected	0.431167554	naive_VS_infected	0.284613776	naive_VS_infected	0.231290615	naive_VS_infected	0.356952587
naive_VS_infected	0.415308623	naive_VS_infected	0.531346782	naive_VS_infected	0.38254382	naive_VS_infected	0.315531588	naive_VS_infected	0.213052477	naive_VS_infected	0.255352612
naive_VS_infected	0.300865732	naive_VS_infected	0.320823441	naive_VS_infected	0.489565275	naive_VS_infected	0.404814786	naive_VS_infected	0.462281949	naive_VS_infected	0.279611678
naive_VS_infected	0.460645701	naive_VS_infected	0.536606179	naive_VS_infected	0.743134741	naive_VS_infected	0.257287579	naive_VS_infected	0.224648942	naive_VS_infected	0.273609873
naive_VS_infected	0.327352275	naive_VS_infected	0.462439515	naive_VS_infected	0.51617152	naive_VS_infected	0.247936555	naive_VS_infected	0.218497898	naive_VS_infected	0.284526389
naive_VS_infected	0.300476945	naive_VS_infected	0.495387939	naive_VS_infected	0.433893739	naive_VS_infected	0.279968101	naive_VS_infected	0.301605132	naive_VS_infected	0.309792685
naive_VS_infected	0.565394582	naive_VS_infected	0.460885169	naive_VS_infected	0.47855167	naive_VS_infected	0.343098882	naive_VS_infected	0.326021985	naive_VS_infected	0.393817219
naive_VS_infected	0.337468222	naive_VS_infected	0.587913658	naive_VS_infected	0.384903553	naive_VS_infected	0.325684928	naive_VS_infected	0.191615759	naive_VS_infected	0.281306558
naive_VS_infected	0.290429222	naive_VS_infected	0.435760267	naive_VS_infected	0.739236376	naive_VS_infected	0.2760454	naive_VS_infected	0.219896894	naive_VS_infected	0.318781114
naive_VS_infected	0.521207771	naive_VS_infected	0.494325612	naive_VS_infected	0.381721326	naive_VS_infected	0.239904465	naive_VS_infected	0.16607694	naive_VS_infected	0.361147306
naive_VS_infected	0.258883543	naive_VS_infected	0.519258487	naive_VS_infected	0.363978198	naive_VS_infected	0.240930081	naive_VS_infected	0.338438007	naive_VS_infected	0.430382612
naive_VS_infected	0.245741529	naive_VS_infected	0.388155036	naive_VS_infected	0.486481583	naive_VS_infected	0.342828665	naive_VS_infected	0.464186491	naive_VS_infected	0.400417011
naive_VS_infected	0.3599675	naive_VS_infected	0.409316246	naive_VS_infected	0.511612879	naive_VS_infected	0.32571524	naive_VS_infected	0.288070074	naive_VS_infected	0.374513776
naive_VS_infected	0.324729915	naive_VS_infected	0.435404664	naive_VS_infected	0.362464242	naive_VS_infected	0.323101377	naive_VS_infected	0.311257963	naive_VS_infected	0.395505751
naive_VS_infected	0.519788313	naive_VS_infected	0.557423808	naive_VS_infected	0.753623378	naive_VS_infected	0.309160709	naive_VS_infected	0.381212174	naive_VS_infected	0.394885315
naive_VS_infected	0.489847706	naive_VS_infected	0.498532644	naive_VS_infected	0.41531252	naive_VS_infected	0.241567614	naive_VS_infected	0.235846159	naive_VS_infected	0.319140968
naive_VS_infected	0.507965589	naive_VS_infected	0.628458606	naive_VS_infected	0.379443201	naive_VS_infected	0.234712237	naive_VS_infected	0.25854971	naive_VS_infected	0.353844778
naive_VS_infected	0.373667714	naive_VS_infected	0.607842586	naive_VS_infected	0.369136847	naive_VS_infected	0.342887791	naive_VS_infected	0.460051035	naive_VS_infected	0.392413888
naive_VS_infected	0.482485013	naive_VS_infected	0.388932705	naive_VS_infected	0.522662491	naive_VS_infected	0.27630958	naive_VS_infected	0.264642331	naive_VS_infected	0.254128911
naive_VS_infected	0.332594788	naive_VS_infected	0.595988194	naive_VS_infected	0.266562146	naive_VS_infected	0.205472651	naive_VS_infected	0.272923092	naive_VS_infected	0.33295744
naive_VS_infected	0.441620911	naive_VS_infected	0.519950485	naive_VS_infected	0.526863343	naive_VS_infected	0.210073659	naive_VS_infected	0.328576648	naive_VS_infected	0.351326749
naive_VS_infected	0.642319138	naive_VS_infected	0.376487563	naive_VS_infected	0.253247368	naive_VS_infected	0.341841942	naive_VS_infected	0.364817764	naive_VS_infected	0.364476938
naive_VS_infected	0.506479615	naive_VS_infected	0.445314425	naive_VS_infected	0.489418226	naive_VS_infected	0.334998996	naive_VS_infected	0.242068324	naive_VS_infected	0.38078248
naive_VS_infected	0.467219024	naive_VS_infected	0.302282941	naive_VS_infected	0.50345415	naive_VS_infected	0.384222684	naive_VS_infected	0.261120957	naive_VS_infected	0.315731157
naive_VS_infected	0.615756278	naive_VS_infected	0.676510835	naive_VS_infected	0.68497732	naive_VS_infected	0.294142255	naive_VS_infected	0.195685413	naive_VS_infected	0.316547695
naive_VS_infected	0.374316421	naive_VS_infected	0.671147608	naive_VS_infected	0.512465146	naive_VS_infected	0.245294026	naive_VS_infected	0.346490899	naive_VS_infected	0.370995273
naive_VS_infected	0.398988954	naive_VS_infected	0.372417682	naive_VS_infected	0.369137527	naive_VS_infected	0.37850479	naive_VS_infected	0.50331963	naive_VS_infected	0.343566188
naive_VS_infected	0.302937288	naive_VS_infected	0.325579237	naive_VS_infected	0.502592041	naive_VS_infected	0.331551873	naive_VS_infected	0.284969949	naive_VS_infected	0.286599629
naive_VS_infected	0.362823531	naive_VS_infected	0.386528441	naive_VS_infected	0.476213976	naive_VS_infected	0.296046216	naive_VS_infected	0.28354336	naive_VS_infected	0.256038753
naive_VS_infected	0.523462661	naive_VS_infected	0.710089693	naive_VS_infected	0.498560232	naive_VS_infected	0.345054189	naive_VS_infected	0.377284209	naive_VS_infected	0.350470261
naive_VS_infected	0.307876763	naive_VS_infected	0.568565795	naive_VS_infected	0.46930424	naive_VS_infected	0.320634214	naive_VS_infected	0.256789548	naive_VS_infected	0.226042859
naive_VS_infected	0.363907153	naive_VS_infected	0.616153725	naive_VS_infected	0.425021137	naive_VS_infected	0.330570979	naive_VS_infected	0.279763259	naive_VS_infected	0.320683941
naive_VS_infected	0.272898648	naive_VS_infected	0.464459122	naive_VS_infected	0.511768729	naive_VS_infected	0.397237744	naive_VS_infected	0.350462967	naive_VS_infected	0.422560358
naive_VS_infected	0.414124631	naive_VS_infected	0.586639092	naive_VS_infected	0.725560746	naive_VS_infected	0.246455803	naive_VS_infected	0.311317445	naive_VS_infected	0.178925744
naive_VS_infected	0.236116605	naive_VS_infected	0.568143044	naive_VS_infected	0.545133449	naive_VS_infected	0.275363123	naive_VS_infected	0.316106534	naive_VS_infected	0.351008067
naive_VS_infected	0.219631536	naive_VS_infected	0.528144365	naive_VS_infected	0.498163826	naive_VS_infected	0.323476809	naive_VS_infected	0.370323629	naive_VS_infected	0.394573471
naive_VS_infected	0.517844596	naive_VS_infected	0.472239407	naive_VS_infected	0.49098586	naive_VS_infected	0.373783149	naive_VS_infected	0.271203177	naive_VS_infected	0.28015817
naive_VS_infected	0.305559764	naive_VS_infected	0.603722792	naive_VS_infected	0.371196475	naive_VS_infected	0.362023344	naive_VS_infected	0.240747708	naive_VS_infected	0.386586535
naive_VS_infected	0.25883671	naive_VS_infected	0.503372939	naive_VS_infected	0.714269232	naive_VS_infected	0.253963564	naive_VS_infected	0.254386557	naive_VS_infected	0.3654708
naive_VS_infected	0.47086446	naive_VS_infected	0.544930616	naive_VS_infected	0.315497695	naive_VS_infected	0.238825577	naive_VS_infected	0.318491135	naive_VS_infected	0.224736392
naive_VS_infected	0.352694016	naive_VS_infected	0.628942413	naive_VS_infected	0.308595765	naive_VS_infected	0.306997367	naive_VS_infected	0.330449004	naive_VS_infected	0.43514576
naive_VS_infected	0.294571534	naive_VS_infected	0.406263486	naive_VS_infected	0.481872713	naive_VS_infected	0.352850861	naive_VS_infected	0.380734332	naive_VS_infected	0.360821119
naive_VS_infected	0.381158733	naive_VS_infected	0.495656334	naive_VS_infected	0.411966979	naive_VS_infected	0.340484132	naive_VS_infected	0.238991736	naive_VS_infected	0.403477443
naive_VS_infected	0.335978191	naive_VS_infected	0.496371509	naive_VS_infected	0.357458116	naive_VS_infected	0.32608268	naive_VS_infected	0.216003064	naive_VS_infected	0.354283293
naive_VS_infected	0.449875499	naive_VS_infected	0.642425505	naive_VS_infected	0.751778786	naive_VS_infected	0.282791607	naive_VS_infected	0.3384407	naive_VS_infected	0.258346759
naive_VS_infected	0.572332042	naive_VS_infected	0.541305773	naive_VS_infected	0.532819855	naive_VS_infected	0.413051432	naive_VS_infected	0.222849265	naive_VS_infected	0.402277773
naive_VS_infected	0.545601759	naive_VS_infected	0.715391366	naive_VS_infected	0.483696896	naive_VS_infected	0.413206107	naive_VS_infected	0.257515028	naive_VS_infected	0.437464861
naive_VS_infected	0.484608223	naive_VS_infected	0.589730159	naive_VS_infected	0.502205477	naive_VS_infected	0.386218456	naive_VS_infected	0.378684359	naive_VS_infected	0.421682396
naive_VS_infected	0.325824546	naive_VS_infected	0.440988551	naive_VS_infected	0.583026591	naive_VS_infected	0.360359717	naive_VS_infected	0.323781246	naive_VS_infected	0.330852257
naive_VS_infected	0.478600155	naive_VS_infected	0.654898251	naive_VS_infected	0.423687641	naive_VS_infected	0.315500272	naive_VS_infected	0.345971498	naive_VS_infected	0.336638171
naive_VS_infected	0.5375232	naive_VS_infected	0.555879411	naive_VS_infected	0.641206381	naive_VS_infected	0.318107094	naive_VS_infected	0.33681062	naive_VS_infected	0.3747195
naive_VS_infected	0.354614234	naive_VS_infected	0.310593386	naive_VS_infected	0.408164786	naive_VS_infected	0.223248556	naive_VS_infected	0.30217044	naive_VS_infected	0.453334639
naive_VS_infected	0.563052287	naive_VS_infected	0.512120253	naive_VS_infected	0.388842008	naive_VS_infected	0.247862007	naive_VS_infected	0.242751098	naive_VS_infected	0.444418457
naive_VS_infected	0.534565916	naive_VS_infected	0.290468726	naive_VS_infected	0.568623381	naive_VS_infected	0.291975817	naive_VS_infected	0.257875253	naive_VS_infected	0.422320972
naive_VS_infected	0.302867647	naive_VS_infected	0.69739539	naive_VS_infected	0.533401901	naive_VS_infected	0.351579855	naive_VS_infected	0.273195073	naive_VS_infected	0.399847725
naive_VS_infected	0.480492339	naive_VS_infected	0.724388924	naive_VS_infected	0.442927961	naive_VS_infected	0.294654337	naive_VS_infected	0.312417313	naive_VS_infected	0.38537008
naive_VS_infected	0.458186608	naive_VS_infected	0.282792911	naive_VS_infected	0.43765272	naive_VS_infected	0.242907897	naive_VS_infected	0.416948085	naive_VS_infected	0.43637191
naive_VS_infected	0.518953461	naive_VS_infected	0.371540067	naive_VS_infected	0.385806267	naive_VS_infected	0.22093556	naive_VS_infected	0.251050848	naive_VS_infected	0.318906472
naive_VS_infected	0.503808195	naive_VS_infected	0.282030408	naive_VS_infected	0.492652272	naive_VS_infected	0.315486837	naive_VS_infected	0.223114835	naive_VS_infected	0.309196842
naive_VS_infected	0.319392417	naive_VS_infected	0.722062524	naive_VS_infected	0.593055939	naive_VS_infected	0.311508353	naive_VS_infected	0.304923917	naive_VS_infected	0.440592473
naive_VS_infected	0.483723848	naive_VS_infected	0.530864649	naive_VS_infected	0.441395042	naive_VS_infected	0.268627637	naive_VS_infected	0.307897098	naive_VS_infected	0.353025292
naive_VS_infected	0.502579315	naive_VS_infected	0.478691258	naive_VS_infected	0.355625249	naive_VS_infected	0.24877715	naive_VS_infected	0.342182545	naive_VS_infected	0.484166322
naive_VS_infected	0.46433081	naive_VS_infected	0.500994698	naive_VS_infected	0.384650762	naive_VS_infected	0.381824539	naive_VS_infected	0.499019559	naive_VS_infected	0.496398564
naive_VS_infected	0.233364777	naive_VS_infected	0.524672047	naive_VS_infected	0.575411923	naive_VS_infected	0.262543354	naive_VS_infected	0.306920432	naive_VS_infected	0.315941004
naive_VS_infected	0.502041856	naive_VS_infected	0.474319263	naive_VS_infected	0.381525871	naive_VS_infected	0.225640227	naive_VS_infected	0.301860578	naive_VS_infected	0.391503176
naive_VS_infected	0.498896492	naive_VS_infected	0.25453199	naive_VS_infected	0.492669642	naive_VS_infected	0.247950393	naive_VS_infected	0.383334779	naive_VS_infected	0.430122664
naive_VS_infected	0.29238249	naive_VS_infected	0.617082956	naive_VS_infected	0.341641941	naive_VS_infected	0.337873985	naive_VS_infected	0.392592551	naive_VS_infected	0.38521823
naive_VS_infected	0.483884517	naive_VS_infected	0.557024071	naive_VS_infected	0.391877503	naive_VS_infected	0.335970717	naive_VS_infected	0.303287416	naive_VS_infected	0.50215026
naive_VS_infected	0.478047652	naive_VS_infected	0.589889319	naive_VS_infected	0.570114033	naive_VS_infected	0.36404192	naive_VS_infected	0.361420687	naive_VS_infected	0.449308328
naive_VS_infected	0.238030476	naive_VS_infected	0.465120636	naive_VS_infected	0.533709516	naive_VS_infected	0.278974636	naive_VS_infected	0.287859328	naive_VS_infected	0.335237063
naive_VS_infected	0.519527209	naive_VS_infected	0.587170553	naive_VS_infected	0.429501646	naive_VS_infected	0.251386381	naive_VS_infected	0.468489313	naive_VS_infected	0.496450441
naive_VS_infected	0.492402435	naive_VS_infected	0.579574714	naive_VS_infected	0.367054796	naive_VS_infected	0.357434267	naive_VS_infected	0.528607567	naive_VS_infected	0.353360505
naive_VS_infected	0.63786137	naive_VS_infected	0.565867521	naive_VS_infected	0.466581914	naive_VS_infected	0.321616287	naive_VS_infected	0.3209211	naive_VS_infected	0.42082878
naive_VS_infected	0.570386489	naive_VS_infected	0.648826089	naive_VS_infected	0.317395759	naive_VS_infected	0.316190002	naive_VS_infected	0.303364317	naive_VS_infected	0.313034789
naive_VS_infected	0.335377988	naive_VS_infected	0.544986444	naive_VS_infected	0.576711924	naive_VS_infected	0.332692137	naive_VS_infected	0.394355306	naive_VS_infected	0.357434268
naive_VS_infected	0.445442369	naive_VS_infected	0.586847219	naive_VS_infected	0.520453535	naive_VS_infected	0.343976897	naive_VS_infected	0.356928275	naive_VS_infected	0.333835764
naive_VS_infected	0.507407609	naive_VS_infected	0.746168334	naive_VS_infected	0.401473866	naive_VS_infected	0.333112175	naive_VS_infected	0.387099169	naive_VS_infected	0.470934786
naive_VS_infected	0.382522591	naive_VS_infected	0.657688088	naive_VS_infected	0.435471061	naive_VS_infected	0.341142404	naive_VS_infected	0.51737341	naive_VS_infected	0.515799963
naive_VS_infected	0.258795057	naive_VS_infected	0.422474069	naive_VS_infected	0.677199644	naive_VS_infected	0.390171519	naive_VS_infected	0.466189129	naive_VS_infected	0.272203491
naive_VS_infected	0.429338088	naive_VS_infected	0.69758877	naive_VS_infected	0.541441227	naive_VS_infected	0.303971917	naive_VS_infected	0.494625734	naive_VS_infected	0.412645898
naive_VS_infected	0.399791677	naive_VS_infected	0.614171191	naive_VS_infected	0.509585154	naive_VS_infected	0.289168826	naive_VS_infected	0.381689658	naive_VS_infected	0.434512732
naive_VS_infected	0.379214939	naive_VS_infected	0.400478642	naive_VS_infected	0.474611734	naive_VS_infected	0.31099804	naive_VS_infected	0.429786438	naive_VS_infected	0.352247334
naive_VS_infected	0.411983016	naive_VS_infected	0.486388012	naive_VS_infected	0.337544788	naive_VS_infected	0.327847175	naive_VS_infected	0.385247736	naive_VS_infected	0.477041041
naive_VS_infected	0.406221072	naive_VS_infected	0.306932523	naive_VS_infected	0.658898819	naive_VS_infected	0.36038779	naive_VS_infected	0.372909171	naive_VS_infected	0.457200948
naive_VS_infected	0.347123478	naive_VS_infected	0.717683529	naive_VS_infected	0.392624238	naive_VS_infected	0.383307412	naive_VS_infected	0.390587441	naive_VS_infected	0.313795519
naive_VS_infected	0.457072985	naive_VS_infected	0.700031172	naive_VS_infected	0.380955557	naive_VS_infected	0.345889738	naive_VS_infected	0.377778164	naive_VS_infected	0.516653937
naive_VS_infected	0.405730818	naive_VS_infected	0.420972096	naive_VS_infected	0.4565597	naive_VS_infected	0.371790154	naive_VS_infected	0.516088069	naive_VS_infected	0.406468962
naive_VS_infected	0.566358215	naive_VS_infected	0.350452001	naive_VS_infected	0.469666003	naive_VS_infected	0.307040156	naive_VS_infected	0.370254545	naive_VS_infected	0.455292587
naive_VS_infected	0.515348905	naive_VS_infected	0.433823774	naive_VS_infected	0.358417467	naive_VS_infected	0.407181307	naive_VS_infected	0.402626695	naive_VS_infected	0.401480234
naive_VS_infected	0.351315338	naive_VS_infected	0.743817284	naive_VS_infected	0.709612169	naive_VS_infected	0.397856672	naive_VS_infected	0.443037142	naive_VS_infected	0.33070881
naive_VS_infected	0.219536656	naive_VS_infected	0.537573604	naive_VS_infected	0.610039296	naive_VS_infected	0.292645013	naive_VS_infected	0.330199969	naive_VS_infected	0.414980973
naive_VS_infected	0.44186243	naive_VS_infected	0.514052315	naive_VS_infected	0.679386881	naive_VS_infected	0.329762244	naive_VS_infected	0.320560905	naive_VS_infected	0.351004127
naive_VS_infected	0.277271617	naive_VS_infected	0.430516846	naive_VS_infected	0.620075781	naive_VS_infected	0.377285608	naive_VS_infected	0.442645201	naive_VS_infected	0.370772525
naive_VS_infected	0.499011687	naive_VS_infected	0.600728596	naive_VS_infected	0.424721077	naive_VS_infected	0.37922789	naive_VS_infected	0.41031546	naive_VS_infected	0.408608736
naive_VS_infected	0.345234833	naive_VS_infected	0.477649268	naive_VS_infected	0.527549564	naive_VS_infected	0.31947272	naive_VS_infected	0.410626904	naive_VS_infected	0.329177087
naive_VS_infected	0.26498541	naive_VS_infected	0.485073182	naive_VS_infected	0.688667679	naive_VS_infected	0.295004157	naive_VS_infected	0.396640846	naive_VS_infected	0.381204157
naive_VS_infected	0.535212614	naive_VS_infected	0.564833877	naive_VS_infected	0.568064274	naive_VS_infected	0.394605975	naive_VS_infected	0.350824632	naive_VS_infected	0.461026482
naive_VS_infected	0.228565766	naive_VS_infected	0.605871729	naive_VS_infected	0.724725508	naive_VS_infected	0.353066885	naive_VS_infected	0.290972597	naive_VS_infected	0.332491406
naive_VS_infected	0.238745797	naive_VS_infected	0.512224323	naive_VS_infected	0.393667999	naive_VS_infected	0.412719575	naive_VS_infected	0.283084088	naive_VS_infected	0.379857833
naive_VS_infected	0.523898144	naive_VS_infected	0.466491115	naive_VS_infected	0.842839107	naive_VS_infected	0.359410146	naive_VS_infected	0.318571962	naive_VS_infected	0.459721803
naive_VS_infected	0.320071952	naive_VS_infected	0.532724182	naive_VS_infected	0.744938199	naive_VS_infected	0.317225788	naive_VS_infected	0.350149603	naive_VS_infected	0.494397163
naive_VS_infected	0.26267773	naive_VS_infected	0.473284927	naive_VS_infected	0.620216096	naive_VS_infected	0.417653062	naive_VS_infected	0.415787087	naive_VS_infected	0.4592073
naive_VS_infected	0.422269498	naive_VS_infected	0.57973093	naive_VS_infected	0.705640975	naive_VS_infected	0.385289356	naive_VS_infected	0.310459849	naive_VS_infected	0.454779543
naive_VS_infected	0.394986377	naive_VS_infected	0.54605771	naive_VS_infected	0.664512801	naive_VS_infected	0.395773018	naive_VS_infected	0.321837325	naive_VS_infected	0.441773979
naive_VS_infected	0.530614883	naive_VS_infected	0.552543225	naive_VS_infected	0.345109242	naive_VS_infected	0.384596068	naive_VS_infected	0.326326174	naive_VS_infected	0.448515165
naive_VS_infected	0.584330828	naive_VS_infected	0.568322625	naive_VS_infected	0.368312075	naive_VS_infected	0.279020758	naive_VS_infected	0.295406223	naive_VS_infected	0.196797496
naive_VS_infected	0.632416595	naive_VS_infected	0.697624603	naive_VS_infected	0.369175817	naive_VS_infected	0.27113047	naive_VS_infected	0.301136983	naive_VS_infected	0.362661129
naive_VS_infected	0.585482079	naive_VS_infected	0.718628379	naive_VS_infected	0.35591924	naive_VS_infected	0.412144606	naive_VS_infected	0.426478666	naive_VS_infected	0.436601107
naive_VS_infected	0.389366154	naive_VS_infected	0.270538974	naive_VS_infected	0.65194294	naive_VS_infected	0.219239019	naive_VS_infected	0.344300804	naive_VS_infected	0.227310499
naive_VS_infected	0.597801782	naive_VS_infected	0.694073806	naive_VS_infected	0.420142345	naive_VS_infected	0.193711153	naive_VS_infected	0.37979421	naive_VS_infected	0.400018111
naive_VS_infected	0.61885119	naive_VS_infected	0.542307434	naive_VS_infected	0.511843462	naive_VS_infected	0.281796333	naive_VS_infected	0.335914429	naive_VS_infected	0.390535742
naive_VS_infected	0.32406293	naive_VS_infected	0.457934898	naive_VS_infected	0.283344025	naive_VS_infected	0.329029853	naive_VS_infected	0.33504395	naive_VS_infected	0.273801333
naive_VS_infected	0.609094386	naive_VS_infected	0.346970529	naive_VS_infected	0.406660679	naive_VS_infected	0.345742643	naive_VS_infected	0.25377001	naive_VS_infected	0.387810494
naive_VS_infected	0.57283907	naive_VS_infected	0.393135276	naive_VS_infected	0.63590408	naive_VS_infected	0.330648678	naive_VS_infected	0.284405819	naive_VS_infected	0.385705156
naive_VS_infected	0.27402961	naive_VS_infected	0.744228856	naive_VS_infected	0.51549699	naive_VS_infected	0.257717957	naive_VS_infected	0.300080372	naive_VS_infected	0.254565169
naive_VS_infected	0.632118737	naive_VS_infected	0.78386257	naive_VS_infected	0.346192949	naive_VS_infected	0.251735693	naive_VS_infected	0.330567506	naive_VS_infected	0.431936339
naive_VS_infected	0.625248391	naive_VS_infected	0.495153794	naive_VS_infected	0.372922519	naive_VS_infected	0.310709023	naive_VS_infected	0.455455157	naive_VS_infected	0.349222395
naive_VS_infected	0.692278106	naive_VS_infected	0.375696981	naive_VS_infected	0.35367785	naive_VS_infected	0.300945711	naive_VS_infected	0.260551276	naive_VS_infected	0.382674286
naive_VS_infected	0.639833091	naive_VS_infected	0.524410808	naive_VS_infected	0.459057761	naive_VS_infected	0.200254372	naive_VS_infected	0.275051347	naive_VS_infected	0.349398045
naive_VS_infected	0.311503693	naive_VS_infected	0.80993582	naive_VS_infected	0.675745589	naive_VS_infected	0.274284068	naive_VS_infected	0.361014385	naive_VS_infected	0.211761171
naive_VS_infected	0.270746948	naive_VS_infected	0.567192158	naive_VS_infected	0.382708922	naive_VS_infected	0.339430393	naive_VS_infected	0.206024485	naive_VS_infected	0.33799903
naive_VS_infected	0.403900261	naive_VS_infected	0.698688966	naive_VS_infected	0.419933056	naive_VS_infected	0.304767188	naive_VS_infected	0.237616708	naive_VS_infected	0.328812953
naive_VS_infected	0.235134781	naive_VS_infected	0.688058643	naive_VS_infected	0.374163553	naive_VS_infected	0.279704814	naive_VS_infected	0.443011559	naive_VS_infected	0.418232079
naive_VS_infected	0.496790801	naive_VS_infected	0.365794223	naive_VS_infected	0.547188931	naive_VS_infected	0.351307777	naive_VS_infected	0.285962453	naive_VS_infected	0.292091992
naive_VS_infected	0.346042634	naive_VS_infected	0.673265482	naive_VS_infected	0.341349739	naive_VS_infected	0.362256663	naive_VS_infected	0.335108768	naive_VS_infected	0.420937167
naive_VS_infected	0.292169358	naive_VS_infected	0.573929838	naive_VS_infected	0.523435414	naive_VS_infected	0.292984063	naive_VS_infected	0.248524921	naive_VS_infected	0.353979445
naive_VS_infected	0.577094246	naive_VS_infected	0.422112931	naive_VS_infected	0.325353118	naive_VS_infected	0.332253556	naive_VS_infected	0.305495791	naive_VS_infected	0.42419627
naive_VS_infected	0.309704875	naive_VS_infected	0.446515593	naive_VS_infected	0.478393479	naive_VS_infected	0.324349129	naive_VS_infected	0.248032005	naive_VS_infected	0.345181138
naive_VS_infected	0.274378579	naive_VS_infected	0.306976937	naive_VS_infected	0.493811818	naive_VS_infected	0.336698663	naive_VS_infected	0.249857928	naive_VS_infected	0.307852758
naive_VS_infected	0.53232004	naive_VS_infected	0.702272158	naive_VS_infected	0.709645149	naive_VS_infected	0.360273759	naive_VS_infected	0.262833279	naive_VS_infected	0.384866472
naive_VS_infected	0.334406633	naive_VS_infected	0.773163316	naive_VS_infected	0.532052267	naive_VS_infected	0.372122585	naive_VS_infected	0.277166974	naive_VS_infected	0.428518286
naive_VS_infected	0.314172707	naive_VS_infected	0.439167039	naive_VS_infected	0.397440423	naive_VS_infected	0.385584335	naive_VS_infected	0.439433643	naive_VS_infected	0.320627829
naive_VS_infected	0.435193836	naive_VS_infected	0.366031774	naive_VS_infected	0.515797965	naive_VS_infected	0.365961121	naive_VS_infected	0.229376339	naive_VS_infected	0.342368377
naive_VS_infected	0.347898863	naive_VS_infected	0.428460397	naive_VS_infected	0.513164177	naive_VS_infected	0.429015765	naive_VS_infected	0.281790875	naive_VS_infected	0.288749124
naive_VS_infected	0.539267391	naive_VS_infected	0.77592836	naive_VS_infected	0.50032133	naive_VS_infected	0.42589371	naive_VS_infected	0.377353314	naive_VS_infected	0.395024944
naive_VS_combo	0.528721572	naive_VS_combo	0.440298417	naive_VS_combo	0.343274123	naive_VS_combo	0.359446975	naive_VS_combo	0.412043023	naive_VS_combo	0.508906011
naive_VS_combo	0.589144252	naive_VS_combo	0.391535268	naive_VS_combo	0.402977036	naive_VS_combo	0.393916339	naive_VS_combo	0.368329523	naive_VS_combo	0.435877838
naive_VS_combo	0.600108755	naive_VS_combo	0.629140306	naive_VS_combo	0.274341214	naive_VS_combo	0.293117409	naive_VS_combo	0.362685083	naive_VS_combo	0.428706903
naive_VS_combo	0.517854987	naive_VS_combo	0.409334914	naive_VS_combo	0.508895239	naive_VS_combo	0.266972632	naive_VS_combo	0.280102899	naive_VS_combo	0.4653945
naive_VS_combo	0.267486264	naive_VS_combo	0.379454863	naive_VS_combo	0.519639426	naive_VS_combo	0.33027385	naive_VS_combo	0.307443665	naive_VS_combo	0.386649063
naive_VS_combo	0.382744203	naive_VS_combo	0.394925795	naive_VS_combo	0.467877224	naive_VS_combo	0.379725794	naive_VS_combo	0.33120171	naive_VS_combo	0.533217672
naive_VS_combo	0.637491492	naive_VS_combo	0.434963573	naive_VS_combo	0.47053881	naive_VS_combo	0.345236089	naive_VS_combo	0.337519873	naive_VS_combo	0.541529942
naive_VS_combo	0.312993036	naive_VS_combo	0.531334315	naive_VS_combo	0.366607124	naive_VS_combo	0.429105488	naive_VS_combo	0.396715352	naive_VS_combo	0.576162348
naive_VS_combo	0.299605707	naive_VS_combo	0.429500923	naive_VS_combo	0.432328816	naive_VS_combo	0.351620096	naive_VS_combo	0.367083098	naive_VS_combo	0.43331926
naive_VS_combo	0.298399532	naive_VS_combo	0.714224933	naive_VS_combo	0.428013739	naive_VS_combo	0.361483413	naive_VS_combo	0.360727439	naive_VS_combo	0.528945103
naive_VS_combo	0.377046356	naive_VS_combo	0.703542181	naive_VS_combo	0.426489825	naive_VS_combo	0.366408745	naive_VS_combo	0.403911998	naive_VS_combo	0.50669794
naive_VS_combo	0.376672117	naive_VS_combo	0.483162948	naive_VS_combo	0.407103757	naive_VS_combo	0.332364521	naive_VS_combo	0.305581982	naive_VS_combo	0.588568663
naive_VS_combo	0.318295604	naive_VS_combo	0.637769088	naive_VS_combo	0.515425807	naive_VS_combo	0.271709291	naive_VS_combo	0.420615186	naive_VS_combo	0.522438377
naive_VS_combo	0.309895811	naive_VS_combo	0.649688616	naive_VS_combo	0.302256974	naive_VS_combo	0.323031702	naive_VS_combo	0.295129927	naive_VS_combo	0.455824125
naive_VS_combo	0.591242216	naive_VS_combo	0.342876978	naive_VS_combo	0.527247927	naive_VS_combo	0.419044488	naive_VS_combo	0.334411904	naive_VS_combo	0.521283318
naive_VS_combo	0.491309046	naive_VS_combo	0.447781215	naive_VS_combo	0.392191859	naive_VS_combo	0.478423971	naive_VS_combo	0.253395187	naive_VS_combo	0.346463083
naive_VS_combo	0.496979301	naive_VS_combo	0.276285957	naive_VS_combo	0.296366602	naive_VS_combo	0.506339829	naive_VS_combo	0.250066258	naive_VS_combo	0.338256914
naive_VS_combo	0.55734335	naive_VS_combo	0.692749011	naive_VS_combo	0.309485426	naive_VS_combo	0.42226987	naive_VS_combo	0.301440162	naive_VS_combo	0.274735294
naive_VS_combo	0.546096749	naive_VS_combo	0.516270754	naive_VS_combo	0.506955549	naive_VS_combo	0.475780528	naive_VS_combo	0.263509393	naive_VS_combo	0.391747597
naive_VS_combo	0.334523354	naive_VS_combo	0.513835052	naive_VS_combo	0.667625045	naive_VS_combo	0.480851123	naive_VS_combo	0.335546204	naive_VS_combo	0.251493005
naive_VS_combo	0.390957926	naive_VS_combo	0.371844865	naive_VS_combo	0.488469282	naive_VS_combo	0.549325583	naive_VS_combo	0.317922492	naive_VS_combo	0.396660431
naive_VS_combo	0.5153366	naive_VS_combo	0.329780638	naive_VS_combo	0.552472912	naive_VS_combo	0.482432593	naive_VS_combo	0.304897571	naive_VS_combo	0.35411764
naive_VS_combo	0.312771755	naive_VS_combo	0.407089032	naive_VS_combo	0.390771468	naive_VS_combo	0.580311859	naive_VS_combo	0.367817058	naive_VS_combo	0.389159557
naive_VS_combo	0.413339026	naive_VS_combo	0.274318717	naive_VS_combo	0.611419611	naive_VS_combo	0.509692624	naive_VS_combo	0.266936373	naive_VS_combo	0.268141913
naive_VS_combo	0.429419061	naive_VS_combo	0.721645433	naive_VS_combo	0.541906658	naive_VS_combo	0.483854989	naive_VS_combo	0.288536435	naive_VS_combo	0.381641732
naive_VS_combo	0.352173462	naive_VS_combo	0.728127035	naive_VS_combo	0.418553372	naive_VS_combo	0.504008231	naive_VS_combo	0.346503338	naive_VS_combo	0.354542242
naive_VS_combo	0.293455417	naive_VS_combo	0.609032098	naive_VS_combo	0.441658843	naive_VS_combo	0.530288496	naive_VS_combo	0.298723064	naive_VS_combo	0.437155879
naive_VS_combo	0.328992059	naive_VS_combo	0.716608765	naive_VS_combo	0.640800386	naive_VS_combo	0.453628885	naive_VS_combo	0.286718162	naive_VS_combo	0.3601877
naive_VS_combo	0.323977077	naive_VS_combo	0.705470385	naive_VS_combo	0.387820928	naive_VS_combo	0.464000337	naive_VS_combo	0.295681352	naive_VS_combo	0.288060291
naive_VS_combo	0.590994839	naive_VS_combo	0.444138097	naive_VS_combo	0.569338732	naive_VS_combo	0.527323417	naive_VS_combo	0.262695483	naive_VS_combo	0.37187788
naive_VS_combo	0.4972264	naive_VS_combo	0.45143238	naive_VS_combo	0.40495102	naive_VS_combo	0.242021026	naive_VS_combo	0.299140984	naive_VS_combo	0.396989534
naive_VS_combo	0.456053317	naive_VS_combo	0.409015402	naive_VS_combo	0.587411961	naive_VS_combo	0.416928095	naive_VS_combo	0.298137637	naive_VS_combo	0.429142576
naive_VS_combo	0.57149043	naive_VS_combo	0.669427678	naive_VS_combo	0.397536589	naive_VS_combo	0.2294889	naive_VS_combo	0.283230735	naive_VS_combo	0.318284675
naive_VS_combo	0.628652845	naive_VS_combo	0.530814739	naive_VS_combo	0.636627966	naive_VS_combo	0.394806175	naive_VS_combo	0.286319233	naive_VS_combo	0.321881701
naive_VS_combo	0.409567439	naive_VS_combo	0.601042143	naive_VS_combo	0.479748397	naive_VS_combo	0.27695646	naive_VS_combo	0.288249738	naive_VS_combo	0.370053108
naive_VS_combo	0.285936247	naive_VS_combo	0.335891595	naive_VS_combo	0.575119567	naive_VS_combo	0.405467007	naive_VS_combo	0.256244931	naive_VS_combo	0.457438319
naive_VS_combo	0.500667417	naive_VS_combo	0.312789628	naive_VS_combo	0.502407905	naive_VS_combo	0.37058688	naive_VS_combo	0.342383059	naive_VS_combo	0.363686292
naive_VS_combo	0.390211636	naive_VS_combo	0.273292065	naive_VS_combo	0.52118368	naive_VS_combo	0.431264296	naive_VS_combo	0.378676212	naive_VS_combo	0.409192739
naive_VS_combo	0.505049741	naive_VS_combo	0.37593703	naive_VS_combo	0.401211977	naive_VS_combo	0.382299476	naive_VS_combo	0.316409887	naive_VS_combo	0.369399267
naive_VS_combo	0.531448676	naive_VS_combo	0.67548719	naive_VS_combo	0.398557392	naive_VS_combo	0.26619553	naive_VS_combo	0.352719938	naive_VS_combo	0.425859237
naive_VS_combo	0.388071627	naive_VS_combo	0.762886052	naive_VS_combo	0.55317121	naive_VS_combo	0.366121151	naive_VS_combo	0.298942917	naive_VS_combo	0.393629234
naive_VS_combo	0.289647674	naive_VS_combo	0.671659987	naive_VS_combo	0.543413619	naive_VS_combo	0.397475145	naive_VS_combo	0.33873267	naive_VS_combo	0.406006816
naive_VS_combo	0.336129349	naive_VS_combo	0.762534674	naive_VS_combo	0.517611287	naive_VS_combo	0.307573082	naive_VS_combo	0.372564225	naive_VS_combo	0.373118288
naive_VS_combo	0.303411628	naive_VS_combo	0.697782677	naive_VS_combo	0.336131164	naive_VS_combo	0.242899175	naive_VS_combo	0.267289118	naive_VS_combo	0.390346623
naive_VS_combo	0.613541128	naive_VS_combo	0.508123869	naive_VS_combo	0.501071484	naive_VS_combo	0.399059312	naive_VS_combo	0.291551438	naive_VS_combo	0.37555361
naive_VS_combo	0.489872093	naive_VS_combo	0.363271337	naive_VS_combo	0.45822516	naive_VS_combo	0.239765227	naive_VS_combo	0.272428809	naive_VS_combo	0.379229905
naive_VS_combo	0.577058487	naive_VS_combo	0.453950339	naive_VS_combo	0.32082476	naive_VS_combo	0.349972645	naive_VS_combo	0.29749847	naive_VS_combo	0.347622864
naive_VS_combo	0.566525606	naive_VS_combo	0.517989422	naive_VS_combo	0.328328913	naive_VS_combo	0.232506384	naive_VS_combo	0.229830133	naive_VS_combo	0.274756819
naive_VS_combo	0.521358942	naive_VS_combo	0.42308298	naive_VS_combo	0.49923601	naive_VS_combo	0.27937697	naive_VS_combo	0.305952374	naive_VS_combo	0.390505127
naive_VS_combo	0.242807576	naive_VS_combo	0.423336498	naive_VS_combo	0.644137794	naive_VS_combo	0.317283338	naive_VS_combo	0.284228868	naive_VS_combo	0.251062533
naive_VS_combo	0.420717371	naive_VS_combo	0.456691798	naive_VS_combo	0.461402999	naive_VS_combo	0.326147162	naive_VS_combo	0.273040387	naive_VS_combo	0.443626525
naive_VS_combo	0.597444824	naive_VS_combo	0.510290131	naive_VS_combo	0.476908402	naive_VS_combo	0.325228904	naive_VS_combo	0.310189447	naive_VS_combo	0.449283046
naive_VS_combo	0.281375534	naive_VS_combo	0.507164822	naive_VS_combo	0.406788565	naive_VS_combo	0.370955936	naive_VS_combo	0.412935686	naive_VS_combo	0.461478926
naive_VS_combo	0.319407195	naive_VS_combo	0.494351872	naive_VS_combo	0.595899368	naive_VS_combo	0.35411521	naive_VS_combo	0.3206664	naive_VS_combo	0.336445828
naive_VS_combo	0.317334273	naive_VS_combo	0.562658937	naive_VS_combo	0.569927863	naive_VS_combo	0.261207668	naive_VS_combo	0.280793325	naive_VS_combo	0.423508007
naive_VS_combo	0.358757624	naive_VS_combo	0.532047972	naive_VS_combo	0.499772372	naive_VS_combo	0.312448752	naive_VS_combo	0.288455044	naive_VS_combo	0.353533777
naive_VS_combo	0.367725858	naive_VS_combo	0.531410114	naive_VS_combo	0.477632024	naive_VS_combo	0.310406947	naive_VS_combo	0.348318589	naive_VS_combo	0.486715678
naive_VS_combo	0.324381803	naive_VS_combo	0.538343966	naive_VS_combo	0.630980038	naive_VS_combo	0.28033621	naive_VS_combo	0.37478847	naive_VS_combo	0.401094877
naive_VS_combo	0.355413481	naive_VS_combo	0.466045288	naive_VS_combo	0.41142215	naive_VS_combo	0.238236579	naive_VS_combo	0.34707986	naive_VS_combo	0.318579353
naive_VS_combo	0.567065763	naive_VS_combo	0.464295619	naive_VS_combo	0.599281328	naive_VS_combo	0.397233248	naive_VS_combo	0.318525321	naive_VS_combo	0.409256792
naive_VS_combo	0.519673349	naive_VS_combo	0.336277316	naive_VS_combo	0.363271493	naive_VS_combo	0.200942754	naive_VS_combo	0.294511933	naive_VS_combo	0.258891192
naive_VS_combo	0.561453448	naive_VS_combo	0.272312929	naive_VS_combo	0.565943798	naive_VS_combo	0.341042643	naive_VS_combo	0.317187636	naive_VS_combo	0.382712006
naive_VS_combo	0.537771893	naive_VS_combo	0.62675333	naive_VS_combo	0.352296828	naive_VS_combo	0.192863418	naive_VS_combo	0.302532537	naive_VS_combo	0.329526101
naive_VS_combo	0.549307587	naive_VS_combo	0.441904892	naive_VS_combo	0.618019566	naive_VS_combo	0.297291407	naive_VS_combo	0.265871913	naive_VS_combo	0.436791075
naive_VS_combo	0.283593462	naive_VS_combo	0.506949407	naive_VS_combo	0.520593839	naive_VS_combo	0.327783694	naive_VS_combo	0.347033247	naive_VS_combo	0.336924486
naive_VS_combo	0.32432923	naive_VS_combo	0.22194129	naive_VS_combo	0.544485704	naive_VS_combo	0.324592308	naive_VS_combo	0.300132976	naive_VS_combo	0.413251281
naive_VS_combo	0.594991044	naive_VS_combo	0.23816958	naive_VS_combo	0.524137644	naive_VS_combo	0.307924901	naive_VS_combo	0.348666274	naive_VS_combo	0.292943149
naive_VS_combo	0.212251723	naive_VS_combo	0.412288903	naive_VS_combo	0.500303448	naive_VS_combo	0.404060054	naive_VS_combo	0.408055605	naive_VS_combo	0.337795466
naive_VS_combo	0.334621637	naive_VS_combo	0.256195478	naive_VS_combo	0.36637219	naive_VS_combo	0.346090719	naive_VS_combo	0.309111635	naive_VS_combo	0.341009429
naive_VS_combo	0.293115643	naive_VS_combo	0.697518267	naive_VS_combo	0.319781118	naive_VS_combo	0.266770228	naive_VS_combo	0.341178506	naive_VS_combo	0.293298059
naive_VS_combo	0.34155447	naive_VS_combo	0.73964042	naive_VS_combo	0.569421402	naive_VS_combo	0.303693997	naive_VS_combo	0.3512273	naive_VS_combo	0.283225374
naive_VS_combo	0.362948778	naive_VS_combo	0.565317821	naive_VS_combo	0.56664219	naive_VS_combo	0.323699299	naive_VS_combo	0.339747784	naive_VS_combo	0.330396566
naive_VS_combo	0.329333143	naive_VS_combo	0.709619499	naive_VS_combo	0.554854642	naive_VS_combo	0.259260972	naive_VS_combo	0.317333487	naive_VS_combo	0.244926155
naive_VS_combo	0.262035334	naive_VS_combo	0.668001072	naive_VS_combo	0.281648779	naive_VS_combo	0.229728402	naive_VS_combo	0.31441062	naive_VS_combo	0.277451483
naive_VS_combo	0.567356554	naive_VS_combo	0.317620791	naive_VS_combo	0.447490282	naive_VS_combo	0.375023969	naive_VS_combo	0.225287037	naive_VS_combo	0.231318454
naive_VS_combo	0.475474963	naive_VS_combo	0.560113847	naive_VS_combo	0.417851972	naive_VS_combo	0.216955411	naive_VS_combo	0.226719814	naive_VS_combo	0.254883921
naive_VS_combo	0.441188593	naive_VS_combo	0.661416182	naive_VS_combo	0.59583438	naive_VS_combo	0.396850028	naive_VS_combo	0.218592541	naive_VS_combo	0.329384367
naive_VS_combo	0.597476393	naive_VS_combo	0.331400429	naive_VS_combo	0.465452107	naive_VS_combo	0.175948724	naive_VS_combo	0.351794206	naive_VS_combo	0.27008669
naive_VS_combo	0.607126305	naive_VS_combo	0.640397433	naive_VS_combo	0.425557705	naive_VS_combo	0.359360237	naive_VS_combo	0.370938497	naive_VS_combo	0.412864564
naive_VS_combo	0.327851806	naive_VS_combo	0.442920847	naive_VS_combo	0.681076959	naive_VS_combo	0.327136671	naive_VS_combo	0.391137337	naive_VS_combo	0.266082246
naive_VS_combo	0.280474992	naive_VS_combo	0.68592283	naive_VS_combo	0.426405321	naive_VS_combo	0.360524803	naive_VS_combo	0.21808429	naive_VS_combo	0.378492756
naive_VS_combo	0.501803901	naive_VS_combo	0.703879306	naive_VS_combo	0.704800155	naive_VS_combo	0.364334476	naive_VS_combo	0.248185852	naive_VS_combo	0.305075575
naive_VS_combo	0.341542311	naive_VS_combo	0.740056195	naive_VS_combo	0.539583368	naive_VS_combo	0.443699324	naive_VS_combo	0.437150148	naive_VS_combo	0.336791064
naive_VS_combo	0.425846595	naive_VS_combo	0.728780573	naive_VS_combo	0.56987898	naive_VS_combo	0.354860001	naive_VS_combo	0.398089744	naive_VS_combo	0.281194684
naive_VS_combo	0.438080701	naive_VS_combo	0.271062141	naive_VS_combo	0.359013741	naive_VS_combo	0.266994538	naive_VS_combo	0.293415889	naive_VS_combo	0.289443933
naive_VS_combo	0.28689265	naive_VS_combo	0.340271271	naive_VS_combo	0.653700383	naive_VS_combo	0.33963268	naive_VS_combo	0.287545961	naive_VS_combo	0.268329896
naive_VS_combo	0.264467468	naive_VS_combo	0.623680552	naive_VS_combo	0.64300647	naive_VS_combo	0.354632401	naive_VS_combo	0.329201246	naive_VS_combo	0.346997515
naive_VS_combo	0.302195575	naive_VS_combo	0.578636456	naive_VS_combo	0.72522121	naive_VS_combo	0.288330725	naive_VS_combo	0.489405549	naive_VS_combo	0.266618842
naive_VS_combo	0.276519233	naive_VS_combo	0.510022464	naive_VS_combo	0.39438357	naive_VS_combo	0.240561234	naive_VS_combo	0.326881821	naive_VS_combo	0.252527418
naive_VS_combo	0.620165853	naive_VS_combo	0.651585707	naive_VS_combo	0.336446414	naive_VS_combo	0.329105739	naive_VS_combo	0.353245046	naive_VS_combo	0.248268966
naive_VS_combo	0.498354809	naive_VS_combo	0.431971293	naive_VS_combo	0.525011168	naive_VS_combo	0.276982807	naive_VS_combo	0.224345474	naive_VS_combo	0.264266274
naive_VS_combo	0.529899753	naive_VS_combo	0.547299386	naive_VS_combo	0.601782429	naive_VS_combo	0.291097459	naive_VS_combo	0.215363076	naive_VS_combo	0.329114185
naive_VS_combo	0.594100043	naive_VS_combo	0.449762328	naive_VS_combo	0.537492079	naive_VS_combo	0.271195561	naive_VS_combo	0.288734018	naive_VS_combo	0.257702214
naive_VS_combo	0.545279383	naive_VS_combo	0.430510471	naive_VS_combo	0.309684665	naive_VS_combo	0.308998581	naive_VS_combo	0.335718757	naive_VS_combo	0.406373741
naive_VS_combo	0.270914239	naive_VS_combo	0.381806122	naive_VS_combo	0.768124254	naive_VS_combo	0.354729696	naive_VS_combo	0.357957824	naive_VS_combo	0.318620752
naive_VS_combo	0.380809575	naive_VS_combo	0.551055265	naive_VS_combo	0.414109579	naive_VS_combo	0.318953183	naive_VS_combo	0.227200437	naive_VS_combo	0.428598112
naive_VS_combo	0.57363647	naive_VS_combo	0.583476291	naive_VS_combo	0.729039545	naive_VS_combo	0.278406656	naive_VS_combo	0.252045244	naive_VS_combo	0.306018257
naive_VS_combo	0.354795215	naive_VS_combo	0.642062686	naive_VS_combo	0.550407518	naive_VS_combo	0.335343929	naive_VS_combo	0.406996087	naive_VS_combo	0.388708186
naive_VS_combo	0.404446476	naive_VS_combo	0.632383728	naive_VS_combo	0.711959229	naive_VS_combo	0.373066789	naive_VS_combo	0.382962671	naive_VS_combo	0.376783817
naive_VS_combo	0.362603252	naive_VS_combo	0.524730366	naive_VS_combo	0.53253251	naive_VS_combo	0.239460245	naive_VS_combo	0.251977821	naive_VS_combo	0.35757323
naive_VS_combo	0.308925592	naive_VS_combo	0.516935607	naive_VS_combo	0.643486705	naive_VS_combo	0.264937247	naive_VS_combo	0.302423922	naive_VS_combo	0.299481438
naive_VS_combo	0.329012949	naive_VS_combo	0.404572124	naive_VS_combo	0.614479834	naive_VS_combo	0.333373762	naive_VS_combo	0.33545084	naive_VS_combo	0.388776416
naive_VS_combo	0.377057344	naive_VS_combo	0.509828328	naive_VS_combo	0.759373751	naive_VS_combo	0.283315207	naive_VS_combo	0.443546036	naive_VS_combo	0.329295406
naive_VS_combo	0.317605292	naive_VS_combo	0.469745433	naive_VS_combo	0.485087428	naive_VS_combo	0.282718004	naive_VS_combo	0.310159634	naive_VS_combo	0.313305619
naive_VS_combo	0.617564528	naive_VS_combo	0.460303302	naive_VS_combo	0.381903792	naive_VS_combo	0.339107535	naive_VS_combo	0.293068124	naive_VS_combo	0.314400654
naive_VS_combo	0.526934497	naive_VS_combo	0.295290017	naive_VS_combo	0.332816194	naive_VS_combo	0.231505253	naive_VS_combo	0.25669336	naive_VS_combo	0.211779846
naive_VS_combo	0.451125602	naive_VS_combo	0.333663697	naive_VS_combo	0.52096191	naive_VS_combo	0.391880261	naive_VS_combo	0.223928075	naive_VS_combo	0.310350293
naive_VS_combo	0.612614578	naive_VS_combo	0.602132358	naive_VS_combo	0.272512115	naive_VS_combo	0.153033971	naive_VS_combo	0.309828565	naive_VS_combo	0.286497881
naive_VS_combo	0.642156017	naive_VS_combo	0.428123969	naive_VS_combo	0.567927919	naive_VS_combo	0.27329266	naive_VS_combo	0.336386745	naive_VS_combo	0.426533808
naive_VS_combo	0.472902131	naive_VS_combo	0.483978769	naive_VS_combo	0.531338346	naive_VS_combo	0.312648632	naive_VS_combo	0.364278875	naive_VS_combo	0.340837738
naive_VS_combo	0.315655195	naive_VS_combo	0.362413397	naive_VS_combo	0.480766439	naive_VS_combo	0.356165405	naive_VS_combo	0.234306784	naive_VS_combo	0.386477696
naive_VS_combo	0.45762533	naive_VS_combo	0.377475418	naive_VS_combo	0.48553471	naive_VS_combo	0.318390682	naive_VS_combo	0.234694568	naive_VS_combo	0.260658342
naive_VS_combo	0.427860631	naive_VS_combo	0.374211601	naive_VS_combo	0.443899602	naive_VS_combo	0.430207187	naive_VS_combo	0.407913183	naive_VS_combo	0.302083145
naive_VS_combo	0.545877409	naive_VS_combo	0.377062102	naive_VS_combo	0.409843349	naive_VS_combo	0.291242738	naive_VS_combo	0.372477105	naive_VS_combo	0.319032643
naive_VS_combo	0.551621517	naive_VS_combo	0.643910232	naive_VS_combo	0.351942016	naive_VS_combo	0.262498129	naive_VS_combo	0.250371856	naive_VS_combo	0.289126725
naive_VS_combo	0.397697706	naive_VS_combo	0.663801236	naive_VS_combo	0.473234552	naive_VS_combo	0.337054863	naive_VS_combo	0.304938107	naive_VS_combo	0.251682846
naive_VS_combo	0.294760003	naive_VS_combo	0.561181844	naive_VS_combo	0.476819925	naive_VS_combo	0.329457599	naive_VS_combo	0.318439491	naive_VS_combo	0.314809261
naive_VS_combo	0.408785823	naive_VS_combo	0.661647484	naive_VS_combo	0.545635332	naive_VS_combo	0.238674488	naive_VS_combo	0.460353685	naive_VS_combo	0.259480753
naive_VS_combo	0.357099875	naive_VS_combo	0.594422429	naive_VS_combo	0.22200495	naive_VS_combo	0.197007187	naive_VS_combo	0.276059644	naive_VS_combo	0.228245011
naive_VS_combo	0.656383432	naive_VS_combo	0.400540853	naive_VS_combo	0.463513868	naive_VS_combo	0.351284816	naive_VS_combo	0.31797072	naive_VS_combo	0.197255548
naive_VS_combo	0.472800498	naive_VS_combo	0.501703385	naive_VS_combo	0.486474239	naive_VS_combo	0.257041903	naive_VS_combo	0.2680705	naive_VS_combo	0.272749462
naive_VS_combo	0.556309503	naive_VS_combo	0.579492568	naive_VS_combo	0.471603001	naive_VS_combo	0.267227989	naive_VS_combo	0.195743065	naive_VS_combo	0.184451643
naive_VS_combo	0.539783154	naive_VS_combo	0.48991953	naive_VS_combo	0.506075872	naive_VS_combo	0.298743711	naive_VS_combo	0.285005586	naive_VS_combo	0.195719897
naive_VS_combo	0.527392838	naive_VS_combo	0.507696502	naive_VS_combo	0.235435592	naive_VS_combo	0.341283074	naive_VS_combo	0.306948591	naive_VS_combo	0.385946545
naive_VS_combo	0.258102581	naive_VS_combo	0.522183818	naive_VS_combo	0.759899542	naive_VS_combo	0.399571147	naive_VS_combo	0.318576593	naive_VS_combo	0.275782164
naive_VS_combo	0.380719933	naive_VS_combo	0.590710682	naive_VS_combo	0.398091849	naive_VS_combo	0.309245085	naive_VS_combo	0.247110771	naive_VS_combo	0.34677433
naive_VS_combo	0.577356116	naive_VS_combo	0.637107909	naive_VS_combo	0.689175782	naive_VS_combo	0.30977984	naive_VS_combo	0.297803112	naive_VS_combo	0.351722782
naive_VS_combo	0.287203607	naive_VS_combo	0.665986906	naive_VS_combo	0.44822161	naive_VS_combo	0.353690196	naive_VS_combo	0.351020634	naive_VS_combo	0.37411983
naive_VS_combo	0.35648561	naive_VS_combo	0.662246321	naive_VS_combo	0.727919658	naive_VS_combo	0.40589578	naive_VS_combo	0.302210699	naive_VS_combo	0.26078405
naive_VS_combo	0.366429215	naive_VS_combo	0.614916633	naive_VS_combo	0.577943774	naive_VS_combo	0.275299377	naive_VS_combo	0.31928405	naive_VS_combo	0.387076299
naive_VS_combo	0.351172377	naive_VS_combo	0.632885107	naive_VS_combo	0.593684296	naive_VS_combo	0.284965769	naive_VS_combo	0.247871854	naive_VS_combo	0.257135685
naive_VS_combo	0.324609421	naive_VS_combo	0.428956059	naive_VS_combo	0.54264952	naive_VS_combo	0.343906886	naive_VS_combo	0.295403474	naive_VS_combo	0.390198049
naive_VS_combo	0.30348035	naive_VS_combo	0.525970441	naive_VS_combo	0.74359109	naive_VS_combo	0.336008872	naive_VS_combo	0.336116831	naive_VS_combo	0.309051325
naive_VS_combo	0.321541722	naive_VS_combo	0.568867744	naive_VS_combo	0.515121004	naive_VS_combo	0.309994156	naive_VS_combo	0.263088792	naive_VS_combo	0.224099031
naive_VS_combo	0.583838338	naive_VS_combo	0.502210789	naive_VS_combo	0.434826164	naive_VS_combo	0.35211031	naive_VS_combo	0.209459141	naive_VS_combo	0.298648683
naive_VS_combo	0.294587454	naive_VS_combo	0.303540699	naive_VS_combo	0.455423842	naive_VS_combo	0.357015147	naive_VS_combo	0.307756856	naive_VS_combo	0.25597446
naive_VS_combo	0.260619381	naive_VS_combo	0.35536357	naive_VS_combo	0.36425179	naive_VS_combo	0.290891425	naive_VS_combo	0.21583258	naive_VS_combo	0.375896703
naive_VS_combo	0.333206213	naive_VS_combo	0.594011113	naive_VS_combo	0.3075561	naive_VS_combo	0.340222692	naive_VS_combo	0.24948437	naive_VS_combo	0.270318781
naive_VS_combo	0.338252225	naive_VS_combo	0.348371401	naive_VS_combo	0.484143982	naive_VS_combo	0.347323225	naive_VS_combo	0.279585898	naive_VS_combo	0.390487342
naive_VS_combo	0.565048762	naive_VS_combo	0.493978129	naive_VS_combo	0.62500844	naive_VS_combo	0.418221652	naive_VS_combo	0.295496615	naive_VS_combo	0.346567837
naive_VS_combo	0.526636638	naive_VS_combo	0.381103418	naive_VS_combo	0.473300581	naive_VS_combo	0.23332948	naive_VS_combo	0.255263005	naive_VS_combo	0.391068358
naive_VS_combo	0.302509964	naive_VS_combo	0.414883881	naive_VS_combo	0.479917413	naive_VS_combo	0.287361722	naive_VS_combo	0.272309765	naive_VS_combo	0.281092521
naive_VS_combo	0.558512223	naive_VS_combo	0.501797123	naive_VS_combo	0.393299095	naive_VS_combo	0.332122164	naive_VS_combo	0.306813146	naive_VS_combo	0.329860228
naive_VS_combo	0.628661692	naive_VS_combo	0.439299061	naive_VS_combo	0.613462839	naive_VS_combo	0.312429201	naive_VS_combo	0.278312684	naive_VS_combo	0.305992592
naive_VS_combo	0.594597281	naive_VS_combo	0.682819073	naive_VS_combo	0.568400758	naive_VS_combo	0.341968351	naive_VS_combo	0.312430417	naive_VS_combo	0.358796349
naive_VS_combo	0.507790523	naive_VS_combo	0.731867005	naive_VS_combo	0.472878659	naive_VS_combo	0.324438208	naive_VS_combo	0.272988563	naive_VS_combo	0.250744801
naive_VS_combo	0.513803052	naive_VS_combo	0.419350242	naive_VS_combo	0.456007167	naive_VS_combo	0.280508293	naive_VS_combo	0.279226496	naive_VS_combo	0.320026397
naive_VS_combo	0.562192757	naive_VS_combo	0.647775587	naive_VS_combo	0.639793758	naive_VS_combo	0.323583957	naive_VS_combo	0.369052682	naive_VS_combo	0.175456239
naive_VS_combo	0.515366322	naive_VS_combo	0.608018481	naive_VS_combo	0.392345208	naive_VS_combo	0.276445509	naive_VS_combo	0.179652695	naive_VS_combo	0.267982982
naive_VS_combo	0.379939679	naive_VS_combo	0.238933022	naive_VS_combo	0.613637728	naive_VS_combo	0.305136448	naive_VS_combo	0.211873841	naive_VS_combo	0.252999875
naive_VS_combo	0.270745628	naive_VS_combo	0.593676561	naive_VS_combo	0.377540081	naive_VS_combo	0.239705337	naive_VS_combo	0.332366735	naive_VS_combo	0.315222299
naive_VS_combo	0.343134037	naive_VS_combo	0.604855914	naive_VS_combo	0.492629249	naive_VS_combo	0.352123194	naive_VS_combo	0.257052385	naive_VS_combo	0.325919597
naive_VS_combo	0.360512606	naive_VS_combo	0.384925664	naive_VS_combo	0.33389731	naive_VS_combo	0.200296652	naive_VS_combo	0.403632378	naive_VS_combo	0.272502223
naive_VS_combo	0.280046884	naive_VS_combo	0.671452094	naive_VS_combo	0.422906172	naive_VS_combo	0.270236199	naive_VS_combo	0.405748244	naive_VS_combo	0.341901761
naive_VS_combo	0.455605883	naive_VS_combo	0.506007343	naive_VS_combo	0.601670772	naive_VS_combo	0.32473216	naive_VS_combo	0.379634949	naive_VS_combo	0.279952947
naive_VS_combo	0.627298918	naive_VS_combo	0.553130064	naive_VS_combo	0.394734456	naive_VS_combo	0.337931895	naive_VS_combo	0.301861801	naive_VS_combo	0.34007996
naive_VS_combo	0.385013188	naive_VS_combo	0.5485862	naive_VS_combo	0.548397482	naive_VS_combo	0.296904665	naive_VS_combo	0.284113786	naive_VS_combo	0.28700762
naive_VS_combo	0.512206857	naive_VS_combo	0.473606163	naive_VS_combo	0.409782399	naive_VS_combo	0.413308605	naive_VS_combo	0.364943833	naive_VS_combo	0.300499887
naive_VS_combo	0.521479575	naive_VS_combo	0.612843766	naive_VS_combo	0.547025325	naive_VS_combo	0.307359226	naive_VS_combo	0.431711327	naive_VS_combo	0.219816867
naive_VS_combo	0.526150825	naive_VS_combo	0.438694818	naive_VS_combo	0.433187595	naive_VS_combo	0.263261481	naive_VS_combo	0.253984651	naive_VS_combo	0.364608554
naive_VS_combo	0.495330393	naive_VS_combo	0.514494308	naive_VS_combo	0.490345871	naive_VS_combo	0.309490143	naive_VS_combo	0.257625272	naive_VS_combo	0.344118049
naive_VS_combo	0.557607124	naive_VS_combo	0.712853088	naive_VS_combo	0.470950811	naive_VS_combo	0.320524482	naive_VS_combo	0.31676263	naive_VS_combo	0.346704098
naive_VS_combo	0.548244666	naive_VS_combo	0.618985473	naive_VS_combo	0.59122348	naive_VS_combo	0.210858334	naive_VS_combo	0.484632383	naive_VS_combo	0.252519133
naive_VS_combo	0.575133855	naive_VS_combo	0.653421548	naive_VS_combo	0.361090165	naive_VS_combo	0.247214911	naive_VS_combo	0.357898387	naive_VS_combo	0.249153054
naive_VS_combo	0.302142871	naive_VS_combo	0.639849695	naive_VS_combo	0.465918638	naive_VS_combo	0.346416989	naive_VS_combo	0.369215221	naive_VS_combo	0.32350787
naive_VS_combo	0.335946107	naive_VS_combo	0.33681053	naive_VS_combo	0.462890101	naive_VS_combo	0.354731933	naive_VS_combo	0.420145599	naive_VS_combo	0.327429625
naive_VS_combo	0.401894153	naive_VS_combo	0.249075046	naive_VS_combo	0.427790859	naive_VS_combo	0.426226714	naive_VS_combo	0.372760364	naive_VS_combo	0.329394128
naive_VS_combo	0.430007998	naive_VS_combo	0.655253123	naive_VS_combo	0.432660813	naive_VS_combo	0.262522307	naive_VS_combo	0.369749191	naive_VS_combo	0.244103519
naive_VS_combo	0.37492166	naive_VS_combo	0.479419563	naive_VS_combo	0.300646604	naive_VS_combo	0.287151138	naive_VS_combo	0.312771076	naive_VS_combo	0.333483591
naive_VS_combo	0.409955506	naive_VS_combo	0.549819511	naive_VS_combo	0.737873183	naive_VS_combo	0.331653893	naive_VS_combo	0.357125646	naive_VS_combo	0.259788171
naive_VS_combo	0.566420525	naive_VS_combo	0.348585599	naive_VS_combo	0.36139514	naive_VS_combo	0.341698474	naive_VS_combo	0.366644674	naive_VS_combo	0.342485904
naive_VS_combo	0.445732899	naive_VS_combo	0.347293224	naive_VS_combo	0.622407438	naive_VS_combo	0.365389789	naive_VS_combo	0.315815281	naive_VS_combo	0.327299935
naive_VS_combo	0.411441313	naive_VS_combo	0.461324306	naive_VS_combo	0.365727234	naive_VS_combo	0.41474298	naive_VS_combo	0.430156069	naive_VS_combo	0.352337661
naive_VS_combo	0.459825828	naive_VS_combo	0.318240954	naive_VS_combo	0.681450379	naive_VS_combo	0.226035031	naive_VS_combo	0.359516806	naive_VS_combo	0.223635333
naive_VS_combo	0.447901603	naive_VS_combo	0.708339611	naive_VS_combo	0.534549718	naive_VS_combo	0.359277085	naive_VS_combo	0.445784109	naive_VS_combo	0.410358701
naive_VS_combo	0.422082549	naive_VS_combo	0.703141745	naive_VS_combo	0.546581696	naive_VS_combo	0.42230857	naive_VS_combo	0.441724952	naive_VS_combo	0.303034689
naive_VS_combo	0.485403172	naive_VS_combo	0.581637626	naive_VS_combo	0.497284922	naive_VS_combo	0.319751708	naive_VS_combo	0.350437909	naive_VS_combo	0.388229835
naive_VS_combo	0.472998901	naive_VS_combo	0.691631987	naive_VS_combo	0.705194131	naive_VS_combo	0.268223123	naive_VS_combo	0.402521215	naive_VS_combo	0.312815395
naive_VS_combo	0.493688077	naive_VS_combo	0.655753014	naive_VS_combo	0.455625383	naive_VS_combo	0.288323779	naive_VS_combo	0.278930654	naive_VS_combo	0.267433943
naive_VS_combo	0.406942346	naive_VS_combo	0.335516657	naive_VS_combo	0.476912988	naive_VS_combo	0.304778934	naive_VS_combo	0.34242026	naive_VS_combo	0.351368412
naive_VS_combo	0.542656825	naive_VS_combo	0.497160722	naive_VS_combo	0.572834671	naive_VS_combo	0.340167765	naive_VS_combo	0.320796968	naive_VS_combo	0.399503337
naive_VS_combo	0.612497559	naive_VS_combo	0.628564078	naive_VS_combo	0.749114963	naive_VS_combo	0.416890052	naive_VS_combo	0.314517846	naive_VS_combo	0.462344067
naive_VS_combo	0.618759967	naive_VS_combo	0.431946719	naive_VS_combo	0.598785867	naive_VS_combo	0.259173676	naive_VS_combo	0.29685773	naive_VS_combo	0.349904525
naive_VS_combo	0.528583558	naive_VS_combo	0.429688425	naive_VS_combo	0.774071684	naive_VS_combo	0.212638463	naive_VS_combo	0.276529655	naive_VS_combo	0.350868334
naive_VS_combo	0.239932981	naive_VS_combo	0.264805717	naive_VS_combo	0.243438027	naive_VS_combo	0.282055366	naive_VS_combo	0.275737045	naive_VS_combo	0.305928718
naive_VS_combo	0.419650489	naive_VS_combo	0.55147828	naive_VS_combo	0.720150963	naive_VS_combo	0.389735139	naive_VS_combo	0.292108751	naive_VS_combo	0.485235078
naive_VS_combo	0.656477865	naive_VS_combo	0.619364913	naive_VS_combo	0.425846134	naive_VS_combo	0.351074721	naive_VS_combo	0.338808543	naive_VS_combo	0.366476591
naive_VS_combo	0.296206344	naive_VS_combo	0.650215115	naive_VS_combo	0.640790228	naive_VS_combo	0.44709888	naive_VS_combo	0.365054326	naive_VS_combo	0.435887723
naive_VS_combo	0.25481648	naive_VS_combo	0.645574612	naive_VS_combo	0.27662369	naive_VS_combo	0.291347668	naive_VS_combo	0.270112335	naive_VS_combo	0.396201741
naive_VS_combo	0.219895037	naive_VS_combo	0.495916953	naive_VS_combo	0.497777347	naive_VS_combo	0.337482126	naive_VS_combo	0.33261552	naive_VS_combo	0.385753279
naive_VS_combo	0.36361011	naive_VS_combo	0.509880809	naive_VS_combo	0.615780175	naive_VS_combo	0.385545704	naive_VS_combo	0.332915949	naive_VS_combo	0.395989536
naive_VS_combo	0.425267451	naive_VS_combo	0.476536796	naive_VS_combo	0.63502923	naive_VS_combo	0.356874797	naive_VS_combo	0.285958309	naive_VS_combo	0.450657251
naive_VS_combo	0.351868547	naive_VS_combo	0.510097068	naive_VS_combo	0.321213003	naive_VS_combo	0.258038409	naive_VS_combo	0.284369262	naive_VS_combo	0.358155886
naive_VS_combo	0.352387802	naive_VS_combo	0.59311946	naive_VS_combo	0.540967462	naive_VS_combo	0.309738051	naive_VS_combo	0.278856685	naive_VS_combo	0.400162994
naive_VS_combo	0.561882335	naive_VS_combo	0.515205595	naive_VS_combo	0.619258099	naive_VS_combo	0.379462021	naive_VS_combo	0.248776359	naive_VS_combo	0.401317607
naive_VS_combo	0.367840211	naive_VS_combo	0.434285255	naive_VS_combo	0.328808092	naive_VS_combo	0.200826819	naive_VS_combo	0.336330474	naive_VS_combo	0.314386817
naive_VS_combo	0.429200839	naive_VS_combo	0.36838719	naive_VS_combo	0.320087441	naive_VS_combo	0.317984007	naive_VS_combo	0.272065835	naive_VS_combo	0.279019135
naive_VS_combo	0.240798747	naive_VS_combo	0.704982372	naive_VS_combo	0.313234355	naive_VS_combo	0.212036786	naive_VS_combo	0.311060241	naive_VS_combo	0.246710364
naive_VS_combo	0.286587013	naive_VS_combo	0.526646088	naive_VS_combo	0.385816052	naive_VS_combo	0.361144906	naive_VS_combo	0.253180111	naive_VS_combo	0.400119939
naive_VS_combo	0.589708539	naive_VS_combo	0.567541226	naive_VS_combo	0.675909989	naive_VS_combo	0.377167726	naive_VS_combo	0.289388214	naive_VS_combo	0.202575815
naive_VS_combo	0.660082147	naive_VS_combo	0.256954862	naive_VS_combo	0.406966762	naive_VS_combo	0.29857015	naive_VS_combo	0.254040205	naive_VS_combo	0.375073165
naive_VS_combo	0.331219364	naive_VS_combo	0.230212644	naive_VS_combo	0.57378544	naive_VS_combo	0.309542356	naive_VS_combo	0.27782625	naive_VS_combo	0.348311198
naive_VS_combo	0.601098347	naive_VS_combo	0.358684661	naive_VS_combo	0.33709177	naive_VS_combo	0.389820679	naive_VS_combo	0.378532422	naive_VS_combo	0.359441934
naive_VS_combo	0.61829597	naive_VS_combo	0.331949805	naive_VS_combo	0.558209068	naive_VS_combo	0.358533149	naive_VS_combo	0.35945457	naive_VS_combo	0.223683093
naive_VS_combo	0.642025903	naive_VS_combo	0.69626918	naive_VS_combo	0.43875105	naive_VS_combo	0.276633074	naive_VS_combo	0.353248899	naive_VS_combo	0.311425185
naive_VS_combo	0.619114243	naive_VS_combo	0.769523292	naive_VS_combo	0.534977339	naive_VS_combo	0.290389243	naive_VS_combo	0.305422002	naive_VS_combo	0.289243227
naive_VS_combo	0.638580834	naive_VS_combo	0.657217943	naive_VS_combo	0.503661872	naive_VS_combo	0.287170704	naive_VS_combo	0.316312166	naive_VS_combo	0.395970948
naive_VS_combo	0.638739351	naive_VS_combo	0.754361513	naive_VS_combo	0.658643126	naive_VS_combo	0.250614522	naive_VS_combo	0.369201197	naive_VS_combo	0.317448818
naive_VS_combo	0.638867945	naive_VS_combo	0.729129233	naive_VS_combo	0.289537281	naive_VS_combo	0.21915808	naive_VS_combo	0.288684493	naive_VS_combo	0.26888702
naive_VS_combo	0.363529356	naive_VS_combo	0.490459256	naive_VS_combo	0.476023936	naive_VS_combo	0.345120121	naive_VS_combo	0.236138063	naive_VS_combo	0.324885485
naive_VS_combo	0.527354974	naive_VS_combo	0.397264971	naive_VS_combo	0.325491457	naive_VS_combo	0.365747741	naive_VS_combo	0.261723312	naive_VS_combo	0.25644268
naive_VS_combo	0.561570184	naive_VS_combo	0.201270713	naive_VS_combo	0.550272538	naive_VS_combo	0.403360964	naive_VS_combo	0.263465991	naive_VS_combo	0.365356704
naive_VS_combo	0.603312473	naive_VS_combo	0.679810453	naive_VS_combo	0.327986511	naive_VS_combo	0.282582408	naive_VS_combo	0.279288468	naive_VS_combo	0.319312674
naive_VS_combo	0.578292549	naive_VS_combo	0.506729307	naive_VS_combo	0.585967828	naive_VS_combo	0.346370688	naive_VS_combo	0.298814285	naive_VS_combo	0.45043062
naive_VS_combo	0.255910801	naive_VS_combo	0.537338468	naive_VS_combo	0.511153829	naive_VS_combo	0.354331026	naive_VS_combo	0.362717435	naive_VS_combo	0.329382748
naive_VS_combo	0.45049011	naive_VS_combo	0.289985856	naive_VS_combo	0.501371182	naive_VS_combo	0.370687994	naive_VS_combo	0.209514671	naive_VS_combo	0.442783855
naive_VS_combo	0.620956178	naive_VS_combo	0.250674687	naive_VS_combo	0.49737268	naive_VS_combo	0.416159665	naive_VS_combo	0.262057242	naive_VS_combo	0.302489848
naive_VS_combo	0.330723935	naive_VS_combo	0.404757496	naive_VS_combo	0.452463554	naive_VS_combo	0.411129423	naive_VS_combo	0.409389424	naive_VS_combo	0.371687394
naive_VS_combo	0.300390217	naive_VS_combo	0.220244023	naive_VS_combo	0.397585315	naive_VS_combo	0.301359411	naive_VS_combo	0.393425925	naive_VS_combo	0.39625976
naive_VS_combo	0.362793122	naive_VS_combo	0.714119734	naive_VS_combo	0.307420131	naive_VS_combo	0.335899035	naive_VS_combo	0.329481393	naive_VS_combo	0.308509541
naive_VS_combo	0.336685775	naive_VS_combo	0.75026682	naive_VS_combo	0.513435672	naive_VS_combo	0.386927565	naive_VS_combo	0.300462492	naive_VS_combo	0.285648835
naive_VS_combo	0.344668819	naive_VS_combo	0.569759545	naive_VS_combo	0.498514055	naive_VS_combo	0.369140538	naive_VS_combo	0.382980064	naive_VS_combo	0.430378793
naive_VS_combo	0.332675335	naive_VS_combo	0.701443166	naive_VS_combo	0.524397569	naive_VS_combo	0.332180476	naive_VS_combo	0.397340873	naive_VS_combo	0.362934259
naive_VS_combo	0.383556602	naive_VS_combo	0.699450743	naive_VS_combo	0.246651596	naive_VS_combo	0.301259701	naive_VS_combo	0.295705574	naive_VS_combo	0.245366218
naive_VS_combo	0.624129232	naive_VS_combo	0.374845662	naive_VS_combo	0.399837364	naive_VS_combo	0.275137361	naive_VS_combo	0.287365535	naive_VS_combo	0.312867916
naive_VS_BNZ	0.272181577	naive_VS_BNZ	0.573796546	naive_VS_BNZ	0.449811896	naive_VS_BNZ	0.378611581	naive_VS_BNZ	0.536463441	naive_VS_BNZ	0.488707466
naive_VS_BNZ	0.605050947	naive_VS_BNZ	0.441921404	naive_VS_BNZ	0.304854269	naive_VS_BNZ	0.394679975	naive_VS_BNZ	0.439972915	naive_VS_BNZ	0.496589351
naive_VS_BNZ	0.633056855	naive_VS_BNZ	0.718325963	naive_VS_BNZ	0.307597586	naive_VS_BNZ	0.387910048	naive_VS_BNZ	0.389899336	naive_VS_BNZ	0.477622475
naive_VS_BNZ	0.315451242	naive_VS_BNZ	0.681640561	naive_VS_BNZ	0.310903411	naive_VS_BNZ	0.382807357	naive_VS_BNZ	0.389766926	naive_VS_BNZ	0.457615507
naive_VS_BNZ	0.350164412	naive_VS_BNZ	0.398201877	naive_VS_BNZ	0.430392481	naive_VS_BNZ	0.377231219	naive_VS_BNZ	0.30273608	naive_VS_BNZ	0.578915565
naive_VS_BNZ	0.528574853	naive_VS_BNZ	0.611568147	naive_VS_BNZ	0.490035528	naive_VS_BNZ	0.402430189	naive_VS_BNZ	0.344846789	naive_VS_BNZ	0.420873973
naive_VS_BNZ	0.391246532	naive_VS_BNZ	0.373755159	naive_VS_BNZ	0.356395232	naive_VS_BNZ	0.444422286	naive_VS_BNZ	0.339226774	naive_VS_BNZ	0.493706734
naive_VS_BNZ	0.42049229	naive_VS_BNZ	0.426726108	naive_VS_BNZ	0.385789768	naive_VS_BNZ	0.354411374	naive_VS_BNZ	0.351540426	naive_VS_BNZ	0.479317132
naive_VS_BNZ	0.244756348	naive_VS_BNZ	0.765148688	naive_VS_BNZ	0.425151232	naive_VS_BNZ	0.365332073	naive_VS_BNZ	0.365809207	naive_VS_BNZ	0.527693388
naive_VS_BNZ	0.323149775	naive_VS_BNZ	0.5538616	naive_VS_BNZ	0.367899699	naive_VS_BNZ	0.323572899	naive_VS_BNZ	0.279981019	naive_VS_BNZ	0.446803106
naive_VS_BNZ	0.496819923	naive_VS_BNZ	0.436980392	naive_VS_BNZ	0.346886656	naive_VS_BNZ	0.372863529	naive_VS_BNZ	0.418176922	naive_VS_BNZ	0.472562658
naive_VS_BNZ	0.297143105	naive_VS_BNZ	0.365967349	naive_VS_BNZ	0.350765537	naive_VS_BNZ	0.645148895	naive_VS_BNZ	0.375386952	naive_VS_BNZ	0.528826209
naive_VS_BNZ	0.28027509	naive_VS_BNZ	0.569644943	naive_VS_BNZ	0.34497523	naive_VS_BNZ	0.824600467	naive_VS_BNZ	0.382683101	naive_VS_BNZ	0.46443585
naive_VS_BNZ	0.468764409	naive_VS_BNZ	0.271099274	naive_VS_BNZ	0.416066994	naive_VS_BNZ	0.333838028	naive_VS_BNZ	0.255851776	naive_VS_BNZ	0.482432285
naive_VS_BNZ	0.516672239	naive_VS_BNZ	0.414184701	naive_VS_BNZ	0.564284847	naive_VS_BNZ	0.288738043	naive_VS_BNZ	0.321948724	naive_VS_BNZ	0.425902628
naive_VS_BNZ	0.327954815	naive_VS_BNZ	0.639623415	naive_VS_BNZ	0.479054905	naive_VS_BNZ	0.498532374	naive_VS_BNZ	0.414475046	naive_VS_BNZ	0.36163783
naive_VS_BNZ	0.516243229	naive_VS_BNZ	0.312919563	naive_VS_BNZ	0.351282928	naive_VS_BNZ	0.461452247	naive_VS_BNZ	0.346501811	naive_VS_BNZ	0.420719642
naive_VS_BNZ	0.583727345	naive_VS_BNZ	0.679171955	naive_VS_BNZ	0.378638764	naive_VS_BNZ	0.490120594	naive_VS_BNZ	0.305118665	naive_VS_BNZ	0.405390706
naive_VS_BNZ	0.334684339	naive_VS_BNZ	0.666739229	naive_VS_BNZ	0.336775588	naive_VS_BNZ	0.454982387	naive_VS_BNZ	0.331812457	naive_VS_BNZ	0.446858564
naive_VS_BNZ	0.342481106	naive_VS_BNZ	0.299495877	naive_VS_BNZ	0.359699709	naive_VS_BNZ	0.496399489	naive_VS_BNZ	0.318003275	naive_VS_BNZ	0.422215853
naive_VS_BNZ	0.405088608	naive_VS_BNZ	0.582341853	naive_VS_BNZ	0.52174797	naive_VS_BNZ	0.512389672	naive_VS_BNZ	0.375165954	naive_VS_BNZ	0.309162646
naive_VS_BNZ	0.277029959	naive_VS_BNZ	0.395142245	naive_VS_BNZ	0.298482391	naive_VS_BNZ	0.587497198	naive_VS_BNZ	0.33527752	naive_VS_BNZ	0.352749695
naive_VS_BNZ	0.376759753	naive_VS_BNZ	0.333324204	naive_VS_BNZ	0.32621026	naive_VS_BNZ	0.512332467	naive_VS_BNZ	0.315828128	naive_VS_BNZ	0.330756259
naive_VS_BNZ	0.36422619	naive_VS_BNZ	0.770861569	naive_VS_BNZ	0.550496019	naive_VS_BNZ	0.515100459	naive_VS_BNZ	0.248309	naive_VS_BNZ	0.382362892
naive_VS_BNZ	0.31199473	naive_VS_BNZ	0.59271196	naive_VS_BNZ	0.361283281	naive_VS_BNZ	0.483004178	naive_VS_BNZ	0.248007648	naive_VS_BNZ	0.244045494
naive_VS_BNZ	0.429452485	naive_VS_BNZ	0.545393844	naive_VS_BNZ	0.282640419	naive_VS_BNZ	0.506059611	naive_VS_BNZ	0.386493872	naive_VS_BNZ	0.316509527
naive_VS_BNZ	0.333150561	naive_VS_BNZ	0.393789461	naive_VS_BNZ	0.389046951	naive_VS_BNZ	0.370554206	naive_VS_BNZ	0.317769809	naive_VS_BNZ	0.381341718
naive_VS_BNZ	0.339021405	naive_VS_BNZ	0.639176245	naive_VS_BNZ	0.414530732	naive_VS_BNZ	0.510534314	naive_VS_BNZ	0.263735388	naive_VS_BNZ	0.307378042
naive_VS_BNZ	0.369784963	naive_VS_BNZ	0.359822549	naive_VS_BNZ	0.41303327	naive_VS_BNZ	0.533100953	naive_VS_BNZ	0.300303586	naive_VS_BNZ	0.291775471
naive_VS_BNZ	0.46790328	naive_VS_BNZ	0.560724444	naive_VS_BNZ	0.619830986	naive_VS_BNZ	0.519397219	naive_VS_BNZ	0.351800253	naive_VS_BNZ	0.212032632
naive_VS_BNZ	0.43357121	naive_VS_BNZ	0.593686929	naive_VS_BNZ	0.574775841	naive_VS_BNZ	0.375412271	naive_VS_BNZ	0.422441966	naive_VS_BNZ	0.46294126
naive_VS_BNZ	0.507130879	naive_VS_BNZ	0.380817037	naive_VS_BNZ	0.386973071	naive_VS_BNZ	0.265410612	naive_VS_BNZ	0.320500389	naive_VS_BNZ	0.360802944
naive_VS_BNZ	0.565155244	naive_VS_BNZ	0.665113107	naive_VS_BNZ	0.410203291	naive_VS_BNZ	0.271196321	naive_VS_BNZ	0.403134606	naive_VS_BNZ	0.329444376
naive_VS_BNZ	0.337262866	naive_VS_BNZ	0.658555458	naive_VS_BNZ	0.463927614	naive_VS_BNZ	0.291185016	naive_VS_BNZ	0.319748724	naive_VS_BNZ	0.310489565
naive_VS_BNZ	0.308289223	naive_VS_BNZ	0.397971821	naive_VS_BNZ	0.613339388	naive_VS_BNZ	0.327552129	naive_VS_BNZ	0.272748889	naive_VS_BNZ	0.43318381
naive_VS_BNZ	0.42654693	naive_VS_BNZ	0.55494793	naive_VS_BNZ	0.542224322	naive_VS_BNZ	0.31085638	naive_VS_BNZ	0.326736494	naive_VS_BNZ	0.45550074
naive_VS_BNZ	0.314465121	naive_VS_BNZ	0.396300015	naive_VS_BNZ	0.523827877	naive_VS_BNZ	0.456428435	naive_VS_BNZ	0.310069662	naive_VS_BNZ	0.396865444
naive_VS_BNZ	0.403504702	naive_VS_BNZ	0.376540858	naive_VS_BNZ	0.567625333	naive_VS_BNZ	0.36857897	naive_VS_BNZ	0.329447815	naive_VS_BNZ	0.405080263
naive_VS_BNZ	0.381993811	naive_VS_BNZ	0.742393789	naive_VS_BNZ	0.37899732	naive_VS_BNZ	0.410958322	naive_VS_BNZ	0.332992571	naive_VS_BNZ	0.363392074
naive_VS_BNZ	0.330099999	naive_VS_BNZ	0.599093856	naive_VS_BNZ	0.413320714	naive_VS_BNZ	0.232254076	naive_VS_BNZ	0.186180991	naive_VS_BNZ	0.386559624
naive_VS_BNZ	0.504296216	naive_VS_BNZ	0.534997447	naive_VS_BNZ	0.517271929	naive_VS_BNZ	0.356370546	naive_VS_BNZ	0.369951749	naive_VS_BNZ	0.406657759
naive_VS_BNZ	0.41443957	naive_VS_BNZ	0.407462504	naive_VS_BNZ	0.435193654	naive_VS_BNZ	0.520632177	naive_VS_BNZ	0.335902967	naive_VS_BNZ	0.356695203
naive_VS_BNZ	0.375139423	naive_VS_BNZ	0.656590728	naive_VS_BNZ	0.414473374	naive_VS_BNZ	0.81098032	naive_VS_BNZ	0.277462807	naive_VS_BNZ	0.36241177
naive_VS_BNZ	0.366227826	naive_VS_BNZ	0.439029024	naive_VS_BNZ	0.54295182	naive_VS_BNZ	0.426367168	naive_VS_BNZ	0.273987715	naive_VS_BNZ	0.360709925
naive_VS_BNZ	0.507449058	naive_VS_BNZ	0.609088289	naive_VS_BNZ	0.541973287	naive_VS_BNZ	0.393651998	naive_VS_BNZ	0.258560867	naive_VS_BNZ	0.350652852
naive_VS_BNZ	0.240181884	naive_VS_BNZ	0.541257941	naive_VS_BNZ	0.461248278	naive_VS_BNZ	0.366730476	naive_VS_BNZ	0.332463532	naive_VS_BNZ	0.370219696
naive_VS_BNZ	0.569988316	naive_VS_BNZ	0.470605731	naive_VS_BNZ	0.323421037	naive_VS_BNZ	0.270983689	naive_VS_BNZ	0.244558212	naive_VS_BNZ	0.393587818
naive_VS_BNZ	0.619503935	naive_VS_BNZ	0.481116243	naive_VS_BNZ	0.414278393	naive_VS_BNZ	0.318129307	naive_VS_BNZ	0.364812615	naive_VS_BNZ	0.347237319
naive_VS_BNZ	0.313115331	naive_VS_BNZ	0.459124735	naive_VS_BNZ	0.349463569	naive_VS_BNZ	0.277726021	naive_VS_BNZ	0.244553606	naive_VS_BNZ	0.335215271
naive_VS_BNZ	0.397786493	naive_VS_BNZ	0.454590131	naive_VS_BNZ	0.400474764	naive_VS_BNZ	0.284508413	naive_VS_BNZ	0.315559945	naive_VS_BNZ	0.480466674
naive_VS_BNZ	0.466914783	naive_VS_BNZ	0.503242964	naive_VS_BNZ	0.581770902	naive_VS_BNZ	0.314398656	naive_VS_BNZ	0.375990114	naive_VS_BNZ	0.349954453
naive_VS_BNZ	0.326849041	naive_VS_BNZ	0.443044343	naive_VS_BNZ	0.409160054	naive_VS_BNZ	0.399749533	naive_VS_BNZ	0.337875238	naive_VS_BNZ	0.380080295
naive_VS_BNZ	0.415408294	naive_VS_BNZ	0.420588367	naive_VS_BNZ	0.445559352	naive_VS_BNZ	0.365047235	naive_VS_BNZ	0.363647949	naive_VS_BNZ	0.376224975
naive_VS_BNZ	0.290206423	naive_VS_BNZ	0.555727454	naive_VS_BNZ	0.521869756	naive_VS_BNZ	0.347282823	naive_VS_BNZ	0.275353666	naive_VS_BNZ	0.452895647
naive_VS_BNZ	0.380891503	naive_VS_BNZ	0.409977043	naive_VS_BNZ	0.459694929	naive_VS_BNZ	0.278083697	naive_VS_BNZ	0.27051565	naive_VS_BNZ	0.318454863
naive_VS_BNZ	0.411692204	naive_VS_BNZ	0.346549383	naive_VS_BNZ	0.348694549	naive_VS_BNZ	0.300988062	naive_VS_BNZ	0.304561938	naive_VS_BNZ	0.353913377
naive_VS_BNZ	0.245265873	naive_VS_BNZ	0.41470802	naive_VS_BNZ	0.408435494	naive_VS_BNZ	0.608383579	naive_VS_BNZ	0.3085991	naive_VS_BNZ	0.410640697
naive_VS_BNZ	0.301062647	naive_VS_BNZ	0.462224522	naive_VS_BNZ	0.378581307	naive_VS_BNZ	0.817238322	naive_VS_BNZ	0.310113399	naive_VS_BNZ	0.349509557
naive_VS_BNZ	0.422688759	naive_VS_BNZ	0.43200979	naive_VS_BNZ	0.498461463	naive_VS_BNZ	0.356767072	naive_VS_BNZ	0.350633398	naive_VS_BNZ	0.354590159
naive_VS_BNZ	0.495706536	naive_VS_BNZ	0.4950621	naive_VS_BNZ	0.656584744	naive_VS_BNZ	0.345334793	naive_VS_BNZ	0.3494102	naive_VS_BNZ	0.29830468
naive_VS_BNZ	0.246304144	naive_VS_BNZ	0.566101532	naive_VS_BNZ	0.586311882	naive_VS_BNZ	0.337587526	naive_VS_BNZ	0.391380208	naive_VS_BNZ	0.331295322
naive_VS_BNZ	0.547248422	naive_VS_BNZ	0.227702515	naive_VS_BNZ	0.390298175	naive_VS_BNZ	0.249879758	naive_VS_BNZ	0.393099835	naive_VS_BNZ	0.338452146
naive_VS_BNZ	0.603511071	naive_VS_BNZ	0.738685338	naive_VS_BNZ	0.406835437	naive_VS_BNZ	0.320330695	naive_VS_BNZ	0.372113909	naive_VS_BNZ	0.322263644
naive_VS_BNZ	0.319799442	naive_VS_BNZ	0.690490666	naive_VS_BNZ	0.447362693	naive_VS_BNZ	0.25391762	naive_VS_BNZ	0.380079411	naive_VS_BNZ	0.380492162
naive_VS_BNZ	0.339414932	naive_VS_BNZ	0.217636208	naive_VS_BNZ	0.593850687	naive_VS_BNZ	0.290177919	naive_VS_BNZ	0.343046039	naive_VS_BNZ	0.340277122
naive_VS_BNZ	0.500769237	naive_VS_BNZ	0.558976101	naive_VS_BNZ	0.495408528	naive_VS_BNZ	0.295070112	naive_VS_BNZ	0.393098168	naive_VS_BNZ	0.380161706
naive_VS_BNZ	0.349682668	naive_VS_BNZ	0.329860291	naive_VS_BNZ	0.515980171	naive_VS_BNZ	0.391613123	naive_VS_BNZ	0.359132924	naive_VS_BNZ	0.343668276
naive_VS_BNZ	0.40371254	naive_VS_BNZ	0.25838006	naive_VS_BNZ	0.565783582	naive_VS_BNZ	0.301559275	naive_VS_BNZ	0.348290067	naive_VS_BNZ	0.321951888
naive_VS_BNZ	0.275203089	naive_VS_BNZ	0.762162126	naive_VS_BNZ	0.399876913	naive_VS_BNZ	0.331025403	naive_VS_BNZ	0.296407353	naive_VS_BNZ	0.332428946
naive_VS_BNZ	0.314880666	naive_VS_BNZ	0.601460565	naive_VS_BNZ	0.433808602	naive_VS_BNZ	0.225732469	naive_VS_BNZ	0.260613366	naive_VS_BNZ	0.257841787
naive_VS_BNZ	0.449877957	naive_VS_BNZ	0.458847277	naive_VS_BNZ	0.527159652	naive_VS_BNZ	0.301077176	naive_VS_BNZ	0.372234741	naive_VS_BNZ	0.322260075
naive_VS_BNZ	0.279503196	naive_VS_BNZ	0.232135028	naive_VS_BNZ	0.452485815	naive_VS_BNZ	0.570112582	naive_VS_BNZ	0.351402498	naive_VS_BNZ	0.2984423
naive_VS_BNZ	0.26923024	naive_VS_BNZ	0.608974102	naive_VS_BNZ	0.476724013	naive_VS_BNZ	0.806663352	naive_VS_BNZ	0.268078912	naive_VS_BNZ	0.296554541
naive_VS_BNZ	0.441277981	naive_VS_BNZ	0.276645526	naive_VS_BNZ	0.572774805	naive_VS_BNZ	0.333508811	naive_VS_BNZ	0.301866584	naive_VS_BNZ	0.269669629
naive_VS_BNZ	0.441154294	naive_VS_BNZ	0.436906783	naive_VS_BNZ	0.485979306	naive_VS_BNZ	0.322635539	naive_VS_BNZ	0.311049507	naive_VS_BNZ	0.284356508
naive_VS_BNZ	0.337631545	naive_VS_BNZ	0.358070447	naive_VS_BNZ	0.453749194	naive_VS_BNZ	0.278283662	naive_VS_BNZ	0.474734634	naive_VS_BNZ	0.294150285
naive_VS_BNZ	0.495839213	naive_VS_BNZ	0.661028295	naive_VS_BNZ	0.523604564	naive_VS_BNZ	0.187165487	naive_VS_BNZ	0.222889429	naive_VS_BNZ	0.272657339
naive_VS_BNZ	0.574847107	naive_VS_BNZ	0.366073323	naive_VS_BNZ	0.492671064	naive_VS_BNZ	0.303219728	naive_VS_BNZ	0.28048597	naive_VS_BNZ	0.270772849
naive_VS_BNZ	0.290769039	naive_VS_BNZ	0.286541858	naive_VS_BNZ	0.485612957	naive_VS_BNZ	0.263750876	naive_VS_BNZ	0.300690542	naive_VS_BNZ	0.365628572
naive_VS_BNZ	0.265832809	naive_VS_BNZ	0.669738485	naive_VS_BNZ	0.569971453	naive_VS_BNZ	0.306096448	naive_VS_BNZ	0.262032995	naive_VS_BNZ	0.342426014
naive_VS_BNZ	0.409480214	naive_VS_BNZ	0.390333444	naive_VS_BNZ	0.394768064	naive_VS_BNZ	0.227152597	naive_VS_BNZ	0.245737594	naive_VS_BNZ	0.323489643
naive_VS_BNZ	0.342247181	naive_VS_BNZ	0.626127354	naive_VS_BNZ	0.548894135	naive_VS_BNZ	0.428185207	naive_VS_BNZ	0.236388762	naive_VS_BNZ	0.293919391
naive_VS_BNZ	0.349707034	naive_VS_BNZ	0.619521236	naive_VS_BNZ	0.593684241	naive_VS_BNZ	0.325210897	naive_VS_BNZ	0.289116582	naive_VS_BNZ	0.301641138
naive_VS_BNZ	0.300000713	naive_VS_BNZ	0.407404093	naive_VS_BNZ	0.597108344	naive_VS_BNZ	0.357514963	naive_VS_BNZ	0.307479163	naive_VS_BNZ	0.336005325
naive_VS_BNZ	0.258381597	naive_VS_BNZ	0.506080021	naive_VS_BNZ	0.346600932	naive_VS_BNZ	0.220978322	naive_VS_BNZ	0.264923883	naive_VS_BNZ	0.25276262
naive_VS_BNZ	0.49754499	naive_VS_BNZ	0.476044968	naive_VS_BNZ	0.635823099	naive_VS_BNZ	0.324033979	naive_VS_BNZ	0.420299123	naive_VS_BNZ	0.294553185
naive_VS_BNZ	0.330689827	naive_VS_BNZ	0.636968544	naive_VS_BNZ	0.514541815	naive_VS_BNZ	0.526601521	naive_VS_BNZ	0.386742969	naive_VS_BNZ	0.285813396
naive_VS_BNZ	0.335047179	naive_VS_BNZ	0.5719923	naive_VS_BNZ	0.57078241	naive_VS_BNZ	0.80168897	naive_VS_BNZ	0.403715939	naive_VS_BNZ	0.264199498
naive_VS_BNZ	0.374749741	naive_VS_BNZ	0.660023384	naive_VS_BNZ	0.422286005	naive_VS_BNZ	0.377574022	naive_VS_BNZ	0.322381087	naive_VS_BNZ	0.228789877
naive_VS_BNZ	0.474457102	naive_VS_BNZ	0.674971621	naive_VS_BNZ	0.276921048	naive_VS_BNZ	0.399292033	naive_VS_BNZ	0.401562643	naive_VS_BNZ	0.266939778
naive_VS_BNZ	0.266458241	naive_VS_BNZ	0.464500492	naive_VS_BNZ	0.305732654	naive_VS_BNZ	0.332109531	naive_VS_BNZ	0.440097549	naive_VS_BNZ	0.316214764
naive_VS_BNZ	0.569468621	naive_VS_BNZ	0.565469257	naive_VS_BNZ	0.52906406	naive_VS_BNZ	0.280742428	naive_VS_BNZ	0.272548055	naive_VS_BNZ	0.233483541
naive_VS_BNZ	0.612386788	naive_VS_BNZ	0.52848096	naive_VS_BNZ	0.470969365	naive_VS_BNZ	0.300626283	naive_VS_BNZ	0.244348815	naive_VS_BNZ	0.218566097
naive_VS_BNZ	0.324384363	naive_VS_BNZ	0.492155016	naive_VS_BNZ	0.449507577	naive_VS_BNZ	0.229779138	naive_VS_BNZ	0.348816614	naive_VS_BNZ	0.246642152
naive_VS_BNZ	0.334644463	naive_VS_BNZ	0.550434206	naive_VS_BNZ	0.527428631	naive_VS_BNZ	0.21298989	naive_VS_BNZ	0.248094794	naive_VS_BNZ	0.375699028
naive_VS_BNZ	0.513261392	naive_VS_BNZ	0.501100804	naive_VS_BNZ	0.392010797	naive_VS_BNZ	0.306228239	naive_VS_BNZ	0.213934939	naive_VS_BNZ	0.407580904
naive_VS_BNZ	0.360833816	naive_VS_BNZ	0.488520436	naive_VS_BNZ	0.56283037	naive_VS_BNZ	0.381352095	naive_VS_BNZ	0.217450926	naive_VS_BNZ	0.35242784
naive_VS_BNZ	0.363238026	naive_VS_BNZ	0.543577476	naive_VS_BNZ	0.577057741	naive_VS_BNZ	0.324698017	naive_VS_BNZ	0.240448711	naive_VS_BNZ	0.355538244
naive_VS_BNZ	0.21217287	naive_VS_BNZ	0.551818492	naive_VS_BNZ	0.644542379	naive_VS_BNZ	0.311018169	naive_VS_BNZ	0.314375481	naive_VS_BNZ	0.319987351
naive_VS_BNZ	0.274763864	naive_VS_BNZ	0.485377823	naive_VS_BNZ	0.405301495	naive_VS_BNZ	0.323127608	naive_VS_BNZ	0.318119881	naive_VS_BNZ	0.332941721
naive_VS_BNZ	0.474145143	naive_VS_BNZ	0.243808421	naive_VS_BNZ	0.582754605	naive_VS_BNZ	0.293809215	naive_VS_BNZ	0.413581851	naive_VS_BNZ	0.350958902
naive_VS_BNZ	0.318450801	naive_VS_BNZ	0.463577854	naive_VS_BNZ	0.488231822	naive_VS_BNZ	0.641552359	naive_VS_BNZ	0.368573045	naive_VS_BNZ	0.317503704
naive_VS_BNZ	0.288795622	naive_VS_BNZ	0.476016465	naive_VS_BNZ	0.579434702	naive_VS_BNZ	0.821420099	naive_VS_BNZ	0.351584436	naive_VS_BNZ	0.321362037
naive_VS_BNZ	0.437328886	naive_VS_BNZ	0.487091295	naive_VS_BNZ	0.393638011	naive_VS_BNZ	0.340139141	naive_VS_BNZ	0.331850892	naive_VS_BNZ	0.326138051
naive_VS_BNZ	0.514732276	naive_VS_BNZ	0.465125614	naive_VS_BNZ	0.424188552	naive_VS_BNZ	0.358517545	naive_VS_BNZ	0.400962397	naive_VS_BNZ	0.329042109
naive_VS_BNZ	0.467216494	naive_VS_BNZ	0.565447432	naive_VS_BNZ	0.49696692	naive_VS_BNZ	0.295227749	naive_VS_BNZ	0.45886434	naive_VS_BNZ	0.289885383
naive_VS_BNZ	0.489627306	naive_VS_BNZ	0.322208692	naive_VS_BNZ	0.269635728	naive_VS_BNZ	0.258990575	naive_VS_BNZ	0.262112194	naive_VS_BNZ	0.299938676
naive_VS_BNZ	0.557271775	naive_VS_BNZ	0.647914091	naive_VS_BNZ	0.302586803	naive_VS_BNZ	0.302202132	naive_VS_BNZ	0.23887342	naive_VS_BNZ	0.282000105
naive_VS_BNZ	0.426822914	naive_VS_BNZ	0.615937036	naive_VS_BNZ	0.384231158	naive_VS_BNZ	0.273484276	naive_VS_BNZ	0.329246896	naive_VS_BNZ	0.342685142
naive_VS_BNZ	0.301260421	naive_VS_BNZ	0.311740549	naive_VS_BNZ	0.562042875	naive_VS_BNZ	0.307439727	naive_VS_BNZ	0.209559387	naive_VS_BNZ	0.301993861
naive_VS_BNZ	0.397640303	naive_VS_BNZ	0.490516345	naive_VS_BNZ	0.41625102	naive_VS_BNZ	0.287627021	naive_VS_BNZ	0.218664324	naive_VS_BNZ	0.378555304
naive_VS_BNZ	0.36917524	naive_VS_BNZ	0.282608841	naive_VS_BNZ	0.48008261	naive_VS_BNZ	0.406763497	naive_VS_BNZ	0.212116483	naive_VS_BNZ	0.30217531
naive_VS_BNZ	0.411500527	naive_VS_BNZ	0.354229004	naive_VS_BNZ	0.488661513	naive_VS_BNZ	0.303237236	naive_VS_BNZ	0.221608492	naive_VS_BNZ	0.31355681
naive_VS_BNZ	0.462802161	naive_VS_BNZ	0.681057386	naive_VS_BNZ	0.375967524	naive_VS_BNZ	0.357608058	naive_VS_BNZ	0.319171176	naive_VS_BNZ	0.304741878
naive_VS_BNZ	0.327313083	naive_VS_BNZ	0.553362527	naive_VS_BNZ	0.375578088	naive_VS_BNZ	0.242250981	naive_VS_BNZ	0.330756714	naive_VS_BNZ	0.234392749
naive_VS_BNZ	0.503526006	naive_VS_BNZ	0.405455007	naive_VS_BNZ	0.426589731	naive_VS_BNZ	0.320768141	naive_VS_BNZ	0.380157008	naive_VS_BNZ	0.301075469
naive_VS_BNZ	0.468588111	naive_VS_BNZ	0.280548334	naive_VS_BNZ	0.349802643	naive_VS_BNZ	0.577482379	naive_VS_BNZ	0.370407707	naive_VS_BNZ	0.266614177
naive_VS_BNZ	0.426657052	naive_VS_BNZ	0.562995654	naive_VS_BNZ	0.430301289	naive_VS_BNZ	0.804533543	naive_VS_BNZ	0.335178444	naive_VS_BNZ	0.258900971
naive_VS_BNZ	0.382420194	naive_VS_BNZ	0.330726166	naive_VS_BNZ	0.493692069	naive_VS_BNZ	0.363879863	naive_VS_BNZ	0.308039867	naive_VS_BNZ	0.234880859
naive_VS_BNZ	0.531815615	naive_VS_BNZ	0.448772586	naive_VS_BNZ	0.530538485	naive_VS_BNZ	0.343776446	naive_VS_BNZ	0.39892413	naive_VS_BNZ	0.300546173
naive_VS_BNZ	0.286894197	naive_VS_BNZ	0.57362106	naive_VS_BNZ	0.218583385	naive_VS_BNZ	0.340033527	naive_VS_BNZ	0.378410544	naive_VS_BNZ	0.285342792
naive_VS_BNZ	0.540629193	naive_VS_BNZ	0.58946558	naive_VS_BNZ	0.522565606	naive_VS_BNZ	0.301869989	naive_VS_BNZ	0.331828643	naive_VS_BNZ	0.31187586
naive_VS_BNZ	0.609420492	naive_VS_BNZ	0.636547193	naive_VS_BNZ	0.452281978	naive_VS_BNZ	0.328227836	naive_VS_BNZ	0.355159439	naive_VS_BNZ	0.273755501
naive_VS_BNZ	0.282812213	naive_VS_BNZ	0.609922386	naive_VS_BNZ	0.3771195	naive_VS_BNZ	0.165293337	naive_VS_BNZ	0.292100965	naive_VS_BNZ	0.331834677
naive_VS_BNZ	0.373337507	naive_VS_BNZ	0.598186604	naive_VS_BNZ	0.3900565	naive_VS_BNZ	0.274294943	naive_VS_BNZ	0.263830522	naive_VS_BNZ	0.383265949
naive_VS_BNZ	0.443257675	naive_VS_BNZ	0.546589044	naive_VS_BNZ	0.474852006	naive_VS_BNZ	0.331085182	naive_VS_BNZ	0.319118631	naive_VS_BNZ	0.24652713
naive_VS_BNZ	0.277710097	naive_VS_BNZ	0.53227014	naive_VS_BNZ	0.452610635	naive_VS_BNZ	0.38715348	naive_VS_BNZ	0.270146992	naive_VS_BNZ	0.309206733
naive_VS_BNZ	0.389977702	naive_VS_BNZ	0.584393439	naive_VS_BNZ	0.44224818	naive_VS_BNZ	0.305925885	naive_VS_BNZ	0.265002152	naive_VS_BNZ	0.278286448
naive_VS_BNZ	0.252717681	naive_VS_BNZ	0.650460987	naive_VS_BNZ	0.673104832	naive_VS_BNZ	0.307107796	naive_VS_BNZ	0.202765136	naive_VS_BNZ	0.352398344
naive_VS_BNZ	0.368904796	naive_VS_BNZ	0.592572781	naive_VS_BNZ	0.395691548	naive_VS_BNZ	0.332008889	naive_VS_BNZ	0.234439754	naive_VS_BNZ	0.229381825
naive_VS_BNZ	0.394989889	naive_VS_BNZ	0.4179716	naive_VS_BNZ	0.491473516	naive_VS_BNZ	0.274932745	naive_VS_BNZ	0.340626764	naive_VS_BNZ	0.287884471
naive_VS_BNZ	0.25683597	naive_VS_BNZ	0.516172217	naive_VS_BNZ	0.458505759	naive_VS_BNZ	0.659506255	naive_VS_BNZ	0.287278941	naive_VS_BNZ	0.310046213
naive_VS_BNZ	0.284759589	naive_VS_BNZ	0.574015682	naive_VS_BNZ	0.47633502	naive_VS_BNZ	0.819261386	naive_VS_BNZ	0.23451853	naive_VS_BNZ	0.260056745
naive_VS_BNZ	0.382103888	naive_VS_BNZ	0.523735432	naive_VS_BNZ	0.329226285	naive_VS_BNZ	0.314882807	naive_VS_BNZ	0.286083991	naive_VS_BNZ	0.245954391
naive_VS_BNZ	0.471478307	naive_VS_BNZ	0.491426108	naive_VS_BNZ	0.506384784	naive_VS_BNZ	0.363930504	naive_VS_BNZ	0.318588627	naive_VS_BNZ	0.255517221
naive_VS_BNZ	0.541645742	naive_VS_BNZ	0.545671488	naive_VS_BNZ	0.423640362	naive_VS_BNZ	0.275763644	naive_VS_BNZ	0.402623588	naive_VS_BNZ	0.385698676
naive_VS_BNZ	0.328513262	naive_VS_BNZ	0.352889456	naive_VS_BNZ	0.334898333	naive_VS_BNZ	0.340926736	naive_VS_BNZ	0.354459544	naive_VS_BNZ	0.367666774
naive_VS_BNZ	0.325824802	naive_VS_BNZ	0.725186325	naive_VS_BNZ	0.382721937	naive_VS_BNZ	0.306071759	naive_VS_BNZ	0.341120869	naive_VS_BNZ	0.343264326
naive_VS_BNZ	0.531661214	naive_VS_BNZ	0.684800932	naive_VS_BNZ	0.332972717	naive_VS_BNZ	0.355785216	naive_VS_BNZ	0.292340485	naive_VS_BNZ	0.393515526
naive_VS_BNZ	0.484760235	naive_VS_BNZ	0.351805048	naive_VS_BNZ	0.398649631	naive_VS_BNZ	0.281444503	naive_VS_BNZ	0.176240541	naive_VS_BNZ	0.348645117
naive_VS_BNZ	0.310418321	naive_VS_BNZ	0.553972411	naive_VS_BNZ	0.557594329	naive_VS_BNZ	0.305522072	naive_VS_BNZ	0.272017487	naive_VS_BNZ	0.418852542
naive_VS_BNZ	0.497080396	naive_VS_BNZ	0.285304893	naive_VS_BNZ	0.394039468	naive_VS_BNZ	0.264249225	naive_VS_BNZ	0.24728538	naive_VS_BNZ	0.372102601
naive_VS_BNZ	0.388066977	naive_VS_BNZ	0.423042494	naive_VS_BNZ	0.394791852	naive_VS_BNZ	0.217989358	naive_VS_BNZ	0.192287737	naive_VS_BNZ	0.312815451
naive_VS_BNZ	0.528013231	naive_VS_BNZ	0.730453857	naive_VS_BNZ	0.530037115	naive_VS_BNZ	0.292885097	naive_VS_BNZ	0.25076455	naive_VS_BNZ	0.344671254
naive_VS_BNZ	0.49208316	naive_VS_BNZ	0.546353545	naive_VS_BNZ	0.458352402	naive_VS_BNZ	0.341384919	naive_VS_BNZ	0.242162023	naive_VS_BNZ	0.243382043
naive_VS_BNZ	0.324147801	naive_VS_BNZ	0.366722051	naive_VS_BNZ	0.309655366	naive_VS_BNZ	0.279919649	naive_VS_BNZ	0.321806224	naive_VS_BNZ	0.344252379
naive_VS_BNZ	0.548995337	naive_VS_BNZ	0.257579929	naive_VS_BNZ	0.379853477	naive_VS_BNZ	0.686970603	naive_VS_BNZ	0.268689605	naive_VS_BNZ	0.296763734
naive_VS_BNZ	0.500041144	naive_VS_BNZ	0.548421267	naive_VS_BNZ	0.302218054	naive_VS_BNZ	0.808981333	naive_VS_BNZ	0.246674364	naive_VS_BNZ	0.301763282
naive_VS_BNZ	0.575982115	naive_VS_BNZ	0.243070445	naive_VS_BNZ	0.470400918	naive_VS_BNZ	0.289328192	naive_VS_BNZ	0.255581095	naive_VS_BNZ	0.273114778
naive_VS_BNZ	0.378079025	naive_VS_BNZ	0.332567403	naive_VS_BNZ	0.657911656	naive_VS_BNZ	0.320551217	naive_VS_BNZ	0.327865724	naive_VS_BNZ	0.274298386
naive_VS_BNZ	0.438367997	naive_VS_BNZ	0.41897297	naive_VS_BNZ	0.379577786	naive_VS_BNZ	0.315987518	naive_VS_BNZ	0.478239204	naive_VS_BNZ	0.354348598
naive_VS_BNZ	0.375286619	naive_VS_BNZ	0.601716008	naive_VS_BNZ	0.36241153	naive_VS_BNZ	0.270923022	naive_VS_BNZ	0.342698686	naive_VS_BNZ	0.408117859
naive_VS_BNZ	0.433484166	naive_VS_BNZ	0.509130504	naive_VS_BNZ	0.376326179	naive_VS_BNZ	0.323636967	naive_VS_BNZ	0.274569079	naive_VS_BNZ	0.397247797
naive_VS_BNZ	0.525422321	naive_VS_BNZ	0.421605207	naive_VS_BNZ	0.358018714	naive_VS_BNZ	0.270148598	naive_VS_BNZ	0.40380598	naive_VS_BNZ	0.455507713
naive_VS_BNZ	0.586088554	naive_VS_BNZ	0.591637704	naive_VS_BNZ	0.486811081	naive_VS_BNZ	0.286581344	naive_VS_BNZ	0.275474586	naive_VS_BNZ	0.332151002
naive_VS_BNZ	0.369640199	naive_VS_BNZ	0.346581643	naive_VS_BNZ	0.417701884	naive_VS_BNZ	0.31821726	naive_VS_BNZ	0.264649716	naive_VS_BNZ	0.387115865
naive_VS_BNZ	0.479960576	naive_VS_BNZ	0.574847667	naive_VS_BNZ	0.441144018	naive_VS_BNZ	0.408480805	naive_VS_BNZ	0.280254368	naive_VS_BNZ	0.344558441
naive_VS_BNZ	0.417524932	naive_VS_BNZ	0.564727447	naive_VS_BNZ	0.478115359	naive_VS_BNZ	0.305932676	naive_VS_BNZ	0.233575287	naive_VS_BNZ	0.312560395
naive_VS_BNZ	0.537920139	naive_VS_BNZ	0.582919516	naive_VS_BNZ	0.483951081	naive_VS_BNZ	0.352265954	naive_VS_BNZ	0.29719705	naive_VS_BNZ	0.284239803
naive_VS_BNZ	0.553611875	naive_VS_BNZ	0.596713086	naive_VS_BNZ	0.36031472	naive_VS_BNZ	0.263278495	naive_VS_BNZ	0.394254272	naive_VS_BNZ	0.173058787
naive_VS_BNZ	0.278122905	naive_VS_BNZ	0.578768033	naive_VS_BNZ	0.460960984	naive_VS_BNZ	0.307764729	naive_VS_BNZ	0.446283073	naive_VS_BNZ	0.323672485
naive_VS_BNZ	0.430616257	naive_VS_BNZ	0.611769039	naive_VS_BNZ	0.346762185	naive_VS_BNZ	0.596861153	naive_VS_BNZ	0.326779902	naive_VS_BNZ	0.375667131
naive_VS_BNZ	0.526986052	naive_VS_BNZ	0.662102892	naive_VS_BNZ	0.428700404	naive_VS_BNZ	0.803532867	naive_VS_BNZ	0.321161425	naive_VS_BNZ	0.275963532
naive_VS_BNZ	0.589164708	naive_VS_BNZ	0.632159493	naive_VS_BNZ	0.370414376	naive_VS_BNZ	0.337314524	naive_VS_BNZ	0.348521782	naive_VS_BNZ	0.279066377
naive_VS_BNZ	0.380147475	naive_VS_BNZ	0.644638559	naive_VS_BNZ	0.494839757	naive_VS_BNZ	0.31881912	naive_VS_BNZ	0.457035691	naive_VS_BNZ	0.257565969
naive_VS_BNZ	0.395838526	naive_VS_BNZ	0.5838144	naive_VS_BNZ	0.351449388	naive_VS_BNZ	0.25542473	naive_VS_BNZ	0.542280773	naive_VS_BNZ	0.38851689
naive_VS_BNZ	0.417079169	naive_VS_BNZ	0.282000061	naive_VS_BNZ	0.481190937	naive_VS_BNZ	0.35047822	naive_VS_BNZ	0.468780396	naive_VS_BNZ	0.419748852
naive_VS_BNZ	0.49688464	naive_VS_BNZ	0.723364798	naive_VS_BNZ	0.479668205	naive_VS_BNZ	0.263407749	naive_VS_BNZ	0.470524666	naive_VS_BNZ	0.397728331
naive_VS_BNZ	0.480049442	naive_VS_BNZ	0.691126364	naive_VS_BNZ	0.369288811	naive_VS_BNZ	0.38071633	naive_VS_BNZ	0.410443511	naive_VS_BNZ	0.436187183
naive_VS_BNZ	0.503519698	naive_VS_BNZ	0.262015777	naive_VS_BNZ	0.396219969	naive_VS_BNZ	0.391102707	naive_VS_BNZ	0.321439504	naive_VS_BNZ	0.390427568
naive_VS_BNZ	0.319186343	naive_VS_BNZ	0.581580505	naive_VS_BNZ	0.466395684	naive_VS_BNZ	0.389894881	naive_VS_BNZ	0.414042546	naive_VS_BNZ	0.339955701
naive_VS_BNZ	0.459588943	naive_VS_BNZ	0.351708064	naive_VS_BNZ	0.451583491	naive_VS_BNZ	0.382297597	naive_VS_BNZ	0.404110457	naive_VS_BNZ	0.337221237
naive_VS_BNZ	0.343900894	naive_VS_BNZ	0.29510449	naive_VS_BNZ	0.468677907	naive_VS_BNZ	0.261514842	naive_VS_BNZ	0.366648327	naive_VS_BNZ	0.279579624
naive_VS_BNZ	0.486857832	naive_VS_BNZ	0.736460733	naive_VS_BNZ	0.617540996	naive_VS_BNZ	0.402336547	naive_VS_BNZ	0.390543497	naive_VS_BNZ	0.347866589
naive_VS_BNZ	0.483690092	naive_VS_BNZ	0.583476806	naive_VS_BNZ	0.397581664	naive_VS_BNZ	0.320064598	naive_VS_BNZ	0.290782861	naive_VS_BNZ	0.216519934
naive_VS_BNZ	0.280639241	naive_VS_BNZ	0.498028458	naive_VS_BNZ	0.512028934	naive_VS_BNZ	0.342959316	naive_VS_BNZ	0.435973471	naive_VS_BNZ	0.304283915
naive_VS_BNZ	0.409550134	naive_VS_BNZ	0.305417313	naive_VS_BNZ	0.447288845	naive_VS_BNZ	0.657017523	naive_VS_BNZ	0.413186258	naive_VS_BNZ	0.355285298
naive_VS_BNZ	0.46967462	naive_VS_BNZ	0.581114153	naive_VS_BNZ	0.487954806	naive_VS_BNZ	0.802044647	naive_VS_BNZ	0.409060555	naive_VS_BNZ	0.274427845
naive_VS_BNZ	0.578576279	naive_VS_BNZ	0.29804643	naive_VS_BNZ	0.359331999	naive_VS_BNZ	0.395911628	naive_VS_BNZ	0.274831071	naive_VS_BNZ	0.250981768
naive_VS_BNZ	0.33010458	naive_VS_BNZ	0.472385417	naive_VS_BNZ	0.49681895	naive_VS_BNZ	0.289540499	naive_VS_BNZ	0.304576529	naive_VS_BNZ	0.207220039
naive_VS_BNZ	0.21577759	naive_VS_BNZ	0.431170332	naive_VS_BNZ	0.713598331	naive_VS_BNZ	0.327188591	naive_VS_BNZ	0.441123934	naive_VS_BNZ	0.451479597
naive_VS_BNZ	0.633119666	naive_VS_BNZ	0.656676739	naive_VS_BNZ	0.583591023	naive_VS_BNZ	0.353267671	naive_VS_BNZ	0.405972459	naive_VS_BNZ	0.353569489
naive_VS_BNZ	0.644222238	naive_VS_BNZ	0.505764718	naive_VS_BNZ	0.587273845	naive_VS_BNZ	0.321538243	naive_VS_BNZ	0.366928677	naive_VS_BNZ	0.351751271
naive_VS_BNZ	0.344196765	naive_VS_BNZ	0.452353286	naive_VS_BNZ	0.645516011	naive_VS_BNZ	0.366830239	naive_VS_BNZ	0.38901817	naive_VS_BNZ	0.318341074
naive_VS_BNZ	0.377053143	naive_VS_BNZ	0.622124441	naive_VS_BNZ	0.787626423	naive_VS_BNZ	0.382170119	naive_VS_BNZ	0.306860669	naive_VS_BNZ	0.449028541
naive_VS_BNZ	0.554524139	naive_VS_BNZ	0.46992669	naive_VS_BNZ	0.670461425	naive_VS_BNZ	0.380501214	naive_VS_BNZ	0.377754649	naive_VS_BNZ	0.441175265
naive_VS_BNZ	0.402619449	naive_VS_BNZ	0.516504679	naive_VS_BNZ	0.681982836	naive_VS_BNZ	0.457129352	naive_VS_BNZ	0.345574078	naive_VS_BNZ	0.405354567
naive_VS_BNZ	0.434851834	naive_VS_BNZ	0.604235074	naive_VS_BNZ	0.683931745	naive_VS_BNZ	0.366029814	naive_VS_BNZ	0.32519406	naive_VS_BNZ	0.411421642
naive_VS_BNZ	0.291530204	naive_VS_BNZ	0.561478198	naive_VS_BNZ	0.482652997	naive_VS_BNZ	0.368655262	naive_VS_BNZ	0.291796247	naive_VS_BNZ	0.404623656
naive_VS_BNZ	0.33520294	naive_VS_BNZ	0.526900495	naive_VS_BNZ	0.661683259	naive_VS_BNZ	0.321811916	naive_VS_BNZ	0.238042493	naive_VS_BNZ	0.370088421
naive_VS_BNZ	0.465753329	naive_VS_BNZ	0.413127562	naive_VS_BNZ	0.66232305	naive_VS_BNZ	0.360901224	naive_VS_BNZ	0.386034307	naive_VS_BNZ	0.391182086
naive_VS_BNZ	0.243339368	naive_VS_BNZ	0.494934195	naive_VS_BNZ	0.566576109	naive_VS_BNZ	0.641190905	naive_VS_BNZ	0.348150021	naive_VS_BNZ	0.370324815
naive_VS_BNZ	0.297014679	naive_VS_BNZ	0.551594582	naive_VS_BNZ	0.634661704	naive_VS_BNZ	0.810796996	naive_VS_BNZ	0.271455131	naive_VS_BNZ	0.368497029
naive_VS_BNZ	0.492367642	naive_VS_BNZ	0.454529505	naive_VS_BNZ	0.731311334	naive_VS_BNZ	0.377283295	naive_VS_BNZ	0.274681299	naive_VS_BNZ	0.394783888
naive_VS_BNZ	0.527384999	naive_VS_BNZ	0.488412269	naive_VS_BNZ	0.670536047	naive_VS_BNZ	0.357588838	naive_VS_BNZ	0.22535907	naive_VS_BNZ	0.321833818
naive_VS_BNZ	0.578730909	naive_VS_BNZ	0.623942433	naive_VS_BNZ	0.398851704	naive_VS_BNZ	0.34560017	naive_VS_BNZ	0.437659834	naive_VS_BNZ	0.329476442
naive_VS_BNZ	0.435651794	naive_VS_BNZ	0.312189292	naive_VS_BNZ	0.376726181	naive_VS_BNZ	0.261882181	naive_VS_BNZ	0.388496258	naive_VS_BNZ	0.31951534
naive_VS_BNZ	0.330204351	naive_VS_BNZ	0.702231681	naive_VS_BNZ	0.322871918	naive_VS_BNZ	0.379798679	naive_VS_BNZ	0.376816176	naive_VS_BNZ	0.305439095
naive_VS_BNZ	0.614351608	naive_VS_BNZ	0.672678055	naive_VS_BNZ	0.260537027	naive_VS_BNZ	0.250405857	naive_VS_BNZ	0.336218614	naive_VS_BNZ	0.398859902
naive_VS_BNZ	0.658036303	naive_VS_BNZ	0.339711681	naive_VS_BNZ	0.381386843	naive_VS_BNZ	0.260765672	naive_VS_BNZ	0.251774554	naive_VS_BNZ	0.390863432
naive_VS_BNZ	0.412093356	naive_VS_BNZ	0.566961385	naive_VS_BNZ	0.477451359	naive_VS_BNZ	0.222744808	naive_VS_BNZ	0.319623221	naive_VS_BNZ	0.261719211
naive_VS_BNZ	0.571922471	naive_VS_BNZ	0.407079256	naive_VS_BNZ	0.384302975	naive_VS_BNZ	0.34337468	naive_VS_BNZ	0.301079178	naive_VS_BNZ	0.306093964
naive_VS_BNZ	0.515374983	naive_VS_BNZ	0.268168189	naive_VS_BNZ	0.393627062	naive_VS_BNZ	0.289709976	naive_VS_BNZ	0.317197025	naive_VS_BNZ	0.314667313
naive_VS_BNZ	0.641483916	naive_VS_BNZ	0.777860261	naive_VS_BNZ	0.566433686	naive_VS_BNZ	0.279561509	naive_VS_BNZ	0.298047279	naive_VS_BNZ	0.386120543
naive_VS_BNZ	0.633888594	naive_VS_BNZ	0.6282073	naive_VS_BNZ	0.393369234	naive_VS_BNZ	0.230442059	naive_VS_BNZ	0.24279422	naive_VS_BNZ	0.24198013
naive_VS_BNZ	0.32966884	naive_VS_BNZ	0.538799009	naive_VS_BNZ	0.379030059	naive_VS_BNZ	0.280245841	naive_VS_BNZ	0.342282249	naive_VS_BNZ	0.304079404
naive_VS_BNZ	0.590103395	naive_VS_BNZ	0.369150235	naive_VS_BNZ	0.420180045	naive_VS_BNZ	0.548193968	naive_VS_BNZ	0.366653913	naive_VS_BNZ	0.316158877
naive_VS_BNZ	0.623575162	naive_VS_BNZ	0.66242863	naive_VS_BNZ	0.389862713	naive_VS_BNZ	0.812844349	naive_VS_BNZ	0.309373602	naive_VS_BNZ	0.282847842
naive_VS_BNZ	0.632974512	naive_VS_BNZ	0.399929433	naive_VS_BNZ	0.430701089	naive_VS_BNZ	0.292580952	naive_VS_BNZ	0.269833565	naive_VS_BNZ	0.247393497
naive_VS_BNZ	0.455993987	naive_VS_BNZ	0.589435643	naive_VS_BNZ	0.53533905	naive_VS_BNZ	0.32898895	naive_VS_BNZ	0.282077822	naive_VS_BNZ	0.250745278
naive_VS_BNZ	0.235745543	naive_VS_BNZ	0.628955644	naive_VS_BNZ	0.525848221	naive_VS_BNZ	0.226781521	naive_VS_BNZ	0.455276521	naive_VS_BNZ	0.302720788
naive_VS_BNZ	0.602116097	naive_VS_BNZ	0.188941518	naive_VS_BNZ	0.340476471	naive_VS_BNZ	0.319206099	naive_VS_BNZ	0.308341581	naive_VS_BNZ	0.312484383
naive_VS_BNZ	0.656263736	naive_VS_BNZ	0.699326206	naive_VS_BNZ	0.366879352	naive_VS_BNZ	0.214461807	naive_VS_BNZ	0.34659724	naive_VS_BNZ	0.290424435
naive_VS_BNZ	0.306392256	naive_VS_BNZ	0.67199922	naive_VS_BNZ	0.420150814	naive_VS_BNZ	0.332832546	naive_VS_BNZ	0.299411153	naive_VS_BNZ	0.361747104
naive_VS_BNZ	0.392512795	naive_VS_BNZ	0.175249861	naive_VS_BNZ	0.581426535	naive_VS_BNZ	0.379944959	naive_VS_BNZ	0.24219358	naive_VS_BNZ	0.381077766
naive_VS_BNZ	0.52748614	naive_VS_BNZ	0.557893599	naive_VS_BNZ	0.456250595	naive_VS_BNZ	0.404183522	naive_VS_BNZ	0.28317335	naive_VS_BNZ	0.367025944
naive_VS_BNZ	0.398784081	naive_VS_BNZ	0.325716233	naive_VS_BNZ	0.480170001	naive_VS_BNZ	0.453314735	naive_VS_BNZ	0.271887641	naive_VS_BNZ	0.315125281
naive_VS_BNZ	0.392299161	naive_VS_BNZ	0.250826107	naive_VS_BNZ	0.516239052	naive_VS_BNZ	0.288983243	naive_VS_BNZ	0.271401233	naive_VS_BNZ	0.329851353
naive_VS_BNZ	0.287347609	naive_VS_BNZ	0.771382353	naive_VS_BNZ	0.370036876	naive_VS_BNZ	0.435537544	naive_VS_BNZ	0.274058226	naive_VS_BNZ	0.329529397
naive_VS_BNZ	0.364377522	naive_VS_BNZ	0.581257401	naive_VS_BNZ	0.371045882	naive_VS_BNZ	0.313585518	naive_VS_BNZ	0.230184723	naive_VS_BNZ	0.272243704
naive_VS_BNZ	0.484465758	naive_VS_BNZ	0.510500493	naive_VS_BNZ	0.493159305	naive_VS_BNZ	0.361650122	naive_VS_BNZ	0.371408288	naive_VS_BNZ	0.318776579
naive_VS_BNZ	0.286500793	naive_VS_BNZ	0.328300943	naive_VS_BNZ	0.361703059	naive_VS_BNZ	0.613175561	naive_VS_BNZ	0.375840071	naive_VS_BNZ	0.335300434
naive_VS_BNZ	0.350678018	naive_VS_BNZ	0.615187421	naive_VS_BNZ	0.470595519	naive_VS_BNZ	0.811986168	naive_VS_BNZ	0.32825626	naive_VS_BNZ	0.312989617
naive_VS_BNZ	0.475364741	naive_VS_BNZ	0.2944566	naive_VS_BNZ	0.524159477	naive_VS_BNZ	0.435633891	naive_VS_BNZ	0.318000927	naive_VS_BNZ	0.299243469
naive_VS_BNZ	0.516152329	naive_VS_BNZ	0.49118107	naive_VS_BNZ	0.486676223	naive_VS_BNZ	0.362788094	naive_VS_BNZ	0.292777655	naive_VS_BNZ	0.322232307
