# Supplementary material for: Localized cardiac small molecule trajectories and persistent chemical sequelae in experimental Chagas disease
Source: Nat Commun. 2023 Oct 25;14:6769. doi: 10.1038/s41467-023-42247-w (PMC10600178; doi:10.1038/s41467-023-42247-w)
Supplement: Supplementary file 8 — Source data [file 41467_2023_42247_MOESM8_ESM.zip › source-data/Supplementary_Table_1/Supplementary_Table_1.csv]

Module	m10A	m12A	m14A	m15A	m09A	m21A	m22A	m23A	m24A	m25A	m16A	m17A	m18A	m19A	m20A
Treatment	benznidazole	benznidazole	benznidazole	benznidazole	benznidazole	uninfected	uninfected	uninfected	uninfected	uninfected	vehicle	vehicle	vehicle	vehicle	vehicle
M00001	224179	230464	216893	254774	138595	240019	252201	205021	226885	254822	259160	150074	216679	292439	225957
M00002	109776	116745	111733	126649	69224	124570	129947	107739	115649	130837	126482	74986	107006	142957	116585
M00003	140366	145064	147056	164167	91403	155306	166031	133269	144418	171632	170829	96891	142650	194386	150859
M00004	19684	19635	40554	25552	18155	22623	22437	16509	18949	23236	31688	13987	24096	27437	23613
M00005	1994	2124	2735	2352	1922	2596	2146	1879	1736	2008	2336	1267	1954	1704	2178
M00006	3296	3130	8379	4422	4059	3786	3491	2513	3040	3754	6151	2451	4585	4371	4641
M00007	3344	3421	17118	5607	5293	5062	4640	2805	3265	5342	8385	3116	5499	4856	5410
M00008	2236	2179	5058	3060	2587	2456	2422	1803	2040	2530	3954	1674	3038	2679	2981
M00009	252186	265158	195692	270459	130851	263728	274523	239159	253091	264560	189238	144366	181067	167480	175012
M00010	89893	98548	73243	100941	48522	95843	103365	88096	91953	97904	73376	52921	71055	64761	68486
M00011	162293	166610	122449	169518	82329	167885	171158	151063	161138	166656	115862	91445	110012	102719	106526
M00012	56774	57176	46780	64132	29828	59769	61205	53637	56951	60306	44705	34118	42627	39446	40358
M00013	35213	34530	28846	37151	21439	37084	37463	32993	33622	36455	24112	18794	23637	20702	23569
M00014	17778	17577	33960	20591	14083	17444	18239	13836	14666	19513	34991	10852	21576	19953	23208
M00015	912	897	1881	1067	820	959	924	629	798	925	1580	632	1247	1181	1162
M00017	6486	4910	2817	6665	3206	6712	5991	5752	5778	5565	2303	3244	2874	2444	2286
M00018	135	142	109	144	96	184	143	112	98	135	101	60	105	99	97
M00019	2685	2571	2740	2840	2143	2525	3115	2277	2551	2731	3163	1727	2279	2290	2280
M00020	390	349	1728	663	462	496	600	306	391	594	1073	400	855	596	736
M00027	2601	2025	2657	2381	1714	3066	2845	2515	2601	2662	1884	1515	1642	1172	1545
M00028	315	300	341	339	173	313	355	251	323	319	428	242	273	259	269
M00029	400	608	1200	613	565	380	423	269	289	445	1313	323	914	1532	1299
M00030	32	34	58	40	58	26	23	30	24	22	32	7	37	8	26
M00032	73909	75333	62140	78803	37224	81573	81721	71476	73228	78209	54861	41934	52484	45117	51103
M00034	8888	9247	10763	10940	6353	9618	10072	8158	8649	9799	9006	5201	8700	8158	10229
M00035	10483	10812	14380	12818	7933	11613	11466	9507	10164	10926	9621	6015	9829	8485	10489
M00036	80993	79809	64084	85307	41836	85142	90077	78816	79128	83974	55124	43643	51448	43321	52587
M00037	238	193	306	141	161	157	129	101	113	193	596	157	245	600	350
M00038	405	451	981	362	251	284	303	270	256	336	658	273	511	593	646
M00039	151	148	344	169	189	166	197	108	114	173	453	124	249	346	280
M00042	456	440	554	461	300	493	436	356	418	484	883	332	481	843	562
M00043	0	0	0	0	0	0	0	0	0	0	0	0	0	0	0
M00044	1408	1213	3945	1696	1560	1553	1742	1291	1187	2039	1969	1025	1528	988	1118
M00045	229	154	512	265	318	127	145	60	84	268	690	165	378	252	365
M00046	2981	2530	4924	3777	2867	3121	2984	2104	2793	2810	5649	2317	4568	4450	5132
M00047	81732	84690	52072	87894	41815	83053	89910	80052	81559	91888	77118	52361	62625	71644	67181
M00048	7514	7391	8846	8942	5046	8183	8543	6778	7833	8307	7667	4542	7257	6364	7038
M00049	33610	33989	33701	40352	20805	36701	41428	32811	33724	40117	35530	19934	34051	34649	36784
M00050	13629	14314	14995	16015	9000	13831	16905	12093	12601	16729	16462	8042	15020	16712	18140
M00051	1265	1154	1629	1386	994	1278	1217	1060	1162	1196	1214	754	1146	804	1058
M00052	12053	12596	12877	14058	7958	11955	14795	10532	10876	14842	13635	6710	13293	14331	16755
M00053	11061	11528	11689	12867	7161	10947	13537	9738	10221	13534	12406	6033	11814	12824	14728
M00055	4042	3961	5349	4783	3263	4326	4320	3293	3683	3933	4893	2508	4136	3915	4794
M00056	9332	8523	11830	11126	7758	9341	9377	7683	8828	8526	9197	5250	8672	7316	9623
M00057	1790	1695	2623	2088	1519	1671	1915	1335	1419	1629	2685	1161	2151	2152	2297
M00058	2835	2831	4759	3438	2637	2931	2837	2109	2490	2645	4413	1739	3592	3659	4126
M00059	8451	8280	8734	9427	6431	9303	8525	7289	7678	7599	8202	4822	7628	6628	7352
M00065	5776	5354	7969	6475	4818	6086	6115	4755	5169	5677	7272	3466	5624	5012	6669
M00066	1852	1786	2619	1991	1578	1621	1733	1270	1578	1592	2047	1232	1997	2319	2284
M00067	15	7	51	10	24	13	11	11	4	16	58	7	19	5	7
M00068	240	268	495	369	324	263	227	142	201	265	464	171	411	338	525
M00069	1044	824	1088	964	811	1209	788	804	726	1154	1037	625	851	804	831
M00070	525	284	538	291	398	266	422	171	569	488	271	191	315	207	192
M00071	2914	3019	4284	3469	2456	2984	2924	2226	2567	2633	4225	2050	3462	3860	3931
M00072	10717	11003	18357	13363	10363	11477	11330	8470	9874	11874	18031	7368	14058	13202	15594
M00073	6727	6336	9447	7505	6485	6392	6473	4864	5741	6014	7125	4101	6750	5546	6826
M00074	6299	5957	8562	7018	6079	6025	6051	4587	5439	5556	6408	3796	6122	5012	6172
M00075	11775	11869	16638	14159	9387	13398	11096	10587	10296	9726	12740	7252	11398	10312	10821
M00076	3703	3584	5745	4276	3324	3787	3723	2837	3347	3646	4760	2040	4275	4159	4783
M00077	2555	2476	4355	2885	2333	2575	2558	1855	2213	2536	3632	1434	3093	3424	3352
M00078	7151	6491	11041	7715	6129	6617	6541	5137	5765	6476	8838	4153	8336	7290	8920
M00079	6944	6276	11443	7971	6592	6311	6672	4721	5658	6598	10121	4259	8795	8990	9679
M00082	9404	8469	58508	17563	21338	17250	10741	8043	9333	15044	15054	10663	10278	4345	4918
M00083	6267	6142	51454	13930	17147	13467	8675	5938	6644	12694	14126	7361	8844	4415	5071
M00085	109969	114609	95814	116553	50584	123284	123543	108704	104247	117303	85054	61932	77796	63253	74522
M00086	19905	18638	16492	19706	11698	22493	20114	19033	19295	20373	9884	10231	12245	8464	10754
M00087	214069	216118	180111	224889	101324	233461	235567	208268	202562	226482	158805	117944	148295	125060	145713
M00088	86654	89112	73321	89070	40721	95356	96157	84005	78182	91196	66178	46799	59262	48950	58986
M00089	29975	30177	40482	33012	22462	33009	30506	25591	26745	31709	26940	17720	25511	20088	23321
M00090	13046	14600	14062	15712	9352	14115	14231	11722	13284	13670	10588	6966	11399	9488	13802
M00091	25	22	75	31	25	25	25	18	24	36	47	30	65	46	35
M00092	4606	4152	7137	5360	3456	4533	5027	3681	4170	4570	5742	3034	4682	3969	4969
M00093	5965	5475	7301	7273	4615	5752	5425	4213	5015	5531	7385	3658	6612	5070	5625
M00094	4705	5183	8491	6027	4978	5290	5392	3902	4524	5310	7243	3169	6375	5755	7246
M00095	79264	83202	71414	83216	37968	89278	89338	79180	72777	84431	61909	43526	55801	44349	54931
M00096	188	217	564	231	194	247	281	216	186	239	405	163	265	228	320
M00098	15998	15163	27033	19339	12408	17499	17118	12834	14308	18107	21509	12510	18008	18166	16596
M00099	6912	7531	11578	8867	7110	7701	7638	5693	6690	7554	9169	4432	8525	8248	10087
M00100	1414	1259	2497	1756	1320	1425	1372	1086	1238	1374	2041	930	1842	1561	1797
M00101	2779	2764	5767	3208	2597	3136	3012	2190	2545	2999	4567	1790	3301	2877	3837
M00102	1840	1852	3667	2128	1729	2053	1908	1486	1715	1959	2466	1128	1967	1538	2361
M00103	5	3	14	8	2	1	5	0	2	1	6	3	8	11	7
M00104	11242	11097	13480	13064	8712	12455	12624	10274	10860	12519	10329	6663	10238	8557	11217
M00106	4	3	2	0	3	2	0	0	0	3	2	0	2	1	3
M00107	118	74	158	100	83	65	72	61	47	51	194	94	153	155	159
M00108	3	1	1	11	0	1	6	1	1	1	10	4	1	1	1
M00109	3	1	1	11	0	1	6	1	1	1	10	4	1	1	1
M00110	113	71	149	97	83	62	68	60	44	46	184	90	148	152	150
M00113	9067	9051	8868	9874	6463	10610	9468	8520	8571	10113	8078	5497	7641	6677	7306
M00114	4093	3589	5049	4390	2694	4356	4771	3600	4135	4153	5150	2567	4081	4328	4191
M00115	969	916	818	1038	583	1120	1007	961	937	1047	856	563	844	609	704
M00117	4011	3837	3509	4453	2135	4055	4216	3611	3702	3984	3777	2215	3029	3275	3358
M00118	1451	1397	1943	1629	1122	1630	1465	1080	1288	1433	1554	785	1461	1269	1483
M00119	2685	2571	2740	2840	2143	2525	3115	2277	2551	2731	3163	1727	2279	2290	2280
M00120	4920	4698	6947	5449	3785	5142	5164	3973	4574	5320	4819	3100	4377	3510	4165
M00121	12559	11800	12093	13157	8254	13015	12763	10712	11533	12372	12270	7397	10581	10606	10660
M00122	1017	854	879	1055	551	952	1099	901	979	883	694	473	609	496	560
M00124	544	424	1017	553	435	457	511	297	399	625	854	337	608	453	638
M00126	1192	1422	1186	1424	1119	1233	1072	1162	959	1186	1342	787	1072	1450	1203
M00128	10506	9908	8656	11143	5656	10762	11300	9478	9486	10558	8900	5778	7759	7963	8228
M00129	17430	17360	20519	19792	13369	16336	18620	13331	14726	18448	24661	10848	21414	23619	26030
M00130	15083	14454	19350	17786	11592	15034	14640	12057	13571	14026	16296	9436	15113	13731	14177
M00131	10962	10312	9141	11273	6972	10705	10417	9035	9213	10018	10312	6268	9353	10233	9444
M00132	994	850	1584	1316	933	1123	1150	847	892	1033	1209	697	1199	1052	1064
M00133	834	840	1126	900	646	805	705	617	756	903	1121	561	766	983	923
M00134	2969	3191	4789	3724	2323	3288	3352	2730	3167	2963	3912	1861	3733	4409	4741
M00135	14199	13930	26969	18058	12560	18040	17353	14202	14446	19570	22442	9361	14339	10471	15188
M00140	2131	2094	3725	2429	1383	2350	2489	1839	1941	2196	2834	1404	2419	2156	2301
M00141	2317	2256	3899	2652	1524	2551	2641	2006	2103	2327	2940	1484	2545	2254	2478
M00142	478355	481792	287771	450368	219452	519028	477328	453475	479121	470826	204154	207254	266070	183787	330395
M00143	100724	105220	83212	111168	56731	105015	118862	97740	100024	113693	98674	62518	79583	88864	85956
M00144	48259	49317	40139	52919	27716	49013	55400	45212	46638	53570	50255	30417	38561	43976	42400
M00146	87456	90905	77927	97110	52288	91471	108610	84611	87782	106590	103078	57918	80848	96068	97549
M00147	64656	69504	59043	72892	40971	69556	82711	63555	67095	81858	76921	41616	61838	72173	76892
M00148	64663	67037	50769	69611	33915	67252	71023	62390	64598	69812	50139	36894	45990	43600	45568
M00149	42720	43905	33255	45629	21980	44380	46056	41647	42333	45541	30773	24346	28780	26191	27318
M00151	407729	401702	320183	414176	186998	472317	491342	401012	396351	483999	247794	218696	284979	225960	299058
M00152	493030	488666	391095	505346	234600	559571	591655	482667	478749	583169	330970	270655	352304	300139	375230
M00154	2625909	2686488	1648501	2498281	1344721	2794882	2822546	2446786	2658959	2782271	1306050	1279256	1521618	1223396	1920369
M00155	389507	481972	274322	423625	286895	428024	453836	369966	459627	480214	199434	196448	248242	206778	504367
M00157	221550	234748	172148	245588	119180	232662	242361	209919	225685	244002	179241	131759	163089	160573	162177
M00158	463953	491893	329418	495270	265956	488068	531735	445997	491487	522062	355869	250110	329482	330334	372066
M00160	28083	28683	39408	34056	22674	29738	31254	23808	26235	31128	43915	18869	34002	39506	40365
M00165	95825	96599	105490	110389	64972	105235	111013	88435	96421	116064	119710	65175	99723	144463	107964
M00166	37742	38895	38735	42300	26041	44142	45654	38319	40284	47251	42492	26397	38865	56828	45314
M00167	58083	57704	66755	68089	38931	61093	65359	50116	56137	68813	77218	38778	60858	87635	62650
M00168	24517	24200	18641	26915	13539	25490	27429	23004	24943	27162	18247	14418	17908	17025	17335
M00169	5045	5156	6368	5560	3399	5923	5700	4602	4652	5341	4451	2881	4167	3761	4080
M00170	39754	39122	23721	43201	19226	39784	41881	38268	41588	41739	28761	22791	28761	29145	28690
M00171	66230	65259	44160	72303	33783	67204	71497	63006	68435	71055	48542	38296	47965	47251	47113
M00172	5045	5156	6368	5560	3399	5923	5700	4602	4652	5341	4451	2881	4167	3761	4080
M00173	95187	103661	78724	104682	51848	100042	109938	93992	97170	105382	78686	55917	73528	67643	72574
M00176	1009	908	1888	1399	1177	1025	932	739	836	1017	1400	548	1245	874	1301
M00307	62753	63631	46695	64546	33899	66636	65144	59808	61225	64811	35920	32124	38160	35158	43015
M00308	37742	38895	38735	42300	26041	44142	45654	38319	40284	47251	42492	26397	38865	56828	45314
M00338	39	51	68	70	44	57	64	49	44	40	91	32	46	32	50
M00344	493	485	574	486	234	548	582	463	466	549	447	275	455	301	411
M00345	30719	30599	23217	32446	15466	30134	32186	25851	31553	30583	28526	20277	24182	30551	23127
M00346	31370	35529	30956	38205	18131	35038	37362	31550	33599	36545	34124	20534	27863	31606	28434
M00357	7960	7945	6168	7493	3494	7938	8405	7290	7120	7165	5060	4900	4522	3331	4101
M00364	188	217	564	231	194	247	281	216	186	239	405	163	265	228	320
M00365	188	217	564	231	194	247	281	216	186	239	405	163	265	228	320
M00366	571	589	1382	701	597	671	782	541	530	716	1199	461	826	780	914
M00367	1017	1029	1893	1220	941	1186	1306	927	966	1116	1574	692	1220	1101	1356
M00368	4919	5402	5883	6254	3466	5330	5653	4670	4792	5547	4290	2592	4545	4188	5809
M00373	86553	90696	76397	91249	41541	96770	97602	85728	80407	92079	66333	47154	60269	48408	59363
M00374	128104	133589	108806	135977	62405	140074	142720	127107	121932	137516	95380	71044	88215	74212	86008
M00375	77744	81801	67754	81628	36378	87270	87892	77993	71653	82890	59301	42455	53810	43146	53256
M00376	56052	57986	44169	60173	29028	58042	61014	54707	55094	60016	40971	31549	37847	34360	36745
M00377	1519	1282	2428	1517	1157	1487	1516	1130	1381	1312	1832	849	1605	1396	1574
M00415	6496	5558	10556	6963	6641	6287	6006	4586	5031	6487	7326	3723	6201	5385	6986
M00532	19612	19823	15985	20152	12270	21529	20795	18153	17826	20091	11085	9549	12778	10726	14130
M00546	3735	4055	5605	5960	3953	3111	3405	2099	2537	3102	5528	2492	4924	4936	6211
M00549	27927	26948	22330	29961	16762	26453	27909	23202	25416	26902	26093	17592	26203	29183	26360
M00552	37742	38895	38735	42300	26041	44142	45654	38319	40284	47251	42492	26397	38865	56828	45314
M00554	696	701	1375	854	566	853	791	636	670	790	1219	454	860	835	961
M00555	794	733	1500	940	719	928	1003	716	770	1048	1061	641	796	692	791
M00565	1272	1372	1323	1583	821	1590	1382	1206	1380	1596	635	647	845	867	875
M00570	3665	3379	3684	3787	2704	3640	4201	3049	3490	3872	3856	2205	2984	2900	2907
M00580	452	384	845	591	356	415	509	347	406	389	780	286	606	706	671
M00609	4919	5402	5883	6254	3466	5330	5653	4670	4792	5547	4290	2592	4545	4188	5809
M00611	95825	96599	105490	110389	64972	105235	111013	88435	96421	116064	119710	65175	99723	144463	107964
M00612	95825	96599	105490	110389	64972	105235	111013	88435	96421	116064	119710	65175	99723	144463	107964
M00613	61005	63074	49949	65766	32251	63957	66644	59355	60398	65561	45765	34567	42012	37848	40617
M00614	95187	103661	78724	104682	51848	100042	109938	93992	97170	105382	78686	55917	73528	67643	72574
M00616	1009	908	1888	1399	1177	1025	932	739	836	1017	1400	548	1245	874	1301
M00618	1519	1282	2428	1517	1157	1487	1516	1130	1381	1312	1832	849	1605	1396	1574
M00620	8667	8931	8726	9841	4746	9508	10124	8491	8990	10333	6307	4879	6441	5626	6474
M00632	1327	1158	2212	1437	1088	1516	1428	1079	1119	1450	1781	793	1355	1205	1348
M00740	68993	76048	56334	78081	36761	72519	79208	67015	70761	74194	61128	41718	57423	53493	56548
M00741	9836	9943	9572	10742	5862	10584	11062	8759	9798	10437	8033	5335	7275	6013	7147
M00793	179	208	289	228	135	193	179	168	182	214	228	95	209	219	237
M00835	68	53	71	85	58	83	106	51	56	67	62	41	52	34	61
M00840	77	74	173	86	61	75	87	53	55	70	91	51	97	85	83
M00841	215	279	253	253	231	175	229	195	179	215	253	135	201	303	255
M00842	2693	2749	2971	3059	1970	2888	3176	2570	2618	2869	3057	1607	2588	2730	2778
M00843	771	920	998	937	651	773	957	757	822	850	852	435	796	704	957
M00844	396	396	1180	607	546	374	407	258	285	443	1242	305	906	1128	1185
M00845	396	396	1180	607	546	374	407	258	285	443	1242	305	906	1128	1185
M00846	3129	2997	3652	3768	2403	3720	3754	3192	3058	4037	4218	1826	3167	3098	3124
M00848	8651	8932	7330	9630	5182	9344	10494	8561	8927	10190	9650	5564	7640	9314	8883
M00849	78878	82828	70493	82769	37576	88778	88849	78797	72422	83920	61231	43241	55385	43919	54484
M00854	12274	12035	10650	13369	8023	12078	13240	10638	11197	13164	9971	7039	11025	12231	11948
M00855	61862	61241	40698	67676	30572	64966	66321	57663	64721	61919	42771	34309	42858	42226	38178
M00861	18208	17989	19375	20353	13114	20958	19748	17032	17323	20420	15475	10801	15440	13234	15684
M00862	9145	8938	10537	10480	6654	10353	10283	8514	8755	10310	7411	5307	7807	6565	8382
M00868	13942	13328	13956	15385	9529	15334	14468	12508	13266	14583	14600	8288	11908	13675	12493
M00872	8052	7558	7299	8802	5440	7873	8157	6847	7283	7424	6735	4391	6206	5361	6282
M00873	14530	14410	13872	15759	8677	15228	16845	13746	14442	16215	15354	8835	12353	13564	13697
M00874	22279	22025	25610	24508	15378	24203	24804	20490	21752	23851	21382	15092	17847	17518	17863
M00878	12074	12487	10127	13276	7147	12908	13358	11665	12045	13336	9431	6929	8666	8205	8433
M00880	1788	1751	2244	2092	1477	2031	2111	1711	1635	1933	1763	976	1674	1374	1592
M00881	1063	1068	1176	1315	691	1206	1199	1065	1121	1202	1157	570	976	1090	994
M00882	1149	1154	1282	1413	761	1315	1310	1130	1197	1289	1259	626	1060	1133	1112
M00883	1327	1304	1493	1595	867	1481	1515	1280	1396	1481	1463	743	1231	1271	1248
M00884	1063	1068	1176	1315	691	1206	1199	1065	1121	1202	1157	570	976	1090	994
M00892	30007	29901	30718	34124	22014	29811	29784	24711	27386	29893	35278	19735	31171	36962	30186
M00897	137	79	181	114	136	118	120	69	88	83	123	93	126	83	122
M00898	137	79	181	114	136	118	120	69	88	83	123	93	126	83	122
M00909	14444	14393	17223	17167	11091	15010	15707	12227	13861	15323	18948	9508	15888	19828	15488
M00911	3269	2734	3256	3554	2059	3290	3381	2827	3110	3307	2718	1796	2528	2406	2800
M00912	1367	1358	1790	1392	826	1398	1298	1228	1188	1377	1506	828	1348	1193	1340
M00913	10248	10072	20480	13387	9320	13788	12937	10871	10924	15348	16837	6904	9991	7076	10065
M00914	340	349	1078	455	438	393	334	247	283	418	762	272	512	402	429
M00917	2230	2229	4459	2612	2013	2473	2378	1773	2031	2336	3745	1467	2611	2407	3121
M00926	8212	7986	8173	8985	5539	8985	9068	7594	7912	8918	8489	4641	6994	6933	7343
M00936	234	187	301	130	152	149	125	97	109	183	589	148	237	588	345
M00938	12025	12590	13480	13987	7882	11925	14628	10612	11224	14516	13887	6714	12907	13964	16116
M00953	4919	5402	5883	6254	3466	5330	5653	4670	4792	5547	4290	2592	4545	4188	5809
M00956	1264	1127	866	1215	645	1328	1317	1170	1112	1116	828	759	721	605	738
M00957	91353	95686	78885	96388	44208	101802	102881	91125	85112	97509	69633	50311	63275	52012	62327
M00958	7568	7618	10728	10295	7240	6377	6794	4971	5721	6074	9605	4642	9182	8790	10861
M00959	6787	7078	10258	9770	7156	5942	6301	4522	5173	5750	9422	4639	8869	8940	10761
M00968	167	127	185	149	184	112	172	102	108	102	404	108	300	487	537
