# Supplementary material for: Localized cardiac small molecule trajectories and persistent chemical sequelae in experimental Chagas disease
Source: Nat Commun. 2023 Oct 25;14:6769. doi: 10.1038/s41467-023-42247-w (PMC10600178; doi:10.1038/s41467-023-42247-w)
Supplement: Supplementary file 8 — Source data [file 41467_2023_42247_MOESM8_ESM.zip › source-data/Supplementary_Table_13/Supplementary_Table_13.csv]

LA
	Restored by any treatment	Restored by BNZ+Tc24 combination	Restored by BNZ-only treatment	Restored by both treatments	Not restored by any treatment
correlated to metadata	7	1	2	4	14
total features in category	12	1	3	8	19
percent (in Supplementary Note 5 Table A)	58	100	67	50	74
not correlated to metadata (to calculate Fisher's exact test)	5	0	1	4	5
RA
	Restored by any treatment	Restored by BNZ+Tc24 combination	Restored by BNZ-only treatment	Restored by both treatments	Not restored by any treatment
correlated to metadata	7	0	2	6	0
total features in category	30	0	3	27	0
percent (in Supplementary Note 5 Table A)	23	#DIV/0!	67	22	#DIV/0!
not correlated to metadata (to calculate Fisher's exact test)	23	0	1	21	0
LVT
	Restored by any treatment	Restored by BNZ+Tc24 combination	Restored by BNZ-only treatment	Restored by both treatments	Not restored by any treatment
correlated to metadata	4	1	3	2	2
total features in category	25	14	4	7	2
percent (in Supplementary Note 5 Table A)	16	7	75	29	100
not correlated to metadata (to calculate Fisher's exact test)	21	13	1	5	0
LVB
	Restored by any treatment	Restored by BNZ+Tc24 combination	Restored by BNZ-only treatment	Restored by both treatments	Not restored by any treatment
correlated to metadata	1	1	3	3	21
total features in category	25	15	6	4	29
percent (in Supplementary Note 5 Table A)	4	7	50	75	72
not correlated to metadata (to calculate Fisher's exact test)	24	14	3	1	8
RVT
	Restored by any treatment	Restored by BNZ+Tc24 combination	Restored by BNZ-only treatment	Restored by both treatments	Not restored by any treatment
correlated to metadata	11	2	0	11	20
total features in category	31	8	1	22	32
percent (in Supplementary Note 5 Table A)	35	25	0	50	63
not correlated to metadata (to calculate Fisher's exact test)	20	6	1	11	12
RVB
	Restored by any treatment	Restored by BNZ+Tc24 combination	Restored by BNZ-only treatment	Restored by both treatments	Not restored by any treatment
correlated to metadata	3	5	0	0	32
total features in category	29	14	8	7	35
percent (in Supplementary Note 5 Table A)	10	36	0	0	91
not correlated to metadata (to calculate Fisher's exact test)	26	9	8	7	3
