# Supplementary material for: Localized cardiac small molecule trajectories and persistent chemical sequelae in experimental Chagas disease
Source: Nat Commun. 2023 Oct 25;14:6769. doi: 10.1038/s41467-023-42247-w (PMC10600178; doi:10.1038/s41467-023-42247-w)
Supplement: Supplementary file 8 — Source data [file 41467_2023_42247_MOESM8_ESM.zip › source-data/Supplementary_Table_14/Supplementary_Table_14.csv]

LVB
	Restored by any treatment	Restored by BNZ+Tc24 combination	Restored by BNZ-only treatment	Restored by both treatments	Not restored by any treatment
correlated to metadata	4	1	5	0	14
total features in category	25	15	6	4	29
percent (in Supplementary Note 5 Table B)	16	7	83	0	48
RVB
	Restored by any treatment	Restored by BNZ+Tc24 combination	Restored by BNZ-only treatment	Restored by both treatments	Not restored by any treatment
correlated to metadata	3	0	3	1	2
total features in category	29	14	8	7	35
percent (in Supplementary Note 5 Table B)	10	0	38	14	6
