# Supplementary material for: Localized cardiac small molecule trajectories and persistent chemical sequelae in experimental Chagas disease
Source: Nat Commun. 2023 Oct 25;14:6769. doi: 10.1038/s41467-023-42247-w (PMC10600178; doi:10.1038/s41467-023-42247-w)
Supplement: Supplementary file 8 — Source data [file 41467_2023_42247_MOESM8_ESM.zip › source-data/Supplementary_Table_15/Supplementary_Table_15.csv]

LA
	Restored by any treatment	Not restored by any treatment
correlated to more than one metadata category	3	5
correlated to metadata	7	14
percent (in Supplementary Note 5 Table C)	43	36
not correlated to more than one metadata category (to calculate Fisher's test)	4	9
RA
	Restored by any treatment	Not restored by any treatment
correlated to more than one metadata category	0	0
correlated to metadata	7	0
percent (in Supplementary Note 5 Table C)	0	#DIV/0!
not correlated to more than one metadata category (to calculate Fisher's test)	7	0
LVT
	Restored by any treatment	Not restored by any treatment
correlated to more than one metadata category	1	1
correlated to metadata	4	2
percent (in Supplementary Note 5 Table C)	25	50
not correlated to more than one metadata category (to calculate Fisher's test)	3	1
LVB
	Restored by any treatment	Not restored by any treatment
correlated to more than one metadata category	0	8
correlated to metadata	1	21
percent (in Supplementary Note 5 Table C)	0	38
not correlated to more than one metadata category (to calculate Fisher's test)	1	13
RVT
	Restored by any treatment	Not restored by any treatment
correlated to more than one metadata category	6	2
correlated to metadata	11	20
percent (in Supplementary Note 5 Table C)	55	10
not correlated to more than one metadata category (to calculate Fisher's test)	5	18
RVB
	Restored by any treatment	Not restored by any treatment
correlated to more than one metadata category	0	9
correlated to metadata	3	32
percent (in Supplementary Note 5 Table C)	0	28
not correlated to more than one metadata category (to calculate Fisher's test)	3	23
