# Supplementary material for: Localized cardiac small molecule trajectories and persistent chemical sequelae in experimental Chagas disease
Source: Nat Commun. 2023 Oct 25;14:6769. doi: 10.1038/s41467-023-42247-w (PMC10600178; doi:10.1038/s41467-023-42247-w)
Supplement: Supplementary file 8 — Source data [file 41467_2023_42247_MOESM8_ESM.zip › source-data/Supplementary_Table_3/Supplementary_Table_3.csv]

filename	LA_50DPI_FDR_pvalue	LA_75DPI_FDR_pvalue	LA_142DPI_FDR_pvalue	LA_restore_info
X102.092_0.611	0.570563282	0.967417298	0.000992936	group9_group15
X114.092_1.761	0.692411389	0.772358233	0.002279584	group9_group15
X137.046_0.35	0.014818868	0.101222229	7.81E-05	not_restored
X166.053_0.305	0.020557824	0.967417298	0.006544064	not_restored
X258.111_0.302	0.446568764	0.772358233	0.015158032	group15
X280.263_3.169	0.01791287	0.967417298	0.003912665	group9_group15
X368.389_3.90	0.42578106	0.772358233	0.03047969	group9_group15
X377.146_2.225	0.005132594	0.967417298	0.002086758	group9
X385.165_2.771	0.030159864	0.967417298	0.00241254	group9_group15
X387.192_2.843	0.408038602	0.43448902	0.001332916	group9_group15
X428.205_2.248	0.052383169	0.355904888	0.000698253	not_restored
X430.223_2.769	0.014818868	0.967417298	0.032943642	group9_group15
X444.332_3.016	0.020557824	0.191131657	0.001370152	not_restored
X472.363_3.023	0.014818868	0.355904888	0.000182793	not_restored
X488.359_3.01	0.042137821	0.191131657	8.92E-05	not_restored
X516.39_3.018	0.014818868	0.191131657	7.81E-05	not_restored
X532.385_3.004	0.014818868	0.109812139	5.13E-05	not_restored
X560.416_3.006	0.022586526	0.415926991	5.13E-05	not_restored
X576.411_2.999	0.022512015	0.109812139	5.13E-05	not_restored
X604.442_3.001	0.025944825	0.191131657	5.13E-05	not_restored
X608.393_3.098	0.014818868	0.43448902	8.87E-05	group15
X616.308_2.766	NA	NA	0.000698253	group15
X620.437_2.993	0.014818868	0.109812139	5.13E-05	not_restored
X648.468_2.995	0.025944825	0.231957499	5.13E-05	not_restored
X650.403_3.014	0.199876168	0.191131657	7.81E-05	not_restored
X664.463_2.992	0.022586526	0.109812139	5.37E-05	not_restored
X666.433_3.092	0.001361706	0.101222229	0.003811028	not_restored
X679.068_2.179	0.109460679	0.101222229	0.005840549	group9_group15
X708.489_2.982	0.014818868	0.109812139	7.81E-05	not_restored
X752.515_2.977	0.022512015	0.101222229	0.001083513	not_restored
X898.581_3.224	0.412571213	0.562758213	0.008637893	not_restored
filename	RA_50DPI_FDR_pvalue	RA_75DPI_FDR_pvalue	RA_142DPI_FDR_pvalue	RA_restore_info
X105.07_2.767	0.931260863	0.063995157	0.001209477	group9_group15
X111.044_2.768	0.325434864	0.198632438	0.002082737	group9_group15
X137.046_0.35	0.056221417	0.00134685	0.000710209	group15
X141.959_6.859	0.056221417	0.579642438	0.058053257	group9_group15
X142.027_0.328	0.553654563	0.036253548	0.000710209	group9_group15
X192.125_4.643	0.449008054	0.628488101	0.002358828	group9_group15
X249.112_2.768	0.41548234	0.103517521	0.003037069	group9_group15
X263.091_2.771	0.056221417	0.297165622	0.000343224	group9_group15
X263.2_2.895	0.654451574	0.32076889	0.024089893	group9_group15
X276.02_2.431	0.813149716	0.297505338	0.002202065	group9_group15
X281.102_2.768	0.535201633	0.492658134	0.001333341	group9_group15
X285.133_2.768	1	0.063995157	0.001209477	group9_group15
X295.227_3.017	0.285022198	0.297165622	0.00434573	group9_group15
X296.258_2.976	0.002200092	0.198632438	0.001209477	group9_group15
X305.248_3.26	0.654451574	0.132649671	0.009520066	group9_group15
X369.17_2.767	0.743604913	0.067862301	0.009520066	group9_group15
X400.342_2.89	1	0.614983623	0.001209477	group15
X409.162_2.768	0.930385129	0.155760355	0.001209477	group9_group15
X425.136_2.773	1	0.692882532	0.000343224	group9_group15
X440.337_2.765	0.553654563	0.116923603	0.00548572	group9_group15
X448.342_2.867	0.680358077	0.155760355	0.014575923	group9_group15
X489.228_2.768	0.535201633	0.063995157	0.000343224	group9_group15
X538.315_2.977	0.042507498	0.546559497	0.001919281	group9_group15
X596.357_2.948	0.056221417	0.492658134	0.001209477	group9_group15
X650.978_2.339	0.449008054	0.00134685	0.081460745	group9_group15
X664.419_3.086	0.009827023	0.32076889	0.014575923	group9_group15
X668.414_2.975	0.736342481	0.9501802	0.004834677	group9_group15
X696.443_3.1	0.265750652	0.067862301	0.002404663	group9_group15
X696.445_3.083	0.115075002	0.777223504	0.001209477	group15
X748.439_2.944	0.553654563	1	0.002404663	group9_group15
filename	LVT_50DPI_FDR_pvalue	LVT_75DPI_FDR_pvalue	LVT_142DPI_FDR_pvalue	LVT_restore_info
X141.091_1.54	0.65287003	0.969536881	0.053102714	group9_group15
X203.007_0.309	0.068908454	0.106421236	0.018875579	group15
X240.116_2.324	0.65287003	0.585930037	0.022156935	not_restored
X249.112_2.768	0.015237074	0.936781467	0.003752744	group9
X272.222_2.957	0.028001261	0.822395203	0.010421514	group9
X293.211_2.933	0.000749369	0.035560474	0.010649392	group15
X296.258_2.976	0.019590613	0.935296881	0.061940601	group9_group15
X311.221_2.932	0.00312049	0.04169017	0.004054809	group15
X345.243_3.095	0.003956725	0.935296881	0.001149509	group9
X366.373_3.699	0.417312207	0.475651803	0.018875579	group9_group15
X440.337_2.765	0.51023073	0.935296881	0.001149509	group15
X442.353_2.823	0.321321153	0.935296881	0.000558494	not_restored
X546.029_2.319	0.417312207	0.935296881	0.022156935	group9
X607.227_2.771	0.032573904	0.935296881	0.001149509	group9
X608.227_2.768	0.004111974	0.935296881	0.020118437	group9_group15
X690.434_3.14	0.392483903	0.550750857	0.022156935	group9
X692.414_2.985	0.498203824	0.935296881	0.020118437	group9
X708.445_3.006	0.197577141	0.935296881	0.022156935	group9_group15
X709.936_2.18	0.65287003	0.022689601	0.053000463	group9_group15
X720.445_3.09	0.119534659	0.069718617	0.022156935	group9
X737.391_2.399	0.021894488	0.602771791	0.022156935	group9
X776.042_2.398	0.00214313	0.935296881	0.053000463	group9_group15
X776.095_2.398	0.003956725	0.935296881	0.022156935	group9
X776.148_2.398	0.00214313	0.936781467	0.022156935	group9
X776.359_2.398	0.00214313	0.935296881	0.022156935	group9
X819.433_2.399	0.002724842	1	0.04940736	group9
X867.281_2.399	0.002241645	0.935296881	0.022156935	group9
filename	LVB_50DPI_FDR_pvalue	LVB_75DPI_FDR_pvalue	LVB_142DPI_FDR_pvalue	LVB_restore_info
X105.07_2.767	6.47E-05	0.280837926	7.87E-05	group9
X119.049_2.765	0.045417565	0.664597275	0.000196176	group15
X128.018_0.344	0.21092977	0.022701524	2.38E-05	not_restored
X136.062_0.301	0.000581466	8.62E-05	5.03E-05	not_restored
X136.097_0.551	0.002538255	0.000976804	0.000129724	not_restored
X137.046_0.35	0.00056326	4.75E-05	3.73E-05	not_restored
X137.046_0.42	6.47E-05	6.74E-05	9.32E-05	not_restored
X203.007_0.309	0.00056326	7.64E-05	0.000304079	not_restored
X249.112_2.768	0.00099273	0.373351116	2.84E-05	group9
X251.037_0.323	0.00475765	0.003753594	0.000602262	group15
X256.264_3.225	0.295056462	0.047028579	6.44E-05	not_restored
X258.207_2.775	0.52197684	0.343139768	5.03E-05	group9
X267.123_2.767	0.000104294	0.299793757	0.000104979	group9
X285.133_2.768	6.47E-05	0.267809121	6.93E-05	not_restored
X291.146_2.39	0.000188011	6.74E-05	0.000778274	group15
X296.258_2.976	0.037336701	0.040814538	5.03E-05	not_restored
X301.115_0.328	4.08E-05	9.93E-05	0.000486912	not_restored
X301.115_0.413	4.08E-05	9.93E-05	0.000375742	not_restored
X324.327_3.455	0.166569057	0.000976804	6.93E-05	not_restored
X351.217_2.741	0.007078569	0.502746587	0.000653012	not_restored
X352.306_2.997	0.363879886	0.156603063	0.000115318	group9
X369.17_2.767	5.29E-05	0.294278916	2.84E-05	group9
X380.993_2.164	0.000188011	0.021676171	2.84E-05	not_restored
X386.717_2.856	0.000267079	0.00197072	0.000690257	group15
X387.193_2.842	0.018763541	0.866184427	0.000318053	group9_group15
X396.332_2.991	0.18321982	0.749889652	0.000129142	group9
X397.22_2.071	0.001114222	0.337546687	0.00023477	not_restored
X400.97_2.127	0.104402042	0.419252912	0.000129724	not_restored
X416.337_2.79	0.15664098	0.6116274	0.000104979	not_restored
X420.899_2.103	0.000747453	0.17663662	0.000153229	not_restored
X426.484_2.164	0.001114222	0.205794255	0.000104979	not_restored
X430.223_2.769	0.002538255	0.365098788	0.000138862	group9
X440.337_2.765	0.225464698	0.712863658	8.61E-05	not_restored
X440.359_2.985	0.036529991	0.910587565	0.000207129	group9
X442.353_2.823	0.129184538	0.782685828	3.73E-05	not_restored
X458.23_2.165	0.000577202	0.299793757	3.63E-05	not_restored
X466.25_2.226	0.001114222	0.059329793	3.73E-05	not_restored
X475.989_2.164	7.98E-05	0.001470235	2.84E-05	not_restored
X476.24_2.164	7.98E-05	0.001344251	2.84E-05	not_restored
X484.385_2.982	0.184524127	0.916157687	0.000138862	group9
X489.228_2.768	0.000104294	0.349769913	2.38E-05	group9
X494.325_2.865	0.166569057	0.000482859	0.006014996	group15
X570.357_2.934	0.113678339	0.03471976	0.000375742	not_restored
X580.362_2.984	0.005009488	0.040814538	0.000115318	not_restored
X599.241_2.765	0.000460984	0.349769913	9.77E-05	group9
X604.362_2.948	0.000581466	0.00197072	0.000323037	group9
X620.356_2.913	0.000581466	0.018062144	0.00120865	group15
X682.363_3.329	4.08E-05	6.74E-05	3.73E-05	not_restored
X682.364_3.313	4.08E-05	6.74E-05	6.93E-05	not_restored
X764.524_3.729	0.68235211	0.002303626	0.000358812	group9_group15
X790.38_2.768	6.47E-05	0.267809121	2.84E-05	group9
X792.329_2.764	0.001114222	0.174669122	7.54E-05	group9_group15
X795.335_2.768	6.47E-05	0.419252912	5.03E-05	group9
X811.309_2.773	0.045297507	0.313871451	0.000137179	group9_group15
filename	RVT_50DPI_FDR_pvalue	RVT_75DPI_FDR_pvalue	RVT_142DPI_FDR_pvalue	RVT_restore_info
X111.044_2.768	0.014924754	0.090816168	0.000196398	group9_group15
X122.082_0.534	0.261020703	0.644329509	0.014336172	group9_group15
X130.087_0.452	0.983451991	0.227088846	0.004886721	group9
X137.046_0.35	0.001772411	0.045976367	8.12E-07	not_restored
X142.035_0.315	0.027221699	0.714298901	0.001460285	group9_group15
X172.134_2.343	0.287825281	0.26041335	0.000599349	not_restored
X175.148_2.71	0.317720192	0.294656478	1.98E-05	group9
X198.15_2.471	0.875845311	0.774427636	5.70E-05	group9_group15
X200.165_3.207	0.365806794	0.38891482	0.001351603	group9_group15
X214.181_2.634	0.078205349	0.26041335	0.000179451	not_restored
X216.16_2.471	0.875845311	0.645823246	0.000759139	group9_group15
X228.196_2.71	0.08872119	0.365806794	1.22E-05	not_restored
X230.176_2.586	0.374641143	0.227088846	0.000145617	not_restored
X232.191_2.63	0.003330216	0.227088846	0.017067322	group9_group15
X242.212_2.78	0.509004332	0.227088846	1.36E-05	not_restored
X249.112_2.768	0.027221699	0.227088846	5.33E-05	group9_group15
X256.227_2.847	0.120643507	0.572629874	1.22E-05	not_restored
X256.227_3.318	0.310805572	0.714298901	0.002085784	not_restored
X258.207_2.775	0.30989767	0.141741923	1.98E-05	not_restored
X268.105_0.35	0.078205349	1	0.000163976	not_restored
X269.088_0.35	0.019878865	0.303599294	0.000179451	not_restored
X272.222_2.957	0.714298901	0.846650467	0.002232097	not_restored
X278.248_3.1	0.441816341	0.004075571	3.90E-05	not_restored
X280.189_2.775	0.509004332	0.817840464	0.001144513	group9
X280.264_3.159	0.357319097	0.002828385	1.88E-05	not_restored
X282.28_3.246	0.102064823	0.049613344	0.000145617	not_restored
X296.259_2.971	0.038112827	0.10291658	1.88E-05	not_restored
X303.305_3.529	0.279914487	0.228988846	0.002085784	group9_group15
X303.648_2.884	0.963860065	0.004358755	0.003242938	group9_group15
X306.279_2.989	0.297419817	0.173854381	0.000120128	not_restored
X306.279_3.212	0.982435178	0.645823246	3.37E-05	not_restored
X308.295_3.045	0.480817604	0.004075571	0.000285244	not_restored
X308.295_3.285	0.365806794	0.177445902	8.04E-05	not_restored
X324.327_3.455	0.240558158	0.928591322	0.002922374	group9_group15
X327.232_3.01	0.027221699	0.05834712	0.014337752	group9_group15
X333.063_2.524	0.203214506	0.06152025	0.004301243	group9_group15
X334.311_3.335	0.279914487	0.774427636	0.001192377	group9_group15
X352.321_3.187	0.029624468	0.141741923	0.000179451	not_restored
X368.316_2.962	0.441816341	0.645823246	0.00023842	not_restored
X368.317_3.315	0.910338219	0.645823246	0.002085784	group15
X369.17_2.767	0.038112827	0.05834712	0.002576372	group9_group15
X399.394_3.159	0.30989767	0.05834712	0.000247285	not_restored
X399.395_3.152	0.027221699	0.2589209	0.000192621	not_restored
X489.228_2.768	0.027221699	0.065842267	6.53E-05	group9_group15
X506.255_3.172	0.092232122	1	0.00070267	group9
X530.289_2.929	0.875845311	0.294656478	0.000188262	not_restored
X568.341_2.887	0.509004332	0.013113567	0.012226353	group9_group15
X570.357_2.934	0.082614469	0.049832957	0.016919379	group9_group15
X599.241_2.765	0.019878865	0.090816168	6.53E-05	group9_group15
X602.344_2.984	0.027221699	0.768008034	0.014995211	group9_group15
X604.362_2.948	0.000278572	0.003656918	0.004301243	group9_group15
X637.306_3.32	0.025604436	0.002162309	0.004301243	group9
X666.434_3.024	0.374641143	0.07048844	0.008161346	not_restored
X705.141_2.339	0.891275748	0.10832978	0.005747364	not_restored
X776.148_2.398	0.025604436	0.090816168	0.000386308	group9
X776.253_2.398	0.01490235	0.05834712	0.000599349	not_restored
X776.411_2.398	0.032954287	0.049613344	0.001081954	not_restored
X792.329_2.764	0.014924754	0.173854381	0.000119464	group9_group15
X811.309_2.773	8.00E-05	0.005262871	0.000163976	not_restored
X811.31_2.767	4.33E-05	0.049832957	3.90E-05	not_restored
X819.211_2.398	0.038916063	0.11526346	0.000785751	group9
X819.322_2.398	0.025604436	0.049832957	0.001192377	not_restored
X819.378_2.399	0.025648508	0.133959874	0.00341533	group9
filename	RVB_50DPI_FDR_pvalue	RVB_75DPI_FDR_pvalue	RVB_142DPI_FDR_pvalue	RVB_restore_info
X105.07_2.767	0.187309024	0.085997408	7.17E-06	not_restored
X111.044_2.768	0.10573266	0.172759917	2.17E-05	not_restored
X132.102_0.307	0.403129237	0.002325703	0.000475834	group9_group15
X137.046_0.35	0.021909827	0.050902406	3.14E-06	not_restored
X142.035_0.315	0.053753928	0.889631458	9.22E-05	group9
X150.059_0.3	0.283461801	0.002325703	4.85E-05	not_restored
X200.165_3.207	0.289233851	0.798599548	0.000232185	not_restored
X214.181_2.634	0.352939014	0.172759917	3.55E-05	group9
X226.181_2.61	0.528974427	0.130773798	0.002262003	group9_group15
X236.163_2.635	0.645732804	0.279722729	3.14E-06	group9
X242.212_2.78	0.283461801	0.798599548	0.000660321	group9
X242.586_2.766	0.625326125	0.085997408	0.01158066	group9
X249.112_2.768	0.102216194	0.130773798	6.72E-06	not_restored
X256.227_2.847	0.403129237	0.758095005	0.00128724	group9_group15
X267.123_2.767	0.183216026	0.085997408	8.47E-06	not_restored
X268.105_0.35	0.067350163	0.085997408	4.88E-06	not_restored
X269.088_0.35	0.080473746	0.012420831	3.55E-05	not_restored
X277.216_3.018	0.050820916	0.930207867	0.00992111	group15
X278.186_2.23	NA	NA	0.00105463	group9_group15
X278.248_3.1	0.865614606	0.536276989	3.55E-05	not_restored
X280.264_3.159	0.410417379	0.516960498	6.72E-06	not_restored
X281.102_2.768	0.159016696	0.19974118	4.85E-05	group9
X285.133_2.768	0.110686986	0.11242807	7.17E-06	not_restored
X295.227_3.017	0.029570509	0.930207867	0.000111158	group15
X298.2_2.676	0.759608265	0.130773798	0.082721874	group9_group15
X300.199_2.264	0.513739931	NA	4.85E-05	group9
X303.648_2.884	0.865614606	0.00371534	3.96E-05	not_restored
X306.279_2.989	0.183406485	1	0.00011948	not_restored
X306.279_3.212	0.865614606	1	3.14E-05	not_restored
X308.295_3.045	0.525298571	0.563540511	7.17E-06	group9
X324.29_3.082	0.102216194	0.449634062	0.000398102	group9
X327.232_3.01	0.410417379	0.089312486	0.000101909	group15
X348.288_3.044	0.513739931	0.951545745	0.098888015	group9_group15
X369.17_2.767	0.150317665	0.139414515	4.13E-06	not_restored
X387.181_2.767	0.183216026	0.085997408	7.17E-06	not_restored
X404.207_2.768	0.216325119	0.09726218	5.53E-06	not_restored
X406.154_2.765	0.182223643	0.105503108	4.64E-06	not_restored
X409.162_2.768	0.183216026	0.122958488	0.000153238	group9
X415.14_2.768	0.528974427	0.312603126	2.52E-05	not_restored
X430.223_2.768	0.720867684	0.098480512	0.000120075	not_restored
X446.218_2.884	0.966460539	0.060760401	0.000660321	not_restored
X475.989_2.164	0.102216194	1	6.47E-05	not_restored
X476.24_2.164	0.127249733	0.930207867	2.23E-05	not_restored
X486.098_2.765	0.183216026	0.363036005	0.000120075	not_restored
X489.228_2.768	0.102216194	0.130773798	8.25E-07	not_restored
X502.294_2.879	0.528974427	0.0612239	0.000398102	group9_group15
X506.255_3.172	0.531411493	0.913416897	0.001011726	group9
X511.21_3.171	0.670328482	0.556740284	0.000132553	not_restored
X522.357_2.957	0.865614606	0.012262303	0.00027528	group15
X528.311_2.928	0.966460539	0.693145961	4.85E-05	not_restored
X544.34_2.89	0.720724762	0.085997408	8.47E-06	group15
X568.341_2.887	0.856402439	0.002325703	4.64E-06	group15
X570.357_2.934	0.720867684	0.063442953	4.80E-05	not_restored
X590.322_2.887	0.802085765	0.008850925	0.000253561	group15
X599.241_2.765	0.142939695	0.105503108	2.52E-05	not_restored
X604.362_2.948	0.016490547	0.563540511	0.000153238	group15
X608.227_2.768	0.159016696	0.674302792	4.62E-05	not_restored
X637.306_3.32	0.369242385	0.085997408	3.14E-06	not_restored
X654.332_3.32	0.159016696	0.075015724	9.22E-05	not_restored
X790.38_2.768	0.10573266	0.119761044	8.25E-07	not_restored
X792.329_2.764	0.102216194	0.279722729	7.36E-06	not_restored
X795.335_2.768	0.116142369	0.122958488	3.55E-05	group9
X801.313_2.768	0.182223643	0.277011665	6.47E-05	group9
X801.815_2.767	0.287641102	0.46091784	0.000491994	group9
