# Supplementary material for: Localized cardiac small molecule trajectories and persistent chemical sequelae in experimental Chagas disease
Source: Nat Commun. 2023 Oct 25;14:6769. doi: 10.1038/s41467-023-42247-w (PMC10600178; doi:10.1038/s41467-023-42247-w)
Supplement: Supplementary file 8 — Source data [file 41467_2023_42247_MOESM8_ESM.zip › source-data/Table_1/Table_1.csv]

Mouse ID	Infection Status	Treatment group	Treatment	Heart Weight	Liver Weight	Body Weight	Heart Weight/ Body Weight	Liver Weight/ Body Weight	Heart Rate	Diameter;s	Diameter;d	Volume;s	Volume;d	Stroke Volume	Ejection Fraction	Fractional Shortening	Cardiac Output	LV Mass	LV Mass Cor	LVAW;s	LVAW;d	LVPW;s	LVPW;d	RR Interval (s)	PR Interval (s)	P Duration (s)	QRS Interval (s)	QT Interval (s)	QTc (s)	JT Interval (s)	Tpeak Tend Interval (s)	P Amplitude (V)	Q Amplitude (V)	R Amplitude (V)	S Amplitude (V)	ST Height (V)	T Amplitude (V)	Cardiac Index (ml/min/g)	Cardiac Fibrosis % area	CD3+CD4+	CD3+CD4+IL-2+	CD3+CD4+IL-4+	CD3+CD4+IFNg+	CD3+CD4+IL-17+	CD3+CD4+TNFa+	CD3+CD8+	CD3+CD8+IL-2+	CD3+CD8+IL-4+	CD3+CD8+IFNg+
#511	Naïve	Group 1C	None	0.15	1.16	22.4	0.006696429	0.051785714	412.49493	2.37155	3.529367	19.578252	51.9053645	32.327112	62.285974	32.8067275	13.3333215	113.1833075	90.546646	1.4909095	1.0203165	1.159142	0.7806745	0.1444	0.03963	0.01149	0.00768	0.01812	0.04772	0.01044	0.007768	0.1057	0.02023	1.563	-0.2017	0.1554	0.3853	0.595237567	0.303444947	0.014	-0.0044	-0.0046	0.0004	-0.0003	-0.0061	-0.01	0.0075	0.0003	0.0017
#512	Naïve	Group 1C	None	0.13	1.17	25.2	0.00515873	0.046428571	375.8422695	3.3164645	3.5840945	44.6703835	53.861112	9.1907285	17.061189	7.4666575	3.4508575	96.34495	77.07596	1.0032835	0.862629	0.7473855	0.71503	0.1401	0.03691	0.01144	0.008145	0.01703	0.04549	0.008881	0.006751	0.2438	0.02328	1.327	-0.4016	0.116	0.3877	0.13693879	0.801388142	0.016	0.0082	0.0045	-0.0014	-0.0017	0.0012	-0.031	0.0249	0.0007	0.0055
#513	Naïve	Group 1C	None	0.14	1.38	25.4	0.005511811	0.054330709	466.586968	2.201071	3.5445505	16.228974	52.4441045	36.2151305	69.058764	37.9039215	16.8980345	138.676054	110.9408435	1.688853	1.1733345	1.3221775	0.888598	0.1334	0.03464	0.01277	0.008267	0.01647	0.0451	0.0082	0.006495	0.19	0.0385	1.21	-0.1207	0.1454	0.3653	0.665276949	1.05821951	-0.027	0.0055	0.0023	0.0054	0.0017	-0.0054	-0.023	0.0328	0.0187	0.0206
#514	Naïve	Group 1C	None	0.19	1.48	26.8	0.007089552	0.055223881	461.7718905	2.7117285	3.724145	27.3128125	59.038661	31.7258485	53.7387055	27.185547	14.64943	131.7890145	105.4312115	1.5311935	1.113861	1.1200345	0.7746095	0.1366	0.03594	0.01435	0.006397	0.01713	0.04636	0.01073	0.007824	0.205	0.004001	1.576	-0.05044	0.1257	0.3117	0.546620522	0.437935814	0.013	-0.0023	-0.0034	-0.0003	0.0006	0.0006	-0.011	0.0013	-0.0019	-0.0016
#515	Naïve	Group 1C	None	0.15	1.42	24.5	0.006122449	0.057959184	451.838083	2.2937065	3.244399	18.0221035	42.3547255	24.332622	57.4564695	29.304458	11.0011525	121.0988705	96.8790965	1.6061875	1.22671	1.1499675	0.8321835	0.1392	0.03792	0.01464	0.007635	0.01863	0.04999	0.011	0.008577	0.175	0.04517	1.357	0.004335	0.09124	0.2204	0.449026633	0.755541667	0.013	-0.0029	-0.0044	0.00021	0.0012	-0.0008	-0.011	-0.0033	-0.0011	0.0009
#531	Naïve	Group 1C	None	0.15	1.48	26	0.005769231	0.056923077	470.536629	2.334072	3.642773	18.8035555	56.0011455	37.19759	66.407978	35.9210845	17.50431	130.1264435	104.101155	1.601173	1.0713895	1.331311	0.8460645	0.1368	0.03614	0.01479	0.008895	0.01608	0.04349	0.007202	0.00521	0.1463	0.01546	1.353	-0.2815	0.1059	0.3568	0.673242692	1.876743295	0.01	0.0147	-0.0015	-0.0002	0.0002	0.0048	-0.017	0.0148	-0.0008	0.0046
#532	Naïve	Group 1C	None	0.15	1.33	25.8	0.005813953	0.051550388	449.6652775	2.4450115	3.962398	21.1194305	68.459695	47.340264	69.149937	38.2944455	21.284195	140.9850245	112.7880195	1.8091155	1.0591765	1.158736	0.7881305	0.1328	0.03704	0.01256	0.007908	0.01481	0.04064	0.006898	0.005155	0.1658	-0.001997	1.262	-0.5065	0.1458	0.4887	0.824968798	0.527955616	0.009	0.0017	-0.0022	0.0003	0.0002	-0.0001	-0.018	0.0068	0.0025	0.0056
#533	Naïve	Group 1C	None	0.17	1.43	25.9	0.006563707	0.055212355	446.4478485	2.3638795	3.544506	19.4374805	52.4397985	33.002318	62.952434	33.314213	14.7370635	119.2090055	95.3672045	1.5000295	1.0697085	1.0537505	0.788964	0.1364	0.03593	0.01358	0.009124	0.01678	0.04543	0.007657	0.005557	0.1537	0.01813	0.8977	-0.5726	0.1378	0.3874	0.568998591	0.447400883	-0.009	0.0017	-0.0019	0.0017	0.0018	-0.002	-0.01	0.0042	0.0028	0.0031
#534	Naïve	Group 1C	None	0.16	1.25	24.6	0.006504065	0.050813008	487.62313	2.316016	3.526736	18.444193	51.819804	33.375611	64.410019	34.330499	16.271097	135.2812985	108.2250385	1.5450545	1.1427075	1.457168	0.895519	0.1265	0.03487	0.01361	0.009447	0.01582	0.04473	0.006377	0.00453	0.1688	0.0165	1.276	-0.3583	0.1715	0.5587	0.661426707	0.503287546	0.005	0.0029	0.0023	0.0007	-0.0002	0.0027	-0.011	0.0057	0.0007	0.0029
#535	Naïve	Group 1C	None	0.18	1.24	23	0.007826087	0.053913043	414.550735	2.869425	3.989782	31.391504	69.603072	38.211568	54.891958	28.0782865	15.840584	124.7244795	99.7795835	1.449946	0.9749205	1.1713995	0.7014285	0.1293	0.03327	0.0104	0.009183	0.01654	0.04602	0.007303	0.005372	0.1017	-0.03205	1.128	-0.3516	0.1819	0.4206	0.688721043	0.704537241	0.007	0.0034	-0.0015	0.00028	-0.0037	-0.0004	-0.009	0.0132	0.0026	0.0031
#551	Naïve	Group 1C	None	0.16	1.28	24	0.006666667	0.053333333	451.4277935	2.7149035	3.720425	27.3939125	58.897291	31.5033785	53.4892915	27.0272205	14.2246995	133.1864075	106.549126	1.5531785	1.128238	1.1056755	0.7762575	0.1428	0.03422	0.01358	0.007733	0.01768	0.04681	0.009952	0.007279	0.1194	0.02607	1.431	-0.07304	0.17	0.444	0.592695813	1.101633598	0.72	0.0129	0.0049	0.00061	0.004	0.0017	0.233	0.024	0.0052	0.0056
#552	Naïve	Group 1C	None	0.18	1.36	25.5	0.007058824	0.053333333	374.0788855	2.546896	3.515435	23.390797	51.4318885	28.0410915	54.5301705	27.55291	10.483649	105.417144	84.3337155	1.265643	0.981047	1.0433865	0.739999	0.151	0.03673	0.0126	0.007719	0.01658	0.04267	0.008858	0.007084	0.1812	0.005881	1.384	-0.01389	0.08565	0.3263	0.41112349	0.563032051	0.008	0.003	-0.0003	-0.0002	-0.0033	0	-0.012	0.0048	-0.0009	0.003
#553	Naïve	Group 1C	None	0.18	1.37	24.8	0.007258065	0.055241935	409.2574845	2.681217	3.891905	26.5834765	65.7647245	39.181248	59.077865	30.9606395	16.0135595	135.238802	108.1910415	1.702471	1.065768	1.0985505	0.767529	0.1536	0.02874	0.009093	0.009059	0.01707	0.04356	0.008015	0.006105	0.05771	0.01264	1.505	-0.49	0.1511	0.5783	0.645708044	0.4450711	-0.016	0.0388	-0.0084	0.0068	0.0341	0.0413	-0.013	0.0299	0.0004	0.0077
#554	Naïve	Group 1C	None	0.15	1.15	22.3	0.006726457	0.051569507	387.44882	2.735472	3.697293	27.9013005	58.0300445	30.1287435	51.9179445	26.01385	11.673647	91.815252	73.4522015	1.090921	0.685833	1.0942735	0.7812445	0.1682	0.03835	0.0153	0.009053	0.01712	0.04182	0.00806	0.00539	0.09241	0.05231	1.571	-0.1235	0.2921	0.5053	0.523481928	2.763112381	0.008	0.0577	0.0062	0.0027	0.0186	0.0192	-0.042	0.0782	0.0048	0.0143
#555	Naïve	Group 1C	None	0.16	1.49	27.3	0.005860806	0.054578755	418.6413285	2.227279	3.405452	16.7213255	47.631185	30.90986	64.9008225	34.5985545	12.9384385	127.3163915	101.853113	1.2380815	0.8776525	1.4564495	1.1489475	0.1532	0.03762	0.0144	0.00832	0.01754	0.04483	0.009213	0.007287	0.1079	-0.001375	1.74	-0.6492	0.2149	0.5556	0.473935476	2.838143606	0.018	0.0302	-0.0007	-0.0006	-0.0101	-0.0007	-0.012	0.0424	-0.0013	0.0054
#581	Infected	Group 3E	None	0.13	1.3	22.7	0.005726872	0.057268722	430.35396	2.979265	4.171599	34.429504	77.335239	42.905735	55.495585	28.5863215	18.464762	190.645033	152.5160265	2.0654805	1.5154605	0.937855	0.643062	0.1443	0.03765	0.01336	0.007639	0.0224	0.05897	0.01477	0.01104	0.199	0.03275	1.492	0.07838	0.2711	0.393	0.813425639	1.183249721	0.024	-0.0041	0.0018	-0.00091	-0.0037	0.0009	-0.007	0.0003	0.0013	0.0002
#582	Infected	Group 3E	None	0.14	1.26	21.5	0.006511628	0.058604651	371.551697	2.341552	3.5198385	18.9570175	51.5804135	32.623396	63.235549	33.471593	12.127584	133.399399	106.7195195	1.7051855	1.0446375	1.2710535	0.978279	0.1598	0.0416	0.01929	0.00818	0.01993	0.04984	0.01175	0.008221	0.08845	0.01296	0.8805	-0.03676	0.2553	0.3992	0.564073674	1.770693646	0.015	0.0126	0.0098	0.0006	0.0054	0.0068	-0.019	0.0081	0.0074	0
#583	Infected	Group 3E	None	0.12	1.45	25.5	0.004705882	0.056862745	350.5486455	2.2892435	3.6813395	17.9281755	57.4380915	39.5099155	68.7612665	37.806328	13.844572	117.2134425	93.7707545	1.7016115	1.016742	1.091952	0.743184	0.1516	0.0378	0.01293	0.009201	0.01614	0.04145	0.006937	0.004851	0.1093	0.0286	1.539	-0.3492	0.1397	0.3111	0.542924392	1.183634259	0.017	-0.0001	-0.0097	-0.0003	-0.0044	-0.0028	-0.014	-0.0063	-0.0027	0.0015
#584	Infected	Group 3E	None	0.18	1.64	27	0.006666667	0.060740741	422.008547	1.7511785	3.1502335	9.073378	39.534789	30.461411	76.9397435	44.368061	12.868895	104.004534	83.2036275	1.43667	0.831412	1.5747865	1.084889	0.1419	0.03726	0.0161	0.008914	0.01956	0.05197	0.01065	0.008036	0.1125	0.02765	1.024	-0.1419	0.1109	0.2358	0.476625741	0.311079301	-0.016	0.0161	0.0059	0.0038	0.0029	0.0055	-0.014	0.0158	0.0023	0.0059
#585	Infected	Group 3E	None	0.19	1.55	25	0.0076	0.062	407.8513725	1.499832	3.228918	6.059986	41.868516	35.80853	85.5267555	53.550325	14.604538	118.402012	94.7216095	1.7605675	1.086291	1.527856	0.9517145	0.1549	0.03709	0.01596	0.0108	0.01658	0.04213	0.005793	0.003979	0.1389	0.01238	0.7303	-0.3148	0.2435	0.3667	0.58418152	0.297736569	-0.034	0.0199	-0.0014	0.0047	0.0058	0.004	0.016	0.0083	0.0005	0.003
#666	Infected	Group 3E	None	0.15	1.44	24.4	0.006147541	0.059016393	471.379801	1.917888	3.417887	11.459978	48.048368	36.58839	76.178785	43.8978705	17.2468035	118.3439485	94.675159	1.766674	1.090524	1.195659	0.832186	0.1329	0.0368	0.01394	0.008497	0.01781	0.04886	0.009372	0.006026	0.157	0.002779	0.829	-0.0646	0.07584	0.138	0.706836209	0.818619608	0.018	0.0024	0.0102	0.0004	-0.0044	-0.0009	-0.044	-0.0018	0.0086	0.0033
#667	Infected	Group 3E	None	0.15	1.44	24.4	0.006147541	0.059016393	379.3867155	2.1150735	3.8078715	14.672236	62.28634	47.614104	76.4477795	44.4566815	18.063116	137.1525465	109.7220375	1.817166	1.051201	1.34866	0.8436865	0.1522	0.038	0.01632	0.008101	0.02223	0.05699	0.01413	0.01064	0.09939	0.01342	1.2	-0.07385	0.1915	0.2525	0.740291639	0.362083333	-0.018	-0.022	0.002	0.0051	0.0184	-0.0016	0	-0.039	0.0067	-0.0081
#668	Infected	Group 3E	None	0.16	1.31	22.8	0.007017544	0.05745614	393.236678	2.214906	3.470646	16.5907955	49.87796	33.287165	66.867887	36.222952	13.0877835	126.459766	101.167813	1.579905	1.0468095	1.339565	0.933041	0.1489	0.04206	0.021	0.01047	0.01685	0.04369	0.00639	0.004322	0.09355	0.006125	0.5723	-0.3403	0.2587	0.3799	0.574025592	0.228546396	-0.014	0.0203	0.0043	0.0023	0.0021	0.0009	0.001	0.0031	0.0008	-0.0002
#669	Infected	Group 3E	None	0.15	1.26	22.6	0.006637168	0.055752212	422.271369	2.234631	3.490665	18.122966	51.235597	33.1126305	66.774955	36.6581035	13.9768835	124.1549185	99.323935	1.7141015	1.136296	1.160404	0.773595	0.1394	0.03676	0.01258	0.009436	0.01786	0.04787	0.008427	0.006179	0.1236	0.02097	0.8804	-0.2947	0.1533	0.4138	0.618446173	0.347189365	0.028	-0.0373	-0.0008	0.0016	0.003	-0.0018	-0.036	-0.007	0.0013	0.0044
#670	Infected	Group 3E	None	0.16	1.37	24.3	0.006584362	0.056378601	411.337151	2.138357	3.2323515	15.0850375	41.9842925	26.899255	64.06869	33.844776	11.0648955	115.81102	92.6488165	1.6850155	1.0916355	1.160411	0.914263	0.146	0.03622	0.01523	0.009622	0.01915	0.05014	0.009525	0.007291	0.1016	0.01766	1.004	-0.1437	0.08807	0.2744	0.455345494	0.248210317	-0.021	-0.0406	0.0029	0.0008	-0.0144	-0.0147	-0.019	-0.045	0.0081	-0.0077
#751	Infected	Group 3E	None	0.18	1.46	24.4	0.007377049	0.059836066	371.27051	2.3668525	3.6276125	19.486919	55.444077	35.957158	64.871977	34.760301	13.349563	175.679247	140.5433975	2.1031685	1.51576	1.1557335	0.842747	0.164	0.04165	0.01312	0.007258	0.02052	0.05075	0.01328	0.01078	0.106	0.03208	0.9077	-0.08935	0.1365	0.207	0.547113238	1.119587413	-0.014	0.0086	-0.0022	0.002	0.0013	0.0008	-0.016	0.0085	-0.0006	0.0041
#752	Infected	Group 3E	None	0.16	1.37	24.8	0.006451613	0.055241935	448.944077	2.0548165	2.819694	13.640639	30.0753085	16.434669	54.651132	27.127761	7.381762	104.6134385	83.690751	1.62812	1.2164535	1.04481	0.9200755	0.1433	0.03487	0.01318	0.01003	0.01717	0.04538	0.00714	0.005121	0.1279	-0.02868	0.9069	-0.5454	0.1254	0.3699	0.297651694	0.527305901	-0.002	0.0196	0.0044	0.0078	0.0158	0.0065	-0.037	0.0173	0.0071	0.0086
#753	Infected	Group 3E	None	0.14	1.13	20.9	0.006698565	0.054066986	405.7344535	1.636587	2.9219555	7.604061	32.819026	25.214965	76.8340295	43.991382	10.2300025	110.5846985	88.4677585	1.519552	1.150713	1.5263015	0.9925425	0.1538	0.03477	0.01458	0.009053	0.0149	0.03802	0.005845	0.004182	0.08864	0.005825	0.7587	-0.5477	0.1604	0.4833	0.489473804	0.938917222	0.054	0.0054	-0.0029	-0.0012	-0.0005	-0.0035	-0.05	0.012	0.0011	0.0013
#754	Infected	Group 3E	None	0.18	1.38	23.7	0.007594937	0.058227848	334.425083	2.7311905	3.7354235	27.798088	59.4762165	31.6781285	53.2638975	26.884584	10.5950335	134.0747695	107.259816	1.604875	1.114706	1.0297975	0.7900935	0.1503	0.0366	0.01287	0.008229	0.01858	0.04794	0.01038	0.007684	0.08941	0.007391	1.277	-0.1187	0.136	0.2633	0.447047827	0.915274621	-0.012	0.0242	0.0005	-0.0002	0.0016	0.0004	0.008	0.002	-0.0013	-0.0024
#755	Infected	Group 3E	None	0.16	1.39	22.5	0.007111111	0.061777778	344.000713	2.64854	3.3074675	25.760459	44.379395	18.618936	41.9446585	19.9201775	6.401625	100.035636	80.028509	1.4002825	1.0823395	0.8891455	0.691282	0.1577	0.03582	0.0143	0.008629	0.01985	0.05007	0.01122	0.008905	-0.05044	0.01948	1.052	-0.1538	0.1908	0.4203	0.284516667	0.563854167	0.049	-0.0341	-0.0037	-0.0018	-0.0146	-0.0076	-0.005	-0.0345	-0.0033	-0.0072
#611	Infected	Group 9	25mg/kg benznidazole SID x 18 days/ 25µg Tc24-C4+ 5µg E6020 SE twice	0.15	1.41	23.5	0.006382979	0.06	391.796146	3.1025835	4.0560875	38.0027135	72.363354	34.3606405	47.4829395	23.507808	13.4568075	119.152612	95.3220895	1.5069405	1.0575095	0.744759	0.5286735	0.147	0.03816	0.01369	0.008016	0.01625	0.04239	0.008236	0.006063	0.133	0.0337	1.075	-0.1156	0.1139	0.351	0.572630106	1.387867647	0	-0.0015	0.0013	0.0033	0.0005	0.0012	-0.009	-0.0015	0.0033	0.0003
#612	Infected	Group 9	25mg/kg benznidazole SID x 18 days/ 25µg Tc24-C4+ 5µg E6020 SE twice	0.17	1.32	23.3	0.007296137	0.056652361	418.1771395	2.4804825	3.7102805	21.938631	59.0612185	37.122587	62.1780775	32.926158	15.5862315	119.589234	95.671387	1.499168	0.965666	1.202982	0.814395	0.1394	0.038	0.01512	0.008394	0.01632	0.04372	0.007926	0.005831	0.1077	0.02492	0.9952	-0.4279	0.1897	0.4886	0.668936974	1.460592042	0.081	-0.03	-0.0002	-0.001	-0.0071	-0.0054	-0.044	-0.041	-0.0006	-0.0053
#613	Infected	Group 9	25mg/kg benznidazole SID x 18 days/ 25µg Tc24-C4+ 5µg E6020 SE twice	0.12	1.31	23	0.005217391	0.056956522	405.1041535	2.5456465	3.7262765	23.354014	59.1430065	35.7889925	60.4921355	31.677743	14.5031685	126.263157	101.010525	1.589103	1.007779	1.0716145	0.8235025	0.1494	0.03235	0.01304	0.008863	0.01938	0.05015	0.01046	0.008234	0.06655	0.009549	0.8567	-0.2312	0.1615	0.3427	0.630572543	1.230557731	0.002	0.0158	-0.0014	0.0028	0.0003	0.0043	0.005	0.0186	0.0021	0.003
#614	Infected	Group 9	25mg/kg benznidazole SID x 18 days/ 25µg Tc24-C4+ 5µg E6020 SE twice	0.13	1.46	24.9	0.005220884	0.058634538	447.646022	1.8799285	3.361516	10.8766225	46.291475	35.414852	76.122708	43.9235585	15.858052	124.53546	99.6283685	1.935495	1.193383	1.297619	0.8336	0.1443	0.04185	0.01661	0.008749	0.01898	0.04998	0.01023	0.007898	0.09401	0.04402	1.219	-0.04331	0.07211	0.1587	0.636869558	1.467431217	0.004	-0.0021	-0.0055	-0.0001	-0.0007	0.0004	-0.003	0.0064	0.0012	0.0013
#615	Infected	Group 9	25mg/kg benznidazole SID x 18 days/ 25µg Tc24-C4+ 5µg E6020 SE twice	0.12	1.31	23	0.005217391	0.056956522	361.794848	2.43758	3.390927	21.1494955	47.2294995	26.080004	55.533844	28.195356	9.4363795	122.3374585	97.8699665	1.4087615	1.044101	1.351244	0.94003	0.1636	0.03867	0.01451	0.008563	0.01793	0.04432	0.009367	0.007061	0.14	0.02419	1.477	-0.2868	0.2143	0.4715	0.41027737	0.265909091	-0.007	-0.004	0.009	0.0036	0.0012	0.0088	-0.031	-0.02	0.0072	0.007
#696	Infected	Group 9	25mg/kg benznidazole SID x 18 days/ 25µg Tc24-C4+ 5µg E6020 SE twice	0.13	1.21	21.7	0.005990783	0.055760369	414.482184	2.185449	3.295402	15.983822	44.0274885	28.043666	63.7626865	33.701341	11.627185	114.0871415	91.2697135	1.7923005	1.260091	1.0337525	0.669878	0.1556	0.0363	0.01081	0.007508	0.01781	0.04526	0.01031	0.007392	0.2225	-0.01745	1.65	-0.1497	0.1763	0.2898	0.535814977	0.528857143	-0.011	0.004	-0.0068	-0.0003	0.0019	-0.0031	0.007	0.0156	-0.0035	0.0029
#697	Infected	Group 9	25mg/kg benznidazole SID x 18 days/ 25µg Tc24-C4+ 5µg E6020 SE twice	0.13	1.4	23.9	0.005439331	0.058577406	418.731038	1.8846985	3.238813	10.940298	42.188435	31.248137	74.06804	41.8089735	13.0833305	141.310978	113.0487825	2.0209625	1.415959	1.322931	0.864973	0.1454	0.03546	0.0133	0.009546	0.01704	0.04469	0.007489	0.005812	0.08632	-0.004726	1.012	-0.5462	0.1402	0.3147	0.547419686	0.562059596	-0.001	-0.0041	-0.0072	0.0013	0.0002	0.0002	-0.005	-0.0042	0.001	0.002
#698	Infected	Group 9	25mg/kg benznidazole SID x 18 days/ 25µg Tc24-C4+ 5µg E6020 SE twice	0.12	1.13	20.6	0.005825243	0.054854369	421.2911775	2.389798	3.6773505	19.947608	57.3114575	37.3638485	65.13987	34.9953735	15.7470835	125.450924	100.360739	1.8208645	0.964126	1.01064	0.8859885	0.1455	0.03607	0.01513	0.01013	0.01704	0.04467	0.006909	0.004958	0.116	0.002115	1.082	-0.6401	0.1376	0.4105	0.764421529	0.633561355	-0.012	-0.0055	0.003	0.0006	-0.0007	-0.0019	0.02	-0.0048	0.0125	-0.0014
#699	Infected	Group 9	25mg/kg benznidazole SID x 18 days/ 25µg Tc24-C4+ 5µg E6020 SE twice	0.16	1.33	22.2	0.007207207	0.05990991	461.92473	1.9827585	3.330275	12.452435	45.127816	32.6753815	72.4044545	40.461758	15.089242	138.711797	110.969438	1.886108	1.399191	1.3404565	0.7849475	0.1263	0.03528	0.01292	0.008463	0.01866	0.05251	0.01019	0.00727	0.1866	0.02935	1.077	-0.4631	0.2209	0.4382	0.679695586	0.353394982	0.006	0.0036	-0.0087	-0.001	0.0001	-0.0026	0.001	0.0017	-0.0024	0.0048
#700	Infected	Group 9	25mg/kg benznidazole SID x 18 days/ 25µg Tc24-C4+ 5µg E6020 SE twice	0.14	1.33	24	0.005833333	0.055416667	434.775452	2.0631235	3.3899945	13.77472	47.1131385	33.3384185	70.756555	39.138483	14.495262	125.232716	100.1861725	1.64556	1.1777895	1.3421355	0.8372005	0.1439	0.0319	0.01321	0.007468	0.01986	0.05237	0.01241	0.00996	0.05283	0.04963	1.358	0.2118	0.2012	0.2997	0.60396925	0.300530376	0.005	-0.0006	0.0028	0.0004	-0.0011	0.0017	-0.005	0.0063	0.0007	0.0006
#781	Infected	Group 9	25mg/kg benznidazole SID x 18 days/ 25µg Tc24-C4+ 5µg E6020 SE twice	0.15	1.32	23.4	0.006410256	0.056410256	376.509905	3.0440155	3.6222065	36.2702255	55.2621945	18.991969	34.2927655	15.9461185	7.146801	115.85475	92.6837995	1.166267	0.9069755	1.0428375	0.871993	0.1597	0.03478	0.01516	0.01071	0.02188	0.05478	0.0112	0.006335	0.0706	-0.02898	1.424	-0.04719	0.08789	0.1194	0.305418846	0.403051948	-0.115	0.052	0.0259	0.002	0.002	0.0173	-0.082	0.088	0.0171	0.0615
#782	Infected	Group 9	25mg/kg benznidazole SID x 18 days/ 25µg Tc24-C4+ 5µg E6020 SE twice	0.18	1.38	24	0.0075	0.0575	427.0833145	2.387004	3.818298	19.8900165	62.700907	42.8108905	68.2174695	37.464277	18.267552	110.951644	88.761315	1.4534045	0.850502	1.2091835	0.770787	0.1467	0.03696	0.01258	0.007887	0.01288	0.0335	0.004825	0.003061	0.04007	0.006991	0.5205	-0.07131	0.025	0.06864	0.761148	0.342754762	-0.011	-0.004	0.0003	0.0068	-0.0008	-0.0357	-0.021	0.034	-0.0006	0.0172
#783	Infected	Group 9	25mg/kg benznidazole SID x 18 days/ 25µg Tc24-C4+ 5µg E6020 SE twice	0.18	1.63	25	0.0072	0.0652	409.0518905	2.0649605	3.610747	13.8053105	54.847282	41.041971	74.8295605	42.8107145	16.789271	120.108978	96.0871825	1.796953	0.9753145	1.2743025	0.855469	0.1426	0.04034	0.01494	0.008711	0.01576	0.04173	0.007045	0.005043	0.08183	-0.02417	0.6294	-0.4542	0.09789	0.2445	0.67157084	0.340238462	-0.014	0.021	-0.0056	-0.0003	0.0004	0.012	-0.021	0.048	0.0061	0.0156
#784	Infected	Group 9	25mg/kg benznidazole SID x 18 days/ 25µg Tc24-C4+ 5µg E6020 SE twice	0.18	1.43	23.4	0.007692308	0.061111111	379.4333385	2.67794	3.5435445	26.474209	52.405253	25.931044	49.4814565	24.427577	9.8401115	97.192874	77.7542995	1.3647815	0.8779245	0.950822	0.731114	0.1493	0.03788	0.0141	0.008844	0.0176	0.04558	0.008759	0.006236	0.0766	0.014	1.023	-0.1079	0.2095	0.4219	0.420517585	1.04510119	-0.034	0.026	-0.0003	0.0011	0.0042	-0.0199	-0.001	0.14	0.0115	0.0187
#785	Infected	Group 9	25mg/kg benznidazole SID x 18 days/ 25µg Tc24-C4+ 5µg E6020 SE twice	0.17	1.52	24.7	0.006882591	0.061538462	397.464254	2.0733705	3.6530355	13.955758	56.3856165	42.4298585	75.213886	43.2288515	16.8629805	118.157724	94.5261795	1.775529	0.9925675	1.281241	0.794182	0.1516	0.03875	0.01293	0.008877	0.01795	0.0461	0.009075	0.006385	0.08315	0.02575	0.9382	-0.2532	0.2907	0.4403	0.682711761	0.331949106	0.002	0.078	0.0028	-0.0096	-0.0012	-0.0036	-0.056	0.125	0.0047	0.007
#631	Infected	Group 15	100mg/kg benznidazole once daily (SID) for 18 days	0.17	1.27	23.6	0.00720339	0.053813559	329.6529425	2.562339	3.6827775	23.743028	57.481715	33.738687	58.692064	30.422997	11.1225435	133.9153845	107.132308	1.6708365	1.0905415	1.1264985	0.842605	0.1475	0.04255	0.01831	0.008355	0.01569	0.04088	0.007338	0.005412	0.09783	0.01396	1.267	-0.4186	0.121	0.4224	0.471294216	0.244048352	0.009	-0.0049	-0.0037	-0.00062	-0.0014	-0.0001	-0.008	0.004	-0.009	-0.0012
#632	Infected	Group 15	100mg/kg benznidazole once daily (SID) for 18 days	0.16	1.54	25	0.0064	0.0616	422.28183	2.1942825	3.7554035	16.1017745	60.232989	44.1312145	73.26804	41.570192	18.6357275	112.800244	90.240195	1.634277	0.823019	1.2353075	0.8512785	0.1389	0.0381	0.01395	0.009155	0.01688	0.0453	0.007727	0.005489	0.1181	0.01815	0.9832	-0.354	0.1568	0.5179	0.7454291	0.339444286	-0.009	-0.0018	-0.0124	-0.0003	0.0003	-0.0013	0.008	-0.0044	-0.025	-0.0032
#633	Infected	Group 15	100mg/kg benznidazole once daily (SID) for 18 days	0.18	1.2	23.4	0.007692308	0.051282051	444.2665375	2.3240565	3.453329	18.6059895	49.2606345	30.654645	62.214771	32.696625	13.6269555	127.1746585	101.7397265	1.5422715	0.976776	1.336527	1.0206445	0.1422	0.03686	0.0141	0.00629	0.02049	0.05432	0.01423	0.01308	0.1102	0.03183	1.327	0.2001	0.1487	0.4301	0.582348526	1.175828877	0.005	0.001	-0.0359	-0.0012	-0.0028	-0.0017	-0.007	0.0017	-0.0276	0.0018
#634	Infected	Group 15	100mg/kg benznidazole once daily (SID) for 18 days	0.16	1.38	25.8	0.00620155	0.053488372	442.509474	2.7708615	3.7455355	28.7997505	59.856436	31.056685	51.880843	26.021089	13.7354795	127.465504	101.9724035	1.4031885	0.9955795	1.117	0.837135	0.1368	0.03771	0.01688	0.008392	0.01819	0.04924	0.009801	0.007843	0.1116	0.03589	1.198	-0.2136	0.181	0.4178	0.532382926	0.959232262	-0.001	0.0006	-0.0086	0.0004	-0.0005	-0.0012	0	0.0008	-0.0025	0.0005
#635	Infected	Group 15	100mg/kg benznidazole once daily (SID) for 18 days	0.14	1.23	22.2	0.006306306	0.055405405	368.412367	3.1417645	3.824281	39.17341	62.904244	23.730834	37.727196	17.8473505	8.743537	113.182173	90.545738	1.234433	0.961678	0.858803	0.6812105	0.1511	0.03742	0.0157	0.00828	0.01667	0.04289	0.008392	0.006105	0.1015	0.03241	0.9585	-0.4327	0.2614	0.5541	0.393853018	1.177705314	-0.011	0.002	-0.0124	-0.0005	0.0015	-0.0009	0.012	0	-0.0045	0.0026
#716	Infected	Group 15	100mg/kg benznidazole once daily (SID) for 18 days	0.11	1.4	25.1	0.00438247	0.055776892	426.5653	2.59449	3.7082545	24.486548	58.4790145	33.9924665	58.125892	30.034061	14.502275	117.5449105	94.0359285	1.39626	0.9982405	1.1079305	0.751825	0.1464	0.04104	0.01787	0.007105	0.01806	0.04721	0.01095	0.008431	0.08168	0.02095	1.022	0.02445	0.144	0.3705	0.57777988	0.582272727	-0.016	0.0018	0.0084	0	-0.0007	-0.0003	0.021	-0.0037	0.0016	-0.0027
#717	Infected	Group 15	100mg/kg benznidazole once daily (SID) for 18 days	0.11	1.3	23.4	0.004700855	0.055555556	422.363446	2.489765	3.72547	22.1271485	59.102316	36.9751675	62.5932835	33.1784255	15.616502	102.079137	81.6633095	1.47379	0.895591	1.025439	0.6763525	0.1464	0.03819	0.01542	0.007537	0.01653	0.04321	0.008979	0.007229	0.131	0.02795	1.154	-0.1658	0.0939	0.2933	0.66737188	0.180130952	0.005	0.0017	-0.0027	0.0004	-0.0002	-0.0002	-0.001	0.0005	0.0036	-0.0006
#718	Infected	Group 15	100mg/kg benznidazole once daily (SID) for 18 days	0.09	1.39	23.6	0.003813559	0.058898305	381.3311885	2.9310145	3.848569	33.068348	63.8596385	30.7912905	48.222922	23.842886	11.743677	128.476724	102.7813795	1.2937755	0.9204725	1.1131565	0.8667565	0.1504	0.03943	0.01473	0.008076	0.01644	0.04239	0.008364	0.006417	0.1247	0.0351	1.511	-0.4264	0.1356	0.4121	0.497613432	0.185091897	0.004	-0.0018	0.0043	-0.0005	0.0005	-0.0017	0.003	0.0057	0.0022	0.0043
#719	Infected	Group 15	100mg/kg benznidazole once daily (SID) for 18 days	0.13	1.25	22.3	0.005829596	0.056053812	404.8384255	3.077558	3.8438275	37.259292	63.680497	26.421205	41.488826	19.9347305	10.69648	170.4426915	136.354153	1.4245245	0.996299	1.4588725	1.1843695	0.1447	0.03687	0.01439	0.008103	0.01681	0.04418	0.008706	0.006697	0.07887	0.0437	1.417	-0.1318	0.248	0.5802	0.47966278	0.407886211	-0.018	0.0024	-0.0059	0.0004	0.0012	0.0001	0.011	0.0099	-0.0014	0.0047
#720	Infected	Group 15	100mg/kg benznidazole once daily (SID) for 18 days	0.17	1.45	25.2	0.006746032	0.057539683	404.8384255	3.077558	3.8438275	37.259292	63.680497	26.421205	41.488826	19.9347305	10.69648	170.4426915	136.354153	1.4245245	0.996299	1.4588725	1.1843695	0.1256	0.03603	0.01339	0.007919	0.02201	0.06231	0.01482	0.01305	0.05127	0.03307	1.632	0.1717	0.1287	0.2124	0.424463492	0.667473482	-0.015	0.0033	-0.0145	0.0023	0.0048	0.0017	0.011	0.0028	-0.0142	0.0027
#801	Infected	Group 15	100mg/kg benznidazole once daily (SID) for 18 days	0.18	1.37	23.4	0.007692308	0.058547009	480.210374	2.4799505	3.644498	21.8822095	56.0616295	34.17942	60.969161	31.95403	16.4132205	94.077921	75.2623365	1.429425	0.8092525	0.963379	0.7107505	0.1308	0.03906	0.01265	0.007793	0.01871	0.05172	0.01091	0.008592	0.1961	0.03774	1.306	-0.1853	0.1952	0.4075	0.701419679		-0.011	0.0016	-0.0185	-0.001	-0.0003	0.0006	0.024	0.003	-0.0085	-0.024
#802	Infected	Group 15	100mg/kg benznidazole once daily (SID) for 18 days	0.14	1.37	23.5	0.005957447	0.058297872	380.518817	3.055189	3.666589	36.6027285	56.8811655	20.2784365	35.6604905	16.677075	7.7172675	98.5641215	78.8512975	1.0696345	0.8127185	0.9115485	0.7487395	0.1565	0.03889	0.01446	0.008447	0.01608	0.04065	0.007635	0.005844	0.09487	0.01883	1.642	-0.4111	0.09493	0.3849	0.328394362		0.022	-0.0106	-0.0251	-0.0016	-0.0015	-0.0018	-0.016	-0.0073	-0.0058	-0.0045
#803	Infected	Group 15	100mg/kg benznidazole once daily (SID) for 18 days	0.16	1.3	23.2	0.006896552	0.056034483	417.9539175	2.0746465	3.371762	13.9791935	46.502936	32.5237425	69.944388	38.4716125	13.5971275	111.523358	89.2186865	1.534152	1.040791	1.237988	0.831536	0.1515	0.03607	0.01417	0.007649	0.01886	0.04878	0.01148	0.009945	0.1445	0.01995	1.017	0.3994	0.2708	0.4636	0.586083082		0.004	-0.0022	-0.0075	-0.0001	0.0003	0.0003	0.005	0.0083	0.0025	0.0011
#804	Infected	Group 15	100mg/kg benznidazole once daily (SID) for 18 days	0.18	1.42	24.2	0.007438017	0.058677686	376.2450025	3.116364	3.6699435	38.411482	57.003075	18.591593	32.614051	15.083914	6.999467	99.28864	79.4309115	1.0082045	0.772363	0.9191245	0.795481	0.1418	0.03453	0.01141	0.007151	0.01842	0.04894	0.01127	0.00821	0.06265	0.04784	1.642	-0.1416	0.1644	0.3611	0.289234174		0.022	-0.0025	-0.0121	0.0008	-0.0001	-0.0009	-0.018	0.0026	0.0028	0.0039
#805	Infected	Group 15	100mg/kg benznidazole once daily (SID) for 18 days	0.15	1.4	24.2	0.006198347	0.05785124	367.9685605	2.6666705	3.540457	26.199626	52.2995835	26.0999575	49.900498	24.6789375	9.6032545	120.306903	96.2455225	1.4402235	1.0037825	1.072068	0.8690915	0.1535	0.03659	0.01618	0.009442	0.01883	0.04808	0.009389	0.006923	0.06497	0.01745	1.219	-0.4405	0.3706	0.5187	0.396828698		0.017	-0.0165	0.0047	-0.0007	0.0007	-0.001	-0.028	-0.0061	0.003	-0.0003
[truncated: 2 more columns]
