# Supplementary material for: Localized cardiac small molecule trajectories and persistent chemical sequelae in experimental Chagas disease
Source: Nat Commun. 2023 Oct 25;14:6769. doi: 10.1038/s41467-023-42247-w (PMC10600178; doi:10.1038/s41467-023-42247-w)
Supplement: Supplementary file 8 — Source data [file 41467_2023_42247_MOESM8_ESM.zip › source-data/Table_2/Table_2.csv]

LA_filename	LA_classes	LA_restored	RA_filename	RA_classes	RA_restored	LVT_filename	LVT_classes	LVT_restored	LVB_filename	LVB_classes	LVB_restored	RVT_filename	RVT_classes	RVT_restored	RVB_filename	RVB_classes	RVB_restored
X102.092_0.611	No matches	group9_group15	X105.07_2.767	No matches	group9_group15	X141.091_1.54	No matches	group9_group15	X105.07_2.767	No matches	group9	X111.044_2.768	No matches	group9_group15	X105.07_2.767	No matches	not_restored
X114.092_1.761	No matches	group9_group15	X111.044_2.768	No matches	group9_group15	X203.007_0.309	Organic acids and derivatives	group15	X119.049_2.765	No matches	group15	X122.082_0.534	No matches	group9_group15	X111.044_2.768	No matches	not_restored
X137.046_0.35	Organoheterocyclic compounds	not_restored	X137.046_0.35	Organoheterocyclic compounds	group15	X240.116_2.324	Benzenoids	not_restored	X128.018_0.344	No matches	not_restored	X130.087_0.452	No matches	group9	X132.102_0.307	No matches	group9_group15
X166.053_0.305	No matches	not_restored	X141.959_6.859	No matches	group9_group15	X249.112_2.768	No matches	group9	X136.062_0.301	Organoheterocyclic compounds	not_restored	X137.046_0.35	Organoheterocyclic compounds	not_restored	X137.046_0.35	Organoheterocyclic compounds	not_restored
X258.111_0.302	Lipids and lipid-like molecules	group15	X142.027_0.328	No matches	group9_group15	X272.222_2.957	Organic acids and derivatives	group9	X136.097_0.551	No matches	not_restored	X142.035_0.315	No matches	group9_group15	X142.035_0.315	No matches	group9
X280.263_3.169	No matches	group9_group15	X192.125_4.643	No matches	group9_group15	X293.211_2.933	Lipids and lipid-like molecules	group15	X137.046_0.35	Organoheterocyclic compounds	not_restored	X172.134_2.343	No matches	not_restored	X150.059_0.3	Organic acids and derivatives	not_restored
X368.389_3.90	Organic acids and derivatives	group9_group15	X249.112_2.768	No matches	group9_group15	X296.258_2.976	No matches	group9_group15	X137.046_0.42	Organoheterocyclic compounds	not_restored	X175.148_2.71	Organoheterocyclic compounds	group9	X200.165_3.207	No matches	not_restored
X377.146_2.225	No matches	group9	X263.091_2.771	No matches	group9_group15	X311.221_2.932	No matches	group15	X203.007_0.309	Organic acids and derivatives	not_restored	X198.15_2.471	No matches	group9_group15	X214.181_2.634	No matches	group9
X385.165_2.771	No matches	group9_group15	X263.2_2.895	No matches	group9_group15	X345.243_3.095	Lipids and lipid-like molecules	group9	X249.112_2.768	No matches	group9	X200.165_3.207	No matches	group9_group15	X226.181_2.61	Phenylpropanoids and polyketides	group9_group15
X387.192_2.843	No matches	group9_group15	X276.02_2.431	No matches	group9_group15	X366.373_3.699	Phenylpropanoids and polyketides	group9_group15	X251.037_0.323	No matches	group15	X214.181_2.634	No matches	not_restored	X236.163_2.635	No matches	group9
X428.205_2.248	No matches	not_restored	X281.102_2.768	Nucleosides, nucleotides, and analogues	group9_group15	X440.337_2.765	Lipids and lipid-like molecules	group15	X256.264_3.225	No matches	not_restored	X216.16_2.471	No matches	group9_group15	X242.212_2.78	No matches	group9
X430.223_2.769	No matches	group9_group15	X285.133_2.768	No matches	group9_group15	X442.353_2.823	Lipids and lipid-like molecules	not_restored	X258.207_2.775	No matches	group9	X228.196_2.71	No matches	not_restored	X242.586_2.766	No matches	group9
X444.332_3.016	No matches	not_restored	X295.227_3.017	No matches	group9_group15	X546.029_2.319	No matches	group9	X267.123_2.767	No matches	group9	X230.176_2.586	Phenylpropanoids and polyketides	not_restored	X249.112_2.768	No matches	not_restored
X472.363_3.023	No matches	not_restored	X296.258_2.976	No matches	group9_group15	X607.227_2.771	No matches	group9	X285.133_2.768	No matches	not_restored	X232.191_2.63	No matches	group9_group15	X256.227_2.847	No matches	group9_group15
X488.359_3.01	No matches	not_restored	X305.248_3.26	Lipids and lipid-like molecules	group9_group15	X608.227_2.768	No matches	group9_group15	X291.146_2.39	Nucleosides, nucleotides, and analogues	group15	X242.212_2.78	No matches	not_restored	X267.123_2.767	No matches	not_restored
X516.39_3.018	No matches	not_restored	X369.17_2.767	No matches	group9_group15	X690.434_3.14	No matches	group9	X296.258_2.976	No matches	not_restored	X249.112_2.768	No matches	group9_group15	X268.105_0.35	Nucleosides, nucleotides, and analogues	not_restored
X532.385_3.004	No matches	not_restored	X400.342_2.89	Lipids and lipid-like molecules	group15	X692.414_2.985	No matches	group9	X301.115_0.328	Nucleosides, nucleotides, and analogues	not_restored	X256.227_2.847	No matches	not_restored	X269.088_0.35	Nucleosides, nucleotides, and analogues	not_restored
X560.416_3.006	No matches	not_restored	X409.162_2.768	No matches	group9_group15	X708.445_3.006	No matches	group9_group15	X301.115_0.413	Nucleosides, nucleotides, and analogues	not_restored	X256.227_3.318	No matches	not_restored	X277.216_3.018	Lipids and lipid-like molecules	group15
X576.411_2.999	No matches	not_restored	X425.136_2.773	No matches	group9_group15	X709.936_2.18	No matches	group9_group15	X324.327_3.455	Phenylpropanoids and polyketides	not_restored	X258.207_2.775	No matches	not_restored	X278.186_2.23	No matches	group9_group15
X604.442_3.001	No matches	not_restored	X440.337_2.765	Lipids and lipid-like molecules	group9_group15	X720.445_3.09	Lipids and lipid-like molecules	group9	X351.217_2.741	No matches	not_restored	X268.105_0.35	Nucleosides, nucleotides, and analogues	not_restored	X278.248_3.1	No matches	not_restored
X608.393_3.098	No matches	group15	X448.342_2.867	Lipids and lipid-like molecules	group9_group15	X737.391_2.399	No matches	group9	X352.306_2.997	Organic nitrogen compounds	group9	X269.088_0.35	Nucleosides, nucleotides, and analogues	not_restored	X280.264_3.159	No matches	not_restored
X616.308_2.766	No matches	group15	X489.228_2.768	No matches	group9_group15	X776.042_2.398	No matches	group9_group15	X369.17_2.767	No matches	group9	X272.222_2.957	Organic acids and derivatives	not_restored	X281.102_2.768	Nucleosides, nucleotides, and analogues	group9
X620.437_2.993	No matches	not_restored	X538.315_2.977	No matches	group9_group15	X776.095_2.398	No matches	group9	X380.993_2.164	No matches	not_restored	X278.248_3.1	No matches	not_restored	X285.133_2.768	No matches	not_restored
X648.468_2.995	No matches	not_restored	X596.357_2.948	No matches	group9_group15	X776.148_2.398	No matches	group9	X386.717_2.856	No matches	group15	X280.189_2.775	No matches	group9	X295.227_3.017	No matches	group15
X650.403_3.014	No matches	not_restored	X650.978_2.339	No matches	group9_group15	X776.359_2.398	No matches	group9	X387.193_2.842	No matches	group9_group15	X280.264_3.159	No matches	not_restored	X298.2_2.676	No matches	group9_group15
X664.463_2.992	No matches	not_restored	X664.419_3.086	No matches	group9_group15	X819.433_2.399	No matches	group9	X396.332_2.991	Organic nitrogen compounds	group9	X282.28_3.246	Phenylpropanoids and polyketides	not_restored	X300.199_2.264	No matches	group9
X666.433_3.092	No matches	not_restored	X668.414_2.975	No matches	group9_group15	X867.281_2.399	No matches	group9	X397.22_2.071	No matches	not_restored	X296.259_2.971	No matches	not_restored	X303.648_2.884	No matches	not_restored
X679.068_2.179	No matches	group9_group15	X696.443_3.1	No matches	group9_group15				X400.97_2.127	No matches	not_restored	X303.305_3.529	Organoheterocyclic compounds	group9_group15	X306.279_2.989	No matches	not_restored
X708.489_2.982	No matches	not_restored	X696.445_3.083	No matches	group15				X416.337_2.79	Lipids and lipid-like molecules	not_restored	X303.648_2.884	No matches	group9_group15	X306.279_3.212	No matches	not_restored
X752.515_2.977	No matches	not_restored	X748.439_2.944	No matches	group9_group15				X420.899_2.103	No matches	not_restored	X306.279_2.989	No matches	not_restored	X308.295_3.045	No matches	group9
X898.581_3.224	No matches	not_restored							X426.484_2.164	No matches	not_restored	X306.279_3.212	No matches	not_restored	X324.29_3.082	No matches	group9
									X430.223_2.769	No matches	group9	X308.295_3.045	No matches	not_restored	X327.232_3.01	Lipids and lipid-like molecules	group15
									X440.337_2.765	Lipids and lipid-like molecules	not_restored	X308.295_3.285	No matches	not_restored	X348.288_3.044	No matches	group9_group15
									X440.359_2.985	Organic nitrogen compounds	group9	X324.327_3.455	Phenylpropanoids and polyketides	group9_group15	X369.17_2.767	No matches	not_restored
									X442.353_2.823	Lipids and lipid-like molecules	not_restored	X327.232_3.01	Lipids and lipid-like molecules	group9_group15	X387.181_2.767	No matches	not_restored
									X458.23_2.165	No matches	not_restored	X333.063_2.524	No matches	group9_group15	X404.207_2.768	No matches	not_restored
									X466.25_2.226	No matches	not_restored	X334.311_3.335	No matches	group9_group15	X406.154_2.765	No matches	not_restored
									X475.989_2.164	No matches	not_restored	X352.321_3.187	No matches	not_restored	X409.162_2.768	No matches	group9
									X476.24_2.164	No matches	not_restored	X368.316_2.962	No matches	not_restored	X415.14_2.768	No matches	not_restored
									X484.385_2.982	Organic nitrogen compounds	group9	X368.317_3.315	No matches	group15	X430.223_2.768	No matches	not_restored
									X489.228_2.768	No matches	group9	X369.17_2.767	No matches	group9_group15	X446.218_2.884	No matches	not_restored
									X494.325_2.865	Lipids and lipid-like molecules	group15	X399.394_3.159	No matches	not_restored	X475.989_2.164	No matches	not_restored
									X570.357_2.934	No matches	not_restored	X399.395_3.152	No matches	not_restored	X476.24_2.164	No matches	not_restored
									X580.362_2.984	No matches	not_restored	X489.228_2.768	No matches	group9_group15	X486.098_2.765	No matches	not_restored
									X599.241_2.765	No matches	group9	X506.255_3.172	No matches	group9	X489.228_2.768	No matches	not_restored
									X604.362_2.948	No matches	group9	X530.289_2.929	No matches	not_restored	X502.294_2.879	Lipids and lipid-like molecules	group9_group15
									X620.356_2.913	No matches	group15	X568.341_2.887	Lipids and lipid-like molecules	group9_group15	X506.255_3.172	No matches	group9
									X682.363_3.329	No matches	not_restored	X570.357_2.934	No matches	group9_group15	X511.21_3.171	No matches	not_restored
									X682.364_3.313	No matches	not_restored	X599.241_2.765	No matches	group9_group15	X522.357_2.957	No matches	group15
									X764.524_3.729	No matches	group9_group15	X602.344_2.984	No matches	group9_group15	X528.311_2.928	Lipids and lipid-like molecules	not_restored
									X790.38_2.768	No matches	group9	X604.362_2.948	No matches	group9_group15	X544.34_2.89	No matches	group15
									X792.329_2.764	No matches	group9_group15	X637.306_3.32	No matches	group9	X568.341_2.887	Lipids and lipid-like molecules	group15
									X795.335_2.768	Organic acids and derivatives	group9	X666.434_3.024	No matches	not_restored	X570.357_2.934	No matches	not_restored
									X811.309_2.773	No matches	group9_group15	X705.141_2.339	No matches	not_restored	X590.322_2.887	Lipids and lipid-like molecules	group15
												X776.148_2.398	No matches	group9	X599.241_2.765	No matches	not_restored
												X776.253_2.398	No matches	not_restored	X604.362_2.948	No matches	group15
												X776.411_2.398	No matches	not_restored	X608.227_2.768	No matches	not_restored
												X792.329_2.764	No matches	group9_group15	X637.306_3.32	No matches	not_restored
												X811.309_2.773	No matches	not_restored	X654.332_3.32	No matches	not_restored
												X811.31_2.767	Organic acids and derivatives	not_restored	X790.38_2.768	No matches	not_restored
												X819.211_2.398	No matches	group9	X792.329_2.764	No matches	not_restored
												X819.322_2.398	No matches	not_restored	X795.335_2.768	Organic acids and derivatives	group9
												X819.378_2.399	No matches	group9	X801.313_2.768	No matches	group9
															X801.815_2.767	No matches	group9
